# Supplementary material for: Dysbiosis and unsustainable delayed gut microbiota development as non-invasive biomarkers for predicting autism spectrum disorder in Chinese children
Source: Front Microbiol. 2026 Jun 18;17:1753665. doi: 10.3389/fmicb.2026.1753665 (PMC13323027; doi:10.3389/fmicb.2026.1753665)
Supplement: Supplementary file 3 [file Data_Sheet_1.zip]

Archive with 16 entries (15 files):
- Supplementary SR/
- Supplementary SR/ASD-vs-TD genus.qsig.xls
- Supplementary SR/ASD-vs-TD phylum.qsig.xls
- Supplementary SR/Changes in the Shannon diversity index over time.xlsx
- Supplementary SR/Enterotype1-vs-Enterotype2.qsig.xls
- Supplementary SR/Functional analysis of direct homologous genes.xls
- Supplementary SR/LDA.1.xlsx
- Supplementary SR/Significant differences in KEGG metabolic pathways.xls
- Supplementary SR/Significant differences in drug resistance genes.xls
- Supplementary SR/Unigenes.relative.g.xls
- Supplementary SR/chao1_two_wilcox.txt
- Supplementary SR/pca raw data and p value.csv
- Supplementary SR/shannon_two_wilcox.txt
- Supplementary SR/significant differences in CAZymes.xls
- Supplementary SR/simpson_two_wilcox.txt
- Supplementary SR/stat_anosim p-value.txt
