# Supplementary material for: Dysbiosis and unsustainable delayed gut microbiota development as non-invasive biomarkers for predicting autism spectrum disorder in Chinese children
Source: Front Microbiol. 2026 Jun 18;17:1753665. doi: 10.3389/fmicb.2026.1753665 (PMC13323027; doi:10.3389/fmicb.2026.1753665)
Supplement: Supplementary file 3 [file Data_Sheet_1.zip › Supplementary SR/ASD-vs-TD genus.qsig.xls]

Taxa	mean(group1)	variance(group1)	standard error(group1)	mean(group2)	variance(group2)	standard error(group2)	p value	q value
f__Holophagaceae;g__Holophaga	3.84853481268677e-08	5.03581486951708e-14	3.84853481268677e-08	0	0	0	1.25800458354792e-12	3.30420982865392e-10
f__Jonesiaceae;g__Flavimobilis	3.80527353987919e-08	4.57424849747498e-14	3.66792476086915e-08	0	0	0	1.25800458354792e-12	3.30420982865392e-10
f__Bacillaceae;g__Salinibacillus	3.8094343065462e-08	2.39411350197035e-14	2.65358442487003e-08	0	0	0	1.25800458354792e-12	3.30420982865392e-10
f__Sphingobacteriaceae;g__Solitalea	3.77871292033137e-08	4.85474825365494e-14	3.77871292033137e-08	0	0	0	1.25800458354792e-12	3.30420982865392e-10
f__Alcaligenaceae;g__Oligella	3.83246651971948e-08	4.99385187242206e-14	3.83246651971948e-08	0	0	0	1.25800458354792e-12	3.30420982865392e-10
f__Flavobacteriaceae;g__Kriegella	3.62764760489458e-08	4.47434122940111e-14	3.62764760489458e-08	0	0	0	6.62084792562312e-12	1.44916475106478e-09
f__Bacillaceae;g__Vulcanibacillus	3.52960993392767e-08	1.84487062490852e-14	2.32939693338434e-08	0	0	0	1.518900436302e-11	1.86200298807447e-09
f__Planctomycetaceae;g__Planctopirus	0	0	0	3.93130301681696e-08	1.89795400239443e-14	2.07690438480536e-08	1.55961591820883e-11	1.86200298807447e-09
f__Comamonadaceae;g__Giesbergeria	3.47476919543111e-08	4.10516712691577e-14	3.47476919543111e-08	0	0	0	1.518900436302e-11	1.86200298807447e-09
f__Sterolibacteriaceae;g__Sterolibacterium	3.49811241385659e-08	4.16050875639237e-14	3.49811241385659e-08	0	0	0	1.518900436302e-11	1.86200298807447e-09
f__Unclassified;g__Asteriusvirus	3.50667727130918e-08	4.18090706493958e-14	3.50667727130918e-08	0	0	0	1.518900436302e-11	1.86200298807447e-09
f__Sneathiellaceae;g__Sneathiella	3.40844555568734e-08	3.15489245323445e-14	3.0461607722984e-08	0	0	0	3.48453636121038e-11	3.52011659012882e-09
f__Puniceicoccaceae;g__Oceanipulchritudo	3.34014122733534e-08	3.30008924664528e-14	3.11546863939831e-08	0	0	0	3.48453636121038e-11	3.52011659012882e-09
f__Thermoactinomycetaceae;g__Novibacillus	3.67970753592329e-08	1.65979391602592e-14	2.20946754034563e-08	1.15032425473375e-09	5.82228192052652e-17	1.15032425473375e-09	5.49822023234738e-11	4.81378037605909e-09
f__Herelleviridae;g__Bastillevirus	0	0	0	3.74456729239564e-08	5.18186786458258e-14	3.43175937669089e-08	5.49142299422459e-11	4.81378037605909e-09
f__Unclassified;g__Candidatus Huberarchaeum	3.24858517136961e-08	3.58812390931846e-14	3.24858517136961e-08	0	0	0	7.99393650462623e-11	6.17542956371891e-09
f__Autographiviridae;g__Berlinvirus	3.22544799033752e-08	3.5371950110466e-14	3.22544799033752e-08	0	0	0	7.99393650462623e-11	6.17542956371891e-09
f__Bifidobacteriaceae;g__Aeriscardovia	0	0	0	3.67776637711473e-08	2.9067927371604e-14	2.57028152736427e-08	1.04149072041823e-10	6.51315643963323e-09
f__Kaistiaceae;g__Bauldia	0	0	0	3.69379036858651e-08	6.00339840630748e-14	3.69379036858651e-08	1.04149072041823e-10	6.51315643963323e-09
f__Xanthomonadaceae;g__Pseudolysobacter	0	0	0	3.65866336281412e-08	1.81376816949065e-14	2.03032026665894e-08	1.04149072041823e-10	6.51315643963323e-09
f__Desulfobacteraceae;g__Desulfospira	0	0	0	3.69672817349668e-08	2.4128062586844e-14	2.34171957926629e-08	1.04149072041823e-10	6.51315643963323e-09
f__Bacillaceae;g__Edaphobacillus	0	0	0	3.55749656003614e-08	5.56854398085436e-14	3.55749656003614e-08	1.98983721209682e-10	9.01104067507311e-09
f__Bacillaceae;g__Filobacillus	3.11533603169799e-08	3.29980832073457e-14	3.11533603169799e-08	0	0	0	1.83390311289383e-10	9.01104067507311e-09
f__Xanthobacteraceae;g__Aquabacter	3.16165434477809e-08	3.39865978659043e-14	3.16165434477809e-08	0	0	0	1.83390311289383e-10	9.01104067507311e-09
f__Oxalobacteraceae;g__Rugamonas	0	0	0	3.55372744139736e-08	2.94581844240134e-14	2.58747790609862e-08	1.98983721209682e-10	9.01104067507311e-09
f__Sphaerotilaceae;g__Roseateles	0	0	0	3.55410030289002e-08	5.55791674372129e-14	3.55410030289002e-08	1.98983721209682e-10	9.01104067507311e-09
f__Porticoccaceae;g__Porticoccus	3.14440589376511e-08	2.07326851823671e-14	2.4693822270052e-08	0	0	0	1.83390311289383e-10	9.01104067507311e-09
f__Thermodesulfobacteriaceae;g__Thermodesulfobacterium	0	0	0	3.57182710274824e-08	5.13580122511417e-14	3.41647120749219e-08	1.98983721209682e-10	9.01104067507311e-09
f__Chlorociboriaceae;g__Chlorociboria	0	0	0	3.55514086208123e-08	4.15170415822311e-14	3.07175703282159e-08	1.98983721209682e-10	9.01104067507311e-09
f__Microbacteriaceae;g__Curtobacterium	0	0	0	3.38397966999788e-08	2.11573015971673e-14	2.1928241232985e-08	3.80429902959595e-10	1.39707650931151e-08
f__Flavobacteriaceae;g__Aestuariibaculum	0	0	0	3.49973985647491e-08	2.49151012012041e-14	2.37960563965412e-08	3.82972237013724e-10	1.39707650931151e-08
f__Bacteriovoracaceae;g__Bacteriovorax	0	0	0	3.43591058481476e-08	4.84949779705366e-14	3.31987739267502e-08	3.80429902959595e-10	1.39707650931151e-08
f__Synechococcaceae;g__Vulcanococcus	0	0	0	3.41356185927511e-08	2.75786642338124e-14	2.50357309359191e-08	3.80429902959595e-10	1.39707650931151e-08
f__Planctomycetaceae;g__Alienimonas	0	0	0	3.40074591624967e-08	3.78426506781286e-14	2.93267837084932e-08	3.80429902959595e-10	1.39707650931151e-08
f__Paracoccaceae;g__Thalassobium	0	0	0	3.52568209184754e-08	5.46939105362074e-14	3.52568209184754e-08	3.82972237013724e-10	1.39707650931151e-08
f__Paraglomeraceae;g__Paraglomus	0	0	0	3.44201442478952e-08	5.21288385220203e-14	3.44201442478952e-08	3.80429902959595e-10	1.39707650931151e-08
f__Nitratiruptoraceae;g__Nitratiruptor	2.996443717614e-08	2.04046598850481e-14	2.4497694900594e-08	0	0	0	4.20718956590816e-10	1.45399824959282e-08
f__Alteromonadaceae;g__Saccharobesus	3.02957774066426e-08	1.56213168338629e-14	2.14347963627746e-08	0	0	0	4.20718956590816e-10	1.45399824959282e-08
f__Comamonadaceae;g__Pelomonas	0	0	0	3.3501636865265e-08	4.93838255966916e-14	3.3501636865265e-08	6.84195947525505e-10	2.30394066443017e-08
f__Bacillaceae;g__Halalkalibacterium ex Joshi et al. 2022	2.90343614585599e-08	2.40334438137958e-14	2.65869515838767e-08	0	0	0	9.65178798566215e-10	2.8807826753596e-08
f__Reticulibacteraceae;g__Reticulibacter	2.93994349140811e-08	1.36969363239424e-14	2.00711501501844e-08	0	0	0	9.65178798566215e-10	2.8807826753596e-08
f__Acetobacteraceae;g__Commensalibacter	2.86971227959745e-08	2.36822737651913e-14	2.639199620495e-08	0	0	0	9.65178798566215e-10	2.8807826753596e-08
f__Alcaligenaceae;g__Derxia	2.95876662375011e-08	9.13665762761169e-15	1.63928406428392e-08	0	0	0	9.65178798566215e-10	2.8807826753596e-08
f__Gallionellaceae;g__Ferrigenium	2.94719484234402e-08	2.95322552917133e-14	2.94719484234402e-08	0	0	0	9.65178798566215e-10	2.8807826753596e-08
f__Bacillaceae;g__Saliterribacillus	0	0	0	3.20338684792471e-08	4.15118670577655e-14	3.07156560086241e-08	1.23404589705617e-09	3.52313171830324e-08
f__Phyllobacteriaceae;g__Phyllobacterium	0	0	0	3.21469438958375e-08	4.54707440810535e-14	3.21469438958375e-08	1.23404589705617e-09	3.52313171830324e-08
f__Peptococcaceae;g__Candidatus Desulforudis	0	0	0	3.1736355614468e-08	4.15646614925507e-14	3.07351817557335e-08	2.23320919632349e-09	5.6400306427538e-08
f__Flavobacteriaceae;g__Psychroflexus	0	0	0	3.17345760292921e-08	4.43116658933926e-14	3.17345760292921e-08	2.23320919632349e-09	5.6400306427538e-08
f__Planctomycetaceae;g__Thalassoglobus	2.83323233074266e-08	2.08233715944118e-14	2.47477697119962e-08	0	0	0	2.21423374915285e-09	5.6400306427538e-08
f__Rhodospirillaceae;g__Inquilinus	2.7732514475932e-08	2.61491402113644e-14	2.7732514475932e-08	0	0	0	2.21423374915285e-09	5.6400306427538e-08
f__Desulfobacteraceae;g__Candidatus Magnetoglobus	2.75479247223962e-08	2.58021973213676e-14	2.75479247223962e-08	0	0	0	2.21423374915285e-09	5.6400306427538e-08
f__Unclassified;g__Swiduovirus	2.76918758373156e-08	2.60725595712363e-14	2.76918758373156e-08	0	0	0	2.21423374915285e-09	5.6400306427538e-08
f__Haloarculaceae;g__Halapricum	3.50767963723273e-08	1.73540253416133e-14	2.25923108611636e-08	1.51453137907246e-09	1.00927433120585e-16	1.51453137907246e-09	2.51972707314479e-09	6.24357067660761e-08
f__Kosmotogaceae;g__Kosmotoga	1.88493686442933e-09	1.20801557418079e-16	1.88493686442933e-09	3.93647459393972e-08	4.13681612864845e-14	3.06624441912862e-08	3.66648921583659e-09	8.91686212910473e-08
f__Aquificaceae;g__Aquifex	0	0	0	3.00727998758277e-08	3.97924248643497e-14	3.00727998758277e-08	4.05689409793019e-09	9.68693489782175e-08
f__Bacillaceae;g__Aeribacillus	2.69908659738875e-08	2.47692327646922e-14	2.69908659738875e-08	0	0	0	5.07971279514273e-09	1.17036062465094e-07
f__Hymenobacteraceae;g__Botryobacter	2.64877901439168e-08	2.38545029080779e-14	2.64877901439168e-08	0	0	0	5.07971279514273e-09	1.17036062465094e-07
f__Tenuifilaceae;g__Perlabentimonas	2.19048360077065e-09	1.63139425778336e-16	2.19048360077065e-09	3.88631142064e-08	6.20095235840438e-14	3.7540742589656e-08	6.6120298705809e-09	1.49713930733606e-07
f__Microbacteriaceae;g__Homoserinibacter	0	0	0	3.00231140259786e-08	1.96335353524776e-14	2.11238422773015e-08	7.4021004226742e-09	1.56790116519193e-07
f__Sphingobacteriaceae;g__Pseudopedobacter	0	0	0	2.95534167537219e-08	3.07349028332788e-14	2.64295387575749e-08	7.4021004226742e-09	1.56790116519193e-07
f__Unclassified;g__Xylophilus	0	0	0	2.95038270886445e-08	3.83009357665719e-14	2.95038270886445e-08	7.4021004226742e-09	1.56790116519193e-07
f__Unclassified;g__Moineauvirus	0	0	0	2.97452606491351e-08	2.86695310165909e-14	2.55260700143415e-08	7.4021004226742e-09	1.56790116519193e-07
f__Saprospiraceae;g__Saprospira	2.53181253740246e-08	1.78647570176032e-14	2.29223478276006e-08	0	0	0	1.16534589331926e-08	2.42923595338566e-07
f__Streptosporangiaceae;g__Thermocatellispora	2.49244563670451e-08	2.1121769856553e-14	2.49244563670451e-08	0	0	0	2.673440615551e-08	4.87633400288984e-07
f__Clostridiales Family XVII. Incertae Sedis;g__Thermaerobacter	2.39538253586159e-08	1.48487190587568e-14	2.08980150047775e-08	0	0	0	2.673440615551e-08	4.87633400288984e-07
f__Arcobacteraceae;g__Poseidonibacter	2.38068485255276e-08	1.92700452483921e-14	2.38068485255276e-08	0	0	0	2.673440615551e-08	4.87633400288984e-07
f__Leptolyngbyaceae;g__Stenomitos	0	0	0	2.79509464402934e-08	1.77227934736385e-14	2.00696477488896e-08	2.50212150818267e-08	4.87633400288984e-07
f__Oxalobacteraceae;g__Noviherbaspirillum	2.48671519258466e-08	9.63825853203535e-15	1.68368106278679e-08	0	0	0	2.673440615551e-08	4.87633400288984e-07
f__Alteromonadaceae;g__Aliiglaciecola	0	0	0	2.7839228880891e-08	3.41009972460359e-14	2.7839228880891e-08	2.50212150818267e-08	4.87633400288984e-07
f__Alcanivoracaceae;g__Ketobacter	2.43956006877991e-08	2.02349413192306e-14	2.43956006877991e-08	0	0	0	2.673440615551e-08	4.87633400288984e-07
f__Halomonadaceae;g__Chromohalobacter	2.45468130887566e-08	2.0486565115688e-14	2.45468130887566e-08	0	0	0	2.673440615551e-08	4.87633400288984e-07
f__Intestiviridae;g__Dabirmavirus	2.39688160827697e-08	1.95331409099278e-14	2.39688160827697e-08	0	0	0	2.673440615551e-08	4.87633400288984e-07
f__Ornithinimicrobiaceae;g__Serinicoccus	0	0	0	2.67905448426571e-08	3.15802648905224e-14	2.67905448426571e-08	4.64032416306031e-08	8.01844450426678e-07
f__Desulfurobacteriaceae;g__Phorcysia	0	0	0	2.65036389748633e-08	3.09074866720353e-14	2.65036389748633e-08	4.64032416306031e-08	8.01844450426678e-07
f__Flavobacteriaceae;g__Eudoraea	3.39166094437066e-08	1.96579405757022e-14	2.40452640412779e-08	2.47655133025454e-09	2.69865485620964e-16	2.47655133025454e-09	4.45963931779144e-08	8.01844450426678e-07
f__Hahellaceae;g__Hahella	0	0	0	2.73409392290299e-08	3.28911861487223e-14	2.73409392290299e-08	4.64032416306031e-08	8.01844450426678e-07
f__Flavobacteriaceae;g__Nonlabens	3.07080867829448e-08	2.53288967488422e-14	2.72940937097485e-08	1.41421702990118e-09	8.80004315371507e-17	1.41421702990118e-09	5.35823361038959e-08	9.13873993577746e-07
f__Bacillaceae;g__Salisediminibacterium	2.35822771248778e-08	9.26949836860874e-15	1.65115809345768e-08	0	0	0	6.13318737481482e-08	1.01956411462578e-06
f__Chitinophagaceae;g__Thermoflavifilum	2.34859712575527e-08	1.25200417466384e-14	1.91894898827445e-08	0	0	0	6.13318737481482e-08	1.01956411462578e-06
f__Pichiaceae;g__Ogataea	4.26985066587624e-09	6.1987524010205e-16	4.26985066587624e-09	3.94102976818397e-08	3.38421422597335e-14	2.77333661284044e-08	1.07774265260404e-07	1.76921447269819e-06
f__Microbacteriaceae;g__Plantibacter	2.1983627391621e-08	1.64315156919833e-14	2.1983627391621e-08	0	0	0	1.40702535643217e-07	2.1486163312182e-06
f__Treboniaceae;g__Trebonia	2.24991898035886e-08	5.53019436092625e-15	1.2753539717324e-08	0	0	0	1.40702535643217e-07	2.1486163312182e-06
f__Cryomorphaceae;g__Acidiluteibacter	2.2177905019231e-08	1.6723222015429e-14	2.2177905019231e-08	0	0	0	1.40702535643217e-07	2.1486163312182e-06
f__Unclassified;g__Candidatus Chrysopegis	2.21948623291627e-08	1.67488050695565e-14	2.21948623291627e-08	0	0	0	1.40702535643217e-07	2.1486163312182e-06
f__Paracoccaceae;g__Coraliihabitans	2.25438010659008e-08	1.72795808609629e-14	2.25438010659008e-08	0	0	0	1.40702535643217e-07	2.1486163312182e-06
f__Sphaerotilaceae;g__Methylibium	2.23157204381137e-08	1.26720463020149e-14	1.93056272671185e-08	0	0	0	1.40702535643217e-07	2.1486163312182e-06
f__Methylobacteriaceae;g__Methylorubrum	0	0	0	2.50891494464403e-08	2.76964784776158e-14	2.50891494464403e-08	1.62732904620712e-07	2.45647033133394e-06
f__Coleofasciculaceae;g__Geitlerinema	3.57130971665088e-08	1.18895208861905e-14	1.87000478814977e-08	4.5347872828629e-09	9.04829010835863e-16	4.5347872828629e-09	1.93765908864349e-07	2.89167910733707e-06
f__Caulobacteraceae;g__Brevundimonas	3.01618372405077e-09	1.52448989291703e-16	2.11749706084734e-09	3.59997068964899e-08	3.60062797359773e-14	2.86063723574666e-08	1.98649792469389e-07	2.93125437742459e-06
f__Microbacteriaceae;g__Galbitalea	0	0	0	2.43272064337478e-08	2.6039770806288e-14	2.43272064337478e-08	3.07888505452958e-07	4.37019967243115e-06
f__Bacillaceae;g__Caldalkalibacillus	2.08226097666939e-08	1.47417566348645e-14	2.08226097666939e-08	0	0	0	3.2278817380931e-07	4.37019967243115e-06
f__Thermogemmatisporaceae;g__Thermogemmatispora	2.03731876149225e-08	8.38926121592229e-15	1.57080545243162e-08	0	0	0	3.2278817380931e-07	4.37019967243115e-06
f__Cohaesibacteraceae;g__Cohaesibacter	2.0878757983715e-08	1.48213661880465e-14	2.0878757983715e-08	0	0	0	3.2278817380931e-07	4.37019967243115e-06
f__Paracoccaceae;g__Pararhodobacter	2.10501877854539e-08	1.50657537972977e-14	2.10501877854539e-08	0	0	0	3.2278817380931e-07	4.37019967243115e-06
f__Roseobacteraceae;g__Wenxinia	2.05786587237354e-08	1.4398360625511e-14	2.05786587237354e-08	0	0	0	3.2278817380931e-07	4.37019967243115e-06
f__Rhodospirillaceae;g__Telmatospirillum	2.07732149202382e-08	1.46718995761618e-14	2.07732149202382e-08	0	0	0	3.2278817380931e-07	4.37019967243115e-06
f__Unclassified;g__Oslovirus	0	0	0	2.43987724398102e-08	1.2460264634191e-14	1.68281856596381e-08	3.07888505452958e-07	4.37019967243115e-06
f__Anaplasmataceae;g__Wolbachia	4.8983270938648e-09	8.15782682828658e-16	4.8983270938648e-09	3.67773940540803e-08	5.95133753900004e-14	3.67773940540803e-08	5.09567277487991e-07	6.82858713215664e-06
f__Microbacteriaceae;g__Canibacter	0	0	0	2.30848232204302e-08	2.34479987772146e-14	2.30848232204302e-08	5.86582519349374e-07	7.55238888344622e-06
f__Amorphaceae;g__Acuticoccus	0	0	0	2.31721017341712e-08	7.04688046604441e-15	1.265529036523e-08	5.86582519349374e-07	7.55238888344622e-06
f__Acetobacteraceae;g__Paracraurococcus	0	0	0	2.33076447193372e-08	7.2714808016608e-15	1.28553851482744e-08	5.86582519349374e-07	7.55238888344622e-06
f__Neisseriaceae;g__Vitreoscilla	0	0	0	2.35845713128411e-08	2.44742081764614e-14	2.35845713128411e-08	5.86582519349374e-07	7.55238888344622e-06
f__Propionibacteriaceae;g__Brooklawnia	1.98810770720834e-08	1.34387456685681e-14	1.98810770720834e-08	0	0	0	7.40514054040449e-07	8.92199975435996e-06
f__Bacillaceae;g__Natronobacillus	1.99740134023081e-08	1.35646811874498e-14	1.99740134023081e-08	0	0	0	7.40514054040449e-07	8.92199975435996e-06
f__Rhodovibrionaceae;g__Fodinicurvata	2.01248629386563e-08	1.37703436821898e-14	2.01248629386563e-08	0	0	0	7.40514054040449e-07	8.92199975435996e-06
f__Paracoccaceae;g__Rhodosalinus	2.02848838870741e-08	6.35847178565007e-15	1.36753016803481e-08	0	0	0	7.40514054040449e-07	8.92199975435996e-06
f__Alcaligenaceae;g__Advenella	1.99355050860743e-08	1.35124283432544e-14	1.99355050860743e-08	0	0	0	7.40514054040449e-07	8.92199975435996e-06
f__Aspergillaceae;g__Aspergillus	1.92443361640673e-08	8.78433595589677e-15	1.60736685990553e-08	0	0	0	7.40514054040449e-07	8.92199975435996e-06
f__Erysiphaceae;g__Golovinomyces	1.93177993412791e-08	1.26880306272574e-14	1.93177993412791e-08	0	0	0	7.40514054040449e-07	8.92199975435996e-06
f__Clostridiaceae;g__Inediibacterium	3.90901729880776e-08	2.73249557047664e-14	2.83491652044156e-08	6.79005582460756e-09	2.02861375645663e-15	6.79005582460756e-09	1.01165820719475e-06	1.20780416685543e-05
f__Actinomycetaceae;g__Scrofimicrobium	0	0	0	2.28491320183196e-08	2.29716446955862e-14	2.28491320183196e-08	1.12518628412333e-06	1.29620883644687e-05
f__Leptotrichiaceae;g__Pseudostreptobacillus	0	0	0	2.21849063830236e-08	2.1655483133835e-14	2.21849063830236e-08	1.12518628412333e-06	1.29620883644687e-05
f__Thermodesulfovibrionaceae;g__Thermodesulfovibrio	0	0	0	2.26056714669062e-08	2.24847208286666e-14	2.26056714669062e-08	1.12518628412333e-06	1.29620883644687e-05
f__Comamonadaceae;g__Pseudorhodoferax	0	0	0	2.27245358022712e-08	2.27217992068631e-14	2.27245358022712e-08	1.12518628412333e-06	1.29620883644687e-05
f__Staphylococcaceae;g__Abyssicoccus	2.72880386401095e-08	2.53176597960197e-14	2.72880386401095e-08	2.89751486805578e-09	3.69406066066589e-16	2.89751486805578e-09	1.4704704478695e-06	1.67924421225341e-05
f__Microbacteriaceae;g__Compostimonas	1.8843109192818e-08	1.20721339777838e-14	1.8843109192818e-08	0	0	0	1.69882637706647e-06	1.89069897074369e-05
f__Unclassified;g__Candidatus Acididesulfobacter	1.90604733742809e-08	1.23522559385569e-14	1.90604733742809e-08	0	0	0	1.69882637706647e-06	1.89069897074369e-05
f__Opitutaceae;g__Opitutus	1.91395916801176e-08	1.24550149691753e-14	1.91395916801176e-08	0	0	0	1.69882637706647e-06	1.89069897074369e-05
f__Bifidobacteriaceae;g__Galliscardovia	0	0	0	2.18923711810602e-08	6.64326965226288e-15	1.22875303127924e-08	2.1724053044952e-06	2.21159980944923e-05
f__Microbacteriaceae;g__Gulosibacter	0	0	0	2.14782240670831e-08	1.63444006928106e-14	1.92733923352722e-08	2.1724053044952e-06	2.21159980944923e-05
f__Schleiferiaceae;g__Owenweeksia	0	0	0	2.06177974552037e-08	5.87379305638348e-15	1.15540164763596e-08	2.06716572720402e-06	2.21159980944923e-05
f__Cyclonatronaceae;g__Cyclonatronum	0	0	0	2.13975201873218e-08	1.43665045578209e-14	1.80696283089388e-08	2.1724053044952e-06	2.21159980944923e-05
f__Leptotrichiaceae;g__Caviibacter	0	0	0	2.07763408983872e-08	1.89928790095438e-14	2.07763408983872e-08	2.06716572720402e-06	2.21159980944923e-05
f__Isosphaeraceae;g__Singulisphaera	0	0	0	2.1612603220453e-08	2.05526031904483e-14	2.1612603220453e-08	2.1724053044952e-06	2.21159980944923e-05
f__Rhizobiaceae;g__Ciceribacter	0	0	0	2.02549310381845e-08	1.80515381799108e-14	2.02549310381845e-08	2.06716572720402e-06	2.21159980944923e-05
f__Rhizobiaceae;g__Ensifer	0	0	0	2.14337607191166e-08	2.02138683368313e-14	2.14337607191166e-08	2.1724053044952e-06	2.21159980944923e-05
f__Xanthobacteraceae;g__Xanthobacter	0	0	0	2.18686033693215e-08	2.10423757862867e-14	2.18686033693215e-08	2.1724053044952e-06	2.21159980944923e-05
f__Unclassified;g__Aquabacterium	0	0	0	2.14774576180002e-08	2.02963721722519e-14	2.14774576180002e-08	2.1724053044952e-06	2.21159980944923e-05
f__Yersiniaceae;g__Ewingella	0	0	0	2.1477146415079e-08	2.02957839979285e-14	2.1477146415079e-08	2.1724053044952e-06	2.21159980944923e-05
f__Methanothermaceae;g__Methanothermus	0	0	0	1.93327456364305e-08	1.33642747720663e-14	1.74279521902879e-08	3.73092088496581e-06	3.57918418297764e-05
f__Ilumatobacteraceae;g__Desertimonas	1.69899095204207e-08	9.81433886741073e-15	1.69899095204207e-08	0	0	0	3.89730760919429e-06	3.57918418297764e-05
f__Glycomycetaceae;g__Glycomyces	0	0	0	1.9319697071563e-08	1.64230305772263e-14	1.9319697071563e-08	3.73092088496581e-06	3.57918418297764e-05
f__Desulfotomaculaceae;g__Desulfurispora	1.77146651115665e-08	6.15638019891061e-15	1.34562255424882e-08	0	0	0	3.89730760919429e-06	3.57918418297764e-05
f__Cytophagaceae;g__Sporocytophaga	0	0	0	1.9374391905474e-08	1.65161507151034e-14	1.9374391905474e-08	3.73092088496581e-06	3.57918418297764e-05
f__Aphanothecaceae;g__Rippkaea	0	0	0	1.99859166736812e-08	1.75752220726424e-14	1.99859166736812e-08	3.73092088496581e-06	3.57918418297764e-05
f__Scytonemataceae;g__Brasilonema	1.69988541214631e-08	9.82467540905462e-15	1.69988541214631e-08	0	0	0	3.89730760919429e-06	3.57918418297764e-05
f__Leptolyngbyaceae;g__Phormidesmis	1.6932399595431e-08	9.74800930601795e-15	1.6932399595431e-08	0	0	0	3.89730760919429e-06	3.57918418297764e-05
f__Gemmataceae;g__Zavarzinella	1.68744929494149e-08	9.68144941819501e-15	1.68744929494149e-08	0	0	0	3.89730760919429e-06	3.57918418297764e-05
f__Pleomorphomonadaceae;g__Pleomorphomonas	1.71409309383799e-08	9.98959145676652e-15	1.71409309383799e-08	0	0	0	3.89730760919429e-06	3.57918418297764e-05
f__Comamonadaceae;g__Rhodoferax	0	0	0	1.9568350274178e-08	1.68484946279286e-14	1.9568350274178e-08	3.73092088496581e-06	3.57918418297764e-05
f__Methylococcaceae;g__Methylicorpusculum	0	0	0	1.95671363523357e-08	1.68464043013595e-14	1.95671363523357e-08	3.73092088496581e-06	3.57918418297764e-05
f__Oceanospirillaceae;g__Bermanella	0	0	0	1.94089432472144e-08	1.4384564803482e-14	1.80809824775056e-08	3.73092088496581e-06	3.57918418297764e-05
f__Petrotogaceae;g__Defluviitoga	1.70822846687318e-08	9.92135128312201e-15	1.70822846687318e-08	0	0	0	3.89730760919429e-06	3.57918418297764e-05
f__Unclassified;g__Roufvirus	2.4922688253584e-08	2.11187732527014e-14	2.4922688253584e-08	2.03158470272258e-09	1.81602801790802e-16	2.03158470272258e-09	4.21948760152373e-06	3.84815558393123e-05
f__Deferribacteraceae;g__Deferribacter	3.04363879841277e-08	1.14373112140426e-14	1.83409788805116e-08	4.85590962199447e-09	5.4504799545843e-16	3.51958157203908e-09	5.22639453768241e-06	4.73357855373594e-05
f__Unclassified;g__Rhizobacter	6.73077879327183e-09	6.35730778984309e-16	4.32411425470856e-09	3.76050363492054e-08	1.94796414225043e-14	2.10408916930517e-08	6.08645603963574e-06	5.4747845551586e-05
f__Bacillaceae;g__Gottfriedia	0	0	0	1.86173403385364e-08	1.52506358963594e-14	1.86173403385364e-08	6.75837113392781e-06	5.87787694200633e-05
f__Methylococcaceae;g__Candidatus Methylospira	0	0	0	1.84779052516034e-08	1.50230512294383e-14	1.84779052516034e-08	6.75837113392781e-06	5.87787694200633e-05
f__Thiotrichaceae;g__Achromatium	0	0	0	1.89754406249032e-08	1.58429632640059e-14	1.89754406249032e-08	6.75837113392781e-06	5.87787694200633e-05
f__Xanthomonadaceae;g__Arenimonas	0	0	0	1.84736173917065e-08	1.5016079739547e-14	1.84736173917065e-08	6.75837113392781e-06	5.87787694200633e-05
f__Suoliviridae;g__Canhaevirus	0	0	0	1.9278781372381e-08	1.63535420929789e-14	1.9278781372381e-08	6.75837113392781e-06	5.87787694200633e-05
f__Budviciaceae;g__Jinshanibacter	6.19952049212893e-09	1.3067578472991e-15	6.19952049212893e-09	3.40876199378786e-08	2.51535874017191e-14	2.39096725395427e-08	8.63245698382719e-06	7.45840967440499e-05
f__Unclassified;g__Thermogymnomonas	1.62914381562906e-08	9.0239725448082e-15	1.62914381562906e-08	0	0	0	8.94088224422723e-06	7.47887237596211e-05
f__Nocardioidaceae;g__Thermasporomyces	1.66237476773081e-08	9.39586555251937e-15	1.66237476773081e-08	0	0	0	8.94088224422723e-06	7.47887237596211e-05
f__Bacillales Family X. Incertae Sedis;g__Thermicanus	1.57416712699407e-08	8.42520728860983e-15	1.57416712699407e-08	0	0	0	8.94088224422723e-06	7.47887237596211e-05
f__Sphingobacteriaceae;g__Pararcticibacter	1.61837537816811e-08	8.90507213984665e-15	1.61837537816811e-08	0	0	0	8.94088224422723e-06	7.47887237596211e-05
f__Erythrobacteraceae;g__Pontixanthobacter	1.58113471002533e-08	8.49995570223941e-15	1.58113471002533e-08	0	0	0	8.94088224422723e-06	7.47887237596211e-05
f__Natrialbaceae;g__Natronococcus	0	0	0	1.78163561073578e-08	1.39665919775442e-14	1.78163561073578e-08	1.22941318505589e-05	9.96639857687003e-05
f__Micromonosporaceae;g__Catenuloplanes	0	0	0	1.76284104592376e-08	1.36734776340518e-14	1.76284104592376e-08	1.22941318505589e-05	9.96639857687003e-05
f__Nocardiopsaceae;g__Streptomonospora	0	0	0	1.7996935893624e-08	1.42511468686053e-14	1.7996935893624e-08	1.22941318505589e-05	9.96639857687003e-05
f__Flavobacteriaceae;g__Kordia	0	0	0	1.83340305791206e-08	8.92290291930809e-15	1.42405494334345e-08	1.22941318505589e-05	9.96639857687003e-05
f__Sinobacteraceae;g__Nevskia	0	0	0	1.81180891905444e-08	1.4443666860327e-14	1.81180891905444e-08	1.22941318505589e-05	9.96639857687003e-05
f__Halobacteroidaceae;g__Halonatronum	2.22718395048023e-08	1.68651843875408e-14	2.22718395048023e-08	1.71009798497106e-09	1.28675145200892e-16	1.71009798497106e-09	1.61607419374379e-05	0.000130205428302551
f__Alcanivoracaceae;g__Alloalcanivorax	7.42134620915057e-09	9.31236511077866e-16	5.23347964067397e-09	3.62115421799443e-08	1.00796177637517e-14	1.51354623947683e-08	1.65078075071094e-05	0.000132190713769697
f__Cellulomonadaceae;g__Oerskovia	1.48063156597202e-08	7.4537174361194e-15	1.48063156597202e-08	0	0	0	2.05114359113478e-05	0.000159391353803698
f__Bacillaceae;g__Margalitia	1.48296833058023e-08	7.4772632363133e-15	1.48296833058023e-08	0	0	0	2.05114359113478e-05	0.000159391353803698
f__Candidatus Termititenacaceae;g__Candidatus Termititenax	1.52624564430613e-08	5.04372674015301e-15	1.21796922835574e-08	0	0	0	2.05114359113478e-05	0.000159391353803698
f__Acholeplasmataceae;g__Alteracholeplasma	5.13296148518735e-09	8.95807982686167e-16	5.13296148518735e-09	3.01633106197553e-08	4.00323135319292e-14	3.01633106197553e-08	2.03511635095712e-05	0.000159391353803698
f__Desulfonauticaceae;g__Desulfovulcanus	1.51767878662442e-08	7.83138625785727e-15	1.51767878662442e-08	0	0	0	2.05114359113478e-05	0.000159391353803698
f__Phyllobacteriaceae;g__Nitratireductor	0	0	0	1.7478786596143e-08	1.34423511584343e-14	1.7478786596143e-08	2.2471697201775e-05	0.000167678973266317
f__Alcaligenaceae;g__Paenalcaligenes	0	0	0	1.7410806693824e-08	1.3337992348107e-14	1.7410806693824e-08	2.2471697201775e-05	0.000167678973266317
f__Sphaerotilaceae;g__Inhella	0	0	0	1.7379784782987e-08	1.32905044405297e-14	1.7379784782987e-08	2.2471697201775e-05	0.000167678973266317
f__Rhodocyclaceae;g__Rugosibacter	0	0	0	1.71339939887867e-08	1.29172450003423e-14	1.71339939887867e-08	2.2471697201775e-05	0.000167678973266317
f__Cellvibrionaceae;g__Pseudomaricurvus	0	0	0	1.70873417587965e-08	1.28469989288041e-14	1.70873417587965e-08	2.2471697201775e-05	0.000167678973266317
f__Pasteurellaceae;g__Bisgaardia	0	0	0	1.67375695627281e-08	5.79846236029251e-15	1.14796879513858e-08	2.2471697201775e-05	0.000167678973266317
f__Kickxellaceae;g__Coemansia	0	0	0	1.70712133692228e-08	1.28227583394913e-14	1.70712133692228e-08	2.2471697201775e-05	0.000167678973266317
f__Cordycipitaceae;g__Beauveria	5.34081488086917e-09	5.04813715073524e-16	3.85324048147074e-09	3.19061668664351e-08	6.39595162388361e-15	1.20566387068057e-08	2.31987114212312e-05	0.000172125809515007
f__Microcoleaceae;g__Microcoleus	7.30683486651167e-09	6.87308619187226e-16	4.49610491290623e-09	3.42898134029837e-08	1.26924696263581e-14	1.69842638574907e-08	2.69561261303479e-05	0.00019888080862246
f__Thermoactinomycetaceae;g__Polycladomyces	3.71480106180018e-08	2.51543255557132e-14	2.71998732456569e-08	9.34422820293951e-09	1.97745384695303e-15	6.70388938492397e-09	2.80020878051149e-05	0.000205443678077895
f__Rhodothermaceae;g__Salinibacter	2.74915222511274e-08	1.70257750325024e-14	2.2377624744178e-08	4.70294596048337e-09	9.73178831117982e-16	4.70294596048337e-09	3.401010063689e-05	0.000248136591047026
f__Budviciaceae;g__Insectihabitans	5.69819479254791e-09	1.10396041238988e-15	5.69819479254791e-09	3.14074309272582e-08	3.32254669147659e-14	2.74795241600516e-08	3.80606265614354e-05	0.000276154902898928
f__Unclassified;g__Candidatus Argoarchaeum	0	0	0	1.63671707700188e-08	1.17869082766581e-14	1.63671707700188e-08	4.12956421669436e-05	0.000285434209635318
f__Propionibacteriaceae;g__Luteococcus	0	0	0	1.59910687975274e-08	5.5329708255921e-15	1.1213801181815e-08	4.12956421669436e-05	0.000285434209635318
f__Thermoactinomycetaceae;g__Shimazuella	0	0	0	1.57812784292103e-08	1.09581449498513e-14	1.57812784292103e-08	4.12956421669436e-05	0.000285434209635318
f__Flavobacteriaceae;g__Mesohalobacter	0	0	0	1.60538387715329e-08	8.36965144069101e-15	1.37920031512756e-08	4.12956421669436e-05	0.000285434209635318
f__Candidatus Mcinerneyibacteriaceae;g__Candidatus Mcinerneyibacterium	0	0	0	1.6388184011506e-08	1.18171933085792e-14	1.6388184011506e-08	4.12956421669436e-05	0.000285434209635318
f__Devosiaceae;g__Pelagibacterium	0	0	0	1.64058631461931e-08	1.18427032051511e-14	1.64058631461931e-08	4.12956421669436e-05	0.000285434209635318
f__Steroidobacteraceae;g__Steroidobacter	0	0	0	1.63675792256136e-08	1.17874965870964e-14	1.63675792256136e-08	4.12956421669436e-05	0.000285434209635318
f__Vibrionaceae;g__Enterovibrio	0	0	0	1.64698323083292e-08	7.41353168439905e-15	1.29803450055696e-08	4.12956421669436e-05	0.000285434209635318
f__Unclassified;g__Buchananvirus	0	0	0	1.58717554900201e-08	1.10841553827393e-14	1.58717554900201e-08	4.12956421669436e-05	0.000285434209635318
f__Pseudonocardiaceae;g__Saccharothrix	1.38192960249107e-08	6.49308004921984e-15	1.38192960249107e-08	0	0	0	4.70556474604616e-05	0.000318541061605359
f__Bacillaceae;g__Litchfieldia	1.3426121459414e-08	4.36742758170347e-15	1.13337439711264e-08	0	0	0	4.70556474604616e-05	0.000318541061605359
f__Thermoactinomycetaceae;g__Marinithermofilum	1.40959158222173e-08	4.56804781901916e-15	1.15911322836991e-08	0	0	0	4.70556474604616e-05	0.000318541061605359
f__Unclassified;g__Candidatus Entotheonella	1.35701270258485e-08	6.2610438149206e-15	1.35701270258485e-08	0	0	0	4.70556474604616e-05	0.000318541061605359
f__Micromonosporaceae;g__Pilimelia	0	0	0	1.51624047653197e-08	1.01155348037651e-14	1.51624047653197e-08	7.63362665673682e-05	0.000501252232251975
f__Fimbriimonadaceae;g__Fimbriimonas	0	0	0	1.48954861253029e-08	9.76252230399997e-15	1.48954861253029e-08	7.63362665673682e-05	0.000501252232251975
f__Sporomusaceae;g__Sporolituus	0	0	0	1.53430873763394e-08	3.51839775420877e-15	8.94223603596586e-09	7.63362665673682e-05	0.000501252232251975
f__Ostreibacteriaceae;g__Ostreibacterium	0	0	0	1.50867919308078e-08	1.00148967935935e-14	1.50867919308078e-08	7.63362665673682e-05	0.000501252232251975
f__Dipodascaceae;g__Saprochaete	0	0	0	1.56533446518834e-08	1.07811967467885e-14	1.56533446518834e-08	7.63362665673682e-05	0.000501252232251975
f__Sparassidaceae;g__Sparassis	0	0	0	1.56025631946031e-08	5.30247876467185e-15	1.09777448055267e-08	7.63362665673682e-05	0.000501252232251975
f__Alteromonadaceae;g__Glaciecola	4.8510277756258e-09	8.0010399631636e-16	4.8510277756258e-09	2.7146901391736e-08	1.29200961152748e-14	1.71358848057061e-08	9.11669083688021e-05	0.000595657438423886
f__Jiangellaceae;g__Haloactinopolyspora	2.11348386892418e-08	1.51871678182893e-14	2.11348386892418e-08	2.43419352815701e-09	2.60713117830944e-16	2.43419352815701e-09	9.32233119556727e-05	0.000606078053559266
f__Acidobacteriaceae;g__Acidipila	2.75479247223963e-09	2.58021973213676e-16	2.75479247223962e-09	2.13069888484785e-08	1.01906441389827e-14	1.52185922020811e-08	9.40549466010737e-05	0.000608472567046257
f__Microbacteriaceae;g__Cryobacterium	1.24009950518825e-08	5.2286790614117e-15	1.24009950518825e-08	0	0	0	0.000107951192010328	0.000684876865434627
f__Chthonomonadaceae;g__Chthonomonas	1.24796703898428e-08	5.29523388333003e-15	1.24796703898428e-08	0	0	0	0.000107951192010328	0.000684876865434627
f__Anaerolineaceae;g__Brevefilum	1.27343128819008e-08	3.20245604866516e-15	9.70514728297667e-09	0	0	0	0.000107951192010328	0.000684876865434627
f__Chromobacteriaceae;g__Chitinibacter	1.33293584915104e-08	6.04084112503684e-15	1.33293584915104e-08	0	0	0	0.000107951192010328	0.000684876865434627
f__Puniceicoccaceae;g__Cerasicoccus	3.28372887453316e-09	3.66617760929056e-16	3.28372887453316e-09	2.45700815578366e-08	1.2944223090767e-14	1.7151877110874e-08	0.000126459489240909	0.000798442209937068
f__Hyphomicrobiaceae;g__Rhodomicrobium	0	0	0	1.42868076222018e-08	8.98096636948732e-15	1.42868076222018e-08	0.000142005130287543	0.00087967768100831
f__Perlucidibacaceae;g__Perlucidibaca	0	0	0	1.47337076967087e-08	9.55161426965032e-15	1.47337076967087e-08	0.000142005130287543	0.00087967768100831
f__Spirochaetaceae;g__Alkalispirochaeta	0	0	0	1.40550058642588e-08	8.69190035315141e-15	1.40550058642588e-08	0.000142005130287543	0.00087967768100831
f__Pleosporaceae;g__Pyrenophora	0	0	0	1.46285613053555e-08	9.41577145803992e-15	1.46285613053555e-08	0.000142005130287543	0.00087967768100831
f__Pseudonocardiaceae;g__Actinophytocola	3.69039114073298e-08	2.1114220992817e-14	2.49200020021816e-08	1.17750602046199e-08	3.33316076559003e-15	8.70365749345697e-09	0.000236465999983795	0.00145795628073479
f__Archaeoglobaceae;g__Archaeoglobus	1.1916314813877e-08	4.82795099727646e-15	1.1916314813877e-08	0	0	0	0.000247652736233464	0.00149878313116171
f__Methanomicrobiaceae;g__Methanoculleus	1.18451108784949e-08	4.77042615861047e-15	1.18451108784949e-08	0	0	0	0.000247652736233464	0.00149878313116171
f__Sphingobacteriaceae;g__Daejeonella	1.13703188161694e-08	4.39566109936543e-15	1.13703188161694e-08	0	0	0	0.000247652736233464	0.00149878313116171
f__Piscirickettsiaceae;g__Sulfurivirga	1.14783019676651e-08	4.47954814607076e-15	1.14783019676651e-08	0	0	0	0.000247652736233464	0.00149878313116171
f__Rhodospirillaceae;g__Novispirillum	0	0	0	1.32209880252721e-08	7.69095907203307e-15	1.32209880252721e-08	0.000265918817484942	0.00158738323635106
f__Comamonadaceae;g__Pulveribacter	0	0	0	1.35473194205847e-08	8.07531399326747e-15	1.35473194205847e-08	0.000265918817484942	0.00158738323635106
f__Morganellaceae;g__Arsenophonus	0	0	0	1.360219272955e-08	8.14086447028022e-15	1.360219272955e-08	0.000265918817484942	0.00158738323635106
f__Cesiribacteraceae;g__Cesiribacter	7.10565642042956e-09	1.71667200761652e-15	7.10565642042956e-09	2.94689963124626e-08	2.50907408881425e-14	2.38797845696762e-08	0.000274268593476044	0.00162981835773168
f__Thermoactinomycetaceae;g__Baia	2.39688160827697e-09	1.95331409099278e-16	2.39688160827697e-09	2.00195561458218e-08	1.35481855288845e-14	1.75474587184198e-08	0.00027551379715171	0.00162984302194354
f__Anaerohalosphaeraceae;g__Anaerohalosphaera	1.28666957499531e-09	5.6287632237433e-17	1.28666957499531e-09	1.65662529473967e-08	5.0865542246944e-15	1.07519070451102e-08	0.000339832170146855	0.00200131304134808
f__Paenibacillaceae;g__Candidatus Reconcilbacillus	3.60452205532837e-08	1.98551141186704e-14	2.4165552852496e-08	1.16279063484984e-08	2.68645703567797e-15	7.81382375792761e-09	0.000381557897011531	0.00223700949630367
f__Scytonemataceae;g__Scytonema	6.48057208427026e-09	1.42792569434038e-15	6.48057208427026e-09	2.85143314616696e-08	1.24601370186293e-14	1.68280994839457e-08	0.000435057330592276	0.00253933133749311
f__Chromobacteriaceae;g__Paludibacterium	6.05053153540962e-09	1.24470368327353e-15	6.05053153540962e-09	2.6923750590014e-08	1.15323605523089e-14	1.61894750829533e-08	0.00044921648001443	0.00261037343370602
f__Thermodesulfobacteriaceae;g__Thermosulfurimonas	1.61428337854136e-08	7.18333422969502e-15	1.4535285899063e-08	1.6510342201697e-09	1.1994021583154e-16	1.6510342201697e-09	0.000483416338636159	0.00279673209984321
f__Pirellulaceae;g__Blastopirellula	1.32890028482456e-08	3.71453062995914e-15	1.04523155750844e-08	3.86195368383921e-08	1.78025443781027e-14	2.01147528277261e-08	0.000494301487307148	0.00283473087840852
f__Roseobacteraceae;g__Falsiruegeria	1.24293157289261e-08	5.25258824263718e-15	1.24293157289261e-08	3.81578290404951e-08	5.06210204137012e-14	3.39186930272236e-08	0.000494301487307148	0.00283473087840852
f__Actinomycetaceae;g__Changpingibacter	0	0	0	1.21977227209886e-08	6.54651534143734e-15	1.21977227209886e-08	0.000501308077376781	0.00283773683126111
f__Halobacteroidaceae;g__Halanaerobacter	0	0	0	1.23773945777626e-08	6.74079544747956e-15	1.23773945777626e-08	0.000501308077376781	0.00283773683126111
f__Pleioneaceae;g__Pleionea	0	0	0	1.24656940167003e-08	6.83731520199188e-15	1.24656940167003e-08	0.000501308077376781	0.00283773683126111
f__Jiangellaceae;g__Phytoactinopolyspora	1.01119271314907e-08	3.47653639062764e-15	1.01119271314907e-08	0	0	0	0.000568144515883584	0.00313499795199399
f__Bacillaceae;g__Numidum	1.00830356117421e-08	3.45669864302039e-15	1.00830356117421e-08	0	0	0	0.000568144515883584	0.00313499795199399
f__Chlorogloeopsidaceae;g__Chlorogloeopsis	1.03791318093742e-08	3.66269682195638e-15	1.03791318093742e-08	0	0	0	0.000568144515883584	0.00313499795199399
f__Thermaceae;g__Oceanithermus	1.04235390841499e-08	3.69410567931924e-15	1.04235390841499e-08	0	0	0	0.000568144515883584	0.00313499795199399
f__Phyllobacteriaceae;g__Chelativorans	1.04543988168709e-08	3.71601145715454e-15	1.04543988168709e-08	0	0	0	0.000568144515883584	0.00313499795199399
f__Verrucomicrobia subdivision 3;g__Pedosphaera	1.01284281424811e-08	3.48789192567173e-15	1.01284281424811e-08	0	0	0	0.000568144515883584	0.00313499795199399
f__Methanotrichaceae;g__Methanothrix	2.99908231933655e-08	2.32636896454626e-14	2.61577171412762e-08	8.56716620955855e-09	1.32978010219457e-15	5.49747897220867e-09	0.000623868039736905	0.00341974754381783
f__Roseobacteraceae;g__Poseidonocella	3.99444323253787e-09	5.42489609090898e-16	3.99444323253787e-09	2.13311929648586e-08	5.65683940658859e-15	1.13386300745691e-08	0.000624956642507486	0.00341974754381783
f__Methanomassiliicoccaceae;g__Candidatus Methanogranum	4.07896651436249e-08	5.65690906059877e-14	4.07896651436249e-08	0	0	0	0.000999000999000999	0.00348000583306728
f__Methanomassiliicoccaceae;g__Candidatus Methanoplasma	9.38166216303851e-08	1.03065782549659e-13	5.50576656386574e-08	0	0	0	0.000999000999000999	0.00348000583306728
f__Fervidicoccaceae;g__Fervidicoccus	0	0	0	5.33923500347593e-08	1.25432693858308e-13	5.33923500347593e-08	0.000999000999000999	0.00348000583306728
f__Acidobacteriaceae;g__Occallatibacter	5.63843816388399e-08	6.48239683322019e-14	4.36644856134627e-08	0	0	0	0.000999000999000999	0.00348000583306728
f__Acidobacteriaceae;g__Terriglobus	1.45971285880363e-07	7.24458954253264e-13	1.45971285880363e-07	0	0	0	0.000999000999000999	0.00348000583306728
f__Iamiaceae;g__Aquihabitans	6.62168131513745e-08	1.49078655693418e-13	6.62168131513745e-08	0	0	0	0.000999000999000999	0.00348000583306728
f__Ilumatobacteraceae;g__Ilumatobacter	8.20757582317975e-08	2.02565052173406e-13	7.71867582695308e-08	0	0	0	0.000999000999000999	0.00348000583306728
f__Actinomycetaceae;g__Boudabousia	0	0	0	5.51835364441553e-08	1.33989798557271e-13	5.51835364441553e-08	0.000999000999000999	0.00348000583306728
f__Bifidobacteriaceae;g__Pseudoscardovia	5.58349569598833e-07	8.09458207107538e-12	4.87930264758114e-07	0	0	0	0.000999000999000999	0.00348000583306728
f__Intrasporangiaceae;g__Tetrasphaera	0	0	0	1.20958209112364e-08	6.43759087473494e-15	1.20958209112364e-08	0.000951258839386599	0.00348000583306728
f__Microbacteriaceae;g__Leucobacter	0	0	0	1.20983714593847e-08	3.76523084102342e-15	9.25059069492742e-09	0.000951258839386599	0.00348000583306728
f__Microbacteriaceae;g__Subtercola	5.20878298030762e-08	5.97861975551468e-14	4.19334898994989e-08	0	0	0	0.000999000999000999	0.00348000583306728
f__Micrococcaceae;g__Yaniella	0	0	0	1.14816620754245e-08	5.80045681662658e-15	1.14816620754245e-08	0.000951258839386599	0.00348000583306728
f__Propionibacteriaceae;g__Aestuariimicrobium	0	0	0	1.16347509030968e-08	5.95616685739295e-15	1.16347509030968e-08	0.000951258839386599	0.00348000583306728
f__Propionibacteriaceae;g__Auraticoccus	4.27523691990004e-08	2.09922644749847e-14	2.4847928351915e-08	0	0	0	0.000999000999000999	0.00348000583306728
f__Atopobiaceae;g__Caniella	4.13749070272126e-08	3.14269659230461e-14	3.04026730263708e-08	0	0	0	0.000999000999000999	0.00348000583306728
f__Atopobiaceae;g__Tractidigestivibacter	3.81655062665451e-07	1.79391778623512e-12	2.29700430627469e-07	0	0	0	0.000999000999000999	0.00348000583306728
f__Eggerthellaceae;g__Eggerthella	0.000387543320007267	2.19688154769012e-07	8.03829354822008e-05	0.000125009133674285	4.17921016210666e-08	3.08191578630546e-05	0.000999000999000999	0.00348000583306728
f__Hydrogenothermaceae;g__Persephonella	6.56340818776025e-09	7.11973521506716e-16	4.57606792906027e-09	2.81812174379709e-08	1.74958815878612e-14	1.99407540592474e-08	0.000688828710261273	0.00348000583306728
f__Bacillaceae;g__Calditerricola	1.58796111238015e-05	5.78264168141386e-10	4.12404772659304e-06	4.21433046859985e-06	2.40956689506286e-11	7.40019486086018e-07	0.000999000999000999	0.00348000583306728
f__Bacillaceae;g__Salibacterium	4.996776752128e-08	8.48904448960632e-14	4.996776752128e-08	0	0	0	0.000999000999000999	0.00348000583306728
f__Bacillaceae;g__Salirhabdus	8.94431898776736e-08	2.72002863326782e-13	8.94431898776736e-08	0	0	0	0.000999000999000999	0.00348000583306728
f__Bacillaceae;g__Thalassobacillus	8.33286641551416e-08	1.95475994424557e-13	7.58240987659165e-08	0	0	0	0.000999000999000999	0.00348000583306728
f__Thermoactinomycetaceae;g__Laceyella	6.44094008252798e-08	1.41051411098833e-13	6.44094008252798e-08	0	0	0	0.000999000999000999	0.00348000583306728
f__Thermoactinomycetaceae;g__Paenactinomyces	1.04865930152693e-07	3.5006433999475e-13	1.01469256426987e-07	0	0	0	0.000999000999000999	0.00348000583306728
f__Aerococcaceae;g__Dolosicoccus	0	0	0	5.40632292080293e-07	1.28604641105596e-11	5.40632292080293e-07	0.000999000999000999	0.00348000583306728
f__Carnobacteriaceae;g__Lacticigenium	0	0	0	4.37802482436118e-07	8.43352459959801e-12	4.37802482436118e-07	0.000999000999000999	0.00348000583306728
f__Enterococcaceae;g__Melissococcus	2.11105695883848e-09	1.51523090437653e-16	2.11105695883848e-09	1.76833038150418e-08	1.163451566261e-14	1.62610212014456e-08	0.000811055553969715	0.00348000583306728
f__Peptococcaceae;g__Desulfolucianica	8.30415888913513e-08	2.34460786510407e-13	8.30415888913513e-08	0	0	0	0.000999000999000999	0.00348000583306728
f__Peptostreptococcaceae;g__Terrisporobacter	5.17287821314574e-06	3.83512703680297e-11	1.06206334097179e-06	1.55217059608561e-05	5.20829117654458e-10	3.44049784206264e-06	0.000999000999000999	0.00348000583306728
f__Symbiobacteriaceae;g__Symbiobacterium	1.32273345305523e-07	1.41165784916108e-13	6.44355092357759e-08	0	0	0	0.000999000999000999	0.00348000583306728
f__Halobacteroidaceae;g__Fuchsiella	0	0	0	1.15759812120945e-08	5.89614700500165e-15	1.15759812120945e-08	0.000951258839386599	0.00348000583306728
f__Thermosediminibacteraceae;g__Fervidicola	1.64816643638268e-07	9.23593884686255e-13	1.64816643638268e-07	0	0	0	0.000999000999000999	0.00348000583306728
f__Sporomusaceae;g__Anaeroarcus	7.52812395593159e-08	1.92687011005962e-13	7.52812395593159e-08	0	0	0	0.000999000999000999	0.00348000583306728
f__Bacteroidaceae;g__Phocaeicola	0.0201299504071529	0.000224591129000082	0.00257014035437345	0.0435395323374988	0.00141046209582466	0.00566179801152317	0.000999000999000999	0.00348000583306728
f__Rikenellaceae;g__Rikenella	4.35566589995535e-06	1.86455159441234e-11	7.40538674053108e-07	1.06316387851822e-05	1.55042705334534e-10	1.87715152518707e-06	0.000999000999000999	0.00348000583306728
f__Marinilabiliaceae;g__Marinilabilia	1.52628100933076e-07	7.92041464610866e-13	1.52628100933076e-07	0	0	0	0.000999000999000999	0.00348000583306728
f__Prolixibacteraceae;g__Prolixibacter	5.22561724502397e-07	9.28440570110726e-12	5.22561724502397e-07	0	0	0	0.000999000999000999	0.00348000583306728
f__Chitinophagaceae;g__Terrimonas	0	0	0	4.82121825071487e-08	1.02274239852515e-13	4.82121825071487e-08	0.000999000999000999	0.00348000583306728
f__Cesiribacteraceae;g__Nafulsella	1.37527248046529e-07	1.20178641779265e-13	5.94530565630083e-08	1.89708478569102e-09	8.3623518109063e-17	1.37859874600215e-09	0.000999000999000999	0.00348000583306728
f__Cyclobacteriaceae;g__Lunatimonas	0	0	0	3.99786676670282e-07	7.03249302109503e-12	3.99786676670282e-07	0.000999000999000999	0.00348000583306728
f__Cytophagaceae;g__Rhabdobacter	5.82990965055362e-08	1.15558678214302e-13	5.82990965055362e-08	0	0	0	0.000999000999000999	0.00348000583306728
f__Flammeovirgaceae;g__Imperialibacter	5.75684777720092e-08	9.80160713404328e-14	5.36919512372179e-08	0	0	0	0.000999000999000999	0.00348000583306728
f__Flexibacteraceae;g__Flexibacter	7.30975793234745e-08	1.81670707500356e-13	7.30975793234745e-08	0	0	0	0.000999000999000999	0.00348000583306728
f__Fulvivirgaceae;g__Chryseolinea	0	0	0	1.18392398905589e-08	6.16737445219284e-15	1.18392398905589e-08	0.000951258839386599	0.00348000583306728
f__Flavobacteriaceae;g__Aggregatimonas	0	0	0	1.19535112018118e-08	6.28700292228102e-15	1.19535112018118e-08	0.000951258839386599	0.00348000583306728
f__Flavobacteriaceae;g__Aureibaculum	0	0	0	8.00356056785416e-07	2.81850719758564e-11	8.00356056785416e-07	0.000999000999000999	0.00348000583306728
f__Flavobacteriaceae;g__Changchengzhania	3.23918731124564e-07	3.56739370869382e-12	3.23918731124564e-07	0	0	0	0.000999000999000999	0.00348000583306728
f__Flavobacteriaceae;g__Leeuwenhoekiella	0	0	0	8.97991337230036e-08	3.54810914365683e-13	8.97991337230036e-08	0.000999000999000999	0.00348000583306728
f__Flavobacteriaceae;g__Mesoflavibacter	6.04347911774046e-07	1.24180375478321e-11	6.04347911774046e-07	0	0	0	0.000999000999000999	0.00348000583306728
f__Weeksellaceae;g__Chishuiella	8.47610488690922e-08	2.44270803783214e-13	8.47610488690922e-08	0	0	0	0.000999000999000999	0.00348000583306728
f__Sphingobacteriaceae;g__Arcticibacter	1.10736976542991e-07	3.43432099857449e-13	1.0050345324144e-07	0	0	0	0.000999000999000999	0.00348000583306728
f__Sulfurospirillaceae;g__Sulfurospirillum	1.34714226743747e-07	4.47868945744608e-13	1.14772017719094e-07	0	0	0	0.000999000999000999	0.00348000583306728
f__Candidatus Nanosynbacteraceae;g__Candidatus Nanosynbacter	7.54408825544359e-06	7.19811789535806e-11	1.45502353885933e-06	3.57016278411404e-05	5.21082497627887e-09	1.08824556222378e-05	0.000999000999000999	0.00348000583306728
f__Waddliaceae;g__Waddlia	1.14273764833754e-07	4.43988773195523e-13	1.14273764833754e-07	0	0	0	0.000999000999000999	0.00348000583306728
f__Anaerolineaceae;g__Anaerolinea	4.69078055187127e-08	3.63074102662137e-14	3.26782038648059e-08	0	0	0	0.000999000999000999	0.00348000583306728
f__Thermoflexaceae;g__Thermoflexus	4.60794593916049e-07	4.61598972604435e-13	1.16517983035747e-07	1.12485345691058e-07	4.54649084815766e-14	3.21448810011997e-08	0.000999000999000999	0.00348000583306728
f__Aphanothecaceae;g__Aphanothece	4.27621321634926e-08	3.23508049406708e-14	3.08463006365578e-08	0	0	0	0.000999000999000999	0.00348000583306728
f__Hapalosiphonaceae;g__Fischerella	0	0	0	4.36316988521732e-08	8.37639063679761e-14	4.36316988521732e-08	0.000999000999000999	0.00348000583306728
f__Nostocaceae;g__Anabaena	0	0	0	9.82571960368418e-08	4.24796969212984e-13	9.82571960368418e-08	0.000999000999000999	0.00348000583306728
f__Prochlorotrichaceae;g__Nodosilinea	1.22260807035684e-07	2.49464732857538e-13	8.56574458247601e-08	0	0	0	0.000999000999000999	0.00348000583306728
f__Thermaceae;g__Thermus	4.32070528279848e-08	3.37565507661143e-14	3.15093593780503e-08	0	0	0	0.000999000999000999	0.00348000583306728
f__Nitrospiraceae;g__Leptospirillum	0	0	0	7.35872299991845e-08	2.38263538433927e-13	7.35872299991845e-08	0.000999000999000999	0.00348000583306728
f__Phycisphaeraceae;g__Phycisphaera	5.78603451377834e-08	1.13825864341756e-13	5.78603451377834e-08	0	0	0	0.000999000999000999	0.00348000583306728
f__Pirellulaceae;g__Aureliella	5.39133047814679e-08	7.0678372123809e-14	4.55935922109704e-08	0	0	0	0.000999000999000999	0.00348000583306728
f__Pirellulaceae;g__Mariniblastus	7.81193334167403e-08	2.07489428618178e-13	7.81193334167403e-08	0	0	0	0.000999000999000999	0.00348000583306728
f__Planctomycetaceae;g__Crateriforma	1.09339701217758e-07	4.06475788921215e-13	1.09339701217758e-07	0	0	0	0.000999000999000999	0.00348000583306728
f__Planctomycetaceae;g__Polystyrenella	7.27501403459522e-08	1.79947819292095e-13	7.27501403459522e-08	0	0	0	0.000999000999000999	0.00348000583306728
f__Planctomycetaceae;g__Symmachiella	7.25217260006435e-08	1.12444187772846e-13	5.75081037186847e-08	0	0	0	0.000999000999000999	0.00348000583306728
f__Caulobacteraceae;g__Phenylobacterium	5.24146156373399e-08	9.34079257019425e-14	5.24146156373399e-08	0	0	0	0.000999000999000999	0.00348000583306728
f__Boseaceae;g__Bosea	9.4071502579566e-06	8.85244890181275e-10	5.1026085894468e-06	1.71433404332233e-09	6.44103489589186e-17	1.20990560261871e-09	0.000999000999000999	0.00348000583306728
f__Nitrobacteraceae;g__Rhodopseudomonas	0	0	0	1.52068043984017e-07	2.42787160402315e-13	7.42825013656886e-08	0.000999000999000999	0.00348000583306728
f__Nitrobacteraceae;g__Variibacter	4.33194608717311e-08	6.3803573467393e-14	4.33194608717311e-08	0	0	0	0.000999000999000999	0.00348000583306728
f__Salinarimonadaceae;g__Salinarimonas	5.36503561200831e-08	1.53631627513865e-14	2.12569454057246e-08	1.02754367288314e-09	4.64572239860159e-17	1.02754367288314e-09	0.000999000999000999	0.00348000583306728
f__Unclassified;g__Candidatus Tokpelaia	4.02141530770395e-07	5.49840556619212e-12	4.02141530770395e-07	0	0	0	0.000999000999000999	0.00348000583306728
f__Unclassified;g__Nordella	7.33114717033074e-08	1.82735444032365e-13	7.33114717033074e-08	0	0	0	0.000999000999000999	0.00348000583306728
f__Xanthobacteraceae;g__Azorhizobium	0	0	0	1.97932460097855e-07	1.72379938545711e-12	1.97932460097855e-07	0.000999000999000999	0.00348000583306728
f__Paracoccaceae;g__Falsirhodobacter	0	0	0	7.95482144745119e-08	2.7842841074765e-13	7.95482144745119e-08	0.000999000999000999	0.00348000583306728
f__Paracoccaceae;g__Haematobacter	0	0	0	5.37050063304318e-08	1.26906019017876e-13	5.37050063304318e-08	0.000999000999000999	0.00348000583306728
f__Paracoccaceae;g__Pseudorhodobacter	8.28395362102115e-08	2.3332121782378e-13	8.28395362102115e-08	0	0	0	0.000999000999000999	0.00348000583306728
f__Paracoccaceae;g__Tritonibacter	0	0	0	8.14994628477797e-08	2.92255147556972e-13	8.14994628477797e-08	0.000999000999000999	0.00348000583306728
f__Paracoccaceae;g__Zongyanglinia	4.37327504014749e-08	6.5026817561042e-14	4.37327504014749e-08	0	0	0	0.000999000999000999	0.00348000583306728
f__Roseobacteraceae;g__Shimia	5.67330235082489e-07	1.09433622517176e-11	5.67330235082489e-07	0	0	0	0.000999000999000999	0.00348000583306728
f__Acetobacteraceae;g__Belnapia	5.29022740670718e-08	6.82577567996532e-14	4.48060384584795e-08	0	0	0	0.000999000999000999	0.00348000583306728
f__Acetobacteraceae;g__Roseococcus	0	0	0	1.14321682557112e-07	5.75055672518322e-13	1.14321682557112e-07	0.000999000999000999	0.00348000583306728
f__Acetobacteraceae;g__Siccirubricoccus	0	0	0	8.02077263902827e-08	2.83064292398732e-13	8.02077263902827e-08	0.000999000999000999	0.00348000583306728
f__Azospirillaceae;g__Skermanella	5.70673017258353e-07	9.65888549470585e-12	5.32996123336135e-07	0	0	0	0.000999000999000999	0.00348000583306728
f__Rhodospirillaceae;g__Roseospira	4.32038138951351e-08	6.34633641929058e-14	4.32038138951351e-08	0	0	0	0.000999000999000999	0.00348000583306728
f__Sphingomonadaceae;g__Sphingopyxis	0	0	0	1.18879627863604e-08	6.21824100523512e-15	1.18879627863604e-08	0.000951258839386599	0.00348000583306728
f__Comamonadaceae;g__Brachymonas	0	0	0	4.49631420802033e-08	8.895410241188e-14	4.49631420802032e-08	0.000999000999000999	0.00348000583306728
f__Comamonadaceae;g__Hydrogenophaga	0	0	0	9.12034092169827e-08	3.65994721523218e-13	9.12034092169827e-08	0.000999000999000999	0.00348000583306728
f__Comamonadaceae;g__Macromonas	0	0	0	1.13046726438504e-07	5.6230074377233e-13	1.13046726438504e-07	0.000999000999000999	0.00348000583306728
f__Sphaerotilaceae;g__Schlegelella	2.28386955669576e-07	1.77346045168058e-12	2.28386955669576e-07	0	0	0	0.000999000999000999	0.00348000583306728
f__Unclassified;g__Paucibacter	8.24584124274892e-08	2.31179252522105e-13	8.24584124274892e-08	0	0	0	0.000999000999000999	0.00348000583306728
f__Chromobacteriaceae;g__Microvirgula	0	0	0	1.16016587839598e-08	5.92233340773501e-15	1.16016587839598e-08	0.000951258839386599	0.00348000583306728
f__Rhodocyclaceae;g__Rhodocyclus	2.40519421577679e-07	1.96688613330608e-12	2.40519421577679e-07	0	0	0	0.000999000999000999	0.00348000583306728
f__Succinivibrionaceae;g__Succinimonas	3.36635308797412e-08	1.291022098365e-14	1.94862100438248e-08	1.10583021220725e-06	6.13896871516524e-12	3.73526459911149e-07	0.000999000999000999	0.00348000583306728
f__Shewanellaceae;g__Parashewanella	0	0	0	4.83037828292484e-08	1.02663239167069e-13	4.83037828292484e-08	0.000999000999000999	0.00348000583306728
f__Ignatzschineriaceae;g__Ignatzschineria	0	0	0	5.89471608268302e-08	1.52889781859944e-13	5.89471608268302e-08	0.000999000999000999	0.00348000583306728
f__Ignatzschineriaceae;g__Wohlfahrtiimonas	0	0	0	6.11350193941041e-08	1.64449586237969e-13	6.11350193941041e-08	0.000999000999000999	0.00348000583306728
f__Cellvibrionaceae;g__Agaribacterium	0	0	0	7.39269741566432e-08	2.40468690350107e-13	7.39269741566432e-08	0.000999000999000999	0.00348000583306728
f__Cellvibrionaceae;g__Teredinibacter	3.62104425819271e-09	4.45806691672874e-16	3.62104425819271e-09	1.97155107211763e-08	1.4922813825386e-14	1.84161575706732e-08	0.000992277518648418	0.00348000583306728
f__Spongiibacteraceae;g__Marortus	3.99236577821829e-08	5.41925473241009e-14	3.99236577821829e-08	0	0	0	0.000999000999000999	0.00348000583306728
f__Chromatiaceae;g__Lamprobacter	0	0	0	1.42266725686098e-07	8.90552134447514e-13	1.42266725686098e-07	0.000999000999000999	0.00348000583306728
f__Enterobacteriaceae;g__Edaphovirga	2.98777771243397e-07	2.73090145237879e-12	2.8340894649308e-07	0	0	0	0.000999000999000999	0.00348000583306728
f__Enterobacteriaceae;g__Franconibacter	4.04265287156552e-08	4.61631801844178e-14	3.6847531717326e-08	0	0	0	0.000999000999000999	0.00348000583306728
f__Enterobacteriaceae;g__Pseudocitrobacter	0	0	0	1.24507323442122e-07	6.82091237991733e-13	1.24507323442122e-07	0.000999000999000999	0.00348000583306728
f__Thorselliaceae;g__Thorsellia	1.42535000287631e-07	6.9075169443783e-13	1.42535000287631e-07	0	0	0	0.000999000999000999	0.00348000583306728
f__Methylococcaceae;g__Methylococcus	8.32940603312976e-08	2.3588861654011e-13	8.32940603312976e-08	0	0	0	0.000999000999000999	0.00348000583306728
f__Methylococcaceae;g__Methyloglobulus	0	0	0	6.6609822300099e-08	1.95222210781434e-13	6.6609822300099e-08	0.000999000999000999	0.00348000583306728
f__Halomonadaceae;g__Phytohalomonas	4.7931050125296e-08	7.81111092478636e-14	4.7931050125296e-08	0	0	0	0.000999000999000999	0.00348000583306728
f__Zooshikellaceae;g__Zooshikella	4.92115615369862e-08	7.87173657379704e-14	4.81166981343491e-08	0	0	0	0.000999000999000999	0.00348000583306728
f__Pasteurellaceae;g__Caviibacterium	1.98788108689302e-07	1.34356821331317e-12	1.98788108689302e-07	0	0	0	0.000999000999000999	0.00348000583306728
f__Pasteurellaceae;g__Volucribacter	1.59168949232373e-07	6.75472990862141e-13	1.40949823243649e-07	0	0	0	0.000999000999000999	0.00348000583306728
f__Pseudomonadaceae;g__Halopseudomonas	0	0	0	1.1360485641263e-07	5.67866789623504e-13	1.1360485641263e-07	0.000999000999000999	0.00348000583306728
f__Piscirickettsiaceae;g__Methylophaga	7.65999841067582e-08	1.99496957215291e-13	7.65999841067582e-08	0	0	0	0.000999000999000999	0.00348000583306728
f__Thiotrichaceae;g__Beggiatoa	1.12507004865216e-07	3.88871058574712e-13	1.0694570620519e-07	0	0	0	0.000999000999000999	0.00348000583306728
f__Candidatus Competibacteraceae;g__Candidatus Contendobacter	3.51654617930844e-07	3.78931735587734e-12	3.33842044187038e-07	0	0	0	0.000999000999000999	0.00348000583306728
f__Xanthomonadaceae;g__Luteimonas	0	0	0	1.11325058656721e-07	5.45303822136586e-13	1.11325058656721e-07	0.000999000999000999	0.00348000583306728
f__Aminiphilaceae;g__Aminiphilus	1.21490752501986e-07	3.26412001836041e-13	9.7981391065741e-08	0	0	0	0.000999000999000999	0.00348000583306728
f__Desulfobacteraceae;g__Desulfobacula	8.59800980597548e-08	1.72974277111053e-13	7.13265640456652e-08	0	0	0	0.000999000999000999	0.00348000583306728
f__Desulfococcaceae;g__Desulfococcus	2.95390996880353e-07	1.54642774239356e-12	2.13267833706652e-07	0	0	0	0.000999000999000999	0.00348000583306728
f__Desulfosalsimonadaceae;g__Desulfosalsimonas	0	0	0	4.42599469836601e-08	8.61934879078416e-14	4.42599469836601e-08	0.000999000999000999	0.00348000583306728
f__Sphaerobacteraceae;g__Nitrolancea	7.00954150962387e-08	1.37946389976053e-13	6.36965208155168e-08	0	0	0	0.000999000999000999	0.00348000583306728
f__Sphaerobacteraceae;g__Sphaerobacter	1.69571444898124e-07	5.15748507622692e-13	1.23162793706576e-07	0	0	0	0.000999000999000999	0.00348000583306728
f__Thermotogaceae;g__Pseudothermotoga	0	0	0	6.10215065441552e-08	1.63839467480409e-13	6.10215065441552e-08	0.000999000999000999	0.00348000583306728
f__Candelariaceae;g__Candelaria	4.2881385679024e-08	6.25196500836091e-14	4.2881385679024e-08	0	0	0	0.000999000999000999	0.00348000583306728
f__Clavicipitaceae;g__Metarhizium	0	0	0	1.12378398214812e-08	5.55671792954384e-15	1.12378398214812e-08	0.000951258839386599	0.00348000583306728
f__Protomycetaceae;g__Protomyces	0	0	0	1.20786286007522e-08	6.419303830496e-15	1.20786286007522e-08	0.000951258839386599	0.00348000583306728
f__Spizellomycetaceae;g__Spizellomyces	0	0	0	1.19979548629702e-08	6.33384051933029e-15	1.19979548629702e-08	0.000951258839386599	0.00348000583306728
f__Neocallimastigaceae;g__Piromyces	4.32256054587193e-08	6.35274008872775e-14	4.32256054587193e-08	0	0	0	0.000999000999000999	0.00348000583306728
f__Mortierellaceae;g__Actinomortierella	1.30313913909786e-07	5.36219926144135e-13	1.25583336069547e-07	0	0	0	0.000999000999000999	0.00348000583306728
f__Crevaviridae;g__Kingevirus	4.31974303111345e-08	6.34446115065008e-14	4.31974303111345e-08	0	0	0	0.000999000999000999	0.00348000583306728
f__Suoliviridae;g__Burzaovirus	0	0	0	5.40917428836999e-08	1.28740332520637e-13	5.40917428836999e-08	0.000999000999000999	0.00348000583306728
f__Autographiviridae;g__Przondovirus	3.15679810369257e-07	3.38822725094218e-12	3.15679810369257e-07	0	0	0	0.000999000999000999	0.00348000583306728
f__Unclassified;g__Segzyvirus	4.30125290372504e-08	6.29026402421306e-14	4.30125290372504e-08	0	0	0	0.000999000999000999	0.00348000583306728
f__Unclassified;g__Skatevirus	0	0	0	4.13947305625165e-08	7.53950436071069e-14	4.13947305625165e-08	0.000999000999000999	0.00348000583306728
f__Pseudonocardiaceae;g__Lentzea	7.35128529920585e-09	1.13849780314671e-15	5.78664233423105e-09	2.65661095894689e-08	2.89851816078611e-14	2.56662059418876e-08	0.00108794567465667	0.00377981731054786
f__Zoogloeaceae;g__Pseudothauera	3.25846539387233e-08	1.75315408548092e-14	2.27075660200122e-08	1.04358424496455e-08	1.536011153215e-15	5.90841301799814e-09	0.00113218740223139	0.00392314633525257
f__Geobacteraceae;g__Oryzomonas	1.8028866715071e-08	1.10513611910131e-14	1.8028866715071e-08	3.52796721242761e-09	5.47648316686426e-16	3.52796721242761e-09	0.00118130582615265	0.00408257478431207
f__Phototrophicaceae;g__Phototrophicus	8.96909177008251e-09	2.7351166441255e-15	8.96909177008251e-09	0	0	0	0.0013033903667955	0.00449267425394963
f__Lactobacillaceae;g__Bombilactobacillus	0	0	0	1.03159985737688e-08	4.68247236925598e-15	1.03159985737688e-08	0.00181604007239045	0.00621082943461714
f__Pirellulaceae;g__Rosistilla	0	0	0	1.08605841291624e-08	3.87191731981029e-15	9.3807313630004e-09	0.00181604007239045	0.00621082943461714
f__Steigviridae;g__Mahstovirus	0	0	0	1.05657407302258e-08	4.91193459584754e-15	1.05657407302258e-08	0.00181604007239045	0.00621082943461714
f__Bacillaceae;g__Salsuginibacillus	0	0	0	5.59499729319376e-08	1.9381900043891e-14	2.09880377422533e-08	0.001998001998002	0.00678016640344375
f__Oscillospiraceae;g__Dysosmobacter	0.00100347178840888	7.15991744356887e-07	0.000145115749374005	0.000495946499184592	2.31869544462896e-07	7.25931289734554e-05	0.001998001998002	0.00678016640344375
f__Pseudomonadaceae;g__Stutzerimonas	1.26499040551224e-06	1.39719977496944e-11	6.41046886183162e-07	3.98190563595455e-09	2.92679380877214e-16	2.57910917001312e-09	0.001998001998002	0.00678016640344375
f__Pseudeurotiaceae;g__Pseudogymnoascus	1.60271433016543e-08	6.83072543600654e-15	1.41740498550806e-08	2.24652843071404e-09	2.22063159560286e-16	2.24652843071404e-09	0.00211539263395877	0.00716002702863217
f__Bacillaceae;g__Lottiidibacillus	5.53104185420516e-09	5.47844270391943e-16	4.01410846592785e-09	2.25061175398513e-08	1.19025245979889e-14	1.64472466595952e-08	0.00271680680314025	0.00917201073448391
f__Pseudonocardiaceae;g__Streptoalloteichus	8.33883126731995e-09	2.36422763476432e-15	8.33883126731995e-09	0	0	0	0.00299013085517678	0.0099140720332471
f__Unclassified;g__Evtepia	9.54235539749609e-05	1.77840019519171e-08	2.28704805576695e-05	2.60090880686222e-05	2.51133834153818e-09	7.5548574704355e-06	0.002997002997003	0.0099140720332471
f__Barnesiellaceae;g__Coprobacter	7.38303434154482e-05	3.29568319700263e-09	9.84539784545914e-06	0.00012110755072538	9.13950400654732e-09	1.44123558153691e-05	0.002997002997003	0.0099140720332471
f__Prevotellaceae;g__Metaprevotella	1.49831749785676e-08	2.56703859733304e-15	8.68913892256751e-09	1.06543814481808e-06	1.66562853151763e-11	6.15265746634152e-07	0.002997002997003	0.0099140720332471
f__Pseudobdellovibrionaceae;g__Bdellovibrio	0	0	0	6.06483982994828e-08	5.39464837489164e-14	3.50150888737842e-08	0.002997002997003	0.0099140720332471
f__Aeromonadaceae;g__Tolumonas	0	0	0	5.08654316914523e-08	3.4105014555194e-14	2.7840868649586e-08	0.002997002997003	0.0099140720332471
f__Francisellaceae;g__Francisella	0	0	0	7.83029845932141e-08	7.94730581175744e-14	4.24994807769284e-08	0.002997002997003	0.0099140720332471
f__Verrucomicrobiaceae;g__Luteolibacter	2.42853736491287e-09	2.00524986914451e-16	2.42853736491287e-09	6.66458394735421e-08	2.13015360971834e-14	2.20028593685123e-08	0.002997002997003	0.0099140720332471
f__Demequinaceae;g__Demequina	3.90171511817757e-08	1.17733581637686e-14	1.86084722669767e-08	1.68492780823049e-08	1.2491519563373e-14	1.68492780823049e-08	0.00328726695050615	0.0108469415760843
f__Terrimicrobiaceae;g__Terrimicrobium	9.17899421517025e-09	2.05226893578478e-15	7.76922461076353e-09	2.74500404057734e-08	1.4403087917833e-14	1.80926202420621e-08	0.00334495532720635	0.0110096325859831
f__Halobacteriaceae;g__Halorussus	0	0	0	9.60567447704207e-09	4.05983521499149e-15	9.60567447704207e-09	0.00348518081014975	0.0113855669286263
f__Desulfurellaceae;g__Hippea	0	0	0	9.94406966325662e-09	4.35091894457883e-15	9.94406966325662e-09	0.00348518081014975	0.0113855669286263
f__Oxalobacteraceae;g__Oxalicibacterium	0	0	0	9.50094315489486e-09	3.97178851663192e-15	9.50094315489486e-09	0.00348518081014975	0.0113855669286263
f__Bacillaceae;g__Psychrobacillus	3.71091846176604e-07	5.03890511064651e-13	1.21738692078403e-07	8.42329150073863e-08	1.10926273594491e-14	1.58778199782025e-08	0.003996003996004	0.0128309261522383
f__Eubacteriales Family XII. Incertae Sedis;g__Fusibacter	6.04222201162048e-06	5.43710058173525e-11	1.2645739321693e-06	2.41933031456827e-06	5.66544964388792e-12	3.58831742156781e-07	0.003996003996004	0.0128309261522383
f__Oscillospiraceae;g__Flavonifractor	0.00447511418169347	2.10188739254679e-05	0.000786258338129694	0.0019638979481658	2.57562928040532e-06	0.000241944268582913	0.003996003996004	0.0128309261522383
f__Oscillospiraceae;g__Hominimerdicola	5.98177066449661e-08	7.10520371833874e-14	4.57139562881118e-08	9.5669416411328e-07	6.31201073623771e-12	3.78754259989176e-07	0.003996003996004	0.0128309261522383
f__Peptococcaceae;g__Desulfofundulus	4.72741870104858e-07	1.58360756921436e-12	2.15816341392831e-07	3.21563796252265e-08	6.18922634938136e-15	1.18601954121006e-08	0.003996003996004	0.0128309261522383
f__Peptoniphilaceae;g__Peptoniphilus	1.21594871599532e-05	1.26127919849685e-10	1.92604379531238e-06	0.00256289355807745	0.000255133343347084	0.00240800437625642	0.003996003996004	0.0128309261522383
f__Spirochaetaceae;g__Sediminispirochaeta	1.51409425124554e-06	4.0856535862356e-12	3.46650085746572e-07	4.73194087570197e-07	4.61531711535844e-13	1.02417562362908e-07	0.003996003996004	0.0128309261522383
f__Unclassified;g__Adonisia	2.04058701647379e-09	1.41575842641248e-16	2.04058701647379e-09	1.56514823548506e-08	5.02477464183875e-15	1.068641304078e-08	0.00409180326333103	0.0131064865822298
f__Bacillaceae;g__Pradoshia	5.83605248988361e-09	1.15802329459901e-15	5.83605248988361e-09	2.13006597337855e-08	4.5801937957931e-15	1.02027110877821e-08	0.00425861569294027	0.0135745872628591
f__Bacillaceae;g__Shouchella	6.24312009193809e-09	1.32520264840028e-15	6.24312009193809e-09	2.15198510902297e-08	5.87431984624514e-15	1.15545345744796e-08	0.00425861569294027	0.0135745872628591
f__Planococcaceae;g__Kurthia	4.02538459534792e-09	5.50926518775786e-16	4.02538459534792e-09	1.70775924349513e-08	6.96041681494121e-15	1.25774119455738e-08	0.00433194629360911	0.0137748986328969
f__Actinomycetaceae;g__Varibaculum	3.47764392806473e-07	3.40356976254076e-13	1.00052482735765e-07	7.34333477580256e-05	1.8341731496353e-07	6.45645052647367e-05	0.004995004995005	0.0155445758183219
f__Mycobacteriaceae;g__Mycolicibacterium	1.36872510494663e-07	6.58575052685855e-14	4.40111968602996e-08	7.57683847144123e-07	3.47669091727718e-12	2.81097318851302e-07	0.004995004995005	0.0155445758183219
f__Bacillaceae;g__Geobacillus	3.63972081355868e-07	5.167235952133e-13	1.23279166124659e-07	5.80213047455306e-08	2.61023563299628e-14	2.43564236113498e-08	0.004995004995005	0.0155445758183219
f__Lachnospiraceae;g__Mobilisporobacter	1.00155486574312e-06	1.17082770838782e-12	1.85569687907886e-07	2.67236363588979e-06	1.26195955306629e-11	5.3554550631412e-07	0.004995004995005	0.0155445758183219
f__Peptoniphilaceae;g__Anaerococcus	1.66981261287848e-06	7.7198912561855e-12	4.76503541625796e-07	0.000632309673563731	1.6108072343298e-05	0.000605055826562122	0.004995004995005	0.0155445758183219
f__Odoribacteraceae;g__Butyricimonas	0.000228418225753551	1.79322366280447e-07	7.26235997699272e-05	0.000845070652536999	2.1699917430136e-06	0.000222076550224016	0.004995004995005	0.0155445758183219
f__Paludibacteraceae;g__Paludibacter	2.52816618311385e-06	7.01505900975577e-12	4.54230409586167e-07	4.83670609064702e-06	1.7567918312748e-11	6.3187884182355e-07	0.004995004995005	0.0155445758183219
f__Caldilineaceae;g__Caldilinea	9.15304894834991e-09	2.84846237173024e-15	9.15304894834991e-09	2.72555004771923e-08	3.2685941475538e-14	2.72555004771923e-08	0.00497711719821668	0.0155445758183219
f__Sutterellaceae;g__Turicimonas	4.66754055817587e-08	2.63549318083602e-14	2.78414269244065e-08	7.36120235820856e-07	3.65556750682906e-12	2.88237887344222e-07	0.004995004995005	0.0155445758183219
f__Propionibacteriaceae;g__Propionibacterium	4.08911057124285e-05	7.4733165897948e-09	1.48257690900544e-05	8.76744848624618e-06	1.69447581283622e-10	1.96241723209148e-06	0.00599400599400599	0.0185218192809369
f__Oscillospiraceae;g__Pseudoflavonifractor	0.00141862062648063	7.01376446440177e-06	0.000454188496253994	0.000495574636910826	8.81189951418258e-08	4.47515858382862e-05	0.00599400599400599	0.0185218192809369
f__Alcaligenaceae;g__Alcaligenes	1.81066725159802e-07	2.94024948744265e-13	9.29935084300266e-08	7.50169470359187e-05	2.420969223132e-07	7.41768345229523e-05	0.00599400599400599	0.0185218192809369
f__Flavobacteriaceae;g__Sediminicola	2.19482392402386e-08	1.37185842498917e-14	2.00870050544036e-08	6.97472939516068e-09	2.14046140597161e-15	6.97472939516068e-09	0.00602849283431665	0.0185846569734316
f__Pseudonocardiaceae;g__Labedaea	6.42812861853964e-09	8.4890362545651e-16	4.99677432849407e-09	2.24468775727252e-08	1.54715984896805e-14	1.87517262779145e-08	0.00615788334653025	0.0189390845130794
f__Gordoniaceae;g__Gordonia	0	0	0	8.39044536281022e-09	3.09758122899735e-15	8.39044536281022e-09	0.00635206958527962	0.0194000205974599
f__Rhodospirillaceae;g__Hypericibacter	0	0	0	8.23250143709948e-09	2.12006156065789e-15	6.94141320536959e-09	0.00635206958527962	0.0194000205974599
f__Unclassified;g__Saezia	0	0	0	8.4947450619071e-09	3.17507052133898e-15	8.4947450619071e-09	0.00635206958527962	0.0194000205974599
f__Halanaerobiaceae;g__Halothermothrix	1.05080438554323e-08	1.19051168255561e-15	5.91735156019395e-09	2.75250182865154e-08	2.34647884242885e-14	2.3093086541356e-08	0.00657632092924899	0.0200383117229044
f__Flammeovirgaceae;g__Marinigracilibium	6.31708255193481e-09	1.35678808691061e-15	6.31708255193481e-09	2.05801403959657e-08	1.8635855863577e-14	2.05801403959657e-08	0.0066494512037905	0.0202142417882717
f__Unclassified;g__Candidatus Carbobacillus	0	0	0	9.12388339546072e-09	3.66279092141441e-15	9.12388339546072e-09	0.00671529748347763	0.0203672671368637
f__Zavarziniaceae;g__Zavarzinia	6.64949907092324e-09	1.50333848840311e-15	6.64949907092324e-09	0	0	0	0.00685971198882499	0.0207573329692317
f__Balneolaceae;g__Aliifodinibius	1.76698492252151e-09	1.06156014358223e-16	1.76698492252151e-09	1.31180054733083e-08	7.57161097430085e-15	1.31180054733083e-08	0.00693130563114038	0.0209257576763454
f__Alcaligenaceae;g__Candidimonas	1.38177008382785e-08	4.01173851277419e-15	1.08624264876335e-08	2.56645145840566e-09	2.89813615887512e-16	2.56645145840566e-09	0.00695466379420039	0.0209481198651642
f__Flavobacteriaceae;g__Aequorivita	2.51925758475107e-07	7.11175425895824e-13	1.44626844987553e-07	5.48109757230733e-06	3.86909175015537e-10	2.96536512781516e-06	0.00699300699300699	0.0209674324051702
f__Balneolaceae;g__Rhodohalobacter	1.33025492255299e-08	6.01656574051995e-15	1.33025492255299e-08	3.73565585744151e-07	1.22372286309878e-12	1.66768951703382e-07	0.00699300699300699	0.0209674324051702
f__Roseobacteraceae;g__Aliiruegeria	3.58507932861942e-09	4.36994988944805e-16	3.58507932861942e-09	1.59176632508668e-08	1.11483681481918e-14	1.59176632508668e-08	0.00705215968256498	0.0210966266337823
f__Bacillaceae;g__Salicibibacter	1.32738696660909e-08	5.99065094102051e-15	1.32738696660909e-08	3.1221513833806e-08	2.25946247512944e-14	2.26608516806641e-08	0.00709249490085346	0.021165809368013
f__Lacipirellulaceae;g__Adhaeretor	4.17159819874829e-09	2.09969833856796e-16	2.48507210131402e-09	1.81319878959035e-08	7.81577561218393e-15	1.33278379309351e-08	0.00710751966847475	0.021165809368013
f__Methanosarcinaceae;g__Methanosalsum	6.31959343914401e-09	7.80449014867926e-16	4.79107323991536e-09	1.17785707190239e-07	7.89395020648121e-14	4.23565767311535e-08	0.00799200799200799	0.0235858372865864
f__Actinomycetaceae;g__Arcanobacterium	1.98825616340008e-07	2.01078091973436e-13	7.69029357608047e-08	3.67535871007963e-05	5.30916285406684e-08	3.47365502227672e-05	0.00799200799200799	0.0235858372865864
f__Coprobacillaceae;g__Catenibacterium	7.73097821161325e-05	6.87811759477799e-09	1.42231352491987e-05	0.000145868322300306	1.63382119554743e-08	1.92697430960574e-05	0.00799200799200799	0.0235858372865864
f__Unclassified;g__Candidatus Minimicrobia	1.30850038821112e-07	1.41821217288455e-13	6.45849229556701e-08	5.58660223666858e-07	1.17602934496832e-12	1.63486817995736e-07	0.00799200799200799	0.0235858372865864
f__Bacillaceae;g__Salimicrobium	1.54886265221372e-07	1.15506637581932e-13	5.82859678355555e-08	1.78744172685142e-08	5.10622955676003e-15	1.07726817341155e-08	0.00899100899100899	0.0262392439813273
f__Porphyromonadaceae;g__Microbacter	1.17890557697394e-09	4.72538242202889e-17	1.17890557697394e-09	1.26255836695424e-07	2.00043432740649e-13	6.74273064358688e-08	0.00899100899100899	0.0262392439813273
f__Crocinitomicaceae;g__Fluviicola	0	0	0	1.70484161167605e-07	4.73649557025187e-13	1.03753374208569e-07	0.00899100899100899	0.0262392439813273
f__Blastochloridaceae;g__Blastochloris	0	0	0	1.42914161213135e-07	5.00767605726148e-13	1.06682153841782e-07	0.00899100899100899	0.0262392439813273
f__Pasteurellaceae;g__Avibacterium	3.29275990856859e-06	1.60328997783475e-11	6.86699261564878e-07	1.40489479439295e-06	1.58220816407715e-12	1.89629313283307e-07	0.00899100899100899	0.0262392439813273
f__Syntrophomonadaceae;g__Thermosyntropha	3.88896072812198e-08	1.39016864504759e-14	2.02206115361616e-08	1.87159661791913e-08	6.40009429120633e-15	1.20605426261221e-08	0.00914015876677206	0.0266153754728724
f__Lachnospiraceae;g__Anaeropeptidivorans	6.100001026955e-06	3.019859920959e-10	2.98025853643557e-06	7.64000135775929e-07	8.12236771326964e-13	1.35867312555549e-07	0.00999000999000999	0.0289616379484849
f__Flavobacteriaceae;g__Aegicerativicinus	6.51746755215381e-08	4.11253100340417e-14	3.47788433128202e-08	2.59116631497132e-09	2.95422286361051e-16	2.59116631497132e-09	0.00999000999000999	0.0289616379484849
f__Unclassified;g__Flintibacter	0.000172192385565601	1.16517298856693e-07	5.85404080797019e-05	5.88333483769758e-05	3.030523993866e-09	8.29912919017027e-06	0.010989010989011	0.0317177674499561
f__Chelatococcaceae;g__Chelatococcus	2.49953323302417e-07	6.2057044772047e-13	1.35100229429037e-07	2.65821080593683e-09	3.10907726307171e-16	2.65821080593683e-09	0.010989010989011	0.0317177674499561
f__Flavobacteriaceae;g__Croceivirga	1.91660907573601e-09	1.24895271872584e-16	1.91660907573601e-09	1.2647805477605e-08	3.91307201574458e-15	9.43045358947734e-09	0.0113779809440942	0.0326967360640032
f__Flavobacteriaceae;g__Galbibacter	2.56884980661605e-09	2.24365637184346e-16	2.56884980661605e-09	1.25406463131024e-08	6.91978363781441e-15	1.25406463131024e-08	0.0113779809440942	0.0326967360640032
f__Sulfolobaceae;g__Sulfurisphaera	0	0	0	7.59182817864168e-09	2.53597762413678e-15	7.59182817864168e-09	0.0115567121127942	0.032993763928078
f__Ardenticatenaceae;g__Candidatus Promineofilum	0	0	0	6.89262494259292e-09	2.09036425836718e-15	6.89262494259292e-09	0.0115567121127942	0.032993763928078
f__Mesoaciditogaceae;g__Mesoaciditoga	0	0	0	7.22481087749402e-09	2.29670725748446e-15	7.22481087749402e-09	0.0115567121127942	0.032993763928078
f__Pasteurellaceae;g__Mesocricetibacter	2.01605591878749e-08	9.23880923169844e-15	1.64842252861713e-08	6.31207659284458e-09	4.44711302837184e-16	3.17916263573939e-09	0.011766023564318	0.0335184701255076
f__Actinomycetaceae;g__Actinotignum	4.79666349219459e-09	2.78846090273448e-16	2.8638009002509e-09	1.2107498693305e-06	4.78947157894473e-11	1.04331983012976e-06	0.011988011988012	0.03407694023549
f__Lachnospiraceae;g__Lachnospira	0.00958372341246418	0.000221608684877192	0.00255301831101698	0.00353193639390346	1.75660259307868e-05	0.000631844808527644	0.012987012987013	0.0367575616117732
f__Burkholderiaceae;g__Pandoraea	0	0	0	1.18440059552588e-07	2.32294093289212e-13	7.26595569152362e-08	0.012987012987013	0.0367575616117732
f__Weeksellaceae;g__Faecalibacter	1.05355359157418e-08	3.77391557908408e-15	1.05355359157418e-08	1.4431812387182e-09	9.16419718626813e-17	1.4431812387182e-09	0.0134286437586339	0.03784440100655
f__Anaerolineaceae;g__Longilinea	1.09768828559874e-08	4.09672654595838e-15	1.09768828559874e-08	1.99435671078787e-09	1.75008182354044e-16	1.99435671078787e-09	0.0134286437586339	0.03784440100655
f__Intrasporangiaceae;g__Phycicoccus	0	0	0	2.29368898551991e-06	2.28624663287328e-10	2.27947693006795e-06	0.013986013986014	0.0389967532631192
f__Carnobacteriaceae;g__Alloiococcus	0	0	0	7.22555852498032e-07	9.87154269659749e-12	4.73659416780125e-07	0.013986013986014	0.0389967532631192
f__Unclassified;g__Ezakiella	1.05916990546172e-06	2.79528158482234e-12	2.86730124436692e-07	0.000683366996587906	1.93944256690959e-05	0.000663914453503132	0.013986013986014	0.0389967532631192
f__Acholeplasmataceae;g__Mariniplasma	0	0	0	4.53556568393129e-07	7.87463825199654e-12	4.23047339173454e-07	0.013986013986014	0.0389967532631192
f__Idiomarinaceae;g__Idiomarina	6.60817055672263e-09	1.48470921562902e-15	6.60817055672263e-09	8.90008947440362e-08	6.74236693355984e-14	3.91453205538491e-08	0.013986013986014	0.0389967532631192
f__Spirosomaceae;g__Fibrisoma	1.25248084374807e-08	2.11536168342166e-15	7.88774493126122e-09	2.9914609528843e-08	1.35262103438539e-14	1.75332219358344e-08	0.0143341810308915	0.0398828592601079
f__Bifidobacteriaceae;g__Scardovia	1.81820201749723e-07	7.14951518234439e-14	4.5856281827493e-08	1.1530783700834e-06	1.87316054185753e-11	6.52470922698951e-07	0.014985014985015	0.0413433466092342
f__Aerococcaceae;g__Eremococcus	0	0	0	1.16126352267619e-07	5.44748025634263e-13	1.11268310611033e-07	0.014985014985015	0.0413433466092342
f__Peptostreptococcaceae;g__Peptostreptococcus	7.30484068452484e-06	6.28106145408715e-11	1.35918027351341e-06	1.90687434686594e-05	1.14656339741564e-09	5.10472908509097e-06	0.014985014985015	0.0413433466092342
f__Burkholderiaceae;g__Burkholderia	6.64621894679493e-06	7.3628077370131e-11	1.47157456058359e-06	2.81118950536565e-06	1.45084853120276e-11	5.74228441080797e-07	0.014985014985015	0.0413433466092342
f__Planococcaceae;g__Viridibacillus	1.41414908270184e-07	5.89475305279598e-14	4.16383344753506e-08	3.56434748388244e-08	6.97492868124433e-15	1.25905165260174e-08	0.015984015984016	0.0440071177883896
f__Ktedonobacteraceae;g__Ktedonobacter	1.9072628846632e-08	3.16468106336629e-15	9.64773832589229e-09	3.79141652452036e-08	1.53133575747482e-14	1.86555850610896e-08	0.0164835733416452	0.0452875542989674
f__Dermacoccaceae;g__Branchiibius	8.51978202329898e-08	2.87953788022611e-14	2.9101939900097e-08	1.23070781407798e-08	2.73035654914686e-15	7.87740807214885e-09	0.016983016983017	0.046368726370329
f__Eggerthellaceae;g__Gordonibacter	1.48900500447633e-05	7.49388356708473e-10	4.69476666308747e-06	4.34518192375919e-06	5.67752595800443e-11	1.13593433288961e-06	0.016983016983017	0.046368726370329
f__Burkholderiaceae;g__Lautropia	1.24727472845275e-07	7.37080004802545e-14	4.65605236983682e-08	1.78733843880524e-08	4.01443723093807e-15	9.55181709383335e-09	0.016983016983017	0.046368726370329
f__Oscillospiraceae;g__Ruminococcus	0.00514929706114516	5.23241223277093e-05	0.0012405421292098	0.0110579544999084	0.000163803124156276	0.00192945543516273	0.017982017982018	0.0488930012074422
f__Porphyromonadaceae;g__Macellibacteroides	7.94911390298366e-07	1.00476717964158e-12	1.71906881397492e-07	2.65006955903435e-06	2.72506048612896e-11	7.86976447338592e-07	0.017982017982018	0.0488930012074422
