# Supplementary material for: Dysbiosis and unsustainable delayed gut microbiota development as non-invasive biomarkers for predicting autism spectrum disorder in Chinese children
Source: Front Microbiol. 2026 Jun 18;17:1753665. doi: 10.3389/fmicb.2026.1753665 (PMC13323027; doi:10.3389/fmicb.2026.1753665)
Supplement: Supplementary file 3 [file Data_Sheet_1.zip › Supplementary SR/ASD-vs-TD phylum.qsig.xls]

Taxa	mean(group1)	variance(group1)	standard error(group1)	mean(group2)	variance(group2)	standard error(group2)	p value	q value
k__Archaea;p__Candidatus Huberarchaea	3.24858517136965e-08	3.58812390931854e-14	3.24858517136965e-08	0	0	0	7.99393650462623e-11	3.25088541288618e-09
k__Bacteria;p__Candidatus Brennerbacteria	0	0	0	3.73474676232201e-08	2.68026544808705e-14	2.46809894088872e-08	5.49142299422459e-11	3.25088541288618e-09
k__Bacteria;p__Candidatus Kuenenbacteria	0	0	0	3.43403964012705e-08	1.82600911553636e-14	2.03715996355909e-08	3.80429902959595e-10	7.73545062211423e-09
k__Bacteria;p__Candidatus Ratteibacteria	0	0	0	3.40774963446955e-08	3.85477830842521e-14	2.95987496220287e-08	3.80429902959595e-10	7.73545062211423e-09
k__Bacteria;p__Candidatus Gottesmanbacteria	0	0	0	2.91820037012166e-08	3.74699309607839e-14	2.91820037012166e-08	7.4021004226742e-09	1.20408163236544e-07
k__Bacteria;p__Candidatus Absconditabacteria	2.5610994481505e-08	2.23013833032772e-14	2.5610994481505e-08	0	0	0	1.16534589331926e-08	1.35402839867298e-07
k__Bacteria;p__Candidatus Roizmanbacteria	2.60852491747088e-08	1.25955855844151e-14	1.92472959020643e-08	0	0	0	1.16534589331926e-08	1.35402839867298e-07
k__Bacteria;p__Candidatus Nomurabacteria	0	0	0	2.82312662070908e-08	1.84688683216723e-14	2.04877282125358e-08	2.50212150818267e-08	2.54383754096384e-07
k__Bacteria;p__Candidatus Kryptonia	2.21948623291628e-08	1.67488050695567e-14	2.21948623291628e-08	0	0	0	1.40702535643217e-07	1.27154102755513e-06
k__Bacteria;p__Candidatus Ryanbacteria	0	0	0	2.35178993179053e-08	1.04580059156135e-14	1.54169371999622e-08	5.86582519349374e-07	4.77089742832794e-06
k__Bacteria;p__Candidatus Glassbacteria	3.95270518585347e-09	5.3121186173328e-16	3.95270518585347e-09	2.91678341676278e-08	3.50482500427806e-14	2.82232375417124e-08	5.25499943655521e-06	3.88553613061736e-05
k__Viruses;p__Peploviricota	0	0	0	1.84781827015016e-08	1.50235023818032e-14	1.84781827015016e-08	6.75837113392781e-06	4.58069899217616e-05
k__Bacteria;p__Candidatus Liptonbacteria	1.60657825708318e-08	8.77571856685027e-15	1.60657825708318e-08	0	0	0	8.94088224422723e-06	5.59381353975565e-05
k__Eukaryota;p__Zoopagomycota	0	0	0	1.7071213369222e-08	1.28227583394901e-14	1.7071213369222e-08	2.2471697201775e-05	0.000130550578811057
k__Bacteria;p__Candidatus Mcinerneyibacteriota	0	0	0	1.63881840115066e-08	1.18171933085801e-14	1.63881840115066e-08	4.12956421669436e-05	0.000223915381628885
k__Bacteria;p__Candidatus Tectomicrobia	1.35701270258482e-08	6.2610438149203e-15	1.35701270258482e-08	0	0	0	4.70556474604616e-05	0.000239200858417191
k__Bacteria;p__Candidatus Portnoybacteria	0	0	0	1.52257497705347e-08	7.00742354395826e-15	1.26198108543294e-08	7.63362665673682e-05	0.000344928733469748
k__Bacteria;p__Candidatus Terrybacteria	0	0	0	1.49577198873679e-08	3.87540236738163e-15	9.38495213261105e-09	7.63362665673682e-05	0.000344928733469748
k__Bacteria;p__Candidatus Wildermuthbacteria	3.63057118006096e-08	1.5842604249688e-14	2.15860822874424e-08	1.11386265071371e-08	1.83488893680136e-15	6.45771022042179e-09	0.000178895383052701	0.00076580199697496
k__Bacteria;p__Candidatus Fischerbacteria	0	0	0	1.38508939322582e-08	8.44127955979732e-15	1.38508939322582e-08	0.000265918817484942	0.00108140914588633
k__Bacteria;p__Candidatus Rokubacteria	1.0863132774578e-08	4.01226022505573e-15	1.0863132774578e-08	0	0	0	0.000568144515883584	0.0022004448449365
k__Archaea;p__Candidatus Aenigmarchaeota	6.50682081392658e-07	1.43951638155464e-11	6.50682081392658e-07	0	0	0	0.000999000999000999	0.00290187602390137
k__Archaea;p__Nitrososphaerota	4.63710175307723e-08	3.65894479320374e-14	3.28048812419008e-08	0	0	0	0.000999000999000999	0.00290187602390137
k__Bacteria;p__Bacteroidota	0.280900281762343	0.0120231545682075	0.0188048449390728	0.364799749289238	0.010122238723005	0.015167428261518	0.000999000999000999	0.00290187602390137
k__Bacteria;p__Candidatus Adlerbacteria	0	0	0	2.10958873668532e-07	8.32024009094974e-13	1.37512314249817e-07	0.000999000999000999	0.00290187602390137
k__Bacteria;p__Candidatus Lindowbacteria	0	0	0	5.2152558792411e-08	1.19675133098219e-13	5.2152558792411e-08	0.000999000999000999	0.00290187602390137
k__Bacteria;p__Candidatus Saccharibacteria	3.58204411859587e-05	1.16845749437895e-09	5.8622859784813e-06	0.000150854974847649	8.20002370335196e-08	4.31699171966059e-05	0.000999000999000999	0.00290187602390137
k__Bacteria;p__candidate division NC10	0	0	0	6.83627122184801e-08	2.05632258562136e-13	6.83627122184801e-08	0.000999000999000999	0.00290187602390137
k__Bacteria;p__candidate division WOR-3	3.27258883839632e-08	2.35854268181011e-14	2.63379768407104e-08	1.08379263539103e-08	1.37397874343448e-15	5.58809355894395e-09	0.00113218740223139	0.00317534767062467
k__Bacteria;p__Candidatus Curtissbacteria	0	0	0	1.04503750626619e-08	4.80525491381341e-15	1.04503750626619e-08	0.00181604007239045	0.00476469051272377
k__Bacteria;p__Candidatus Staskawiczbacteria	0	0	0	1.09758560185568e-08	2.16457736128501e-15	7.01391046629516e-09	0.00181604007239045	0.00476469051272377
k__Bacteria;p__Candidatus Kaiserbacteria	0	0	0	1.18051609047208e-07	2.48168691276742e-13	7.51012485183625e-08	0.001998001998002	0.0050782830418274
k__Archaea;p__Nanoarchaeota	0	0	0	9.79373779059233e-09	3.06958612564049e-15	8.35244401581261e-09	0.00348518081014975	0.00858978586205653
k__Bacteria;p__Balneolota	4.30383323189614e-08	1.9622004251327e-14	2.40232756321417e-08	4.85965732145154e-07	1.2797608535531e-12	1.70544639154647e-07	0.003996003996004	0.00955912101991039
k__Archaea;p__Candidatus Woesearchaeota	7.11524641006785e-09	9.02693865953299e-16	5.15265170440054e-09	2.25371857041842e-08	4.56163108123163e-15	1.01820152064488e-08	0.00615788334653025	0.0135957325737636
k__Bacteria;p__Candidatus Magasanikbacteria	0	0	0	8.38117945541074e-09	2.24798370018476e-15	7.14776459045502e-09	0.00635206958527962	0.0135957325737636
k__Bacteria;p__Candidatus Yanofskybacteria	0	0	0	8.43294462573056e-09	3.12904042266807e-15	8.43294462573056e-09	0.00635206958527962	0.0135957325737636
k__Bacteria;p__candidate division WWE3	0	0	0	7.87981528303244e-09	2.73202551136731e-15	7.87981528303244e-09	0.00635206958527962	0.0135957325737636
k__Viruses;p__Preplasmiviricota	0	0	0	8.87930377064089e-09	3.46904955985797e-15	8.87930377064089e-09	0.00671529748347763	0.0140046291333341
k__Bacteria;p__Bacillota	0.428420993886464	0.0213467482641075	0.0250568461139792	0.356877701132737	0.0113533377156072	0.0160633247687842	0.013986013986014	0.0284383850342334
k__Bacteria;p__Thermomicrobiota	2.49229010076155e-07	6.54059863708171e-13	1.38697710200804e-07	9.69903816451355e-09	2.56838722179374e-15	7.64018565605239e-09	0.024975024975025	0.0495442247983161
