# Supplementary material for: Dysbiosis and unsustainable delayed gut microbiota development as non-invasive biomarkers for predicting autism spectrum disorder in Chinese children
Source: Front Microbiol. 2026 Jun 18;17:1753665. doi: 10.3389/fmicb.2026.1753665 (PMC13323027; doi:10.3389/fmicb.2026.1753665)
Supplement: Supplementary file 3 [file Data_Sheet_1.zip › Supplementary SR/Changes in the Shannon diversity index over time.xlsx]

## Sheet: Sheet1
	year	shannon
TD1	3-5year	3.11514
	3-5year	3.28596
	3-5year	3.17752
	3-5year	3.24314
	3-5year	3.71399
	3-5year	2.8045
	3-5year	4.02891
	3-5year	3.62019
TD2	5-6year	3.48682
	5-6year	3.37632
	5-6year	4.60114
	5-6year	3.11739
	5-6year	4.58247
TD3	6-7year	3.35449
	6-7year	3.91913
	6-7year	3.40727
	6-7year	3.16487
	6-7year	3.41871
	6-7year	3.49402
	6-7year	3.16273
	6-7year	3.32673
	6-7year	4.03083
TD4	7-8year	3.41915
	7-8year	3.9499
	7-8year	4.30328
	7-8year	3.21251
	7-8year	3.82226
	7-8year	3.71652
	7-8year	3.35753
	7-8year	4.47019
TD5	8-9year	3.44345
	8-9year	4.16409
	8-9year	3.07737
	8-9year	2.92539
TD6	9-10year	3.10526
	9-10year	3.71269
	9-10year	4.07565
	9-10year	3.86201
	9-10year	4.14842
TD7	10-12year	3.85154
	10-12year	3.43494
	10-12year	3.60602
	10-12year	2.97521
	10-12year	4.27879
ASD1	3-5year	3.04937
	3-5year	4.36305
	3-5year	3.22042
	3-5year	3.77277
	3-5year	4.0124
	3-5year	3.56338
	3-5year	3.99932
ASD2	5-6year	3.88483
	5-6year	4.41216
	5-6year	3.31634
	5-6year	4.58042
	5-6year	3.83454
	5-6year	5.01962
	5-6year	4.20648
ASD3	6-7year	3.33411
	6-7year	3.57249
	6-7year	4.23671
	6-7year	3.65264
	6-7year	3.31442
ASD4	7-8year	2.74192
	7-8year	3.19071
	7-8year	3.15883
	7-8year	4.29462
	7-8year	3.65393
	7-8year	2.7034
ASD5	8-9year	4.00779
	8-9year	4.44464
	8-9year	4.68755
ASD6	9-10year	3.96876
	9-10year	3.67446
	9-10year	3.38068
ASD7	10-12year	3.5171
	10-12year	2.71753
	10-12year	4.84571
	ASD5 vs TD5: P = 0.45
