# Supplementary material for: Dysbiosis and unsustainable delayed gut microbiota development as non-invasive biomarkers for predicting autism spectrum disorder in Chinese children
Source: Front Microbiol. 2026 Jun 18;17:1753665. doi: 10.3389/fmicb.2026.1753665 (PMC13323027; doi:10.3389/fmicb.2026.1753665)
Supplement: Supplementary file 3 [file Data_Sheet_1.zip › Supplementary SR/Enterotype1-vs-Enterotype2.qsig.xls]

#Item	DiffNum	DiffPairs	PairsPvalues	PairsQvalues
f__Oscillospiraceae;g__Faecalibacterium	1	Enterotype1-vs-Enterotype2	0.01904673	0.0278375284615385
f__Selenomonadaceae;g__Megamonas	1	Enterotype1-vs-Enterotype2	0.001348561	0.025622659
f__Bacteroidaceae;g__Phocaeicola	1	Enterotype1-vs-Enterotype2	0.03229537	0.0395878729032258
f__Akkermansiaceae;g__Akkermansia	1	Enterotype1-vs-Enterotype2	0.01685196	0.02668227
f__Rikenellaceae;g__Alistipes	1	Enterotype1-vs-Enterotype2	0.01904673	0.0268065088888889
f__Peptoniphilaceae;g__Peptoniphilus	1	Enterotype1-vs-Enterotype2	0.03613287	0.0392299731428571
f__Fusobacteriaceae;g__Fusobacterium	1	Enterotype1-vs-Enterotype2	0.01154216	0.0292401386666667
f__Tannerellaceae;g__Parabacteroides	1	Enterotype1-vs-Enterotype2	0.008884817	0.0259710035384615
f__Enterobacteriaceae;g__Klebsiella	1	Enterotype1-vs-Enterotype2	0.01311854	0.024925226
f__Enterobacteriaceae;g__Escherichia	1	Enterotype1-vs-Enterotype2	0.004161662	0.0197678945
f__Oscillospiraceae;g__Ruminococcus	1	Enterotype1-vs-Enterotype2	0.009492132	0.0257643582857143
f__Eubacteriaceae;g__Eubacterium	1	Enterotype1-vs-Enterotype2	0.01230801	0.02923152375
f__Corynebacteriaceae;g__Corynebacterium	1	Enterotype1-vs-Enterotype2	0.0148824	0.0245883130434783
f__Unclassified;g__Gemmiger	1	Enterotype1-vs-Enterotype2	0.02881252	0.0364958586666667
f__Oscillospiraceae;g__Oscillibacter	1	Enterotype1-vs-Enterotype2	0.01230801	0.0275120223529412
f__Peptoniphilaceae;g__Anaerococcus	1	Enterotype1-vs-Enterotype2	0.003602498	0.0228158206666667
f__Oscillospiraceae;g__Subdoligranulum	1	Enterotype1-vs-Enterotype2	0.007265697	0.0230080405
f__Veillonellaceae;g__Megasphaera	1	Enterotype1-vs-Enterotype2	0.006338794	0.0267637968888889
f__Lachnospiraceae;g__Tyzzerella	1	Enterotype1-vs-Enterotype2	0.03229537	0.038350751875
f__Odoribacteraceae;g__Butyricimonas	1	Enterotype1-vs-Enterotype2	0.01685196	0.0256149792
f__Oscillospiraceae;g__Anaerotruncus	1	Enterotype1-vs-Enterotype2	0.03229537	0.0371886078787879
f__Oscillospiraceae;g__Jilunia	1	Enterotype1-vs-Enterotype2	0.01397592	0.02528976
f__Enterobacteriaceae;g__Enterobacter	1	Enterotype1-vs-Enterotype2	0.0341681	0.0381878764705882
f__Dethiosulfovibrionaceae;g__Pyramidobacter	1	Enterotype1-vs-Enterotype2	0.01397592	0.0241402254545455
f__Erysipelotrichaceae;g__Holdemania	1	Enterotype1-vs-Enterotype2	0.02719583	0.0356359151724138
f__Unclassified;g__Gemella	1	Enterotype1-vs-Enterotype2	0.02023499	0.0274617721428571
f__Oscillospiraceae;g__Dysosmobacter	1	Enterotype1-vs-Enterotype2	0.006338794	0.0240874172
f__Oscillospiraceae;g__Vescimonas	1	Enterotype1-vs-Enterotype2	0.01230801	0.0259835766666667
f__Enterobacteriaceae;g__Shigella	1	Enterotype1-vs-Enterotype2	0.003873376	0.0210268982857143
f__Eggerthellaceae;g__Eggerthella	1	Enterotype1-vs-Enterotype2	0.03613287	0.0381402516666667
f__Oscillospiraceae;g__Lawsonibacter	1	Enterotype1-vs-Enterotype2	0.00335055	0.02546418
f__Oscillospiraceae;g__Ruthenibacterium	1	Enterotype1-vs-Enterotype2	0.001986966	0.025168236
f__Lachnospiraceae;g__Anaerobutyricum	1	Enterotype1-vs-Enterotype2	0.04746105	0.04746105
f__Lachnospiraceae;g__Simiaoa	1	Enterotype1-vs-Enterotype2	0.002685997	0.0255169715
f__Enterococcaceae;g__Enterococcus	1	Enterotype1-vs-Enterotype2	0.01230801	0.02461602
f__Coprobacillaceae;g__Catenibacterium	1	Enterotype1-vs-Enterotype2	0.03819316	0.0392254075675676
Others	1	Enterotype1-vs-Enterotype2	0.00678804	0.0234495927272727
