# Supplementary material for: Dysbiosis and unsustainable delayed gut microbiota development as non-invasive biomarkers for predicting autism spectrum disorder in Chinese children
Source: Front Microbiol. 2026 Jun 18;17:1753665. doi: 10.3389/fmicb.2026.1753665 (PMC13323027; doi:10.3389/fmicb.2026.1753665)
Supplement: Supplementary file 3 [file Data_Sheet_1.zip › Supplementary SR/Functional analysis of direct homologous genes.xls]

Taxa	mean(group1)	variance(group1)	standard error(group1)	mean(group2)	variance(group2)	standard error(group2)	p value	q value
M: Cell wall/membrane/envelope biogenesis	0.0559228943357345	2.41153149160092e-05	0.000842184046463667	0.0603994846436494	2.56654116246712e-05	0.000763743942464762	0.000999000999000999	0.0020754583474527
Z: Cytoskeleton	0.00167076708620793	1.08620736141463e-07	5.65219208234507e-05	0.00201587566027058	1.00236364045019e-07	4.77294372776522e-05	0.000999000999000999	0.0020754583474527
G: Carbohydrate transport and metabolism	0.0574428895479132	2.65890758770829e-05	0.000884325530245291	0.0615964153434512	3.64881173374478e-05	0.000910645591892315	0.002997002997003	0.00311318752117905
V: Defense mechanisms	0.0236052382202891	3.84369971992832e-06	0.000336229076319401	0.0252126620182481	5.44565548086425e-06	0.000351802355438916	0.002997002997003	0.00311318752117905
A: RNA processing and modification	0.000635878729781931	1.77509104388233e-08	2.28491925708954e-05	0.000579597157773249	9.4941992021872e-09	1.46893585494794e-05	0.035964035964036	0.0249055001694324
O: Posttranslational modification, prote(...)_15	0.0208822978027884	3.24718897043154e-06	0.000309039735234595	0.0218195652372545	3.57125709835579e-06	0.000284894601657421	0.030969030969031	0.0249055001694324
B: Chromatin structure and dynamics	4.73919174782275e-05	5.68119911939772e-10	4.08771441941572e-06	6.28568252309557e-05	2.26088288930282e-09	7.16824260398667e-06	0.048951048951049	0.0290564168643378
