# Supplementary material for: Dysbiosis and unsustainable delayed gut microbiota development as non-invasive biomarkers for predicting autism spectrum disorder in Chinese children
Source: Front Microbiol. 2026 Jun 18;17:1753665. doi: 10.3389/fmicb.2026.1753665 (PMC13323027; doi:10.3389/fmicb.2026.1753665)
Supplement: Supplementary file 3 [file Data_Sheet_1.zip › Supplementary SR/LDA.1.xlsx]

## Sheet: LDA.1
Biomarker	平均丰度最大的Log10的值，如果平均丰度小于10的按照10来计算	差异基因或物种富集的组的名称	LDA值	KW秩和检验的p值，如果不是biomarker则用“-”表示
k__Bacteria.p__Bacillota.c__Clostridia.o__Eubacteriales.f__Lachnospiraceae.g__Lachnospira.s__Lachnospira_eligens	4.82754	ASD	4.34608	0.0221740155898
k__Bacteria.p__Bacteroidota.c__Bacteroidia.o__Bacteroidales.f__Bacteroidaceae	5.7924	TD	5.06542	0.0193998855155
k__Bacteria.p__Bacteroidota.c__Bacteroidia.o__Bacteroidales.f__Bacteroidaceae.g__Phocaeicola.s__Phocaeicola_plebeius	5.1264	TD	4.77976	0.00671639611875
k__Bacteria.p__Bacillota.c__Clostridia.o__Eubacteriales.f__Oscillospiraceae.g__Ruminococcus	4.68025	TD	4.09552	0.0114319
k__Bacteria.p__Bacillota.c__Clostridia.o__Eubacteriales	5.90639			-
k__Bacteria	5.80461			-
k__Bacteria.p__Bacteroidota.c__Bacteroidia.o__Bacteroidales.f__Bacteroidaceae.g__Bacteroides	5.76509			-
k__Bacteria.p__Bacillota.c__Clostridia.o__Eubacteriales.f__Oscillospiraceae.g__Faecalibacterium	5.60682			-
k__Bacteria.p__Bacillota.c__Clostridia.o__Eubacteriales.f__Oscillospiraceae	5.55956			-
k__Bacteria.p__Bacteroidota.c__Bacteroidia.o__Bacteroidales	5.51471			-
k__Bacteria.p__Bacillota	5.4409			-
k__Bacteria.p__Bacillota.c__Clostridia.o__Eubacteriales.f__Oscillospiraceae.g__Faecalibacterium.s__Faecalibacterium_prausnitzii	5.2708			-
k__Bacteria.p__Bacteroidota.c__Bacteroidia.o__Bacteroidales.f__Rikenellaceae.g__Alistipes	5.06684			-
k__Bacteria.p__Bacillota.c__Clostridia.o__Eubacteriales.f__Lachnospiraceae.g__Roseburia	5.04465			-
k__Bacteria.p__Bacillota.c__Clostridia.o__Eubacteriales.f__Lachnospiraceae	5.02997			-
k__Bacteria.p__Bacillota.c__Clostridia.o__Eubacteriales.f__Oscillospiraceae.g__Unclassified_Oscillospiraceae.s__Oscillospiraceae_bacterium	5.02696			-
k__Bacteria.p__Pseudomonadota.c__Gammaproteobacteria.o__Enterobacterales.f__Enterobacteriaceae	4.9603			-
k__Bacteria.p__Bacteroidota.c__Bacteroidia.o__Bacteroidales.f__Bacteroidaceae.g__Phocaeicola.s__Phocaeicola_vulgatus	4.92816			-
k__Bacteria.p__Bacteroidota.c__Bacteroidia.o__Bacteroidales.f__Prevotellaceae.g__Prevotella.s__Prevotella_copri	4.9006			-
k__Bacteria.p__Bacillota.c__Unclassified_Bacillota	4.84714			-
k__Bacteria.p__Bacillota.c__Unclassified_Bacillota.o__Unclassified_Bacillota	4.84714			-
k__Bacteria.p__Bacillota.c__Negativicutes.o__Selenomonadales.f__Selenomonadaceae.g__Megamonas	4.83102			-
k__Viruses.p__Uroviricota	4.82879			-
k__Bacteria.p__Verrucomicrobiota.c__Verrucomicrobiae.o__Verrucomicrobiales.f__Akkermansiaceae	4.81106			-
k__Bacteria.p__Bacteroidota.c__Bacteroidia.o__Bacteroidales.f__Prevotellaceae.g__Prevotella	4.80446			-
k__Bacteria.p__Bacillota.c__Clostridia.o__Eubacteriales.f__Clostridiaceae.g__Clostridium	4.80424			-
k__Bacteria.p__Bacillota.c__Negativicutes.o__Veillonellales	4.80161			-
k__Viruses.p__Uroviricota.c__Caudoviricetes.o__Unclassified_Caudoviricetes.f__Unclassified_Caudoviricetes.g__Unclassified_Caudoviricetes.s__Caudoviricetes_sp	4.77536			-
k__Bacteria.p__Bacteroidota.c__Bacteroidia.o__Bacteroidales.f__Tannerellaceae.g__Parabacteroides	4.77426			-
k__Bacteria.p__Bacillota.c__Bacilli.o__Lactobacillales.f__Streptococcaceae.g__Streptococcus	4.68776			-
k__Bacteria.p__Actinomycetota.c__Actinomycetes.o__Bifidobacteriales.f__Bifidobacteriaceae	4.67487			-
k__Viruses.p__Unclassified_Viruses.c__Unclassified_Viruses	4.66126			-
k__Viruses.p__Unclassified_Viruses	4.66126			-
k__Viruses.p__Unclassified_Viruses.c__Unclassified_Viruses.o__Unclassified_Viruses	4.66126			-
k__Viruses.p__Unclassified_Viruses.c__Unclassified_Viruses.o__Unclassified_Viruses.f__Unclassified_Viruses	4.66126			-
k__Viruses.p__Unclassified_Viruses.c__Unclassified_Viruses.o__Unclassified_Viruses.f__Unclassified_Viruses.g__Unclassified_Viruses.s__Bacteriophage_sp	4.65951			-
k__Bacteria.p__Thermodesulfobacteriota.c__Desulfovibrionia	4.63254			-
k__Bacteria.p__Bacteroidota.c__Bacteroidia.o__Bacteroidales.f__Bacteroidaceae.g__Bacteroides.s__Bacteroides_fragilis	4.62494			0.0388577625687
k__Bacteria.p__Fusobacteriota.c__Fusobacteriia	4.5915			-
k__Viruses	4.59079			-
k__Bacteria.p__Bacteroidota.c__Bacteroidia.o__Bacteroidales.f__Bacteroidaceae.g__Phocaeicola	4.56304			0.00651507793827
k__Bacteria.p__Bacteroidota.c__Bacteroidia.o__Bacteroidales.f__Rikenellaceae.g__Alistipes.s__Alistipes_putredinis	4.56092			-
k__Bacteria.p__Verrucomicrobiota.c__Verrucomicrobiae.o__Verrucomicrobiales.f__Akkermansiaceae.g__Akkermansia	4.55377			-
k__Bacteria.p__Bacillota.c__Negativicutes.o__Veillonellales.f__Veillonellaceae.g__Veillonella	4.53296			-
k__Bacteria.p__Bacteroidota.c__Bacteroidia.o__Bacteroidales.f__Bacteroidaceae.g__Bacteroides.s__Bacteroides_stercoris	4.51761			-
k__Bacteria.p__Bacteroidota.c__Bacteroidia.o__Bacteroidales.f__Bacteroidaceae.g__Bacteroides.s__Bacteroides_uniformis	4.51146			0.0124550973888
k__Bacteria.p__Pseudomonadota.c__Gammaproteobacteria.o__Enterobacterales.f__Enterobacteriaceae.g__Escherichia.s__Escherichia_coli	4.48279			-
k__Bacteria.p__Bacillota.c__Clostridia.o__Eubacteriales.f__Lachnospiraceae.g__Roseburia.s__Roseburia_hominis	4.44558			-
k__Bacteria.p__Bacillota.c__Clostridia.o__Eubacteriales.f__Lachnospiraceae.g__Roseburia.s__Roseburia_intestinalis	4.43149			-
k__Bacteria.p__Verrucomicrobiota.c__Verrucomicrobiae.o__Verrucomicrobiales.f__Akkermansiaceae.g__Akkermansia.s__Akkermansia_muciniphila	4.41919			-
k__Bacteria.p__Bacteroidota.c__Bacteroidia.o__Bacteroidales.f__Bacteroidaceae.g__Phocaeicola.s__Phocaeicola_coprocola	4.39487			-
k__Bacteria.p__Bacillota.c__Clostridia.o__Eubacteriales.f__Lachnospiraceae.g__Roseburia.s__Roseburia_inulinivorans	4.39262			-
k__Bacteria.p__Fusobacteriota.c__Fusobacteriia.o__Fusobacteriales.f__Fusobacteriaceae.g__Fusobacterium.s__Fusobacterium_perfoetens	4.36931			-
k__Bacteria.p__Bacillota.c__Clostridia.o__Eubacteriales.f__Oscillospiraceae.g__Flavonifractor.s__Flavonifractor_plautii	4.36882			0.0482680179543
k__Bacteria.p__Bacillota.c__Clostridia.o__Eubacteriales.f__Clostridiaceae.g__Unclassified_Clostridiaceae.s__Clostridiaceae_bacterium_Marseille_Q4149	4.36826			-
k__Bacteria.p__Bacillota.c__Negativicutes.o__Acidaminococcales	4.34373			-
k__Bacteria.p__Bacillota.c__Tissierellia.o__Unclassified_Tissierellia	4.34372			-
k__Bacteria.p__Bacillota.c__Erysipelotrichia	4.33107			-
k__Bacteria.p__Pseudomonadota.c__Gammaproteobacteria.o__Pasteurellales	4.32697			-
k__Bacteria.p__Pseudomonadota.c__Gammaproteobacteria.o__Enterobacterales.f__Enterobacteriaceae.g__Klebsiella	4.32321			-
k__Bacteria.p__Thermodesulfobacteriota.c__Desulfovibrionia.o__Desulfovibrionales.f__Desulfovibrionaceae.g__Bilophila	4.30795			-
k__Bacteria.p__Bacillota.c__Clostridia.o__Eubacteriales.f__Lachnospiraceae.g__Coprococcus	4.30506			-
k__Bacteria.p__Bacillota.c__Clostridia.o__Eubacteriales.f__Unclassified_Eubacteriales.g__Gemmiger.s__Gemmiger_formicilis	4.30083			-
k__Bacteria.p__Actinomycetota.c__Coriobacteriia.o__Coriobacteriales.f__Coriobacteriaceae.g__Collinsella	4.29407			-
k__Bacteria.p__Pseudomonadota.c__Betaproteobacteria.o__Burkholderiales.f__Sutterellaceae.g__Sutterella	4.28854			-
k__Bacteria.p__Bacillota.c__Clostridia.o__Eubacteriales.f__Lachnospiraceae.g__Unclassified_Lachnospiraceae.s__Unclassified_Lachnospiraceae_Eubacterium_rectale	4.25088			-
k__Bacteria.p__Bacteroidota.c__Bacteroidia.o__Bacteroidales.f__Bacteroidaceae.g__Bacteroides.s__Bacteroides_thetaiotaomicron	4.24457			-
k__Bacteria.p__Bacillota.c__Unclassified_Bacillota.o__Unclassified_Bacillota.f__Unclassified_Bacillota.g__Unclassified_Bacillota.s__Firmicutes_bacterium_CAG_176	4.23044			-
k__Bacteria.p__Bacteroidota.c__Bacteroidia.o__Bacteroidales.f__Bacteroidaceae.g__Phocaeicola.s__Phocaeicola_faecicola	4.22438			0.00102000150268
k__Bacteria.p__Bacillota.c__Negativicutes.o__Acidaminococcales.f__Acidaminococcaceae.g__Phascolarctobacterium.s__Phascolarctobacterium_faecium	4.21759			-
k__Bacteria.p__Bacillota.c__Clostridia.o__Eubacteriales.f__Clostridiaceae.g__Butyricicoccus.s__Butyricicoccus_pullicaecorum	4.2174			-
k__Bacteria.p__Bacillota.c__Unclassified_Bacillota.o__Unclassified_Bacillota.f__Unclassified_Bacillota.g__Unclassified_Bacillota	4.20975			-
k__Bacteria.p__Bacillota.c__Clostridia.o__Eubacteriales.f__Clostridiaceae.g__Clostridium.s__Clostridium_sp_CAG_138	4.20459			-
k__Bacteria.p__Bacteroidota.c__Bacteroidia.o__Bacteroidales.f__Bacteroidaceae.g__Bacteroides.s__Bacteroides_ovatus	4.19963			0.00434916171472
k__Bacteria.p__Bacillota.c__Clostridia.o__Eubacteriales.f__Unclassified_Eubacteriales.g__Unclassified_Eubacteriales.s__Clostridiales_bacterium	4.19713			-
k__Bacteria.p__Bacillota.c__Clostridia.o__Eubacteriales.f__Eubacteriaceae.g__Eubacterium.s__Eubacterium_sp_CAG_248	4.19539			-
k__Bacteria.p__Bacteroidota	4.19471			-
k__Bacteria.p__Thermodesulfobacteriota.c__Desulfovibrionia.o__Desulfovibrionales.f__Desulfovibrionaceae.g__Bilophila.s__Bilophila_wadsworthia	4.18745			-
k__Bacteria.p__Bacteroidota.c__Bacteroidia.o__Bacteroidales.f__Bacteroidaceae.g__Phocaeicola.s__Phocaeicola_dorei	4.15009			-
k__Bacteria.p__Bacillota.c__Negativicutes.o__Selenomonadales.f__Selenomonadaceae.g__Megamonas.s__Megamonas_funiformis	4.13522			-
k__Bacteria.p__Bacillota.c__Tissierellia.o__Unclassified_Tissierellia.f__Unclassified_Tissierellia	4.13145			0.00702621482581
k__Bacteria.p__Bacillota.c__Clostridia.o__Eubacteriales.f__Eubacteriaceae.g__Eubacterium.s__Eubacterium_sp_CAG_180	4.127			-
k__Bacteria.p__Bacillota.c__Tissierellia.o__Tissierellales.f__Peptoniphilaceae.g__Peptoniphilus	4.12461			-
k__Bacteria.p__Actinomycetota.c__Actinomycetes.o__Bifidobacteriales.f__Bifidobacteriaceae.g__Bifidobacterium	4.12142			-
k__Bacteria.p__Pseudomonadota.c__Betaproteobacteria.o__Burkholderiales.f__Sutterellaceae.g__Sutterella.s__Sutterella_parvirubra	4.11854			-
k__Bacteria.p__Pseudomonadota.c__Gammaproteobacteria.o__Pasteurellales.f__Pasteurellaceae.g__Haemophilus	4.11365			-
k__Bacteria.p__Bacteroidota.c__Bacteroidia.o__Bacteroidales.f__Tannerellaceae.g__Parabacteroides.s__Parabacteroides_merdae	4.08058			-
k__Bacteria.p__Pseudomonadota.c__Gammaproteobacteria.o__Enterobacterales	4.04626			-
k__Bacteria.p__Bacillota.c__Clostridia.o__Eubacteriales.f__Oscillospiraceae.g__Oscillibacter	4.0451			0.00150297245287
k__Bacteria.p__Bacillota.c__Clostridia.o__Eubacteriales.f__Eubacteriaceae.g__Eubacterium.s__Eubacterium_sp_CAG_252	4.04442			0.00932927
k__Bacteria.p__Pseudomonadota.c__Betaproteobacteria.o__Burkholderiales	4.04424			-
k__Bacteria.p__Bacteroidota.c__Bacteroidia.o__Bacteroidales.f__Odoribacteraceae.g__Odoribacter	4.03263			-
k__Bacteria.p__Bacillota.c__Clostridia.o__Eubacteriales.f__Unclassified_Eubacteriales.g__Gemmiger.s__Gemmiger_qucibialis	4.03224			-
k__Bacteria.p__Pseudomonadota.c__Betaproteobacteria.o__Burkholderiales.f__Sutterellaceae.g__Sutterella.s__Sutterella_sp_AM11_39	4.0149			-
k__Bacteria.p__Actinomycetota.c__Actinomycetes.o__Mycobacteriales.f__Corynebacteriaceae	4.0123			-
k__Bacteria.p__Bacteroidota.c__Bacteroidia.o__Bacteroidales.f__Prevotellaceae.g__Prevotella.s__Prevotella_buccae	4.00819			-
k__Bacteria.p__Bacillota.c__Clostridia.o__Eubacteriales.f__Clostridiaceae.g__Clostridium.s__Clostridium_sp_AT4	3.98793			-
k__Bacteria.p__Pseudomonadota.c__Betaproteobacteria.o__Burkholderiales.f__Sutterellaceae	3.98783			-
k__Bacteria.p__Bacillota.c__Clostridia.o__Eubacteriales.f__Oscillospiraceae.g__Ruminococcus.s__Ruminococcus_sp_CAG_177	3.98723			-
k__Bacteria.p__Fusobacteriota.c__Fusobacteriia.o__Fusobacteriales.f__Fusobacteriaceae.g__Fusobacterium	3.98036			-
k__Bacteria.p__Bacillota.c__Clostridia.o__Eubacteriales.f__Lachnospiraceae.g__Anaerostipes.s__Anaerostipes_hadrus	3.97424			0.00541710310576
k__Bacteria.p__Bacteroidota.c__Bacteroidia.o__Bacteroidales.f__Rikenellaceae.g__Alistipes.s__Alistipes_communis	3.96855			-
k__Bacteria.p__Bacillota.c__Clostridia.o__Eubacteriales.f__Clostridiaceae.g__Hungatella	3.96778			-
k__Bacteria.p__Bacillota.c__Clostridia.o__Eubacteriales.f__Oscillospiraceae.g__Faecalibacterium.s__Faecalibacterium_sp_CAG_74_58_120	3.96384			-
k__Bacteria.p__Bacillota.c__Clostridia.o__Eubacteriales.f__Lachnospiraceae.g__Mediterraneibacter.s__Mediterraneibacter_Ruminococcus_gnavus	3.94893			-
k__Bacteria.p__Pseudomonadota	3.94396			-
k__Bacteria.p__Bacillota.c__Clostridia.o__Eubacteriales.f__Clostridiaceae.g__Clostridium.s__uncultured_Clostridium_sp	3.9344			-
k__Bacteria.p__Bacillota.c__Clostridia.o__Eubacteriales.f__Oscillospiraceae.g__Faecalibacterium.s__Faecalibacterium_sp_CAG_74	3.91468			-
k__Bacteria.p__Bacillota.c__Clostridia.o__Eubacteriales.f__Lachnospiraceae.g__Unclassified_Lachnospiraceae.s__Lachnospiraceae_bacterium	3.91341			-
k__Bacteria.p__Bacillota.c__Clostridia.o__Eubacteriales.f__Oscillospiraceae.g__Flavonifractor.s__uncultured_Flavonifractor_sp	3.90666			-
k__Bacteria.p__Bacillota.c__Clostridia.o__Eubacteriales.f__Clostridiaceae.g__Clostridium.s__Clostridium_sp_CAG_299	3.89921			-
k__Bacteria.p__Bacillota.c__Unclassified_Bacillota.o__Unclassified_Bacillota.f__Unclassified_Bacillota.g__Unclassified_Bacillota.s__Firmicutes_bacterium_CAG_124	3.89648			-
k__Bacteria.p__Bacteroidota.c__Bacteroidia.o__Bacteroidales.f__Tannerellaceae.g__Parabacteroides.s__Parabacteroides_distasonis	3.89543			-
k__Bacteria.p__Bacteroidota.c__Bacteroidia.o__Bacteroidales.f__Porphyromonadaceae.g__Porphyromonas	3.89446			-
k__Bacteria.p__Actinomycetota.c__Actinomycetes.o__Bifidobacteriales.f__Bifidobacteriaceae.g__Bifidobacterium.s__Bifidobacterium_longum	3.89186			-
k__Bacteria.p__Bacillota.c__Clostridia.o__Eubacteriales.f__Lachnospiraceae.g__Roseburia.s__Roseburia_faecis	3.88517			-
k__Bacteria.p__Bacillota.c__Clostridia.o__Eubacteriales.f__Lachnospiraceae.g__Blautia	3.87837			-
k__Bacteria.p__Bacillota.c__Clostridia.o__Eubacteriales.f__Oscillospiraceae.g__Ruminococcus.s__Ruminococcus_sp_CAG_254	3.87463			-
k__Bacteria.p__Pseudomonadota.c__Gammaproteobacteria.o__Enterobacterales.f__Enterobacteriaceae.g__Klebsiella.s__Klebsiella_pneumoniae	3.86605			-
k__Bacteria.p__Bacillota.c__Clostridia.o__Eubacteriales.f__Clostridiaceae.g__Hungatella.s__Hungatella_hathewayi	3.86585			-
k__Bacteria.p__Bacillota.c__Clostridia.o__Eubacteriales.f__Clostridiaceae.g__Butyricicoccus	3.86025			0.00478100392354
k__Bacteria.p__Actinomycetota.c__Actinomycetes.o__Bifidobacteriales.f__Bifidobacteriaceae.g__Bifidobacterium.s__Bifidobacterium_pseudocatenulatum	3.85089			-
k__Bacteria.p__Bacillota.c__Clostridia.o__Eubacteriales.f__Lachnospiraceae.g__Mediterraneibacter.s__Mediterraneibacter_Ruminococcus_lactaris	3.84934			-
k__Bacteria.p__Bacteroidota.c__Bacteroidia.o__Bacteroidales.f__Bacteroidaceae.g__Bacteroides.s__Bacteroides_caccae	3.8411			-
k__Bacteria.p__Bacillota.c__Clostridia.o__Eubacteriales.f__Lachnospiraceae.g__Enterocloster.s__Enterocloster_asparagiformis	3.82453			-
k__Bacteria.p__Actinomycetota.c__Actinomycetes.o__Mycobacteriales.f__Mycobacteriaceae.g__Mycobacterium	3.82046			-
k__Bacteria.p__Actinomycetota.c__Actinomycetes.o__Mycobacteriales.f__Mycobacteriaceae.g__Mycobacterium.s__Mycobacterium_tuberculosis	3.81957			-
k__Bacteria.p__Bacillota.c__Tissierellia.o__Unclassified_Tissierellia.f__Unclassified_Tissierellia.g__Ezakiella.s__Ezakiella_coagulans	3.81628			0.0231924412458
k__Bacteria.p__Bacillota.c__Negativicutes.o__Veillonellales.f__Veillonellaceae.g__Dialister	3.80576			-
k__Bacteria.p__Bacillota.c__Clostridia.o__Eubacteriales.f__Oscillospiraceae.g__Oscillibacter.s__Oscillibacter_valericigenes	3.79686			0.0169339292305
k__Bacteria.p__Bacillota.c__Clostridia.o__Eubacteriales.f__Eubacteriaceae.g__Eubacterium	3.79411			0.00155599446653
k__Bacteria.p__Unclassified_Bacteria.c__Unclassified_Bacteria	3.79246			-
k__Bacteria.p__Unclassified_Bacteria.c__Unclassified_Bacteria.o__Unclassified_Bacteria	3.79246			-
k__Bacteria.p__Bacteroidota.c__Bacteroidia.o__Bacteroidales.f__Bacteroidaceae.g__Bacteroides.s__Bacteroides_xylanisolvens	3.79193			-
k__Bacteria.p__Bacillota.c__Negativicutes.o__Veillonellales.f__Veillonellaceae.g__Dialister.s__Dialister_invisus	3.78021			-
k__Bacteria.p__Bacteroidota.c__Bacteroidia.o__Bacteroidales.f__Rikenellaceae.g__Alistipes.s__Alistipes_finegoldii	3.77858			-
k__Bacteria.p__Bacteroidota.c__Bacteroidia.o__Bacteroidales.f__Rikenellaceae.g__Alistipes.s__Alistipes_onderdonkii	3.75169			-
k__Bacteria.p__Bacteroidota.c__Bacteroidia.o__Bacteroidales.f__Odoribacteraceae.g__Odoribacter.s__Odoribacter_splanchnicus	3.74677			-
k__Bacteria.p__Bacillota.c__Clostridia.o__Eubacteriales.f__Lachnospiraceae.g__Dorea	3.74632			-
k__Bacteria.p__Actinomycetota.c__Actinomycetes.o__Mycobacteriales.f__Corynebacteriaceae.g__Corynebacterium.s__Corynebacterium_sp_NML130628	3.73881			0.00594790227896
k__Bacteria.p__Pseudomonadota.c__Unclassified_Pseudomonadota.o__Unclassified_Pseudomonadota.f__Unclassified_Pseudomonadota	3.73814			-
k__Bacteria.p__Pseudomonadota.c__Unclassified_Pseudomonadota.o__Unclassified_Pseudomonadota	3.73814			-
k__Bacteria.p__Pseudomonadota.c__Unclassified_Pseudomonadota.o__Unclassified_Pseudomonadota.f__Unclassified_Pseudomonadota.g__Unclassified_Pseudomonadota	3.73814			-
k__Bacteria.p__Pseudomonadota.c__Unclassified_Pseudomonadota	3.73814			-
k__Bacteria.p__Pseudomonadota.c__Unclassified_Pseudomonadota.o__Unclassified_Pseudomonadota.f__Unclassified_Pseudomonadota.g__Unclassified_Pseudomonadota.s__Proteobacteria_bacterium_CAG_139	3.73713			-
k__Bacteria.p__Pseudomonadota.c__Gammaproteobacteria	3.73536			-
k__Bacteria.p__Bacillota.c__Clostridia.o__Eubacteriales.f__Lachnospiraceae.g__Lachnospira.s__Lachnospira_pectinoschiza	3.73536			-
k__Bacteria.p__Campylobacterota	3.73327			-
k__Bacteria.p__Campylobacterota.c__Epsilonproteobacteria	3.7331			-
k__Bacteria.p__Bacillota.c__Bacilli.o__Lactobacillales.f__Streptococcaceae.g__Streptococcus.s__Streptococcus_thermophilus	3.7283			-
k__Bacteria.p__Bacteroidota.c__Bacteroidia.o__Bacteroidales.f__Prevotellaceae	3.72764			0.0326610192319
k__Bacteria.p__Bacteroidota.c__Bacteroidia.o__Bacteroidales.f__Bacteroidaceae.g__Bacteroides.s__Bacteroides_intestinalis	3.72739			-
k__Bacteria.p__Bacillota.c__Clostridia.o__Eubacteriales.f__Clostridiaceae	3.72725			-
k__Bacteria.p__Bacillota.c__Clostridia.o__Eubacteriales.f__Eubacteriaceae.g__Eubacterium.s__Eubacterium_ventriosum	3.72359			-
k__Bacteria.p__Bacillota.c__Clostridia.o__Eubacteriales.f__Oscillospiraceae.g__Subdoligranulum.s__Subdoligranulum_sp_APC924_74	3.72354			-
k__Bacteria.p__Bacillota.c__Clostridia.o__Eubacteriales.f__Lachnospiraceae.g__Enterocloster.s__Enterocloster_bolteae	3.71116			-
k__Bacteria.p__Bacillota.c__Clostridia.o__Eubacteriales.f__Lachnospiraceae.g__Fusicatenibacter	3.70666			-
k__Bacteria.p__Pseudomonadota.c__Gammaproteobacteria.o__Pasteurellales.f__Pasteurellaceae.g__Haemophilus.s__Haemophilus_parainfluenzae	3.70512			-
k__Bacteria.p__Pseudomonadota.c__Betaproteobacteria.o__Burkholderiales.f__Sutterellaceae.g__Sutterella.s__Sutterella_wadsworthensis	3.69933			-
k__Bacteria.p__Bacillota.c__Clostridia.o__Eubacteriales.f__Lachnospiraceae.g__Enterocloster.s__Enterocloster_aldenensis	3.69478			-
k__Bacteria.p__Bacillota.c__Clostridia.o__Unclassified_Clostridia	3.69053			-
k__Bacteria.p__Bacillota.c__Clostridia.o__Unclassified_Clostridia.f__Unclassified_Clostridia	3.69053			-
k__Bacteria.p__Bacillota.c__Clostridia.o__Eubacteriales.f__Oscillospiraceae.g__Anaerotruncus.s__Anaerotruncus_colihominis	3.68869			-
k__Bacteria.p__Bacillota.c__Clostridia.o__Eubacteriales.f__Oscillospiraceae.g__Faecalibacterium.s__Faecalibacterium_duncaniae	3.6885			-
k__Bacteria.p__Bacillota.c__Clostridia.o__Unclassified_Clostridia.f__Unclassified_Clostridia.g__Unclassified_Clostridia.s__Clostridia_bacterium	3.68827			-
k__Bacteria.p__Verrucomicrobiota.c__Verrucomicrobiae.o__Verrucomicrobiales.f__Akkermansiaceae.g__Akkermansia.s__Akkermansia_sp_BIOML_A32	3.68564			-
k__Bacteria.p__Bacillota.c__Unclassified_Bacillota.o__Unclassified_Bacillota.f__Unclassified_Bacillota.g__Unclassified_Bacillota.s__Firmicutes_bacterium_CAG_341	3.67549			-
k__Bacteria.p__Bacillota.c__Clostridia.o__Eubacteriales.f__Eubacteriaceae.g__Eubacterium.s__Eubacterium_sp_CAG_38	3.66652			-
k__Bacteria.p__Bacteroidota.c__Bacteroidia.o__Bacteroidales.f__Prevotellaceae.g__Paraprevotella	3.65316			-
k__Bacteria.p__Bacillota.c__Clostridia.o__Eubacteriales.f__Oscillospiraceae.g__Pseudoflavonifractor	3.64991			-
k__Bacteria.p__Bacillota.c__Clostridia.o__Eubacteriales.f__Lachnospiraceae.g__Enterocloster	3.64788			-
k__Bacteria.p__Bacteroidota.c__Bacteroidia.o__Bacteroidales.f__Bacteroidaceae.g__Bacteroides.s__Bacteroides_finegoldii	3.63057			0.00434916171472
k__Bacteria.p__Bacillota.c__Clostridia.o__Eubacteriales.f__Lachnospiraceae.g__Unclassified_Lachnospiraceae.s__Lachnospiraceae_bacterium_AM48_27BH	3.62966			-
k__Bacteria.p__Pseudomonadota.c__Gammaproteobacteria.o__Enterobacterales.f__Enterobacteriaceae.g__Escherichia	3.629			-
k__Bacteria.p__Actinomycetota.c__Actinomycetes.o__Mycobacteriales.f__Corynebacteriaceae.g__Corynebacterium	3.61985			-
k__Bacteria.p__Bacillota.c__Clostridia.o__Eubacteriales.f__Oscillospiraceae.g__Vescimonas.s__Vescimonas_coprocola	3.613			-
k__Bacteria.p__Bacillota.c__Clostridia.o__Eubacteriales.f__Oscillospiraceae.g__Unclassified_Oscillospiraceae.s__Ruminococcaceae_bacterium_TF06_43	3.60903			-
k__Bacteria.p__Bacillota.c__Bacilli.o__Lactobacillales.f__Streptococcaceae.g__Streptococcus.s__Streptococcus_salivarius	3.5946			-
k__Bacteria.p__Unclassified_Bacteria.c__Unclassified_Bacteria.o__Unclassified_Bacteria.f__Unclassified_Bacteria.g__Unclassified_Bacteria.s__uncultured_bacterium	3.59173			-
k__Bacteria.p__Pseudomonadota.c__Gammaproteobacteria.o__Enterobacterales.f__Enterobacteriaceae.g__Enterobacter	3.58303			-
k__Bacteria.p__Bacteroidota.c__Bacteroidia.o__Bacteroidales.f__Odoribacteraceae.g__Butyricimonas.s__Butyricimonas_virosa	3.58185			-
k__Bacteria.p__Actinomycetota.c__Coriobacteriia.o__Coriobacteriales.f__Coriobacteriaceae	3.57777			-
k__Bacteria.p__Bacillota.c__Unclassified_Bacillota.o__Unclassified_Bacillota.f__Unclassified_Bacillota.g__Unclassified_Bacillota.s__Firmicutes_bacterium_CAG_882	3.57493			-
k__Bacteria.p__Bacillota.c__Clostridia.o__Eubacteriales.f__Lachnospiraceae.g__Fusicatenibacter.s__Fusicatenibacter_saccharivorans	3.5749			-
k__Bacteria.p__Bacillota.c__Clostridia.o__Eubacteriales.f__Clostridiaceae.g__Clostridium.s__Clostridium_sp_AF27_2AA	3.56347			0.00804610213675
k__Bacteria.p__Bacillota.c__Negativicutes.o__Veillonellales.f__Veillonellaceae	3.56326			-
k__Bacteria.p__Bacillota.c__Clostridia.o__Eubacteriales.f__Lachnospiraceae.g__Lachnoclostridium.s__Lachnoclostridium_Clostridium_symbiosum	3.56142			-
k__Bacteria.p__Bacteroidota.c__Bacteroidia.o__Bacteroidales.f__Odoribacteraceae	3.55559			-
k__Bacteria.p__Bacillota.c__Clostridia.o__Eubacteriales.f__Peptostreptococcaceae.g__Clostridioides.s__Clostridioides_difficile	3.54802			-
k__Bacteria.p__Bacillota.c__Clostridia.o__Eubacteriales.f__Unclassified_Eubacteriales.g__Intestinimonas.s__Intestinimonas_butyriciproducens	3.54747			-
k__Bacteria.p__Bacillota.c__Clostridia.o__Eubacteriales.f__Oscillospiraceae.g__Dysosmobacter.s__Dysosmobacter_sp_BX15	3.54739			0.0398197915074
k__Bacteria.p__Bacillota.c__Negativicutes.o__Veillonellales.f__Veillonellaceae.g__Veillonella.s__Veillonella_parvula	3.54655			-
k__Bacteria.p__Bacillota.c__Clostridia.o__Eubacteriales.f__Eubacteriaceae.g__Eubacterium.s__Eubacterium_sp_CAG_115	3.54171			0.00150089488626
k__Bacteria.p__Bacillota.c__Erysipelotrichia.o__Erysipelotrichales	3.53988			-
k__Bacteria.p__Bacillota.c__Negativicutes.o__Acidaminococcales.f__Acidaminococcaceae.g__Phascolarctobacterium	3.53779			-
k__Bacteria.p__Pseudomonadota.c__Alphaproteobacteria.o__Rhodospirillales.f__Azospirillaceae	3.53578			-
k__Bacteria.p__Bacillota.c__Clostridia.o__Eubacteriales.f__Oscillospiraceae.g__Pseudoflavonifractor.s__Pseudoflavonifractor_capillosus	3.52822			-
k__Bacteria.p__Bacillota.c__Clostridia.o__Eubacteriales.f__Oscillospiraceae.g__Oscillibacter.s__Oscillibacter_sp_CAG_241_62_21	3.5275			-
k__Bacteria.p__Bacillota.c__Clostridia.o__Eubacteriales.f__Unclassified_Eubacteriales	3.52065			-
k__Bacteria.p__Bacillota.c__Clostridia.o__Eubacteriales.f__Oscillospiraceae.g__Anaeromassilibacillus.s__Anaeromassilibacillus_senegalensis	3.5185			-
k__Bacteria.p__Bacillota.c__Clostridia.o__Eubacteriales.f__Oscillospiraceae.g__Dysosmobacter.s__Dysosmobacter_welbionis	3.51768			0.0188829857654
k__Bacteria.p__Bacteroidota.c__Bacteroidia.o__Bacteroidales.f__Porphyromonadaceae.g__Porphyromonas.s__Porphyromonas_bennonis	3.51662			3.63114893288e-10
k__Bacteria.p__Bacillota.c__Erysipelotrichia.o__Erysipelotrichales.f__Erysipelotrichaceae.g__Holdemania.s__Holdemania_filiformis	3.51572			-
k__Bacteria.p__Campylobacterota.c__Epsilonproteobacteria.o__Campylobacterales.f__Campylobacteraceae	3.51414			-
k__Bacteria.p__Fusobacteriota.c__Fusobacteriia.o__Fusobacteriales.f__Fusobacteriaceae.g__Fusobacterium.s__Fusobacterium_mortiferum	3.51199			-
k__Bacteria.p__Bacillota.c__Clostridia.o__Eubacteriales.f__Oscillospiraceae.g__Unclassified_Oscillospiraceae.s__Ruminococcaceae_bacterium_AF10_16	3.50478			-
k__Bacteria.p__Bacillota.c__Tissierellia.o__Tissierellales.f__Peptoniphilaceae.g__Anaerococcus	3.50073			-
k__Bacteria.p__Bacillota.c__Clostridia	3.49668			-
k__Bacteria.p__Bacillota.c__Unclassified_Bacillota.o__Unclassified_Bacillota.f__Unclassified_Bacillota.g__Unclassified_Bacillota.s__Firmicutes_bacterium_AF36_19BH	3.49425			-
k__Bacteria.p__Bacillota.c__Clostridia.o__Eubacteriales.f__Lachnospiraceae.g__Tyzzerella.s__Tyzzerella_Clostridium_nexile	3.49387			-
k__Bacteria.p__Bacillota.c__Negativicutes.o__Veillonellales.f__Veillonellaceae.g__Megasphaera	3.49018			-
k__Bacteria.p__Bacteroidota.c__Bacteroidia.o__Bacteroidales.f__Bacteroidaceae.g__Phocaeicola.s__Phocaeicola_massiliensis	3.48602			-
k__Bacteria.p__Actinomycetota.c__Coriobacteriia.o__Coriobacteriales.f__Coriobacteriaceae.g__Collinsella.s__Collinsella_aerofaciens	3.47863			-
k__Bacteria.p__Bacillota.c__Bacilli.o__Lactobacillales.f__Lactobacillaceae	3.47732			-
k__Bacteria.p__Bacteroidota.c__Bacteroidia.o__Bacteroidales.f__Prevotellaceae.g__Paraprevotella.s__Paraprevotella_clara	3.47277			-
k__Bacteria.p__Bacteroidota.c__Bacteroidia.o__Bacteroidales.f__Tannerellaceae.g__Parabacteroides.s__Parabacteroides_gordonii	3.47166			-
k__Bacteria.p__Thermodesulfobacteriota.c__Desulfovibrionia.o__Desulfovibrionales.f__Desulfovibrionaceae.g__Desulfovibrio.s__Desulfovibrio_piger	3.47159			-
k__Bacteria.p__Bacillota.c__Clostridia.o__Eubacteriales.f__Clostridiaceae.g__Clostridium.s__Clostridium_sp_AF34_10BH	3.46945			-
k__Bacteria.p__Bacillota.c__Clostridia.o__Eubacteriales.f__Oscillospiraceae.g__Ruminococcus.s__Ruminococcus_bicirculans	3.46506			-
k__Bacteria.p__Bacillota.c__Clostridia.o__Eubacteriales.f__Unclassified_Eubacteriales.g__Unclassified_Eubacteriales.s__Clostridiales_bacterium_52_15	3.46339			-
k__Bacteria.p__Bacillota.c__Clostridia.o__Eubacteriales.f__Oscillospiraceae.g__Unclassified_Oscillospiraceae.s__Unclassified_Oscillospiraceae_Eubacterium_siraeum	3.46303			-
k__Bacteria.p__Bacillota.c__Clostridia.o__Eubacteriales.f__Lachnospiraceae.g__Blautia.s__Blautia_wexlerae	3.45788			-
k__Viruses.p__Phixviricota.c__Malgrandaviricetes.o__Petitvirales.f__Microviridae	3.45614			-
k__Viruses.p__Phixviricota	3.45614			-
k__Viruses.p__Phixviricota.c__Malgrandaviricetes.o__Petitvirales	3.45614			-
k__Viruses.p__Phixviricota.c__Malgrandaviricetes	3.45614			-
k__Bacteria.p__Bacteroidota.c__Bacteroidia.o__Bacteroidales.f__Prevotellaceae.g__Prevotella.s__Prevotella_sp_CAG_1320	3.45594			-
k__Bacteria.p__Bacillota.c__Clostridia.o__Eubacteriales.f__Oscillospiraceae.g__Faecalibacterium.s__Faecalibacterium_longum	3.45289			-
k__Bacteria.p__Pseudomonadota.c__Betaproteobacteria.o__Burkholderiales.f__Sutterellaceae.g__Parasutterella.s__Parasutterella_excrementihominis	3.44981			-
k__Bacteria.p__Bacillota.c__Unclassified_Bacillota.o__Unclassified_Bacillota.f__Unclassified_Bacillota.g__Unclassified_Bacillota.s__Firmicutes_bacterium_TM09_10	3.44092			-
k__Bacteria.p__Bacillota.c__Tissierellia.o__Tissierellales.f__Peptoniphilaceae.g__Peptoniphilus.s__Peptoniphilus_grossensis	3.44003			-
k__Bacteria.p__Bacillota.c__Clostridia.o__Eubacteriales.f__Clostridiaceae.g__Unclassified_Clostridiaceae	3.43494			-
k__Bacteria.p__Bacteroidota.c__Bacteroidia.o__Bacteroidales.f__Bacteroidaceae.g__Bacteroides.s__Bacteroides_eggerthii	3.43094			-
k__Bacteria.p__Bacteroidota.c__Bacteroidia.o__Bacteroidales.f__Bacteroidaceae.g__Bacteroides.s__Bacteroides_plebeius_CAG_211	3.43005			0.00336491777095
k__Bacteria.p__Bacillota.c__Clostridia.o__Eubacteriales.f__Oscillospiraceae.g__Ruthenibacterium.s__Ruthenibacterium_lactatiformans	3.42303			-
k__Bacteria.p__Bacillota.c__Clostridia.o__Eubacteriales.f__Oscillospiraceae.g__Ruthenibacterium	3.42303			-
k__Viruses.p__Uroviricota.c__Caudoviricetes.o__Unclassified_Caudoviricetes.f__Unclassified_Caudoviricetes.g__Unclassified_Caudoviricetes	3.42182			-
k__Bacteria.p__Bacteroidota.c__Bacteroidia.o__Bacteroidales.f__Rikenellaceae.g__Alistipes.s__Alistipes_indistinctus	3.41548			-
k__Bacteria.p__Bacillota.c__Clostridia.o__Eubacteriales.f__Oscillospiraceae.g__Faecalibacterium.s__Faecalibacterium_sp_HTF_F	3.40244			-
k__Bacteria.p__Bacillota.c__Unclassified_Bacillota.o__Unclassified_Bacillota.f__Unclassified_Bacillota.g__Unclassified_Bacillota.s__Firmicutes_bacterium_CAG_103	3.39558			-
k__Bacteria.p__Bacillota.c__Clostridia.o__Eubacteriales.f__Clostridiaceae.g__Clostridium.s__Clostridium_sp_AM33_3	3.39324			-
k__Bacteria.p__Bacillota.c__Clostridia.o__Eubacteriales.f__Lachnospiraceae.g__Blautia.s__Blautia_obeum	3.38913			-
k__Bacteria.p__Bacteroidota.c__Bacteroidia.o__Bacteroidales.f__Bacteroidaceae.g__Bacteroides.s__Bacteroides_cellulosilyticus	3.38874			-
k__Bacteria.p__Actinomycetota.c__Actinomycetes.o__Bifidobacteriales.f__Bifidobacteriaceae.g__Bifidobacterium.s__Bifidobacterium_breve	3.38835			-
k__Bacteria.p__Bacillota.c__Clostridia.o__Eubacteriales.f__Oscillospiraceae.g__Oscillibacter.s__Oscillibacter_sp_MCC667	3.38709			-
k__Bacteria.p__Bacillota.c__Clostridia.o__Eubacteriales.f__Oscillospiraceae.g__Unclassified_Oscillospiraceae	3.38048			0.0471358293692
k__Bacteria.p__Bacillota.c__Clostridia.o__Eubacteriales.f__Oscillospiraceae.g__Ruminococcus.s__Ruminococcus_bromii	3.37658			-
k__Bacteria.p__Bacteroidota.c__Bacteroidia.o__Bacteroidales.f__Prevotellaceae.g__Paraprevotella.s__Paraprevotella_xylaniphila	3.37606			-
k__Bacteria.p__Bacteroidota.c__Bacteroidia.o__Bacteroidales.f__Prevotellaceae.g__Hoylesella.s__Hoylesella_timonensis	3.37175			-
k__Bacteria.p__Bacillota.c__Unclassified_Bacillota.o__Unclassified_Bacillota.f__Unclassified_Bacillota.g__Unclassified_Bacillota.s__Firmicutes_bacterium_AF16_15	3.35983			-
k__Bacteria.p__Bacillota.c__Clostridia.o__Eubacteriales.f__Clostridiaceae.g__Clostridium.s__Clostridium_sp_C5_48	3.34694			-
k__Bacteria.p__Bacillota.c__Clostridia.o__Eubacteriales.f__Lachnospiraceae.g__Dorea.s__Dorea_longicatena	3.34615			-
k__Bacteria.p__Bacillota.c__Erysipelotrichia.o__Erysipelotrichales.f__Coprobacillaceae	3.34095			-
k__Bacteria.p__Actinomycetota.c__Coriobacteriia.o__Eggerthellales.f__Eggerthellaceae.g__Eggerthella	3.34062			2.61679761183e-07
k__Viruses.p__Phixviricota.c__Malgrandaviricetes.o__Petitvirales.f__Microviridae.g__Unclassified_Microviridae.s__Microviridae_sp	3.33926			-
k__Bacteria.p__Actinomycetota.c__Actinomycetes.o__Bifidobacteriales.f__Bifidobacteriaceae.g__Bifidobacterium.s__Bifidobacterium_adolescentis	3.33738			-
k__Bacteria.p__Bacillota.c__Clostridia.o__Eubacteriales.f__Eubacteriaceae.g__Eubacterium.s__Eubacterium_ramulus	3.33723			-
k__Bacteria.p__Bacillota.c__Erysipelotrichia.o__Erysipelotrichales.f__Coprobacillaceae.g__Coprobacillus	3.33682			-
k__Bacteria.p__Bacillota.c__Unclassified_Bacillota.o__Unclassified_Bacillota.f__Unclassified_Bacillota.g__Unclassified_Bacillota.s__Firmicutes_bacterium_CAG_176_63_11	3.33658			-
k__Bacteria.p__Bacillota.c__Unclassified_Bacillota.o__Unclassified_Bacillota.f__Unclassified_Bacillota.g__Unclassified_Bacillota.s__Firmicutes_bacterium_CAG_110	3.33527			-
k__Bacteria.p__Bacillota.c__Clostridia.o__Eubacteriales.f__Lachnospiraceae.g__Unclassified_Lachnospiraceae	3.33063			-
k__Bacteria.p__Bacillota.c__Clostridia.o__Eubacteriales.f__Oscillospiraceae.g__Faecalibacterium.s__Faecalibacterium_sp_Marseille_P9312	3.33019			-
k__Bacteria.p__Campylobacterota.c__Epsilonproteobacteria.o__Campylobacterales.f__Helicobacteraceae	3.3292			-
k__Bacteria.p__Campylobacterota.c__Epsilonproteobacteria.o__Campylobacterales.f__Helicobacteraceae.g__Helicobacter.s__Helicobacter_pylori	3.32863			-
k__Bacteria.p__Bacillota.c__Clostridia.o__Eubacteriales.f__Oscillospiraceae.g__Faecalibacterium.s__uncultured_Faecalibacterium_sp	3.32837			-
k__Bacteria.p__Bacillota.c__Clostridia.o__Eubacteriales.f__Oscillospiraceae.g__Unclassified_Oscillospiraceae.s__Unclassified_Oscillospiraceae_Clostridium_leptum	3.32821			-
k__Bacteria.p__Bacteroidota.c__Bacteroidia.o__Bacteroidales.f__Prevotellaceae.g__Prevotella.s__Prevotella_stercorea	3.32539			-
k__Bacteria.p__Actinomycetota.c__Actinomycetes.o__Bifidobacteriales	3.3221			-
k__Bacteria.p__Bacillota.c__Clostridia.o__Eubacteriales.f__Clostridiaceae.g__Clostridium.s__Clostridium_sp_AF36_18BH	3.31795			-
k__Bacteria.p__Bacillota.c__Negativicutes.o__Veillonellales.f__Veillonellaceae.g__Dialister.s__Dialister_sp_CAG_486	3.31426			-
k__Bacteria.p__Bacteroidota.c__Bacteroidia	3.31321			0.0183781712204
k__Bacteria.p__Thermodesulfobacteriota.c__Desulfovibrionia.o__Desulfovibrionales.f__Desulfovibrionaceae.g__Bilophila.s__Bilophila_sp_4_1_30	3.31135			-
k__Bacteria.p__Bacillota.c__Unclassified_Bacillota.o__Unclassified_Bacillota.f__Unclassified_Bacillota.g__Unclassified_Bacillota.s__Firmicutes_bacterium_CAG_170	3.31027			-
k__Bacteria.p__Bacteroidota.c__Bacteroidia.o__Bacteroidales.f__Porphyromonadaceae.g__Porphyromonas.s__Porphyromonas_sp_HMSC065F10	3.30305			-
k__Bacteria.p__Bacillota.c__Unclassified_Bacillota.o__Unclassified_Bacillota.f__Unclassified_Bacillota.g__Unclassified_Bacillota.s__Firmicutes_bacterium_CAG_137	3.29961			-
k__Bacteria.p__Bacillota.c__Tissierellia.o__Tissierellales.f__Peptoniphilaceae	3.29936			-
k__Bacteria.p__Bacillota.c__Clostridia.o__Eubacteriales.f__Oscillospiraceae.g__Ruminococcus.s__uncultured_Ruminococcus_sp	3.29874			-
k__Bacteria.p__Bacillota.c__Clostridia.o__Eubacteriales.f__Lachnospiraceae.g__Roseburia.s__Roseburia_sp_TF10_5	3.29386			-
k__Bacteria.p__Synergistota.c__Synergistia	3.29315			-
k__Bacteria.p__Bacillota.c__Clostridia.o__Eubacteriales.f__Oscillospiraceae.g__Oscillibacter.s__Oscillibacter_sp_MSJ_31	3.28868			-
k__Bacteria.p__Bacillota.c__Clostridia.o__Eubacteriales.f__Oscillospiraceae.g__Flavonifractor.s__Flavonifractor_sp_An10	3.28128			0.00145161944939
k__Bacteria.p__Bacillota.c__Bacilli.o__Lactobacillales.f__Streptococcaceae.g__Streptococcus.s__Streptococcus_mitis	3.281			-
k__Bacteria.p__Campylobacterota.c__Epsilonproteobacteria.o__Campylobacterales.f__Campylobacteraceae.g__Campylobacter.s__Campylobacter_ureolyticus	3.27472			0.0128589561659
k__Bacteria.p__Pseudomonadota.c__Alphaproteobacteria.o__Rhodospirillales.f__Azospirillaceae.g__Azospirillum	3.26633			-
k__Bacteria.p__Bacteroidota.c__Bacteroidia.o__Bacteroidales.f__Rikenellaceae.g__Alistipes.s__Alistipes_shahii	3.26624			-
k__Bacteria.p__Bacillota.c__Clostridia.o__Eubacteriales.f__Clostridiaceae.g__Clostridium.s__Clostridium_porci	3.25894			-
k__Bacteria.p__Bacteroidota.c__Bacteroidia.o__Bacteroidales.f__Porphyromonadaceae.g__Porphyromonas.s__Porphyromonas_uenonis	3.2574			-
k__Bacteria.p__Bacteroidota.c__Bacteroidia.o__Bacteroidales.f__Tannerellaceae.g__Parabacteroides.s__Parabacteroides_johnsonii	3.25678			0.00671639611875
k__Bacteria.p__Bacillota.c__Clostridia.o__Eubacteriales.f__Clostridiaceae.g__Clostridium.s__Clostridium_sp_AM34_9AC	3.25366			-
k__Bacteria.p__Bacillota.c__Clostridia.o__Eubacteriales.f__Lachnospiraceae.g__Coprococcus.s__Coprococcus_comes	3.25356			-
k__Bacteria.p__Bacillota.c__Clostridia.o__Eubacteriales.f__Lachnospiraceae.g__Coprococcus.s__Coprococcus_catus	3.25054			-
k__Bacteria.p__Bacteroidota.c__Bacteroidia.o__Bacteroidales.f__Bacteroidaceae.g__Bacteroides.s__Bacteroides_faecis	3.2481			-
k__Bacteria.p__Bacillota.c__Negativicutes.o__Veillonellales.f__Veillonellaceae.g__Dialister.s__Dialister_succinatiphilus	3.24506			-
k__Bacteria.p__Pseudomonadota.c__Betaproteobacteria.o__Burkholderiales.f__Sutterellaceae.g__Sutterella.s__Sutterella_megalosphaeroides	3.24345			-
k__Bacteria.p__Bacillota.c__Clostridia.o__Eubacteriales.f__Lachnospiraceae.g__Enterocloster.s__Enterocloster_clostridioformis	3.24242			-
k__Bacteria.p__Bacillota.c__Clostridia.o__Eubacteriales.f__Clostridiaceae.g__Clostridium.s__Clostridium_sp_ATCC_BAA_442	3.24086			-
k__Bacteria.p__Bacteroidota.c__Bacteroidia.o__Bacteroidales.f__Bacteroidaceae.g__Bacteroides.s__Bacteroides_nordii	3.24051			0.0302764091405
k__Bacteria.p__Bacillota.c__Clostridia.o__Eubacteriales.f__Oscillospiraceae.g__Faecalibacterium.s__Faecalibacterium_sp_AF27_11BH	3.22865			-
k__Bacteria.p__Bacillota.c__Clostridia.o__Eubacteriales.f__Oscillospiraceae.g__Pseudoflavonifractor.s__Pseudoflavonifractor_phocaeensis	3.22804			-
k__Bacteria.p__Bacillota.c__Clostridia.o__Eubacteriales.f__Oscillospiraceae.g__Oscillibacter.s__Oscillibacter_sp	3.22123			-
k__Viruses.p__Uroviricota.c__Caudoviricetes.o__Unclassified_Caudoviricetes	3.21381			0.0178852093821
k__Bacteria.p__Bacillota.c__Clostridia.o__Eubacteriales.f__Lachnospiraceae.g__Coprococcus.s__Coprococcus_eutactus	3.21154			-
k__Bacteria.p__Pseudomonadota.c__Gammaproteobacteria.o__Aeromonadales	3.20968			-
k__Bacteria.p__Bacillota.c__Clostridia.o__Eubacteriales.f__Unclassified_Eubacteriales.g__Unclassified_Eubacteriales.s__Clostridiales_bacterium_42_27	3.20599			-
k__Bacteria.p__Bacillota.c__Tissierellia.o__Tissierellales.f__Peptoniphilaceae.g__Peptoniphilus.s__Peptoniphilus_harei	3.20125			-
k__Bacteria.p__Lentisphaerota.c__Lentisphaeria.o__Victivallales	3.20071			0.00370738239234
k__Bacteria.p__Bacillota.c__Clostridia.o__Eubacteriales.f__Oscillospiraceae.g__Pusillibacter	3.19708			-
k__Bacteria.p__Bacillota.c__Clostridia.o__Eubacteriales.f__Oscillospiraceae.g__Pusillibacter.s__Pusillibacter_faecalis	3.19708			-
k__Bacteria.p__Bacteroidota.c__Bacteroidia.o__Bacteroidales.f__Bacteroidaceae.g__Bacteroides.s__Bacteroides_salyersiae	3.19056			-
k__Bacteria.p__Actinomycetota.c__Actinomycetes.o__Bifidobacteriales.f__Bifidobacteriaceae.g__Bifidobacterium.s__Bifidobacterium_bifidum	3.18883			0.0227684816626
k__Bacteria.p__Bacillota.c__Clostridia.o__Eubacteriales.f__Oscillospiraceae.g__Ruminococcus.s__Ruminococcus_callidus	3.17932			-
k__Bacteria.p__Bacillota.c__Erysipelotrichia.o__Erysipelotrichales.f__Erysipelotrichaceae.g__Holdemania.s__Holdemania_massiliensis	3.17928			0.0318489
k__Bacteria.p__Bacillota.c__Clostridia.o__Eubacteriales.f__Oscillospiraceae.g__Vescimonas.s__Vescimonas_fastidiosa	3.17716			-
k__Bacteria.p__Bacillota.c__Clostridia.o__Eubacteriales.f__Oscillospiraceae.g__Hydrogenoanaerobacterium	3.17577			-
k__Bacteria.p__Bacillota.c__Clostridia.o__Eubacteriales.f__Oscillospiraceae.g__Hydrogenoanaerobacterium.s__Hydrogenoanaerobacterium_saccharovorans	3.17577			-
k__Bacteria.p__Bacillota.c__Clostridia.o__Eubacteriales.f__Unclassified_Eubacteriales.g__Unclassified_Eubacteriales.s__Clostridiales_bacterium_59_14	3.17528			-
k__Bacteria.p__Pseudomonadota.c__Betaproteobacteria.o__Burkholderiales.f__Sutterellaceae.g__Sutterella.s__Sutterella_massiliensis	3.17014			0.0239990678488
k__Bacteria.p__Bacillota.c__Clostridia.o__Eubacteriales.f__Lachnospiraceae.g__Dorea.s__Dorea_formicigenerans	3.16832			-
k__Bacteria.p__Bacillota.c__Clostridia.o__Eubacteriales.f__Oscillospiraceae.g__Faecalibacterium.s__Faecalibacterium_sp_AM43_5AT	3.16457			-
k__Bacteria.p__Bacillota.c__Clostridia.o__Eubacteriales.f__Oscillospiraceae.g__Oscillibacter.s__Oscillibacter_sp_CAG_241	3.16154			-
k__Bacteria.p__Bacillota.c__Negativicutes.o__Selenomonadales.f__Selenomonadaceae	3.16047			-
k__Bacteria.p__Bacillota.c__Clostridia.o__Eubacteriales.f__Lachnospiraceae.g__Anaerotignum.s__Anaerotignum_lactatifermentans	3.15777			-
k__Bacteria.p__Bacillota.c__Tissierellia.o__Tissierellales.f__Peptoniphilaceae.g__Peptoniphilus.s__Peptoniphilus_sp_HMSC062D09	3.15383			-
k__Bacteria.p__Bacillota.c__Bacilli.o__Lactobacillales.f__Lactobacillaceae.g__Ligilactobacillus.s__Ligilactobacillus_ruminis	3.14615			-
k__Bacteria.p__Bacillota.c__Bacilli.o__Bacillales.f__Unclassified_Bacillales	3.14297			-
k__Bacteria.p__Bacillota.c__Unclassified_Bacillota.o__Unclassified_Bacillota.f__Unclassified_Bacillota.g__Unclassified_Bacillota.s__Firmicutes_bacterium_CAG_129	3.13916			-
k__Bacteria.p__Bacteroidota.c__Flavobacteriia	3.13327			0.0494229639238
k__Bacteria.p__Bacillota.c__Clostridia.o__Eubacteriales.f__Oscillospiraceae.g__Oscillibacter.s__Oscillibacter_sp_ER4	3.13224			-
k__Bacteria.p__Bacteroidota.c__Bacteroidia.o__Bacteroidales.f__Bacteroidaceae.g__Bacteroides.s__Bacteroides_coprocola_CAG_162	3.13141			0.0235405427984
k__Bacteria.p__Bacillota.c__Clostridia.o__Eubacteriales.f__Eubacteriaceae.g__Eubacterium.s__Eubacterium_sp_CAG_76	3.12969			0.0386542803247
k__Bacteria.p__Bacillota.c__Tissierellia.o__Unclassified_Tissierellia.f__Unclassified_Tissierellia.g__Unclassified_Tissierellia	3.12929			-
k__Bacteria.p__Bacillota.c__Clostridia.o__Eubacteriales.f__Clostridiaceae.g__Clostridium.s__Clostridium_sp_CAG_440	3.12903			-
k__Bacteria.p__Chlamydiota	3.12606			-
k__Bacteria.p__Chlamydiota.c__Chlamydiia	3.12579			-
k__Bacteria.p__Chlamydiota.c__Chlamydiia.o__Chlamydiales.f__Chlamydiaceae	3.12578			-
k__Bacteria.p__Chlamydiota.c__Chlamydiia.o__Chlamydiales	3.12578			-
k__Bacteria.p__Chlamydiota.c__Chlamydiia.o__Chlamydiales.f__Chlamydiaceae.g__Chlamydia	3.12578			-
k__Bacteria.p__Actinomycetota.c__Coriobacteriia.o__Eggerthellales.f__Eggerthellaceae.g__Adlercreutzia.s__Adlercreutzia_equolifaciens	3.12423			-
k__Bacteria.p__Bacteroidota.c__Bacteroidia.o__Bacteroidales.f__Rikenellaceae.g__Alistipes.s__Alistipes_ihumii	3.12318			-
k__Bacteria.p__Bacillota.c__Clostridia.o__Eubacteriales.f__Oscillospiraceae.g__Jilunia.s__Jilunia_laotingensis	3.12172			0.00105708979753
k__Bacteria.p__Bacillota.c__Clostridia.o__Eubacteriales.f__Oscillospiraceae.g__Jilunia	3.12172			0.00105708979753
k__Bacteria.p__Bacteroidota.c__Bacteroidia.o__Bacteroidales.f__Porphyromonadaceae.g__Porphyromonas.s__Porphyromonas_somerae	3.12157			-
k__Bacteria.p__Bacillota.c__Bacilli.o__Lactobacillales.f__Streptococcaceae.g__Streptococcus.s__Streptococcus_parasanguinis	3.12152			-
k__Bacteria.p__Bacillota.c__Clostridia.o__Eubacteriales.f__Lachnospiraceae.g__Fusicatenibacter.s__Fusicatenibacter_sp_CLA_AA_H277	3.11694			-
k__Bacteria.p__Bacillota.c__Clostridia.o__Eubacteriales.f__Eubacteriaceae.g__Eubacterium.s__Eubacterium_sp_CAG_251	3.11315			-
k__Bacteria.p__Bacillota.c__Tissierellia.o__Unclassified_Tissierellia.f__Unclassified_Tissierellia.g__Unclassified_Tissierellia.s__Tissierellia_bacterium_S7_1_4	3.11259			-
k__Bacteria.p__Pseudomonadota.c__Gammaproteobacteria.o__Moraxellales	3.11209			-
k__Viruses.p__Hofneiviricota	3.11177			-
k__Viruses.p__Hofneiviricota.c__Faserviricetes	3.11177			-
k__Viruses.p__Hofneiviricota.c__Faserviricetes.o__Tubulavirales	3.11177			-
k__Bacteria.p__Bacteroidota.c__Bacteroidia.o__Bacteroidales.f__Prevotellaceae.g__Prevotella.s__Prevotella_sp_CAG_279	3.1092			0.00905890958864
k__Bacteria.p__Synergistota.c__Synergistia.o__Synergistales.f__Dethiosulfovibrionaceae.g__Pyramidobacter.s__Pyramidobacter_piscolens	3.10755			-
k__Bacteria.p__Bacillota.c__Unclassified_Bacillota.o__Unclassified_Bacillota.f__Unclassified_Bacillota.g__Unclassified_Bacillota.s__Firmicutes_bacterium_AF25_13AC	3.10536			-
k__Viruses.p__Hofneiviricota.c__Faserviricetes.o__Tubulavirales.f__Inoviridae.g__Unclassified_Inoviridae.s__Inoviridae_sp	3.10465			-
k__Bacteria.p__Chlamydiota.c__Chlamydiia.o__Chlamydiales.f__Chlamydiaceae.g__Chlamydia.s__Chlamydia_trachomatis	3.09917			-
k__Bacteria.p__Bacillota.c__Clostridia.o__Eubacteriales.f__Lachnospiraceae.g__Mediterraneibacter.s__Mediterraneibacter_Ruminococcus_torques	3.09763			-
k__Bacteria.p__Bacteroidota.c__Bacteroidia.o__Bacteroidales.f__Bacteroidaceae.g__Bacteroides.s__Bacteroides_sp_3_1_40A	3.09623			-
k__Bacteria.p__Bacillota.c__Clostridia.o__Eubacteriales.f__Lachnospiraceae.g__Enterocloster.s__Enterocloster_hominis	3.09605			-
k__Bacteria.p__Bacillota.c__Clostridia.o__Eubacteriales.f__Oscillospiraceae.g__Faecalibacterium.s__Faecalibacterium_sp_OF04_11AC	3.0956			-
k__Bacteria.p__Bacteroidota.c__Bacteroidia.o__Bacteroidales.f__Odoribacteraceae.g__Butyricimonas	3.09444			-
k__Bacteria.p__Bacteroidota.c__Bacteroidia.o__Bacteroidales.f__Rikenellaceae.g__Alistipes.s__Alistipes_putredinis_CAG_67	3.0933			-
k__Bacteria.p__Bacillota.c__Clostridia.o__Eubacteriales.f__Oscillospiraceae.g__Anaeromassilibacillus	3.08773			-
k__Bacteria.p__Bacillota.c__Unclassified_Bacillota.o__Unclassified_Bacillota.f__Unclassified_Bacillota.g__Unclassified_Bacillota.s__Firmicutes_bacterium_CAG_424	3.0876			-
k__Bacteria.p__Bacteroidota.c__Bacteroidia.o__Bacteroidales.f__Prevotellaceae.g__Hoylesella.s__Hoylesella_buccalis	3.0862			-
k__Bacteria.p__Bacillota.c__Clostridia.o__Eubacteriales.f__Lachnospiraceae.g__Enterocloster.s__Enterocloster_lavalensis	3.08599			-
k__Bacteria.p__Bacillota.c__Clostridia.o__Eubacteriales.f__Unclassified_Eubacteriales.g__Fenollaria.s__Fenollaria_massiliensis	3.08284			-
k__Bacteria.p__Bacteroidota.c__Bacteroidia.o__Bacteroidales.f__Tannerellaceae.g__Parabacteroides.s__Parabacteroides_goldsteinii	3.07809			-
k__Bacteria.p__Bacillota.c__Clostridia.o__Eubacteriales.f__Oscillospiraceae.g__Ruminococcus.s__Ruminococcus_sp_AM47_2BH	3.07365			-
k__Bacteria.p__Bacteroidota.c__Bacteroidia.o__Bacteroidales.f__Prevotellaceae.g__Prevotella.s__Prevotella_sp_AM34_19LB	3.07354			-
k__Bacteria.p__Bacillota.c__Clostridia.o__Eubacteriales.f__Lachnospiraceae.g__Blautia.s__Blautia_hansenii	3.07172			-
k__Bacteria.p__Bacillota.c__Clostridia.o__Eubacteriales.f__Clostridiaceae.g__Clostridium.s__Clostridium_sp_CAG_780	3.0707			-
k__Bacteria.p__Bacillota.c__Negativicutes.o__Acidaminococcales.f__Acidaminococcaceae.g__Acidaminococcus	3.07048			-
k__Bacteria.p__Bacillota.c__Tissierellia.o__Tissierellales.f__Peptoniphilaceae.g__Peptoniphilus.s__Peptoniphilus_sp_BV3AC2	3.0669			0.00575550292326
k__Bacteria.p__Bacillota.c__Negativicutes.o__Selenomonadales.f__Selenomonadaceae.g__Megamonas.s__Megamonas_hypermegale	3.06484			-
k__Bacteria.p__Pseudomonadota.c__Gammaproteobacteria.o__Aeromonadales.f__Aeromonadaceae.g__Aeromonas	3.06383			-
k__Bacteria.p__Bacillota.c__Clostridia.o__Eubacteriales.f__Oscillospiraceae.g__Pseudoflavonifractor.s__Pseudoflavonifractor_sp_An184	3.06314			-
k__Bacteria.p__Bacillota.c__Clostridia.o__Eubacteriales.f__Unclassified_Eubacteriales.g__Flintibacter.s__Flintibacter_sp_BX5	3.06187			-
k__Bacteria.p__Bacteroidota.c__Bacteroidia.o__Bacteroidales.f__Rikenellaceae.g__Alistipes.s__Alistipes_sp_HGB5	3.05673			-
k__Bacteria.p__Pseudomonadota.c__Alphaproteobacteria.o__Rhodospirillales.f__Azospirillaceae.g__Azospirillum.s__Azospirillum_sp_51_20	3.05656			-
k__Bacteria.p__Bacillota.c__Erysipelotrichia.o__Erysipelotrichales.f__Erysipelotrichaceae	3.04782			-
k__Bacteria.p__Pseudomonadota.c__Gammaproteobacteria.o__Pasteurellales.f__Pasteurellaceae	3.04544			-
k__Bacteria.p__Pseudomonadota.c__Betaproteobacteria.o__Burkholderiales.f__Sutterellaceae.g__Sutterella.s__Sutterella_sp_KLE1602	3.04536			-
k__Bacteria.p__Bacteroidota.c__Bacteroidia.o__Bacteroidales.f__Bacteroidaceae.g__Bacteroides.s__Bacteroides_clarus	3.0431			-
k__Bacteria.p__Bacillota.c__Bacilli.o__Lactobacillales.f__Streptococcaceae.g__Streptococcus.s__Streptococcus_sp_263_SSPC	3.04172			0.0128137378294
k__Bacteria.p__Actinomycetota.c__Actinomycetes.o__Actinomycetales.f__Actinomycetaceae	3.03399			-
k__Bacteria.p__Bacillota.c__Negativicutes.o__Veillonellales.f__Veillonellaceae.g__Veillonella.s__Veillonella_atypica	3.03292			-
k__Bacteria.p__Bacteroidota.c__Bacteroidia.o__Bacteroidales.f__Tannerellaceae.g__Parabacteroides.s__Parabacteroides_sp_N37	3.03256			-
k__Bacteria.p__Pseudomonadota.c__Betaproteobacteria.o__Burkholderiales.f__Sutterellaceae.g__Mesosutterella.s__Mesosutterella_multiformis	3.03224			-
k__Bacteria.p__Fusobacteriota.c__Fusobacteriia.o__Fusobacteriales.f__Fusobacteriaceae.g__Fusobacterium.s__Fusobacterium_ulcerans	3.03127			-
k__Bacteria.p__Bacillota.c__Erysipelotrichia.o__Erysipelotrichales.f__Erysipelotrichaceae.g__Holdemania	3.02493			-
k__Bacteria.p__Bacillota.c__Bacilli.o__Lactobacillales	3.02306			-
k__Bacteria.p__Pseudomonadota.c__Betaproteobacteria.o__Burkholderiales.f__Sutterellaceae.g__Parasutterella.s__Parasutterella_sp_NM82_D38	3.02239			-
k__Bacteria.p__Bacillota.c__Clostridia.o__Eubacteriales.f__Lachnospiraceae.g__Blautia.s__uncultured_Blautia_sp	3.02181			0.0227684816626
k__Bacteria.p__Bacillota.c__Clostridia.o__Eubacteriales.f__Oscillospiraceae.g__Flavonifractor	3.0211			-
k__Bacteria.p__Bacillota.c__Clostridia.o__Eubacteriales.f__Oscillospiraceae.g__Lawsonibacter.s__Lawsonibacter_asaccharolyticus	3.01691			-
k__Bacteria.p__Bacteroidota.c__Bacteroidia.o__Bacteroidales.f__Bacteroidaceae.g__Bacteroides.s__Bacteroides_sp_3_1_33FAA	3.01362			-
k__Bacteria.p__Bacillota.c__Clostridia.o__Eubacteriales.f__Unclassified_Eubacteriales.g__Levyella.s__Levyella_massiliensis	3.01222			9.08619099591e-05
k__Bacteria.p__Bacillota.c__Clostridia.o__Eubacteriales.f__Unclassified_Eubacteriales.g__Levyella	3.01222			9.08619099591e-05
k__Bacteria.p__Bacillota.c__Unclassified_Bacillota.o__Unclassified_Bacillota.f__Unclassified_Bacillota.g__Unclassified_Bacillota.s__Firmicutes_bacterium_OM08_11AC	3.01161			-
k__Bacteria.p__Bacillota.c__Bacilli	3.00977			-
k__Bacteria.p__Thermodesulfobacteriota.c__Desulfovibrionia.o__Desulfovibrionales.f__Desulfovibrionaceae.g__Desulfovibrio.s__Desulfovibrio_sp_An276	3.00907			-
k__Bacteria.p__Bacteroidota.c__Bacteroidia.o__Bacteroidales.f__Prevotellaceae.g__Prevotella.s__Prevotella_disiens	3.0066			0.00905890958864
k__Bacteria.p__Bacillota.c__Clostridia.o__Eubacteriales.f__Lachnospiraceae.g__Anaerobutyricum.s__Anaerobutyricum_hallii	3.00473			-
k__Bacteria.p__Bacillota.c__Clostridia.o__Eubacteriales.f__Lachnospiraceae.g__Brotolimicola.s__Brotolimicola_acetigignens	3.00451			-
k__Bacteria.p__Bacillota.c__Clostridia.o__Eubacteriales.f__Lachnospiraceae.g__Brotolimicola	3.00451			-
k__Bacteria.p__Bacillota.c__Clostridia.o__Eubacteriales.f__Oscillospiraceae.g__Agathobaculum.s__Agathobaculum_butyriciproducens	3.00408			-
k__Bacteria.p__Bacillota.c__Clostridia.o__Eubacteriales.f__Oscillospiraceae.g__Faecalibacterium.s__Faecalibacterium_sp_CLA_AA_H233	2.99667			-
k__Bacteria.p__Bacillota.c__Clostridia.o__Eubacteriales.f__Oscillospiraceae.g__Anaerotruncus.s__Anaerotruncus_sp_CAG_528	2.99329			0.0493424397053
k__Bacteria.p__Bacteroidota.c__Bacteroidia.o__Bacteroidales.f__Rikenellaceae	2.9892			-
k__Bacteria.p__Bacillota.c__Clostridia.o__Eubacteriales.f__Oscillospiraceae.g__Ruminococcus.s__Ruminococcus_sp_AF25_19	2.98577			-
k__Bacteria.p__Bacillota.c__Bacilli.o__Lactobacillales.f__Carnobacteriaceae.g__Granulicatella	2.98193			0.0227684816626
k__Bacteria.p__Bacillota.c__Clostridia.o__Eubacteriales.f__Unclassified_Eubacteriales.g__Intestinimonas.s__Intestinimonas_massiliensis	2.98038			-
k__Bacteria.p__Pseudomonadota.c__Gammaproteobacteria.o__Pasteurellales.f__Pasteurellaceae.g__Haemophilus.s__Haemophilus_parahaemolyticus	2.98028			-
k__Bacteria.p__Bacillota.c__Clostridia.o__Eubacteriales.f__Lachnospiraceae.g__Blautia.s__Blautia_faecis	2.98015			-
k__Bacteria.p__Bacillota.c__Clostridia.o__Eubacteriales.f__Lachnospiraceae.g__Unclassified_Lachnospiraceae.s__Lachnospiraceae_bacterium_2_1_46FAA	2.97938			-
k__Bacteria.p__Actinomycetota.c__Coriobacteriia.o__Eggerthellales.f__Eggerthellaceae.g__Adlercreutzia	2.97874			-
k__Bacteria.p__Actinomycetota.c__Coriobacteriia	2.97831			-
k__Bacteria.p__Bacillota.c__Tissierellia.o__Tissierellales.f__Peptoniphilaceae.g__Peptoniphilus.s__Peptoniphilus_obesi	2.97787			0.0151733840491
k__Bacteria.p__Bacillota.c__Clostridia.o__Eubacteriales.f__Unclassified_Eubacteriales.g__Unclassified_Eubacteriales.s__Clostridiales_bacterium_KLE1615	2.97745			-
k__Bacteria.p__Bacteroidota.c__Bacteroidia.o__Bacteroidales.f__Bacteroidaceae.g__Bacteroides.s__Bacteroides_sp_D20	2.97524			0.0287711227582
k__Bacteria.p__Bacillota.c__Clostridia.o__Eubacteriales.f__Oscillospiraceae.g__Subdoligranulum.s__Subdoligranulum_variabile	2.97494			-
k__Bacteria.p__Bacillota.c__Clostridia.o__Eubacteriales.f__Lachnospiraceae.g__Lachnospira.s__Lachnospira_sp_NSJ_43	2.97402			0.0199291060518
k__Bacteria.p__Actinomycetota.c__Actinomycetes.o__Bifidobacteriales.f__Bifidobacteriaceae.g__Bifidobacterium.s__Bifidobacterium_catenulatum	2.97204			-
k__Bacteria.p__Bacillota.c__Clostridia.o__Eubacteriales.f__Lachnospiraceae.g__Simiaoa	2.97074			-
k__Bacteria.p__Bacillota.c__Clostridia.o__Eubacteriales.f__Lachnospiraceae.g__Simiaoa.s__Simiaoa_sunii	2.97074			-
k__Bacteria.p__Bacillota.c__Clostridia.o__Eubacteriales.f__Clostridiaceae.g__Unclassified_Clostridiaceae.s__Clostridiaceae_bacterium_TF01_6	2.97			-
k__Bacteria.p__Lentisphaerota.c__Lentisphaeria.o__Victivallales.f__Victivallaceae	2.96318			-
k__Bacteria.p__Bacillota.c__Unclassified_Bacillota.o__Unclassified_Bacillota.f__Unclassified_Bacillota.g__Unclassified_Bacillota.s__Firmicutes_bacterium_AM59_13	2.96095			-
k__Bacteria.p__Bacillota.c__Clostridia.o__Eubacteriales.f__Peptostreptococcaceae.g__Romboutsia.s__Romboutsia_timonensis	2.96037			-
k__Bacteria.p__Bacillota.c__Clostridia.o__Eubacteriales.f__Lachnospiraceae.g__Eisenbergiella.s__Eisenbergiella_tayi	2.95632			-
k__Bacteria.p__Bacteroidota.c__Bacteroidia.o__Bacteroidales.f__Bacteroidaceae.g__Phocaeicola.s__Phocaeicola_coprophilus	2.9542			0.0139451
k__Bacteria.p__Pseudomonadota.c__Gammaproteobacteria.o__Enterobacterales.f__Enterobacteriaceae.g__Klebsiella.s__Klebsiella_variicola	2.95278			-
k__Bacteria.p__Bacillota.c__Negativicutes.o__Acidaminococcales.f__Acidaminococcaceae.g__Phascolarctobacterium.s__Phascolarctobacterium_sp_ET69	2.95174			-
k__Bacteria.p__Bacillota.c__Clostridia.o__Eubacteriales.f__Unclassified_Eubacteriales.g__Unclassified_Eubacteriales.s__Unclassified_Eubacteriales_Bacteroides_pectinophilus	2.94833			0.0227684816626
k__Bacteria.p__Bacillota.c__Erysipelotrichia.o__Erysipelotrichales.f__Coprobacillaceae.g__Catenibacterium.s__Catenibacterium_mitsuokai	2.94147			0.00130710548561
k__Bacteria.p__Bacillota.c__Clostridia.o__Eubacteriales.f__Oscillospiraceae.g__Faecalibacterium.s__Faecalibacterium_sp_AF10_46	2.94145			-
k__Bacteria.p__Bacteroidota.c__Bacteroidia.o__Bacteroidales.f__Bacteroidaceae.g__Bacteroides.s__Bacteroides_sp_2_2_4	2.94056			0.00735433064674
k__Bacteria.p__Bacillota.c__Clostridia.o__Eubacteriales.f__Clostridiaceae.g__Clostridium.s__Clostridium_sp_CAG_302	2.93714			-
k__Bacteria.p__Bacteroidota.c__Bacteroidia.o__Bacteroidales.f__Rikenellaceae.g__Alistipes.s__Alistipes_senegalensis	2.9365			-
k__Bacteria.p__Bacillota.c__Clostridia.o__Eubacteriales.f__Clostridiaceae.g__Butyricicoccus.s__Butyricicoccus_sp_AM27_36	2.93623			0.0139451
k__Bacteria.p__Bacillota.c__Clostridia.o__Eubacteriales.f__Oscillospiraceae.g__Dysosmobacter.s__Dysosmobacter_sp_Marseille_Q4140	2.93575			-
k__Bacteria.p__Bacillota.c__Negativicutes.o__Veillonellales.f__Veillonellaceae.g__Veillonella.s__Veillonella_dispar	2.93541			-
k__Viruses.p__Uroviricota.c__Caudoviricetes.o__Unclassified_Caudoviricetes.f__Herelleviridae.g__Unclassified_Herelleviridae	2.93136			-
k__Bacteria.p__Campylobacterota.c__Epsilonproteobacteria.o__Campylobacterales.f__Campylobacteraceae.g__Campylobacter.s__Campylobacter_jejuni	2.93059			0.0374505738578
k__Bacteria.p__Bacillota.c__Unclassified_Bacillota.o__Unclassified_Bacillota.f__Unclassified_Bacillota.g__Unclassified_Bacillota.s__Firmicutes_bacterium_CAG_129_59_24	2.92802			-
k__Bacteria.p__Bacillota.c__Tissierellia.o__Tissierellales.f__Peptoniphilaceae.g__Peptoniphilus.s__Peptoniphilus_gorbachii	2.92606			-
k__Bacteria.p__Actinomycetota.c__Actinomycetes.o__Actinomycetales.f__Actinomycetaceae.g__Actinomyces	2.92581			0.0204708860387
k__Bacteria.p__Bacillota.c__Tissierellia.o__Tissierellales.f__Peptoniphilaceae.g__Peptoniphilus.s__Peptoniphilus_duerdenii	2.92521			-
k__Viruses.p__Uroviricota.c__Caudoviricetes.o__Unclassified_Caudoviricetes.f__Herelleviridae.g__Unclassified_Herelleviridae.s__Herelleviridae_sp	2.92491			-
k__Bacteria.p__Thermodesulfobacteriota.c__Desulfovibrionia.o__Desulfovibrionales.f__Desulfovibrionaceae.g__Desulfovibrio	2.92223			-
k__Bacteria.p__Bacteroidota.c__Bacteroidia.o__Bacteroidales.f__Porphyromonadaceae.g__Porphyromonas.s__Porphyromonas_asaccharolytica	2.92034			-
k__Bacteria.p__Bacillota.c__Clostridia.o__Eubacteriales.f__Clostridiaceae.g__Clostridium.s__Clostridium_sp_SS2_1	2.92006			0.0471358293692
k__Bacteria.p__Bacillota.c__Clostridia.o__Eubacteriales.f__Oscillospiraceae.g__Faecalibacterium.s__Faecalibacterium_sp_Marseille_P9590	2.91781			-
k__Bacteria.p__Bacillota.c__Negativicutes.o__Selenomonadales.f__Selenomonadaceae.g__Megamonas.s__Megamonas_rupellensis	2.91777			0.0170133122354
k__Bacteria.p__Bacillota.c__Clostridia.o__Eubacteriales.f__Clostridiaceae.g__Clostridium.s__Clostridium_sp_TF08_15	2.91768			-
k__Bacteria.p__Bacillota.c__Clostridia.o__Eubacteriales.f__Oscillospiraceae.g__Faecalibacterium.s__Faecalibacterium_sp_I4_1_79	2.91401			-
k__Bacteria.p__Bacillota.c__Clostridia.o__Eubacteriales.f__Unclassified_Eubacteriales.g__Gemmiger	2.91329			-
k__Bacteria.p__Bacillota.c__Erysipelotrichia.o__Erysipelotrichales.f__Coprobacillaceae.g__Thomasclavelia.s__Thomasclavelia_Clostridium_innocuum	2.90998			-
k__Bacteria.p__Bacteroidota.c__Bacteroidia.o__Bacteroidales.f__Tannerellaceae.g__Parabacteroides.s__Parabacteroides_sp_D13	2.90664			-
k__Bacteria.p__Bacillota.c__Clostridia.o__Eubacteriales.f__Lachnospiraceae.g__Mediterraneibacter.s__Mediterraneibacter_faecis	2.9028			-
k__Bacteria.p__Unclassified_Bacteria.c__Unclassified_Bacteria.o__Unclassified_Bacteria.f__Unclassified_Bacteria.g__Unclassified_Bacteria.s__bacterium_D16_50	2.89956			-
k__Bacteria.p__Bacillota.c__Unclassified_Bacillota.o__Unclassified_Bacillota.f__Unclassified_Bacillota.g__Unclassified_Bacillota.s__Firmicutes_bacterium_CAG_24	2.89921			-
k__Bacteria.p__Bacillota.c__Erysipelotrichia.o__Erysipelotrichales.f__Coprobacillaceae.g__Coprobacillus.s__Coprobacillus_cateniformis	2.89752			-
k__Bacteria.p__Bacillota.c__Clostridia.o__Eubacteriales.f__Oscillospiraceae.g__Oscillibacter.s__uncultured_Oscillibacter_sp	2.89698			0.0360893251704
k__Bacteria.p__Bacillota.c__Unclassified_Bacillota.o__Unclassified_Bacillota.f__Unclassified_Bacillota.g__Unclassified_Bacillota.s__Firmicutes_bacterium_CAG_83	2.89125			-
k__Bacteria.p__Bacillota.c__Clostridia.o__Eubacteriales.f__Eubacteriaceae.g__Eubacterium.s__Eubacterium_sp_CAG76_36_125	2.88939			-
k__Bacteria.p__Bacillota.c__Negativicutes.o__Acidaminococcales.f__Acidaminococcaceae.g__Phascolarctobacterium.s__Phascolarctobacterium_succinatutens	2.88904			-
k__Bacteria.p__Thermodesulfobacteriota.c__Desulfovibrionia.o__Desulfovibrionales.f__Desulfovibrionaceae	2.88628			-
k__Bacteria.p__Bacillota.c__Clostridia.o__Eubacteriales.f__Peptostreptococcaceae.g__Unclassified_Peptostreptococcaceae	2.88342			-
k__Bacteria.p__Lentisphaerota	2.87685			-
k__Bacteria.p__Bacillota.c__Erysipelotrichia.o__Erysipelotrichales.f__Erysipelotrichaceae.g__Amedibacterium	2.87623			-
k__Bacteria.p__Bacillota.c__Erysipelotrichia.o__Erysipelotrichales.f__Erysipelotrichaceae.g__Amedibacterium.s__Amedibacterium_intestinale	2.87623			-
k__Bacteria.p__Actinomycetota.c__Coriobacteriia.o__Coriobacteriales.f__Coriobacteriaceae.g__Collinsella.s__Collinsella_intestinalis	2.87438			-
k__Bacteria.p__Bacillota.c__Clostridia.o__Eubacteriales.f__Eubacteriaceae.g__Eubacterium.s__Eubacterium_sp_CAG_274	2.87372			0.00130618039559
k__Bacteria.p__Actinomycetota.c__Actinomycetes.o__Actinomycetales.f__Actinomycetaceae.g__Mobiluncus	2.86564			-
k__Bacteria.p__Bacteroidota.c__Bacteroidia.o__Bacteroidales.f__Odoribacteraceae.g__Unclassified_Odoribacteraceae.s__Odoribacteraceae_bacterium	2.86241			-
k__Bacteria.p__Bacteroidota.c__Bacteroidia.o__Bacteroidales.f__Odoribacteraceae.g__Unclassified_Odoribacteraceae	2.86241			-
k__Bacteria.p__Bacillota.c__Clostridia.o__Eubacteriales.f__Oscillospiraceae.g__Faecalibacterium.s__Faecalibacterium_sp_I4_3_84	2.86171			-
k__Bacteria.p__Bacillota.c__Clostridia.o__Eubacteriales.f__Lachnospiraceae.g__Hominisplanchenecus	2.85624			-
k__Bacteria.p__Actinomycetota.c__Actinomycetes	2.85484			0.0334908
k__Bacteria.p__Bacillota.c__Clostridia.o__Eubacteriales.f__Unclassified_Eubacteriales.g__Evtepia	2.85439			0.00019276167051
k__Bacteria.p__Bacillota.c__Clostridia.o__Eubacteriales.f__Unclassified_Eubacteriales.g__Evtepia.s__Evtepia_gabavorous	2.85439			0.00019276167051
k__Bacteria.p__Candidatus_Saccharibacteria	2.85024			0.0273307271842
k__Bacteria.p__Bacillota.c__Bacilli.o__Lactobacillales.f__Carnobacteriaceae.g__Granulicatella.s__Granulicatella_elegans	2.84889			-
k__Bacteria.p__Bacillota.c__Clostridia.o__Eubacteriales.f__Eubacteriaceae.g__Eubacterium.s__Eubacterium_sp_AM49_13BH	2.84828			0.0276838818048
k__Bacteria.p__Bacillota.c__Clostridia.o__Eubacteriales.f__Oscillospiraceae.g__Faecalibacterium.s__Faecalibacterium_sp_Marseille_Q4896	2.84782			-
k__Bacteria.p__Bacillota.c__Clostridia.o__Eubacteriales.f__Lachnospiraceae.g__Anaerotignum.s__Anaerotignum_faecicola	2.84669			0.0215930944383
k__Bacteria.p__Bacteroidota.c__Bacteroidia.o__Bacteroidales.f__Bacteroidaceae.g__Bacteroides.s__Bacteroides_galacturonicus	2.8465			-
k__Bacteria.p__Actinomycetota	2.84262			0.00382839418973
k__Bacteria.p__Bacillota.c__Clostridia.o__Eubacteriales.f__Oscillospiraceae.g__Faecalibacterium.s__Faecalibacterium_sp_CLA_AA_H254	2.84166			0.0438724613695
k__Bacteria.p__Pseudomonadota.c__Betaproteobacteria.o__Burkholderiales.f__Sutterellaceae.g__Parasutterella	2.83845			-
k__Bacteria.p__Bacillota.c__Unclassified_Bacillota.o__Unclassified_Bacillota.f__Unclassified_Bacillota.g__Unclassified_Bacillota.s__Firmicutes_bacterium_AF36_3BH	2.83722			0.0183781712204
k__Bacteria.p__Bacillota.c__Clostridia.o__Eubacteriales.f__Oscillospiraceae.g__Faecalibacterium.s__Faecalibacterium_sp_OM04_11BH	2.83714			-
k__Bacteria.p__Bacillota.c__Clostridia.o__Eubacteriales.f__Unclassified_Eubacteriales.g__Unclassified_Eubacteriales.s__butyrate_producing_bacterium_SS3_4	2.83705			-
k__Bacteria.p__Bacteroidota.c__Bacteroidia.o__Bacteroidales.f__Bacteroidaceae.g__Bacteroides.s__Bacteroides_sp_4_3_47FAA	2.83679			-
k__Bacteria.p__Bacteroidota.c__Bacteroidia.o__Bacteroidales.f__Barnesiellaceae.g__Barnesiella.s__Barnesiella_intestinihominis	2.83652			-
k__Bacteria.p__Bacillota.c__Clostridia.o__Eubacteriales.f__Lachnospiraceae.g__Hominisplanchenecus.s__Hominisplanchenecus_faecis	2.83488			-
k__Bacteria.p__Bacillota.c__Clostridia.o__Eubacteriales.f__Oscillospiraceae.g__Angelakisella.s__Angelakisella_massiliensis	2.83462			-
k__Bacteria.p__Bacillota.c__Clostridia.o__Eubacteriales.f__Oscillospiraceae.g__Angelakisella	2.83462			-
k__Bacteria.p__Bacteroidota.c__Bacteroidia.o__Bacteroidales.f__Bacteroidaceae.g__Bacteroides.s__Bacteroides_stercoris_CAG_120	2.83363			-
