# Supplementary material for: Dysbiosis and unsustainable delayed gut microbiota development as non-invasive biomarkers for predicting autism spectrum disorder in Chinese children
Source: Front Microbiol. 2026 Jun 18;17:1753665. doi: 10.3389/fmicb.2026.1753665 (PMC13323027; doi:10.3389/fmicb.2026.1753665)
Supplement: Supplementary file 3 [file Data_Sheet_1.zip › Supplementary SR/Significant differences in KEGG metabolic pathways.xls]

Taxa	mean(group1)	variance(group1)	standard error(group1)	mean(group2)	variance(group2)	standard error(group2)	p value	q value
Cellular Processes; Transport and catabolism	0.00261780563033279	1.86717743161319e-07	7.41059938754896e-05	0.0032801660217289	4.47297603526548e-07	0.00010082586288053	0.000999000999000999	0.0138915176127861
Organismal Systems; Development and regeneration	4.79220870424406e-05	3.79840386927183e-10	3.34242069256603e-06	7.46380097542401e-05	8.81369217638653e-10	4.47561376603217e-06	0.000999000999000999	0.0138915176127861
Organismal Systems; Environmental adaptation	0.00184316034326736	4.28850777124104e-08	3.55151490926181e-05	0.0020625487422513	6.11830249524725e-08	3.72897210283796e-05	0.000999000999000999	0.0138915176127861
Metabolism; Glycan biosynthesis and metabolism	0.0160450163326997	2.68487682307257e-06	0.000281010614362674	0.0172910827369963	3.10615421714705e-06	0.000265696093358689	0.002997002997003	0.0312559146287687
Metabolism; Xenobiotics biodegradation and metabolism	0.00450806941013779	4.87732066713955e-07	0.000119770867850678	0.00407668874062021	2.64726680932433e-07	7.75662006014031e-05	0.003996003996004	0.0333396422706866
