# Supplementary material for: Dysbiosis and unsustainable delayed gut microbiota development as non-invasive biomarkers for predicting autism spectrum disorder in Chinese children
Source: Front Microbiol. 2026 Jun 18;17:1753665. doi: 10.3389/fmicb.2026.1753665 (PMC13323027; doi:10.3389/fmicb.2026.1753665)
Supplement: Supplementary file 3 [file Data_Sheet_1.zip › Supplementary SR/Significant differences in drug resistance genes.xls]

Taxa	mean(group1)	variance(group1)	standard error(group1)	mean(group2)	variance(group2)	standard error(group2)	p value	q value
vanY_gene_in_vanB_cluster	0.000106231	7.33E-09	1.47E-05	5.59E-05	8.14E-10	4.30E-06	0.000999001	0.043496134
adeF	5.90E-05	5.83E-10	4.14E-06	9.89E-05	1.66E-09	6.15E-06	0.000999001	0.043496134
vanH_gene_in_vanO_cluster	3.57E-05	1.07E-09	5.62E-06	1.66E-05	1.49E-10	1.84E-06	0.001998002	0.049709867
vanG	4.57E-05	9.04E-10	5.16E-06	2.67E-05	2.52E-10	2.40E-06	0.001998002	0.049709867
vanW_gene_in_vanB_cluster	9.44E-06	8.13E-11	1.55E-06	4.22E-06	2.03E-11	6.80E-07	0.001998002	0.049709867
