# Supplementary material for: Dysbiosis and unsustainable delayed gut microbiota development as non-invasive biomarkers for predicting autism spectrum disorder in Chinese children
Source: Front Microbiol. 2026 Jun 18;17:1753665. doi: 10.3389/fmicb.2026.1753665 (PMC13323027; doi:10.3389/fmicb.2026.1753665)
Supplement: Supplementary file 3 [file Data_Sheet_1.zip › Supplementary SR/Unigenes.relative.g.xls]

genus	TD.5	TD.7	TD.20	TD.22	TD.24	TD.30	TD.33	TD.40	TD.2	TD.4	TD.8	TD.21	TD.38	TD.9	TD.12	TD.14	TD.16	TD.17	TD.18	TD.34	TD.36	TD.41	TD.1	TD.11	TD.25	TD.26	TD.27	TD.28	TD.35	TD.42	TD.10	TD.31	TD.37	TD.43	TD.3	TD.13	TD.19	TD.23	TD.39	TD.6	TD.15	TD.29	TD.32	TD.44	ASD.1	ASD.3	ASD.12	ASD.18	ASD.34
f__Prevotellaceae;g__Prevotella	0.00418232396140173	0.000341846489381856	0.000687113139816132	0.000474353241179894	0.000592492467011524	0.286072958325803	0.00213991904250979	0.0049664818777799	0.00100286024711642	0.000587167947587271	0.000538406551150181	0.000257859527674098	0.000804907361635106	0.000272997246075903	0.00053390308011419	0.00066321184542044	0.0022671563050424	0.124728650571002	0.0022567380901342	0.00106898368399128	0.000334584282528533	0.000231400033859344	0.00033859939913464	0.000386488412681145	0.000637315161176018	0.00098295888703386	0.000982938445041291	0.109287948874544	0.000399112016629561	0.00485594199825016	0.00034998263154237	0.0826362953447572	0.000668903085060901	0.00117246158262396	0.00053757539377295	0.00176584149263401	0.0325797406370584	0.00167825461591828	0.0365128937310187	0.000418800307944857	0.00273240157954358	0.000396169974233009	0.000512444454419643	0.00129799760254197	0.000626888441033343	0.000178621730783603	0.000459083751916778	0.0242807548678029	0.000673734969085949
f__Oscillospiraceae;g__Faecalibacterium	0.183475178929562	0.0663475123756596	0.00655902801266624	0.0540764950886643	0.014165302567675	0.0151285041407974	0.0597609481729267	0.0166863701859484	0.0423353218290697	0.0684929407716856	0.0616023213060949	0.0088380383332423	0.0300201322652076	0.0808269349757895	0.0737887317334795	0.0320243714946398	0.00870299473997474	0.15339252178654	0.0179592653443957	0.0381424145702213	0.0773686066936538	0.0547833677709291	0.0299513820111513	0.0740913145967557	0.0454133697786475	0.0123332135007666	0.00881766369387436	0.0612563787845936	0.0979300151087003	0.021846330258934	0.0776435152914398	0.0513628777642217	0.0264052586135832	0.0597767153647916	0.0251379144084072	0.00953793855797627	0.0384530355684617	0.0439349528491405	0.0384417293664163	0.0752385094292611	0.179536428694792	0.0824607380904287	0.114014478852027	0.0611967437526027	0.0210360224109672	0.149867327730798	0.0319425962315378	0.0106195823501409	0.128979510577779
f__Bacteroidaceae;g__Bacteroides	0.116633525687028	0.224911852566504	0.211425454962476	0.184594545897235	0.0737728256336239	0.0700819126830308	0.0560837154586876	0.15535813189128	0.257515074234622	0.11343520556807	0.134229784676959	0.145206340768518	0.159203933271703	0.0915359665713845	0.102208456759799	0.156431862845539	0.0661358611533872	0.0683301132980868	0.123113714607941	0.25446656588462	0.0821113005727902	0.080864179018727	0.149121974927833	0.06775581552761	0.0940174687920803	0.0110154989134081	0.0110598123347441	0.0555614600147873	0.157358924498219	0.0106992623666362	0.15768715665314	0.0775440634825923	0.201986106587091	0.141659922273512	0.22164339339721	0.113119809270523	0.077709952555566	0.0944286661140816	0.0698593778861966	0.0545382499433984	0.0636801436473788	0.0954885779408601	0.169967018548461	0.0574535115806085	0.136803205102136	0.122555836832888	0.0948037928992356	0.213014969955064	0.12144518391957
f__Selenomonadaceae;g__Megamonas	0.00682444663216817	1.20741149977642e-05	0.0116329121612666	0.000435722283430649	2.77142719918175e-05	7.85046657746612e-06	0.00779560435564733	0.000296505712556287	2.67410161547918e-06	5.84814161054989e-06	7.54973589230159e-06	0.00249330798629741	4.09793265709969e-06	0.00119155117573209	5.95236122172995e-05	2.4779475368043e-06	0.0125392840545575	0.00728186293568518	0.00413396811147726	9.0655690302489e-06	6.47613417315935e-06	0.000918657054276238	9.73168862823425e-06	0.0106926364978247	5.30181538666113e-05	0.180185364728064	0.0940412007929391	2.74038628409582e-05	1.94593494394972e-05	0.0180153178566527	7.89565426948906e-06	0.0161315544670563	4.18630097677964e-06	0.000222668110956948	5.46349435350458e-06	1.22088457797969e-05	2.10944940149745e-05	0.00229737225134574	0.000189147905609454	1.52178573071804e-05	2.79485149283114e-05	4.41112209274868e-05	0.0196870028121189	0.00262103171889032	1.00663571225939e-05	3.75077527238216e-05	1.63844489833322e-05	3.817901332214e-05	4.12207967289971e-06
f__Bacteroidaceae;g__Phocaeicola	0.0149487966296719	0.0155421900844022	0.0405125750378695	0.0364864760673874	0.0483170346250622	0.00896472099927173	0.0853245890039003	0.0110778293967442	0.037507788701146	0.0618391025629076	0.029690034796228	0.081354486967897	0.0273651760882152	0.0530633807055325	0.0156160895416227	0.0227783607301088	0.150268074437762	0.0151611180372354	0.00410902429484838	0.0786419325277599	0.0284373556471324	0.0111126069902393	0.0650286347850995	0.0159700147115333	0.0122949535863202	0.152212938910683	0.142141274007036	0.0439445897383742	0.0373592531413827	0.0300953929794999	0.000894694516191275	0.0124749063401273	0.0159313636508924	0.0964894406806756	0.0705018579284229	0.0650715068897093	0.0271695162975851	0.0694160815987115	0.0224747507150285	0.00729061881852937	0.0312227830961115	0.051238956784886	0.0171330832099404	0.0512635373681374	0.019478925715874	0.000503346747073309	0.0269745631064605	0.00275058046639186	0.0452305333112039
f__Akkermansiaceae;g__Akkermansia	3.06454371170851e-05	0.00211192506516207	0.000643703095146807	0.002292998012424	0.00900726642774857	0.00274487633253254	0.00329352048635842	0.149182179582225	0.000508967048050475	0.000227082650610076	0.00081248747656332	0.000306764208481534	0.000309543153531008	1.87357213169468e-05	0.000429865766586991	0.000351891021250881	0.00606820675044705	0.00539282117631392	0.124973549914533	0.00011735861149232	0.00250598388694758	0.00444723336610263	0.000128458842175787	0.000324420922912983	0.00111235259321692	0.000237460748140003	0.000158980566256347	0.00134458679734127	0.000327063342516868	1.98873557457949e-05	0.00181522910525048	0.004501289851629	0.000463402437651251	7.25704293094884e-05	0.00507800379917366	0.052876586736856	0.0114951458376982	0.000173295662307132	0.000650868384087378	0.0114262823312979	0.00056901114502903	0.000208468117373903	0.00345513696096169	0.000673229198063313	0.0124276533639689	3.41433290036197e-05	0.00892737297175209	0.00545560317615239	0.000168296120805732
f__Rikenellaceae;g__Alistipes	0.00020006135330496	0.0188907642379566	0.0318794671171562	0.0104011231380907	0.0162188898872898	0.013255286095034	0.0190551125041256	0.0141968586741155	0.00252451124072491	0.000131749898683678	0.00589321453871828	0.00032964605375795	0.0192275987770693	0.00412368408422859	0.0124842024476675	0.0209265703250584	0.000445908337112524	0.000270804970273469	0.000226412257016936	0.029325976195171	0.0912593389993907	0.102635728001243	0.0270962887093049	0.133793645584588	0.0254568870643492	0.000296958507270903	0.000383370139102534	0.0348308897132351	0.0271876653383901	0.00043736461705847	0.000219846676012635	0.0447029418178307	0.0396756630037976	0.000348442470200665	0.030533811146938	0.00687506213689255	0.0917081716514116	0.0294854959921566	0.0597472670095444	0.11530598279194	0.00555191683180569	0.0179119013387771	0.0348727921076849	0.00940985876602907	0.0667678638592863	0.000262194839156986	0.0164955363811776	0.00691395620489053	0.0214328369864537
f__Streptococcaceae;g__Streptococcus	0.00708551336093846	0.00156248687464965	0.00120976572652729	0.00310161392769617	0.000994981148690103	0.000624724553760701	0.00314204585263859	0.000491562543748558	0.00048690276363011	0.00616467120861406	0.00103166824715367	0.00370153085964765	0.00172456188538913	0.00176506751562724	0.0176528950315193	0.0013611895987057	0.000745110605893159	0.00315322509452695	0.00273316476150606	0.00575787190294794	0.000370806777586999	0.00108611143294061	0.000814829271235751	0.000971372440984033	0.0100109089036251	0.000843023366600302	0.000592219060708975	0.000605864617911821	0.00124865437906174	0.0128840921054787	0.0324803501576973	0.0153871746302547	0.00400409332193698	0.000456226232970915	0.00210477447153228	0.000407105795546576	0.00204693886785324	0.00141751831615004	0.00237952398351195	0.00128350364911874	0.00142370393269581	0.00135456856935259	0.00487857521412231	0.0529308361894252	0.000563188829849874	0.00460436451591885	0.00242628549891527	0.00109738145561262	0.00162610963942997
f__Peptoniphilaceae;g__Peptoniphilus	8.89187871350233e-05	4.51011767210427e-05	1.03906883068826e-05	2.04600473510304e-05	8.74344051158484e-06	1.42272476157083e-05	0.000164121655986821	9.44317189047361e-06	5.77513196094825e-06	4.03672603547081e-06	7.26100346801302e-06	8.50152177327829e-06	2.61967542593497e-05	4.41895868127572e-06	0.000401631011969467	2.55062933066976e-05	5.24119659735199e-06	3.81689239751348e-06	0.00144600228764671	1.26434669300207e-05	3.84178817944418e-06	1.04436245688296e-05	6.146442111305e-06	9.39452285464127e-06	5.36941515932465e-05	1.34752507468487e-05	1.90780615253328e-05	3.96947449021993e-06	1.08125975133937e-05	0.10602620940066	9.32586452265113e-05	5.22995173697013e-06	4.97305675889042e-06	2.71714842051373e-06	2.58219127042162e-06	7.70342083172786e-06	7.21351377842139e-06	4.72455774418684e-06	2.24206989170077e-05	9.39071859414761e-06	0.00398249437308871	2.51685182111069e-05	6.96006617672881e-06	0.000122945767955401	2.08225264603952e-06	2.73563721076037e-05	1.48009218978744e-05	5.18921469822443e-06	6.95440942406517e-06
f__Fusobacteriaceae;g__Fusobacterium	2.75933829658828e-05	1.96088951511927e-05	0.000426642664148547	5.89480827281435e-06	2.21431242245222e-05	3.7893209267496e-05	2.15390769023752e-05	8.80107300476274e-06	1.35900861500262e-05	0.0531544474851401	8.08509271838611e-06	9.83866672934999e-05	0.000207124532477205	9.61006597100472e-05	0.000376343012628884	0.000257191397033839	3.89993414885933e-06	1.45662516638207e-05	0.00200883152905449	1.38918537945728e-05	5.47124332246979e-06	2.05608115689634e-05	7.45636507910294e-05	0.000781055758701915	1.62911202639003e-05	0.0487941342631972	0.076522817713713	5.56065035175568e-06	1.88917148443502e-05	0.000330016259115612	2.3460561165789e-05	7.41542585606175e-06	8.12657267570104e-06	8.28328694596636e-06	1.9191352245818e-05	7.17307796298878e-06	1.33279428727902e-05	6.05750654534926e-05	4.39232732139593e-05	5.94508310721619e-06	0.00022837776522347	0.00366035063021874	1.451338896949e-05	3.7193172166915e-05	5.57510286692443e-06	6.77012798563072e-06	5.19507930147849e-05	0.000185939551098708	0.000250572759727554
f__Lachnospiraceae;g__Roseburia	0.00828944937681034	0.00278226822895916	0.0397264638618744	0.0260017263325561	0.000763679750410278	0.054091659689744	0.0712668366023177	0.0740653629562282	0.00892163828221584	0.00925122246752279	0.0319265410565293	0.0132803626138697	0.0275821347885664	0.0503231199521749	0.0618803807252117	0.0362608575458877	0.000804111870108819	0.0362307559598304	0.00391987967801762	0.0526955234833244	0.0161590995599784	0.0116072380472124	0.0189509283745016	0.00759546734421174	0.0487510876733297	0.0176034492232141	0.0137418877825756	0.0492948074156389	0.0211705019391798	0.000440131180195597	0.0658129930917547	0.0339039805492138	0.00553236559377069	0.00737945627250085	0.0293717025191338	0.00320184391950416	0.00163960606209117	0.0258567861286537	0.075454719312623	0.0010712728920021	0.0301069215764332	0.00782592400045463	0.000500637289124912	0.0303881674783586	0.00360051385760765	0.0394687441907038	0.0461369964193047	0.00783815040390621	0.0164440937636719
f__Lachnospiraceae;g__Lachnospira	0.00577195999852771	0.00233819869165666	0.00386728618592306	0.006722766909782	6.41975940732267e-05	0.00285375470637784	0.00878389769649597	0.000499819736734575	0.00142502948810042	0.000955346585896079	0.00755629963123803	0.00502955034285812	0.00339164307488993	0.00876297858794833	0.00514315617435081	0.00272876552730977	2.68378605728635e-05	0.00153018524312237	0.000774253864328046	0.00495699043907472	0.00134829434951384	0.00326247339140887	0.0044134414682	0.00215700873504786	0.00325262747837332	2.5073005240465e-05	4.34083643055392e-05	0.000394342020573063	0.00123480954892509	0.000153998239495483	0.0243414649231216	0.00728294669114403	0.000645394366172893	0.00262380532836407	0.00590301975604221	3.78130474748704e-05	0.000373167953367646	0.00179951134838238	0.00525358519183923	0.000126788888125786	0.00455067108132868	0.00400659182978334	2.77549722320851e-05	0.00896424808340758	0.000787655264188264	0.00194043126722148	0.0186932344437432	0.00117094073078116	0.00270354110649566
f__Tannerellaceae;g__Parabacteroides	0.0233014800678403	0.0068096243334367	0.0145579313954482	0.0245805509820827	0.00179795796435147	0.00719581398171298	0.00879551604360127	0.0125281239099195	0.0167755120716804	0.00155236130292798	0.0105182417478887	0.00200622608744323	0.00402444456037677	0.011205799694462	0.00121362135944956	0.00269001154812621	0.0119802217894664	0.0726661331537108	0.0135719823220571	0.0105778787296757	0.0126499241444425	0.00644124757418514	0.0299087833601553	0.0338579193447215	0.00387473281227211	0.00129791377304832	0.00129551556877037	0.00636730102204902	0.0104608868386816	0.00251953501737643	0.000632507785504724	0.0201403377692202	0.0263561174607283	0.00341854262465614	0.0102213064595048	0.00302860654138983	0.0205931953776428	0.0114168672777442	0.00553903228996784	0.0211968351333093	0.00814355074425756	0.0159047883726692	0.0201850470511151	0.00200122862774565	0.00746588824734694	0.0172779721843807	0.00188381086371894	0.0266029496926947	0.00209666546387474
f__Enterobacteriaceae;g__Klebsiella	0.0003303819023135	8.4858923313801e-05	6.27753213275145e-05	6.0408350504201e-05	0.000202958341160612	7.33945287337249e-05	3.04932877066512e-05	0.000339360342151788	0.000192012244413851	0.000113244064477111	0.00120496324676456	0.000473451459320777	0.000584056016858923	0.0005186194611264	0.000350837013600086	9.9817922959574e-05	0.000374174670354445	0.000225788799754226	0.00119181355704076	0.00216977848752595	0.000109528943049592	0.000270480577244774	4.76549225451163e-05	0.0115598047104188	0.000350250002593997	0.000533711512425207	0.00104140606966705	0.000217261666357055	0.000311080800710528	0.0016094815820713	8.260823033229e-05	0.00201248336698762	0.00027579753440176	8.77221624096202e-05	3.93979511497062e-05	0.000567073255290895	0.000115961211076237	0.00586460332269403	0.000575016274707969	5.9882930956379e-05	0.000152932561320548	0.000157165063007203	0.000709378496908644	0.000125325665387699	0.00134809873120409	0.00139776783212256	6.59692961574374e-05	0.000381750382488761	0.000359192345940059
f__Porphyromonadaceae;g__Porphyromonas	0.000519581668993504	7.57554264034058e-05	8.84249911358552e-05	6.02599708334665e-05	1.88108694809579e-05	5.65572924086533e-05	0.000153686908589993	0.000118968654808102	0.000145212397029672	4.00716411216643e-05	4.76094861406107e-05	4.25365673249118e-05	0.000105609688070308	0.000123654780217581	0.000237078776116328	6.02039539963006e-05	0.000178626187879175	5.45692210903691e-05	0.0138990028125193	0.000110243426058803	0.000102024815303442	0.000126962331921905	9.96617994491665e-05	4.41010706922792e-05	9.97895703107473e-05	3.53689891499369e-05	4.4293301297395e-05	5.91693266458286e-05	0.000191758409387664	0.0671030634099489	0.000271113113656946	4.45439593543888e-05	0.000194935621774566	7.75287013566643e-05	8.93786746292635e-05	0.000243093555384114	5.06289016362511e-05	0.000565474573994846	0.000121433346765133	2.48715683199102e-05	0.00242014231884494	5.81382634071809e-05	0.000129845359107358	0.000151086586863243	0.000112420254635662	0.00026186821527952	1.4984580340443e-05	0.000167023793200148	7.87381170191082e-06
f__Veillonellaceae;g__Veillonella	0.0222663847756729	0.00644916988222168	5.63681606884015e-05	0.000185572372879964	0.00266332428267007	3.2260174089054e-05	0.000993601770485248	5.01632619481689e-05	0.000650717902196366	0.00148167740147419	0.00200102874200831	0.00323591806060259	0.00853495957917812	0.00216774382304049	0.00384762250195243	0.00214501238861416	0.000314716260556592	0.00135974659585342	0.000900955093683414	0.00137323759937278	0.000328423830208737	0.000227465002569223	0.00149630306497271	7.1508940297994e-05	0.00977034727079595	4.42173412784194e-05	2.86561023293827e-05	0.000233492882747829	0.000605002896295737	0.0161835384485046	0.0109946469279535	0.00162177483197109	0.000161537430191952	0.00051782304240398	0.000303886340133753	0.000682333104698024	0.000700862461649873	0.00127861195743663	0.000136398351197433	0.000163020403854482	0.000144997320617325	0.00100666618822392	9.9662787962638e-05	0.00448062041651775	0.000380215852639091	0.00918616298974147	0.000868017078337826	0.0116811648698113	0.000638937043159416
f__Clostridiaceae;g__Clostridium	0.012228341496622	0.00759662184744599	0.0165788907679693	0.0187996439954311	0.0531600217584426	0.0308597650539709	0.0191803156171632	0.00713484721123535	0.00792812265571134	0.038187740012437	0.018183592168703	0.0246980414890575	0.0282384600927612	0.00994509474197053	0.0367939768517061	0.0309459184555819	0.0336169599504463	0.0106471146588343	0.0202945258377385	0.019229229039439	0.00719499123793215	0.0276034644497842	0.0103295903971439	0.00599769184498678	0.0203955003797266	0.0245014603549953	0.0291952955600671	0.0107251117932224	0.00598975909112138	0.0133603481979528	0.014924773953088	0.0172291327321303	0.00214960625529159	0.0053201441386931	0.0211880756749934	0.00963543568635788	0.0121349755229503	0.0127359654619527	0.00916675602186867	0.00346972110824833	0.034875641225697	0.00759076564938081	0.00745806459212716	0.0219872850058716	0.0113728508548568	0.0100778887756428	0.0167356904917797	0.0199271322335952	0.0142534971202817
f__Enterobacteriaceae;g__Escherichia	0.00448523709329376	0.00179104538803358	0.000507939798370407	8.88900043855841e-05	0.00082280886545893	0.000331097673796722	0.000129841246811295	0.0280029567997612	0.000579841083272307	7.45611527812316e-05	0.000549547435399702	0.00063355743399985	0.000556175592765697	0.00184318139224056	0.000194345721554359	0.000561182821778112	0.00230187002874821	0.000651068291628701	0.0643032612619442	0.000138366295701357	0.000188952889985247	0.000670367381219682	0.000103770772773606	0.000523258588165079	0.00210663335361457	0.0165244194872079	0.0124660013291063	0.00106244234902742	0.00469486042876872	0.0316604202310519	0.000871085514627217	0.000324399798569817	0.00365040771917246	0.00267926063368219	0.000455538289048206	0.00150474934264021	0.000534568798011279	0.00224971591844682	0.00265979863352166	0.00151058560519182	0.000503396124673248	0.000428787476296562	0.000145208689439875	0.000762910246383517	0.00143408938928451	0.000518128819641854	0.00118864731034407	0.000753046522655967	0.000530555074704018
f__Oscillospiraceae;g__Ruminococcus	0.000662326247475868	0.00370891089290836	0.0223307742901958	0.0203794325955407	0.00837736113918976	0.0144679195811728	0.0157601391750152	0.0055390410029423	0.00305300198334028	0.00554039181683355	0.00275578764245055	0.00345143422848425	0.00983018024933396	0.00340536359501392	0.00729820384601743	0.0132068870596568	0.000276771232224944	0.00143153490529708	0.00112130762415903	0.0287161802157607	0.00429769555775559	0.0172679563994721	0.0256556164051073	0.0206330888294168	0.00539603787444916	0.000544505644094766	0.000764037968231612	0.00158674814177117	0.0148376062400947	0.000775134166925113	0.00501416964502648	0.00958753068866998	0.0397442915393399	0.0017598929050192	0.0228612642025593	0.00198968074037197	0.00452658413703103	0.0087859285191664	0.0357667563973243	0.0250565154487995	0.00127968952453595	0.0616882610115851	0.00085960897858207	0.00455831329837905	0.000887869207580692	0.00440515129601632	0.00717259525827593	0.000952682001646866	0.00317543956757512
f__Sutterellaceae;g__Sutterella	0.000951969781577275	2.44337350854012e-05	3.48993965498456e-05	3.86102846210602e-05	2.68257561847677e-05	2.52348399694484e-05	0.0061216011765395	0.000395792495753025	3.10564646376737e-05	0.00561689511231667	2.00927884699343e-05	0.0105048122009057	0.00594655657079943	1.51821153191416e-05	7.47622389069978e-05	0.000189558925916369	0.0163608240338848	9.19790464120109e-05	3.08986734193755e-05	0.0132812624523542	5.37401688826132e-05	0.0108240186873361	0.0019397652927573	0.00791103142070929	0.00148665492222507	0.00772888750202894	0.0170090059335577	2.29177245426437e-05	0.0108750480965504	0.0066642645115131	1.08001867045983e-05	0.0103805293980635	3.77569113306254e-05	0.0128017806194446	5.08298056307217e-05	0.00674524703911884	0.0135270345898715	7.46301895112161e-05	0.000159200936074941	3.7616062874128e-05	3.80502014057355e-05	3.73244745417139e-05	3.85962896564348e-05	0.000898083001162462	4.81711256163544e-05	3.06988112921877e-05	0.0136329886885352	0.0104743208055068	0.0605237562094118
f__Lachnospiraceae;g__Coprococcus	0.00114053906908323	0.00237800160613884	0.00040739479705566	0.000394100148285158	0.000428639655079911	0.00154738004153666	0.00063190716125209	0.00221588449588833	0.000116407735671794	0.000802909844004175	0.00138741506471413	0.000562395350048802	0.000622539536532246	0.000457882090603455	0.000645284085958093	0.000729256360046394	0.000229114335648578	0.000533985775720064	0.000449026213262362	0.000225834294495839	0.000601531550196548	0.00186729530801201	0.00038576274336541	0.00391387636270196	0.0126311281089866	0.000496103520701453	0.000643992719917023	0.000827809611520845	0.00132392721529966	0.000213563864779967	0.000732797014956305	0.00210319053628562	0.000240185721232515	0.000692075589933041	0.000488635311485473	0.000293442439341024	0.00195893760684414	0.00155982834994402	0.00294561766153557	0.000292343400114747	0.00113800971461204	0.000476768550373616	0.00024515206728191	0.00227683617556826	0.000352798026334505	0.0017003181763567	0.000546777327367511	0.0035244630198769	0.00319359594550376
f__Clostridiaceae;g__Butyricicoccus	0.000484219875181595	0.000712551184639178	0.00022715689878776	0.000278877539325988	0.000249622547303365	0.000821926031907196	0.000534954710921004	0.000404849449132695	0.000248441695219452	0.000508205739982466	0.000882424765634356	0.000420106499209058	0.000480843721194507	0.000475630031932824	0.00105199111949337	0.000557407621803882	0.000514782743179081	0.000483056639141992	0.0013064270734273	0.000401183029864121	0.000483689523992502	0.000875382423656389	0.000294999045670961	0.00089711104208827	0.000521980283182368	0.019784495634121	0.0510180968729883	0.000584240501497577	0.000840266494667857	0.000789892059028379	0.000769847274272394	0.000478970378143184	0.000184114775577453	0.000603968355946593	0.000696201485061343	0.000368636069257308	0.000847391318827206	0.000830205011558419	0.000838169925162699	0.00115030739198709	0.00446665157258803	0.000802860756124561	0.000359053416223995	0.000832553725179183	0.00110874701547211	0.0125889338072162	0.000321313307402221	0.000384649818494177	0.000506915089419828
f__Pasteurellaceae;g__Haemophilus	0.00134399936891058	0.00122134845171775	5.70364913017096e-06	0.0010370479140786	0.00137262325526261	1.74038437055633e-05	0.00212037573337457	2.48577571201045e-05	0.00170352602956713	0.00208524612060551	0.00292523226216003	0.0101820109925912	0.0187083706789395	0.00109499436440028	0.00333411871090632	0.0189345165068901	9.16048529982805e-05	0.00149796816971846	2.81097032413663e-05	0.00134582178033786	0.000375105131485483	0.000374961906904504	0.00054091987885931	9.10912838691591e-05	0.000821319468376134	1.76792028118152e-05	3.68873193443798e-05	0.000867480515187704	0.000213849700331027	0.00209887904814928	0.00381985422223354	0.000258347224219617	1.43714614158789e-05	0.000605608294585558	0.000540421545458306	6.26290865617213e-05	0.000486189115248668	0.00141230730043302	0.000217991561267608	4.08471651980738e-05	4.76750746464214e-05	0.000433625328582725	6.02967911477004e-06	0.00325430714089883	0.000498866846248715	0.00846387723320513	0.000895615860782884	0.00035014756797222	0.00145701143163487
f__Eubacteriaceae;g__Eubacterium	0.00125422757881315	0.0152995473842018	0.00888879009742299	0.00465150122307565	0.000501812872316977	0.00271192834920772	0.00223001978715291	0.00111118064377352	0.000996573677187368	0.00173928887074115	0.0053387621262816	0.00315009264226457	0.00654028349045723	0.00151841456558836	0.0134867047014833	0.00598757574308764	0.0002853908104913	0.00083180661352386	0.000472588477946861	0.0145858855735107	0.00107949821213884	0.00340514310000285	0.00102391374425891	0.00560577697038209	0.0332525162309013	0.000647985740320872	0.000560889868430361	0.000866909230023493	0.00142100953660637	0.000317075802450486	0.0045025040831824	0.00591709467108669	0.00115049471074982	0.00272450978966724	0.00523461868341456	0.000268647284115244	0.00406246080993788	0.00946043035968535	0.0116318917916183	0.00723902687024286	0.00158699377579618	0.00318526775587842	0.000304386506097834	0.014960991421058	0.0011392338005153	0.0456359284684077	0.0112357037824174	0.00151696162539267	0.0029613246065832
f__Corynebacteriaceae;g__Corynebacterium	1.30305697296179e-05	4.79742667579884e-06	4.62345359736067e-07	1.36015868997515e-06	3.82145766384708e-07	1.75844033450373e-06	8.11878804670647e-06	2.41465149996083e-06	1.71132482070491e-05	1.9669338935398e-06	2.70367542435454e-06	1.36120196752858e-06	4.15336826488098e-06	5.8686012768766e-06	3.54510791527406e-06	1.75243834249415e-06	1.93348782489503e-06	5.89148938849274e-06	1.37067039993034e-05	2.18917364459051e-06	1.29008157901358e-06	4.07434139651093e-06	1.48545048947907e-06	5.60732756110334e-06	5.30734867055372e-05	9.9254750448942e-06	4.96240185780796e-05	3.93844983293117e-06	1.96841303173859e-06	0.0434683988817352	4.33221181946202e-06	1.86240036997616e-06	2.84636312035899e-06	6.68015566137927e-07	1.2655593771775e-06	5.22440130470599e-06	2.47390666979642e-06	1.47429811544898e-06	5.71965148806254e-06	9.33185233959944e-06	2.50665596237068e-05	8.55988773403139e-07	1.64737764467967e-06	1.18708172108064e-05	3.99632034804415e-06	1.33779776950751e-05	4.13312927961625e-06	3.77820292365623e-06	1.04981770713138e-06
f__Bifidobacteriaceae;g__Bifidobacterium	0.0103479552151456	0.0123451424766779	0.000493847883460848	0.000200799262922966	0.00112866163155866	0.000334403485317445	0.00247638702588294	0.00217896196472696	0.00161456899232451	0.00239204997877427	0.000303835279238464	0.00110422832720382	0.00186854196485951	0.0014601677209648	0.00099690651115457	0.000556324029112347	0.000913045091040778	0.00857143787107658	0.000659111280315008	0.00045395380834712	0.00076100933889568	0.00128620120800596	0.000271321796514535	0.00134053253201574	0.0383209582520506	7.25707148907579e-05	9.55201712890167e-05	0.000223769378255218	0.00220202316398289	0.00122982385883974	0.00222286109681562	0.00236800243986124	0.00143131410260968	0.00361292832065736	0.000377573839972777	0.00571689682802766	0.000875196547923562	0.000193855341139008	0.000372105581246109	0.00497705434508868	0.00438666869209105	0.000577428095125623	0.000889818490266344	0.00250030291781134	0.000582306862704101	0.00139388971422711	0.00269609399689096	0.00478334300653074	0.000199109507729188
f__Unclassified;g__Gemmiger	0.0013363251123451	0.0030657337043105	0.00135213999135398	0.00160236291112152	8.32815465483579e-05	0.007050923179113	0.00300057990598471	0.00141263784968692	0.00139172634958522	0.000179213542241129	0.00115188487399499	0.000203187191378241	0.00719282673011445	0.00070658607558263	0.00681708152321247	0.0119001320700691	0.0024228212535751	0.00464833468194251	8.9130432612902e-05	9.53534155371765e-05	0.00287240330129714	0.00199848603122735	8.56904070770164e-05	0.00175684530865887	0.00638445419279403	0.000406139607520545	0.00032085585164043	0.00340336093231081	0.00215916213020984	0.000122902084660431	0.000261830423350684	0.00476658084369397	0.00071671277090836	0.0119016514826041	0.00151821549105995	4.62680171030561e-05	0.00166032907567708	0.00345349289111255	0.0043540442328374	0.0365278306817044	0.000526254776599292	0.00488306787274229	0.000680801450789865	0.00686304031699721	0.00898781681109059	0.00515999636275658	0.00308635926936598	0.00167031269418414	0.000498888118368158
f__Prevotellaceae;g__Paraprevotella	1.62079153707611e-05	0.000124771080136576	0.00727948685589375	0.00868865163411576	0.000214139880594656	7.2161330145801e-05	0.012087722591629	7.42591708279107e-05	0.0347031520980712	0.000109865760370772	5.9950513102371e-05	8.33165413981799e-05	0.000151825296157413	4.15132792593455e-05	4.00295829305879e-05	0.000128586353121613	0.000364965871261936	6.62203979105539e-05	2.77115607252195e-05	5.75950731848236e-05	0.000146829000152221	4.81707767941285e-05	0.000155477484229413	0.000128758978220082	4.18447104654526e-05	5.49475440085266e-05	9.71959000495027e-05	0.000196173286466919	7.64102449223525e-05	3.9357641554054e-05	3.15896847417425e-05	0.000114034095505705	0.000124252490540434	0.000264533439262657	7.56309720786609e-05	0.00020006281607519	0.000118621189648446	0.000137397753890464	0.000148937900473275	0.00416980248804905	2.13259366917257e-05	5.06040309544109e-05	0.00106833376420775	0.000156522998419083	0.00426275144909138	3.70323092780067e-05	6.55698748281526e-05	6.65358175564958e-05	8.54162164837995e-05
f__Clostridiaceae;g__Hungatella	0.00394704210266478	0.00190227068962919	0.000457521506401801	0.000271080719905124	0.00946051346039973	0.000484764688271932	0.00021908787038092	0.0345995670276604	0.000863759891322498	0.000871416215887495	0.000526805840649356	0.000115366121083674	0.000328648390328529	0.000223390132740482	0.000674415378868071	0.000206500954971018	0.00204653877021851	0.00108070311265359	0.000673198105343974	0.000167246792313526	0.000179795102914923	0.00473116807191338	0.000681839317332415	0.000273568804291595	0.000624111868489199	0.000366701219257816	0.000327766207333778	0.000232665039090727	0.00120986838843033	0.000507624168776198	0.00139637349373701	0.000248041462137177	0.00282173194310262	0.000618184711031421	0.000282805125239205	0.0114187596035231	0.00035415861650259	0.000250563356726169	0.000416187907945125	0.000578036122997309	0.00209559330794392	0.000439009544632387	0.000443872136438629	0.000280317240064338	0.0017216019802784	0.000679350379629423	0.00183652551955849	0.00947360367282169	0.00038599824981252
f__Desulfovibrionaceae;g__Bilophila	0.00254630078375592	0.0017417039264216	0.00257108887630702	7.41692236520095e-05	0.00010048223541456	0.00200804731787105	0.00134315003806435	0.00025952182799829	4.08963731663607e-05	4.99344868025739e-05	0.00250023875605233	0.00040468879076784	0.000937351516224938	4.6863341984219e-05	4.99847912785176e-05	3.8762123485459e-05	0.00540263563803492	0.00345274997173593	0.00362000785302144	0.00520463732152091	0.00113540672577916	0.0069501932074486	7.29011478825671e-05	0.0127662063504173	0.00347398092111867	8.00783418023134e-05	0.000143347792376499	0.0048214864399247	0.00254314185026932	0.000358157531013506	1.52769378539746e-05	0.00280134214434095	0.00190760308643753	5.08846887547274e-05	2.75237931242838e-05	0.0051549236400474	0.00367660851566932	0.00383187329637275	0.00345725743420877	0.0136772656605169	0.000501230138567137	0.000125751847500888	0.00622545664129387	0.000768396745093862	0.00338185858704075	0.0125932973170252	0.0135638282333609	0.0118902348698313	0.00535484340101135
f__Coriobacteriaceae;g__Collinsella	0.000103364808601759	0.00188290998325595	0.000915309840894717	0.000233596269661677	5.08925997186583e-05	0.00024436828868553	0.000412659905666642	0.00532225047667052	2.75671618620637e-05	0.000111937550817045	0.000180062073801637	0.000692284631048991	0.000133666540909087	0.000131216685373935	0.000162922060464499	0.000163852725772681	7.58588067444363e-05	0.00137820847226389	0.00143756384766082	9.74858273691303e-05	0.00113660312204692	0.000911577512065282	9.49578569478823e-05	0.00253646156714429	0.00419117725239958	0.000924535874808251	0.000678130468342711	0.000349542985173645	0.00060611058292239	0.00109004120560165	9.26011648820761e-05	0.000178983573775135	6.3489127863256e-05	0.000563211363774375	0.000230059064076252	0.00056241205413674	0.000577460672773175	0.000547895675651444	0.00062108196169929	0.0310307317197728	0.000447185278396008	0.00013898736640513	0.000264600086428528	0.00099653468236049	0.000309546591460991	0.000157383609514144	0.0013367821867821	0.000530089751162656	0.00366427941440287
f__Unclassified;g__Ezakiella	5.39253899826053e-08	2.49469283975901e-07	3.8336537959075e-07	9.52713310915511e-07	1.36870529478361e-06	1.38878986603135e-07	2.97238348497452e-05	3.33986994597335e-05	4.23305426870048e-07	1.17011014186663e-06	2.15021996738127e-07	4.47514537532704e-07	1.64282598919749e-07	4.95169796003646e-07	9.93396681070902e-05	0	7.36679987338465e-07	9.13345929922358e-08	3.12753610838045e-05	1.62873081996842e-07	8.77262306287651e-07	4.6837049575722e-07	1.69499190855971e-07	1.47631070778686e-07	3.27468666213024e-06	0	2.12384838876859e-07	3.11784812181088e-07	2.45275558918451e-06	0.0292255946969073	9.56058002144696e-07	6.33641678732764e-07	1.224164700644e-06	3.44709277931489e-08	9.76485490337687e-07	4.80758711666721e-06	1.847437382551e-06	1.16013972520257e-06	3.90463129006667e-07	1.71561375529528e-06	0.000598973803297509	2.41474744316142e-06	7.99336208470725e-08	1.86250121087641e-05	2.24349047940613e-06	6.7208002414672e-06	7.34892101248806e-07	0	3.16305371157228e-08
f__Oscillospiraceae;g__Oscillibacter	0.000160544663404877	0.00338251970183838	0.00042124793138875	0.0018428916691589	0.00078529314371888	0.00227245096987839	0.00199021825750828	0.00140972987571885	0.000261564091589032	8.2213872671055e-05	0.00123336297346765	0.000418841298300094	0.0014825652699144	0.000127274644728114	0.00107750313798133	0.00122674008029672	0.00139600902953723	0.000820082992235029	0.00043390707073158	0.000601703359148042	0.00111446638640553	0.00398529617070661	0.000333674680025357	0.0182078087027467	0.00163320337477475	0.000298589132364021	0.000563577567426664	0.00212872225392536	0.000919810560736691	0.000146210225708303	0.000638500905204626	0.00176160861657667	0.000773603694028864	0.000163722958922629	0.00125203681201626	0.000531057947598665	0.00240199606699314	0.00155557686069854	0.00531367031664282	0.00140177364025799	0.00154838383874729	0.000966797164656728	0.0020677606967798	0.00239127862382092	0.00183902556166521	0.000294194190527983	0.00280781099065478	0.00658361878399354	0.000973332950699184
f__Mycobacteriaceae;g__Mycobacterium	3.36548779628517e-06	1.28093607439396e-05	1.23186686612988e-06	5.70133236741063e-06	2.23679637312356e-06	1.36367337485987e-05	8.12198939314333e-06	1.49848494878697e-05	2.65651787745966e-06	7.15157753463993e-06	6.75808704786199e-06	6.41148969818938e-06	5.62093337394259e-06	7.53539983890029e-05	9.43898928845861e-06	8.24049058362972e-06	2.57309376126726e-06	5.0878618894093e-06	2.16166756886712e-05	2.82111120283385e-06	1.45276150443868e-05	1.43637589661895e-05	1.55807565507415e-06	1.72119206949803e-05	2.01713142060927e-05	0.00131685317207937	0.0277266739076691	8.04120376966436e-06	7.78742441368383e-06	1.0790591327672e-05	1.01625019839255e-05	3.83647591927545e-06	7.47569429204598e-06	9.68922357561639e-06	5.27223843372976e-06	4.91474929183639e-06	1.09845707347071e-05	8.02153059774588e-06	1.10509919141798e-05	9.74183858294991e-06	1.98580712867317e-05	2.42069408157381e-05	6.35948809349594e-06	9.06455891229161e-06	2.43569040215059e-06	9.38152191971874e-06	1.35729807811441e-05	1.24782900635739e-05	0.000185182335969774
f__Peptoniphilaceae;g__Anaerococcus	4.26228209044236e-05	3.24423038373724e-06	1.81108039079989e-07	6.41327076662372e-07	0	1.46275177298376e-06	2.99667121487881e-05	2.40940922650863e-06	7.50645823236513e-07	6.6208668799088e-07	1.64093347460326e-06	1.98317999468628e-07	3.41288638541174e-07	3.74518174882166e-06	0.00023035598994059	7.25779024307861e-07	7.08056279376039e-08	3.9445188681141e-06	0.000530585684575862	1.82098899279724e-06	2.74592601730792e-06	1.04838662216727e-06	9.57127351155422e-08	1.96196455069766e-07	7.70901476160876e-06	2.40395903889776e-05	1.33808528020813e-05	1.12910473972795e-06	4.03430329054595e-07	0.026642997263607	1.61851229821001e-05	3.2771832406503e-06	1.57656401390115e-06	1.20327089563662e-07	2.8655267041117e-07	8.12582910627568e-07	4.88358120433451e-07	5.0868194467839e-06	4.30284499697968e-07	8.11305496604758e-07	0.00022471309753394	7.86495222446222e-07	1.44683658083215e-07	1.77825147973403e-05	0	4.54381425954904e-06	4.58572791876674e-07	1.34760045568678e-07	1.96957258254711e-07
f__Veillonellaceae;g__Dialister	0.000353007016106091	0.00134015618466246	1.27712294611665e-05	0.00171711123314285	0.0228403709531913	0.00386246252383504	1.40528896089994e-05	1.08617816649363e-05	1.31408562592904e-05	0.000912268105421794	2.24671701135039e-05	0.000155785391041579	0.000474575384795129	1.33823569090231e-05	0.0218213980515796	0.000369998611345872	0.000371554207059995	4.00151297188572e-05	0.000245571529672261	0.00165548245542166	1.43234974694265e-05	2.82078156912235e-05	0.000503369737235262	0.000571908456831488	0.000643956624250799	4.93552516635244e-05	3.48971937865426e-05	0.000199078383081821	0.00560703077030147	0.00269153277973496	0.00262970183456956	0.000266588785494277	5.43157556510107e-05	6.20643416985031e-06	0.0021818250452239	1.04072394844678e-05	0.000228964046737457	1.64148915042169e-05	1.75533861567331e-05	1.44783286680069e-05	0.00065891635297408	0.000124103272089631	9.54951198860151e-06	0.00266235077614772	5.09290546959585e-06	9.3424683332341e-05	1.31714076689128e-05	0.00285130780550576	0.00108651808251514
f__Lachnospiraceae;g__Enterocloster	0.0012811818261391	0.00156821759682297	0.00490179254591012	0.000820347260147695	0.0165258413254708	0.00063720941375291	0.000764435876780895	0.00149755940032854	0.0028397800574399	0.00303205075732307	0.00136791470604823	0.000753877851382235	0.00182719045768081	0.00167908359158994	0.00168056157250429	0.000603878860546887	0.00298164742840119	0.00619040511241872	0.00684605613765819	0.000632755352377448	0.000482456272195987	0.00128713336351699	0.0024717587772834	0.000635340430053719	0.000848245079091944	0.000533823139224536	0.000737188706733553	0.000902600537266324	0.001956651483087	0.00231985409364751	0.00362067249399666	0.0013690089992451	0.00550393291307987	0.000521839477871145	0.00100465007207145	0.0144339214276406	0.00215267290079397	0.000785835676965015	0.000661847070900507	0.00171964853367919	0.00255369214311666	0.000916343645494511	0.00621696893181808	0.000838352109394761	0.00163122876052616	0.00325715741431914	0.00536736504581877	0.0213651431627248	0.00140148448317623
f__Oscillospiraceae;g__Flavonifractor	0.00139655299234595	0.00131557423783944	0.00156834727284202	0.000691229225936399	0.00335101938052416	0.000832510678741276	0.00069668923960415	0.00408881385848513	0.000916428611787967	0.000631914186055475	0.000813194277620476	0.00121784580682706	0.000694126187378395	0.000945486667237894	0.00373836862101725	0.00040850239090231	0.00445820324486361	0.00619122297520817	0.00486289569161721	0.00258223556216095	0.000399928004544563	0.00593587931312407	0.000888000122934931	0.00147133827351905	0.00145791862256875	0.000728544041253029	0.000926774609477276	0.00147279294377221	0.00176732555972041	0.00120554448960603	0.00317921720857911	0.000834540476997443	0.00182448532385895	0.00146942340528272	0.000438479502890917	0.00361450431513788	0.00137462386563915	0.000448810577795666	0.00113765955667563	0.00342952807532194	0.00496606783607485	0.00119217753076495	0.00417736445806002	0.00066939662556156	0.00537968830808997	0.00731794562480801	0.0129892205179286	0.0169009291698234	0.00262118144744878
f__Oscillospiraceae;g__Subdoligranulum	0.000212582399687646	0.00117680079502156	0.000150797105495083	0.000310121672053929	8.41402616803271e-05	0.000454922241778231	0.000441336669283645	0.000505086017576312	0.000143218362300356	7.55410986619715e-05	0.000254422637452434	4.5028817002313e-05	0.000638904326065704	0.000252048791406593	0.000671011247963432	0.00105375879920654	0.00021713972954212	0.000442314145191181	9.25913900771806e-05	8.2807248498378e-05	0.000844378359533114	0.00038099949517308	5.92791809752492e-05	0.000876650619966617	0.00112258069191801	4.70184456291968e-05	4.68347274424035e-05	0.000574566711292509	0.000574376262774675	5.10619529368612e-05	0.000226670224164615	0.00189376472946889	0.000353808110291973	0.00113118018268849	0.000351355623115389	0.000404066092080322	0.000385317635415555	0.000238067560746577	0.00117709086061776	0.0153814503060468	0.000713328643900002	0.00214707788411303	0.000278783424220352	0.00177327631364217	0.000708335091958215	0.000423874945479751	0.000359235945385455	0.00103960592067298	0.000294378543762516
f__Lachnospiraceae;g__Mediterraneibacter	0.0013049117874607	0.0047434076849161	0.00203271035913723	0.00181527319019517	0.00160337019375021	0.00467131859974111	0.00207332634217989	0.00225541280765444	0.000245728133478295	0.00717433109984514	0.00252253390524339	0.0039656323007323	0.00132273607059859	0.0153159276892263	0.00107003335791839	0.00114637596369135	0.000313364027862217	0.000641739169501417	0.00028548166822751	0.000385896961263065	0.00129297334088746	0.00143937027455134	0.00149145407610001	0.000637632049861611	0.00676061641904639	0.00481557838762634	0.0090630191467131	0.00136708453301704	0.00169733760338697	0.000959170895570767	0.00351957929300013	0.000953207387097544	0.00351024736180933	0.000493652888371062	0.0018864995776039	0.00382841378825945	0.00207405719278404	0.00134705526782985	0.00383992966155701	0.000507371072668935	0.000665382323135489	0.00104239851543954	0.000264112762617996	0.00307248545992844	0.000284056798744016	0.00201314170174159	0.00453123717135114	0.00116330619685095	0.00410141386683363
f__Oscillospiraceae;g__Pseudoflavonifractor	9.74047220073096e-05	0.00104577430303933	0.000325556031321153	0.000312093942177663	0.000193568720953274	0.000631272501893565	0.00039453015464992	0.000674583157533063	0.00013763067091857	0.000204207633553234	0.000404719908375013	0.000161875180906739	0.000312271014533241	0.000497818902004294	0.00109293194949508	0.000364062335604176	0.000885807990457848	0.00116029124329316	0.000411349566735961	0.000242188950328846	0.000348937343762293	0.00112476774179633	0.000175991199591742	0.00104663516759824	0.000678642166791061	0.000632081077296333	0.000886617323981917	0.000405297582828386	0.000573670855058703	0.000116467335743825	0.000396636677933609	0.000502728004882345	0.000250235995033683	0.00031390483089954	0.000310024385141121	0.000158279156760537	0.000532861907982004	0.000262916151513243	0.000439759805009069	0.000708481225324597	0.000811760724819597	0.000728480724932445	0.000457015891813425	0.000393145844101502	0.000690928472968504	0.00223176001143977	0.00102268627812876	0.00091846531051592	0.00103723036687126
f__Azospirillaceae;g__Azospirillum	3.16416214554102e-05	1.35816502188823e-05	2.55961034930672e-06	7.97544500113799e-06	9.7177935151609e-06	3.77403707684783e-06	9.69454086720053e-06	7.28136838702554e-07	4.13708953615816e-06	1.10795082606825e-05	0.00209398300607424	4.73919508839365e-06	4.4088523271521e-06	1.10432076744458e-05	1.50858771090068e-06	4.76370719684898e-06	1.50533024886964e-06	2.41618956260962e-05	1.26832437930026e-05	6.97432540011962e-06	0.000104926461269152	4.87034078453807e-06	1.44041218501157e-05	8.0141685322495e-06	8.01957790711382e-06	3.0346025626176e-05	5.63963376282209e-05	0.00702042466662968	7.50987170574299e-06	4.87358645063648e-06	9.69678845818851e-06	9.09196104429647e-06	5.79386057701398e-06	1.02644933860146e-05	6.2932184744885e-06	4.99621986615279e-05	0.013384625327041	6.62991829440725e-06	1.00545792054278e-05	1.0375708316603e-05	8.25080736970429e-06	1.35932569864183e-05	1.91247661430919e-05	0.000167757387752958	1.6329273212377e-05	2.50921879306891e-05	1.18855574295932e-05	0.00375534290507551	2.56127860498446e-05
f__Acidaminococcaceae;g__Phascolarctobacterium	8.74485115955709e-05	0.000721686465087966	0.00248261122611283	9.75911982309115e-05	0.000145144250967408	6.78209156404599e-05	0.00306607626904723	0.00711578375658765	0.00404000978087307	9.89967046290662e-06	0.00442824694126305	8.25397287695486e-05	5.90362548927283e-05	3.99933272748755e-05	5.48224689219914e-05	4.44152404144404e-05	0.00296919713645923	0.00913914708753443	0.00427638176562945	6.88896162301459e-05	0.00428951698839941	0.0102658773347839	0.00383742771920463	6.73674405200948e-05	0.00154382888128411	0.00651777847353197	0.0032627482965	0.00639325061479901	8.71048149122469e-05	9.25344448136061e-05	3.90646701087127e-05	4.18208458675201e-05	0.00467694695038722	0.00253930000358923	5.42382972979297e-05	0.00772910852490047	0.0118658462117261	0.00445334052687424	0.0106893795524247	0.00263993933728045	0.00458208923804897	0.00396101759546055	0.00232449090317021	0.000979816945715755	0.00526791958229784	1.82793925559388e-05	0.00505613665131096	5.28580760932457e-05	0.000118751280642307
f__Prevotellaceae;g__Hoylesella	0.000810982763829842	0.000138297556842146	0.000120000299357538	0.000125118348349788	6.57363544175367e-05	9.59856211452773e-05	0.000103468166082332	9.83171518818591e-05	7.93539763688059e-05	7.71863057458681e-05	6.71757920759726e-05	8.51864943189574e-05	0.000134713632791931	4.86627108725096e-05	0.000105263443264134	8.29155728431443e-05	0.000197159297499968	4.92234412557397e-05	0.0012391139845798	5.81491656464814e-05	0.000126797647615102	6.67006298881947e-05	2.99543638211055e-05	9.57684892108692e-05	9.15657270782465e-05	0.000103533995703903	0.000107043301177362	0.000116829949022499	0.000150807026843046	0.0119186855612528	0.000118690193165506	7.01498392458562e-05	0.000160954504743643	9.57705275732472e-05	7.02631700250266e-05	0.000193491937435605	0.000106018901827288	7.33171991659096e-05	9.58356445212515e-05	6.88460751307635e-05	0.000275465314458917	6.76011855076462e-05	9.16323780000635e-05	8.26932629296645e-05	9.940220145807e-05	4.47500734947165e-05	5.09887657433503e-05	0.00012007369144856	0.000168065197065169
f__Odoribacteraceae;g__Odoribacter	6.17987424437149e-05	0.000151382467026578	0.00316768791570609	0.000145346483917815	8.95564343566999e-05	0.000216945714647339	0.0112703027894381	0.000117069340292576	0.000511465009061564	0.000298530378455604	0.0062161709367931	0.00027522800772888	0.000259800790932021	0.000250341015335307	0.000106877460053507	0.000221440176507593	0.00281071126998232	0.000122659204468078	0.000149673459768621	0.00645510296255645	0.00749423835298792	0.00012107782026973	0.00459211942494657	0.00400101111378557	0.00117972178566086	0.000232962974660263	0.00022955489676402	0.00644746118551706	0.000148987349389981	0.000141622193687992	7.06296564842455e-05	0.00344992364375317	0.00382291423308192	0.00130610529273102	0.00680544857075479	0.000372180911774215	0.00953267139681346	0.00594913894849645	0.0060582677080743	0.00384610225180282	0.000126635323475197	0.000153986369702176	0.000147128307382648	0.00795975441276605	0.000181511806693587	0.000150956974425823	0.00152598881145157	0.000516752014547073	0.00188507986158454
f__Veillonellaceae;g__Megasphaera	0.000519272955851386	3.99027724164372e-05	1.36390790072531e-05	1.17530150862744e-05	3.03844593043035e-05	4.47407838143508e-05	1.16674487873064e-05	5.59235945681086e-05	3.07038134056776e-06	7.9020587617663e-06	1.3661801489119e-05	3.92070576245904e-06	0.000286845956665012	1.187597132086e-05	0.00130163751956131	4.48770619705443e-05	5.89500225399579e-06	2.46133640770817e-05	1.10139211752608e-05	6.53565700943913e-05	1.27801681055483e-05	2.72086069377448e-05	7.98174431804589e-06	1.97620382475836e-05	2.63256413877716e-05	9.11853961203699e-05	7.30242359734785e-05	4.23678797128484e-05	4.29151544452911e-05	0.000253238041471892	0.000137746456388163	1.82420032047412e-05	8.79887462247015e-06	1.08995662135331e-05	1.33535942087163e-05	1.29934885817729e-05	2.73301786135963e-05	2.1834728671293e-05	0.000372387932120131	6.21115704271648e-06	3.50317490497037e-05	2.60866393708102e-05	2.86664080117875e-05	0.000110125887436577	4.58139870280559e-06	2.29474846540465e-05	2.35855247050521e-05	3.71696729246836e-05	1.97604327634667e-05
f__Lachnospiraceae;g__Blautia	0.00110782564733743	0.00411065560562669	0.00155313896841715	0.00131715284782708	0.00338011730438549	0.00218224473305844	0.00261071353354437	0.0015479292218197	0.000919542254451869	0.00688251474213427	0.00290787042796458	0.00122045967536866	0.00202734723458308	0.00307176722618416	0.00253989247505907	0.00248911048866307	0.000595633035712073	0.00246666742628676	0.00212392893586634	0.00117765028297981	0.00401282571916127	0.0026635964202849	0.0062295903088598	0.00372666530708149	0.00411341350645011	0.00232406129488495	0.00207197388774921	0.00162007245975375	0.00298135470705385	0.00101843839849683	0.00364444105240389	0.00244415491851583	0.00369074037381895	0.00229247743943737	0.00174190753950229	0.00393349691766646	0.00344161210392811	0.00244054623844785	0.00237004329500312	0.00127998737821021	0.00323973422770765	0.0028745256004914	0.000863968529497143	0.00403034836931928	0.00148460952342421	0.00581403140625753	0.00298196913841845	0.00220078790175461	0.00107417955846929
f__Desulfovibrionaceae;g__Desulfovibrio	2.30520152069624e-05	2.52587220089572e-05	4.34711374561667e-05	1.51580530729599e-05	8.67357433879863e-06	1.91042628194421e-05	2.70525150031678e-05	0.00437705122758234	1.25541953271024e-06	7.67936485328484e-06	4.98731331396146e-05	6.42958359749812e-06	0.000121146881093828	2.71540007647439e-06	6.23712414545818e-06	0.000145681155876629	6.66091913576095e-05	8.43374154487845e-05	5.59965536837909e-05	0.000108854411478666	2.0610498824475e-05	0.00397264833193398	2.30356611761646e-05	0.000260621683567349	0.000277000371063065	7.72481625570116e-06	6.2810409608529e-06	0.00015704675728151	9.50793013411738e-05	2.07756863667301e-05	1.24029414224189e-05	0.000838174772765705	2.22621276583267e-05	2.1998267072566e-06	6.81645685935342e-06	0.000135932760132691	6.49050834916723e-05	8.44669161836137e-05	3.88146648466576e-05	0.000192163668968907	2.20116141776152e-05	0.00155812878643673	0.000703086576487107	0.000518471187790307	3.2079520822994e-05	8.61009098071774e-05	0.000372287709726733	0.000129722474826972	0.00010038307971233
f__Lachnospiraceae;g__Dorea	0.000278190997143318	0.00150130235038512	0.000738447938316598	0.000450396201372207	0.000381831227779393	0.000831781416755779	0.000712344557883778	0.00128792006428873	0.000279771941586424	0.000579800498141665	0.000672875964351697	0.00245587938636986	0.000513202087574145	0.00441234451301179	0.00154050270726547	0.000582367253861019	0.000297902336074306	0.000621705411337542	0.00108181520298887	0.000650920268761593	0.000498502267214587	0.00056705803756819	0.000406279654299936	0.000451532669625157	0.00981512453352968	0.000399314754528833	0.000502051448564508	0.000521007226042089	0.00236430805163674	0.000320694583640406	0.000848484203202203	0.0005479919918126	0.00035119994038985	0.000420028165756679	0.000593056495372566	0.000482476510723916	0.00156739235588132	0.000613462473987079	0.000914242559745389	0.000286767417535111	0.00108079010499526	0.000748104202662644	0.000266394138996595	0.00147367546615925	0.000350181555428308	0.000608423322918459	0.000658114440273412	0.000443189787363209	0.000561376177142584
f__Campylobacteraceae;g__Campylobacter	6.87300807379543e-05	4.14722516959971e-05	5.52021751608104e-05	3.59073425962577e-05	0.000116604651582449	3.44869565701087e-05	8.14364348637726e-05	2.45286351066019e-05	4.44006058609647e-05	9.35490582045455e-05	0.00100263222645312	7.04120354342546e-05	5.54070695908238e-05	3.78736383527978e-05	0.000226919233872888	7.99198273079765e-05	7.97230004359732e-05	3.13779834324117e-05	0.000111276110272315	4.29448586446704e-05	6.13433884182443e-05	7.84022053567188e-05	3.70946938273798e-05	0.000161316337436694	0.000121566825895213	5.217937792731e-05	5.76999200758025e-05	8.96442264276191e-05	7.00315513206228e-05	0.00270284513634669	4.63898458147363e-05	0.000127529217807092	3.03570604174591e-05	4.04775635372874e-05	3.50207203569071e-05	0.000209023672690141	9.63349039024993e-05	5.15470250403605e-05	6.76840804100156e-05	3.44823142737472e-05	0.000104462548405378	3.27367309164381e-05	6.1371315495342e-05	0.000211879082262665	6.94214517490829e-05	7.41256969949691e-05	0.000136482212162201	2.02304589321546e-05	0.00204542341058545
f__Lachnospiraceae;g__Tyzzerella	0.000212976548717082	0.000166159409557536	0.00059341327297335	5.73866031046682e-05	0.000418866828696958	8.75272024306744e-05	9.51835509474009e-05	0.00010339590624615	5.75779813946064e-05	0.0021722283286761	0.000149910371682097	6.73816747299605e-05	0.000111790259125093	0.000110007040991139	0.000238922714910422	0.000124733441343361	3.80149659468787e-05	0.000151799403516998	9.96443506150963e-05	3.54458578736178e-05	8.25651364217369e-05	0.000297958582508913	8.90652278346354e-05	0.000102552865719104	0.000849866081879425	0.000694508563797892	0.00113491059093243	0.000129474186354911	0.000204440389203249	0.000392302679474949	0.000445656217170434	0.000379972077867275	0.000240977990930825	0.000135844728074572	6.69600995836796e-05	0.000615125328078187	0.000142601560289868	9.01921111797517e-05	0.000269395162800149	0.000112484033238141	0.000259982640060674	0.00010913363679516	3.16809911203371e-05	0.000189832456443082	4.79693590823895e-05	0.000245926577897076	0.000299003630009072	0.000181382929591986	7.61738355313488e-05
f__Helicobacteraceae;g__Helicobacter	0	0.000254270908324529	0	4.17187960989518e-05	3.72571617629699e-07	7.87584737775152e-07	3.26145497270506e-05	1.67183714909346e-06	0	0	7.6536518016292e-07	3.67175653230668e-08	1.41187226018026e-07	0	3.24617398749196e-08	9.89028077623128e-08	0	2.19092981503062e-06	0.000171001178159715	2.39665477721653e-07	2.34219728661269e-07	5.35610283762887e-06	9.292764975981e-06	3.35683364545826e-06	1.89434259070019e-07	0	9.70562633884512e-07	0.000859801778913123	0	0	0	5.17282511439939e-07	3.8963852547967e-07	1.03046071381647e-07	9.6917102147155e-07	3.24234311435075e-06	5.56130788025443e-06	2.04939787344994e-05	0	0.000145976071374511	1.18572279557815e-07	1.12241557437587e-06	4.44033176093069e-07	0.000105143789955323	0.000455832184299384	0	4.23648536233853e-08	0	2.08891089825678e-07
f__Odoribacteraceae;g__Butyricimonas	4.75785191198777e-05	0.00133700543040805	9.87701305577891e-05	0.00221758055311973	6.03801346580665e-05	0.00268662595465362	0.00365471639777694	0.00173780523789617	0.000153684971593799	2.59356633404671e-05	7.52568018725767e-05	9.79290304467608e-05	8.77263449963373e-05	0.000142013259302023	0.000120013531605931	8.59353501949494e-05	0.00220689600991006	3.7481754981606e-05	5.81163326664526e-05	0.000135502129980605	0.000225226772003553	0.00200436654220987	7.76846389562511e-05	0.00188920154780205	6.64705833256675e-05	5.42806525298575e-06	6.25382845103554e-06	0.00251407098660379	7.74892320753254e-05	2.75698502023112e-05	5.80337569893462e-05	4.94646563840592e-05	0.000123684997054802	0.000141957892007189	4.42474963974257e-05	0.002227585333187	0.000163308441722815	0.00148904959327938	0.00101974910496211	0.000382163293592612	0.000484958936639826	0.00813114418512218	9.22741692080006e-05	0.000814760997296732	0.00238755896131548	2.29397117759366e-05	5.12276979395124e-05	0.000105596416427704	0.00025203313903425
f__Lachnospiraceae;g__Anaerostipes	0.000492988346361161	0.00104970902255844	8.03172027179416e-05	0.000210210056846738	0.000452767047180509	0.000274919300218632	0.000238594979098221	0.000129688708375664	0.000319034618581915	0.000149151818176565	0.000178930739475925	0.000232023067719359	0.00019470577861538	0.000270811279840407	0.000216050984716527	0.000262677917807964	2.29753220461127e-05	0.000413962334383099	0.000532859575089256	5.582590390336e-05	0.000266869361469434	0.000294077953628982	0.00294706734034838	0.000199922554572933	0.0014285925632631	0.000119153128854221	0.000132707929370677	0.000105022973379279	7.70064149009704e-05	0.00016878422634371	0.000787695086442106	0.000278522556069957	0.00031124928980854	0.000509607259950682	0.000124713806945927	0.00353659678903362	0.000411584996363055	0.000103559898232269	0.000368651157129543	0.00022834901074317	0.000250400631097359	0.000311522573790893	3.78719697809647e-05	0.000453197114092966	0.000120588008937221	0.00810734076291668	0.00100364581609284	0.000113729672020239	0.000106299498327267
f__Coprobacillaceae;g__Coprobacillus	0.00168595973256204	0.000864547574463267	7.11739923692132e-05	2.50019136204849e-05	9.39350288000083e-05	0.000112988054815695	0.000119890704677981	0.00731069446390431	7.46452290868963e-06	0.000165697185483618	8.61423198953168e-05	3.07756292821289e-05	0.000112844935049509	1.58248850698959e-05	0.000282834361960939	7.67735098841819e-05	3.79642766621064e-05	5.72410356969206e-05	7.86013727997376e-05	1.39965965352316e-05	5.96351150784825e-05	3.57434289298354e-05	4.79427909241292e-05	8.31783658007467e-05	0.00292221008702902	5.4515453143726e-05	3.12521057400671e-05	2.36672862459398e-05	0.000355836447880234	0.000319110847555963	5.64386972569477e-05	2.5640047082881e-05	0.000220505937436237	0.000229008177360487	0.000141394988151971	0.0010753406395633	0.000518099093081182	6.23497710057969e-05	3.34575992432988e-05	0.000192737676796303	4.13863447891568e-05	8.2778180926323e-05	0.000105675676198752	0.000193054258834339	2.95695459084211e-05	0.000147107058821918	0.000764932728836563	5.3572238888787e-05	3.04251954712667e-05
f__Acidaminococcaceae;g__Acidaminococcus	1.21984840348307e-05	2.2828586084324e-05	2.81078279739849e-06	8.29298692523177e-06	5.46272109150643e-05	2.54896592823798e-05	1.53920541961001e-05	2.61516924175589e-05	4.07823127453858e-06	1.09718407550943e-05	1.75909948082792e-05	3.64102441598389e-06	1.98592139753384e-05	1.44984896264584e-05	2.6138352303197e-05	2.45688250969027e-05	6.95247330154893e-06	6.05925418361244e-06	8.27919901700593e-06	2.11657374715215e-05	7.40704744454608e-06	1.31654726271533e-05	1.3105643829424e-05	1.37166200654336e-05	2.05356686792301e-05	4.24573496123874e-06	2.4061473324095e-06	2.94630693174112e-05	2.06925994380993e-05	1.695580171102e-05	4.28024022522554e-05	1.86801485542423e-05	5.3229686066221e-06	4.5235942581466e-06	6.64897217730069e-06	5.68248554551864e-06	2.05413893532584e-05	1.98013349565707e-05	0.000153415762360081	2.4010977248951e-05	4.52439327605519e-05	2.93144623193393e-05	9.3408692340117e-05	4.39452144084919e-05	4.26843896616901e-06	9.14427736064749e-06	1.03395453132061e-05	2.70208987112417e-05	2.11166455409058e-06
f__Unclassified;g__Fenollaria	4.43967936820769e-07	1.3712205335753e-07	0	0	0	5.20294241046284e-07	1.58417994595375e-05	4.9653244327606e-07	0	6.45990473565586e-07	1.89811801366942e-07	5.85940448022645e-08	8.79176124076063e-07	1.91397168805269e-07	2.83175909695316e-06	4.85490060001133e-08	6.92276182081367e-07	1.61283525186289e-07	0.000111479058101798	6.99604258324329e-06	0	1.62543888716751e-07	0	0	2.10881926526749e-06	1.830441251325e-07	1.45550469262086e-07	5.970895885878e-08	1.57591758424428e-06	0.00713499053409244	0	1.57305885423336e-07	1.16858778839415e-07	4.0870593712552e-08	9.26844032193998e-08	3.68729916114329e-06	0	9.11274823495675e-07	1.53659510205209e-07	3.86831378212485e-07	0.000273009350907666	3.65320717318743e-07	0	5.0601618483114e-06	0	1.03794996669673e-05	3.20770022752018e-07	0	4.09398590762031e-08
f__Lactobacillaceae;g__Ligilactobacillus	5.80348570392922e-06	1.16156411694272e-05	1.13259022960677e-05	1.3327751352423e-05	7.33273797411336e-06	2.97200375773986e-05	2.19339197425594e-05	1.11461183215537e-05	4.1165547326072e-06	2.43429941700195e-05	3.19860915456525e-05	9.06095634500892e-06	2.31508282282506e-05	1.47035384948033e-05	3.37290832490276e-05	2.64290078416549e-05	2.39946886283079e-06	1.24036879845617e-05	7.31108552214188e-06	1.9190146441146e-05	7.0419756449955e-06	1.47612417994328e-05	9.62278453610993e-06	2.177057205207e-05	2.36030554615353e-05	1.34201967912413e-05	1.04046275531994e-05	2.70825230092705e-05	2.15487451134868e-05	8.59707477083747e-06	6.2306760601764e-05	1.95079614214666e-05	8.91152449326787e-06	1.18513267158916e-05	2.20090762288978e-05	1.58235004621175e-05	2.01271778193607e-05	1.12384725300786e-05	3.36228352877865e-05	1.3206847810244e-05	1.51339720526289e-05	3.31999779764227e-05	2.31283195731654e-05	2.64610904676576e-05	1.23229719594008e-05	3.02389374343226e-05	1.61601276395164e-05	4.77586183724836e-06	5.5144057809842e-06
f__Oscillospiraceae;g__Anaerotruncus	0.000184483889466935	0.000919014418874464	0.000394776209708474	0.000270902719827582	0.000344971098593769	0.000531615798324116	0.000444175591287978	0.000460708569784908	0.000328882121508181	0.000205161463696995	0.000311177434754909	0.000191815191058218	0.000435485525787907	0.000229022113163844	0.000823428909216371	0.000485717934535222	0.000866348541156267	0.00659816690011922	0.000285177116776081	0.00024410988617074	0.00033352315570897	0.0012268922010428	0.000576901218285622	0.00148357527621016	0.000491860684132351	0.00028445719662808	0.00045151698733605	0.000323813082664153	0.000634336172186326	5.293415373191e-05	0.000444261876995781	0.000495033064326196	0.00032540558020042	0.000659536990329905	0.000495402710465283	0.0035702420522039	0.000640964703158694	0.000307613434099273	0.00121633828110587	0.00123101381666372	0.000588784075166875	0.00128629964901172	0.000796127588523312	0.000396153815156949	0.000317906096530301	0.000171205305910647	0.000798520281062835	0.00397903135140347	0.00028574432161013
f__Carnobacteriaceae;g__Granulicatella	3.18228302759158e-05	1.93538814133567e-05	6.19838869399268e-06	1.54162555399359e-05	1.2888058629178e-05	3.67607449586948e-06	9.6341702864376e-06	2.56668048732208e-06	6.28913310737358e-06	5.92917080862787e-05	5.82642953543355e-06	3.93132939610866e-05	4.02612627530679e-05	2.88272990338802e-05	0.0010274433655808	4.99504802722807e-05	6.99040559437631e-06	0.000142110144089068	3.03935507783263e-05	1.83357591263051e-05	1.41798595658531e-05	3.60993973330863e-06	1.06557441076657e-05	1.99932201885144e-05	9.65894069693931e-05	3.53303214399315e-07	7.42240782524042e-07	1.30417410024537e-05	3.39095268642723e-05	0.000169080550427868	0.00173762032960362	1.07804066549343e-05	4.04177302444588e-06	2.30381171629799e-06	9.90948719746738e-06	1.11591007417057e-06	5.41895063326136e-06	2.53704271099969e-05	9.08286793592066e-06	6.02744267074726e-06	6.05327957644321e-05	1.31084869058304e-05	3.47993475824548e-06	0.000177300605787711	1.78716326591157e-05	0.000272577812674092	3.03384903862747e-05	2.07572828671754e-05	0.000109718964271143
f__Oscillospiraceae;g__Anaeromassilibacillus	4.27817539613026e-05	0.000558821981720384	8.09260290277789e-05	8.74952870880822e-05	0.000273069143162879	0.000422171684763222	0.000164466078563532	0.0010390258947079	2.06201961663987e-05	5.28726554903285e-05	0.000121505295647853	0.000155016197481744	9.4303343882721e-05	2.45332360605234e-05	0.000167319401051682	9.90549663497904e-05	4.76035421479865e-05	0.00107920511439587	0.000103392691795619	0.000121010150802449	0.000253843144300523	0.000550294902002964	0.000128095262229578	0.00113709492132693	0.00345489232795896	0.000247372883539889	0.000385642921587823	0.000211058319498991	0.000209786518628824	0.000122846548022649	0.000964798651748996	0.000119094659803579	0.000237928491872051	0.000167970050971675	0.000166760255035183	0.000210732418703806	0.00188650011125932	0.00144784277745327	0.000170606088966054	0.000155615810967297	0.000123429324062001	0.000192806015528589	0.000166981186591369	0.000170060726342367	3.81779744417987e-05	5.66032064149364e-05	0.00017731844148159	0.000324886744213377	0.000155589188453142
f__Oscillospiraceae;g__Jilunia	2.50831204764215e-05	5.25702122735361e-05	0.000106259908089499	3.96209552788728e-05	0.000176848624999227	2.10680780170749e-05	2.36427421164885e-05	6.29691237799731e-05	8.10218238748562e-05	2.29928160982369e-05	2.34784819680389e-05	4.38385128872973e-05	3.45130687353802e-05	3.70079244734607e-05	5.05701047713746e-05	4.37959173601056e-05	4.99362966743703e-05	1.80270182165627e-05	3.37729182632307e-05	7.22366993119431e-05	4.03949077409213e-05	5.06479258807083e-05	0.00442148737310493	5.73380033709938e-05	2.27099013368888e-05	2.04185998008799e-05	2.05272458098779e-05	0.00166171191131423	9.03355643732551e-05	4.97572879984522e-06	3.04227604648e-05	3.20476153107562e-05	4.80220741060609e-05	4.87914657125334e-05	5.64438600692795e-05	5.93262192227799e-05	5.69014630217424e-05	7.93997155466242e-05	0.000591346851490165	4.1778805824795e-05	6.2397792719403e-05	2.5254505346424e-05	6.66208456821894e-05	0.000246046263435787	4.07804562066122e-05	1.888661426571e-05	3.53289005961411e-05	4.34697895355959e-05	2.0014559164874e-05
f__Lachnospiraceae;g__Lachnoclostridium	0.000296638656928333	0.000245655917193752	0.000643895379023446	0.000248143930486311	0.000614987361097417	0.000253869772418621	0.000284968798330291	0.000732012029227697	0.000190953931491778	0.000418699031573048	0.000284121292413704	0.000105398438079906	0.000223951040998355	0.000216844889507725	0.000371231694964061	0.000156475009297316	0.00053858258291456	0.000324570320510536	0.000415339409142738	0.000116974554211368	0.000111446290906238	0.00042575650120021	0.000252432721238472	0.000295851502486899	0.000368080019837321	0.000542074085533367	0.000618117912934063	0.000144621421642363	0.000231019427944988	0.000158735239669983	0.000944046953669092	0.000228268450375973	0.000345658894996373	0.000192015480859123	0.000150498377904446	0.000751762292246383	0.000201342589901176	0.000144422783268587	0.000232010728770003	0.00017550313457893	0.000453469819720037	0.000414279310885218	0.000149774859417601	0.000287818763329571	0.000155040089005959	0.00053908648101309	0.000299827717176012	0.000802871861428136	0.000127044016284616
f__Lachnospiraceae;g__Fusicatenibacter	0.00017390790319139	0.00102121064436389	0.000215869032962594	0.000442008582291499	0.000279686364087571	0.000912240422098763	0.000545446428257196	0.000396977419544516	9.0493880541306e-05	0.000324963628613615	0.00145436407439665	0.000876945467087528	0.000375527587051154	0.00118879844152643	0.000578571165440496	0.000496100908939201	0.000160007180355135	0.00036211770015303	0.000278283906949122	0.000190981329531164	0.000934835896558798	0.000578209599680809	0.00539681990379658	0.00104325894176957	0.000755350991960915	0.000156029887539415	9.36904574034578e-05	0.000298605573470184	0.000696666580770875	0.000111009207498389	0.000403591291486602	0.000358975017487124	0.000401856581580298	0.000633596964174369	0.00026690934471184	0.000197781807172714	0.000372114875940243	0.000722684601939572	0.000428104363649569	0.000100482521129709	0.000208576501950043	0.000788784387220435	0.000251420084258265	0.00102847333346187	0.000238416235582157	0.00169366800516007	0.000354535374753288	0.000100976497269625	0.000155950017408021
f__Victivallaceae;g__Victivallis	0	1.36963933180169e-06	0	9.46568110777299e-07	0	7.07214231552724e-07	1.58109119368471e-05	1.36514611521131e-06	0	0	1.59578715778463e-05	0	4.7593187717856e-08	0	0	1.29190243410076e-07	0	0	1.49656755405473e-07	1.68393738063721e-08	0	1.54967591879341e-06	1.72017972538272e-07	6.90771594131728e-07	0	0	0	0.000120726477892677	0	0	0	0	6.56721574899946e-08	0	4.12326688185817e-08	1.36016661259612e-07	7.98657374247184e-07	0	0.000158824272731682	2.1488839452384e-07	0	1.56518513445864e-06	9.00258360315252e-07	4.05633322017281e-05	0	0	2.36847464625244e-07	1.80332612429958e-06	3.3066931006232e-05
f__Unclassified;g__Intestinimonas	3.05395990888776e-05	0.000366874582553933	4.24718906593542e-05	0.000108759783813597	0.000964687924323919	0.000397481312511827	0.000396708226435618	0.000409492124452607	0.000122282512620805	1.29550748933674e-05	0.000543960848880858	4.37082349012546e-05	0.000150481881737071	2.59059206971014e-05	0.000232490768454421	0.000156732579554916	9.59041756022625e-05	0.000117026726583374	0.00152361546724786	9.32331741263905e-05	0.000258051258785772	0.00105634037914102	5.12580115081778e-05	0.0011129695433218	0.000256461266656224	0.000168443127300979	0.000282965903371215	0.000991070419930208	0.000387775411655126	2.05074286133125e-05	0.000165850725336035	0.000267968096481255	0.000347069805847429	6.23251948140682e-05	0.000217587053618467	5.49737861732575e-05	0.00066835480643844	0.000304411512697858	0.000539452264456874	0.000208701748452898	0.000430637672183781	0.000374472003550487	0.000204148191967076	0.000404917424477099	0.000115249942577636	0.00011131640087683	0.000247498680073095	0.000398885997540636	0.000246590589992326
f__Enterobacteriaceae;g__Enterobacter	0.000537387868363462	4.95617441423451e-05	2.26989759154388e-05	3.80603887732889e-06	2.70614489467335e-05	5.51120611112674e-05	1.95349555189342e-05	0.000259326033107154	1.5809846398883e-05	0.000123345734118433	0.00187103386412416	4.06808913183418e-05	0.000185247141927395	0.000665468899980102	0.000168017793644567	1.95066236561933e-05	0.000132866236335375	0.000218863892980281	0.000703672447109359	3.05115002782956e-05	2.21349350709022e-05	2.6245481727404e-05	1.50896479204624e-05	0.00247175459377085	0.000100496613390997	0.000482898480930634	0.00141190353114256	3.6210152651859e-05	0.000197165734144788	0.000325677485048015	1.37468055641921e-05	0.000941295332396647	0.000113666777200985	4.41433112638448e-05	3.78159432315639e-05	7.24383085418712e-05	0.000354480768412044	0.00243673324417885	7.61012152901781e-05	5.38468353888383e-05	2.53845600496745e-05	4.632969308023e-05	1.99730268521456e-05	2.71231578382713e-05	4.43444554464652e-05	0.00187819025852789	2.15052688286659e-05	4.39703673666113e-05	0.000113656239180199
f__Actinomycetaceae;g__Mobiluncus	6.05438832932678e-07	2.31432866928754e-06	8.46171661740396e-07	4.31069849967276e-07	6.84352647391809e-08	8.65899144900566e-07	9.11624045937082e-06	8.26174434287734e-06	0	3.14402688635992e-07	0	9.77428146101758e-08	1.81538123972615e-06	2.79858361415284e-07	1.4110874455047e-05	8.4975816742413e-07	4.92437227922603e-06	2.69569791963588e-06	2.32888398440692e-06	9.03338688436691e-07	1.2158150373174e-07	1.22904366808381e-06	2.913267342837e-07	1.81302096883833e-06	3.2383880194363e-06	1.6143089299666e-07	3.51085374341275e-08	1.59857749872377e-06	2.29035914185156e-06	0.00424766867570791	7.17437245497897e-07	2.62385247411503e-06	1.46464095955609e-06	2.62728621360243e-07	2.03336712068022e-06	1.99127400116095e-06	2.36077317527644e-06	3.05392560529943e-07	5.88514318448436e-07	1.3366206210628e-06	0.000634353711915831	1.22760883722457e-06	8.52625289035443e-07	6.63520509522183e-06	1.65203431293849e-07	0	8.99324085689405e-08	8.02051223924233e-06	2.93137732341844e-07
f__Dethiosulfovibrionaceae;g__Pyramidobacter	1.12724083657722e-06	5.9973220714101e-06	8.13589403671784e-07	9.7730165529908e-06	8.77160899483824e-05	3.99126273688481e-05	5.38259898333524e-06	0.000756984149737251	3.44544681264068e-05	8.39376172251711e-06	3.48843072539323e-06	2.53150043335845e-07	0.000200742089438624	6.24699233628922e-07	1.16813421125072e-05	0.000199157282190966	8.35112298038659e-06	0.000312246966823478	3.32319434781867e-06	1.25223030508702e-06	2.15068689642147e-06	0.00178272381214733	1.33101150784952e-06	7.25587717399339e-06	2.05404015650079e-05	1.25770774785832e-06	3.62721166435497e-07	4.8133907651588e-06	9.37089040039302e-06	2.8045982791327e-06	5.50443259186176e-05	4.59557075370624e-06	2.99992254645286e-06	6.21939273123326e-07	7.54653305203493e-06	6.92243433532412e-07	2.48938440054674e-05	2.74027896686547e-06	2.95919213470866e-05	0.000418796856848371	4.99712547506689e-06	6.18597710158741e-06	3.30301949165681e-06	2.37451902447242e-05	9.65905043690348e-07	9.23273828001192e-07	2.60769929041204e-06	1.13345309628138e-05	0.000596732713044839
f__Erysipelotrichaceae;g__Holdemania	0.000143325829729824	0.000576321797081888	0.0002369329201891	0.000793325736656685	7.80137463909276e-05	0.000137446431119236	0.00025012538614078	0.000353303380547559	6.62143229651235e-05	0.000118916175223954	0.000677497585911422	0.000229777069428384	0.000410953135815457	0.000119904044026634	0.00247161803775393	0.000439925553834159	0.000119176543515142	0.00025702893550502	0.00323225726814928	0.000518952333526058	0.00032787051537303	0.000475661191344298	0.000706756939106703	0.000657299665594943	0.000160986804425555	0.000101402102715019	0.000165899457159346	0.000535893804824641	0.000823198503535968	0.000141755256271153	0.0042029897031219	0.000578748529184985	0.000305845160189327	0.000107155715664552	0.000155336270105001	0.000553107437869957	0.000333912970545407	0.000313180932163537	0.000287058725404487	0.000557253385713056	0.00208386624968067	0.000413390030722219	0.000376658597316484	0.000560054079939	0.000660647449084205	0.00361210405767718	0.000511530920110883	0.000901137772396789	0.000331095539084195
f__Unclassified;g__Gemella	3.83406057981979e-05	8.29846573297714e-06	2.14841647080269e-05	4.55586770877815e-06	1.24556180023849e-05	2.05652917393902e-06	1.0316311735705e-05	1.44703236664018e-06	7.93731503002356e-06	1.32243786695488e-05	4.03639801820094e-06	2.47840311585875e-05	8.36089055141724e-06	4.90869633759308e-06	0.000522690800213663	1.03579627464867e-05	6.28482193860786e-06	4.25506590299127e-05	2.23390183859778e-05	2.10473369083541e-05	2.22549992852855e-05	2.2068523606044e-06	4.5526417624527e-06	2.12184781721561e-05	8.77246313974289e-05	1.9514282749155e-05	4.66669223738222e-05	4.98183482233364e-06	4.47066298167526e-05	0.000231834286673041	0.000741904599047969	1.27212230166292e-05	2.02123318076328e-06	1.26740803086854e-06	1.1057915913448e-05	1.03218246147996e-06	2.02479496239214e-05	1.685499808472e-05	5.76250855431758e-06	7.77027310659199e-06	5.16941622229275e-05	5.90341397822754e-06	7.58973777543261e-06	0.00100318056634514	1.45605792098457e-05	3.92818689266137e-05	1.76556466294717e-05	4.51152405110796e-06	7.84475807548703e-05
f__Aerococcaceae;g__Facklamia	7.66656583904919e-07	0	1.24702373607591e-07	2.78805071418955e-07	0	2.67538914098168e-06	4.71722894414848e-06	2.37805996674512e-05	0	0	2.71232269434584e-06	0	2.36245293815238e-07	9.38621478649893e-08	1.19254052372424e-05	0	0	0	1.46079361668654e-06	0	0	0	0	3.71050305370353e-06	4.93828441405716e-07	1.41823931667256e-07	0	4.18730345446498e-07	1.87998590273015e-07	0.00392214732525022	6.63873997220905e-06	0	2.73143582225047e-07	5.35156392810765e-07	3.19571407728018e-07	4.58183720960871e-06	0	0	0	0	4.39263942226272e-06	9.55978336335691e-08	0	4.45719772031694e-06	0	0	3.4636130327227e-08	0	3.07563262909164e-08
f__Sutterellaceae;g__Parasutterella	6.0349363437019e-06	0.00186083406018677	0.000678380232083321	0.000743086515409252	1.0842087640558e-05	0.000660667294758416	0.000242711836582292	0.00114234910675554	0.00131575541546456	0.000166416049297002	0.000526087655386785	0.000400817851153244	0.00110613472447858	1.36199277039442e-06	0.00251327520444792	3.69208579687955e-06	0.00016007869190764	0.00131970107033944	0.000759376731522218	0.000514792276436873	0.00197756783990586	0.000140004362875248	6.41999454711331e-05	9.80312725565515e-05	1.95237900008021e-05	0.000102148485043966	0.000182401193322879	0.00206686174049341	0.000382955319758546	8.92522890360825e-05	7.08000913165643e-07	0.000311652829386536	0.000540763424530624	2.45294209387222e-05	0.00224236302197189	0.00059659636687551	4.27392118342396e-05	0.0013333797332096	0.00152151174262782	0.000851046548712041	0.00122198512474306	0.00110240158412331	0.000991930479107224	0.00144255676806856	0.000764261279874591	0.00214763975953813	0.000307814791834669	0.00024208505912442	0.000371746160713468
f__Oscillospiraceae;g__Dysosmobacter	3.42458865797442e-05	0.000848482211819325	0.000157984161398451	0.000434556022636641	0.000355136705120739	0.000470311747072318	0.000675382597495193	0.000471893603909205	0.000130983418057298	4.71837614276763e-05	0.000338091362236204	0.000123594399759311	0.000563233540047479	5.66921253882558e-05	0.000329336809203285	0.000515175463439308	0.00100945376775082	0.000207697746480904	0.00016282058603689	0.000212610767097681	0.000297439092262937	0.00125806346584211	0.000189622039310721	0.00202868855763695	0.00056518116286489	7.35273717134826e-05	0.00011545479133357	0.000893309016879366	0.000365590703712324	9.00228673793973e-05	0.000253558944673967	0.000549414967188118	0.000329820033864438	8.53281165690948e-05	0.000407538581275847	0.000290182687060309	0.00164208574385148	0.000673089268184444	0.00191521406791168	0.000294317381848311	0.000326010754047774	0.000220142033327749	0.000507384512159996	0.00130578709204536	0.000494636856274434	0.000131324573793829	0.000678499801695861	0.00326049428172193	0.000310168158872593
f__Aeromonadaceae;g__Aeromonas	6.6771710045578e-06	8.5214090263713e-06	4.79445002218545e-06	6.58166819835856e-06	4.33233245390538e-06	1.4102281657746e-06	7.04746694094395e-06	2.07235842840335e-05	6.4718442546732e-06	6.8263949073085e-06	1.10806436364129e-05	5.50421593755322e-06	1.52996877480901e-05	2.90100541271007e-06	1.74802926695716e-05	1.24945888009518e-05	3.37767695099513e-06	3.74457121141645e-06	5.99524853217128e-05	4.56788534525312e-06	1.28535049978928e-05	1.81090855050958e-05	1.14141502727414e-06	5.98769436231896e-06	2.6341358486654e-06	4.24571438982324e-05	8.81476491775453e-05	1.0788174800461e-05	9.46055852514487e-06	2.44595653961983e-05	2.59513719755327e-05	6.59607173455654e-06	7.38615847529618e-06	2.16380409812648e-06	5.18899978307028e-06	3.18422514936031e-06	1.6267398845762e-06	4.23597612508074e-06	7.98580658817971e-06	4.09640489216438e-06	7.705115840283e-06	2.90413884352606e-06	7.67006759627679e-06	1.19714683520152e-05	4.39947937234339e-06	5.53481473834558e-06	1.36164804117883e-06	4.04924051718766e-06	2.08040121487719e-05
f__Oscillospiraceae;g__Vescimonas	3.03572425345957e-05	0.00348340299761343	9.41410305450496e-05	0.000350525066984922	3.2808728478885e-05	0.000545804841320473	0.000235739438334545	0.000428957066714887	2.30504233926732e-05	1.88804029742878e-05	0.000583568262933605	3.4940638754038e-05	0.000219816356219281	1.57200569109687e-05	0.00138475772164438	0.000221254297553123	0.000199158853677295	7.43793041073912e-05	0.000717260020576288	2.76543429281255e-05	0.000577005999043999	0.00105055079373304	0.000308825381963827	0.00187156493588085	0.00133728267484101	5.80254123262938e-06	9.0066900603817e-06	0.000536616005660659	0.000437302924317016	9.70366914346109e-05	7.46637471275614e-05	0.000835381603712235	0.00014869305268232	2.60004036542964e-05	0.000400030669686828	1.16653005402558e-05	0.000558886301125449	0.000254664726220522	0.00233294370152296	0.000894130587270815	0.000301271982503736	0.00070801747797026	0.000254065631172451	0.000263664895439939	4.35485103265148e-05	5.67426113302568e-05	0.0010320805589494	0.000453598451916738	0.000394687014086225
f__Unclassified;g__Levyella	9.33080510150382e-06	2.69679214679957e-06	6.12666213206437e-06	3.8477788528974e-07	2.39772278585127e-07	1.02244746297844e-05	4.73449855749015e-05	2.01796802179549e-06	0	2.67129386281721e-05	1.97589225032637e-06	9.1509400816674e-07	8.49711976275879e-06	1.13320095026404e-06	1.47226585354115e-05	1.65872544574868e-07	1.12223795568888e-05	1.33351565484394e-06	0.000740355050554579	9.08156784585318e-07	2.24816933696767e-07	1.54924998587604e-05	0	4.63303790108227e-05	1.55674886244016e-05	4.21594686358418e-07	4.86390317097485e-08	8.34429010360198e-07	1.91373050145949e-05	0.000364184476175196	1.80428744419129e-07	1.68650362881332e-07	1.4356974814813e-05	1.88172485703642e-06	1.26580073280488e-06	4.91406858213308e-05	3.00322846155723e-07	9.77748387358509e-06	3.58538857145488e-07	1.33335161044602e-05	0.00333326032084022	1.18016271017741e-06	1.39266973898109e-07	9.89462164518552e-05	0	0.000173986058916942	1.88185323039362e-06	6.12971040607528e-08	8.12405890205924e-08
f__Alcaligenaceae;g__Alcaligenes	1.21538055728042e-07	0	5.56409078284012e-07	0	0	6.21482946411328e-07	0	2.57337036850352e-06	6.54554346619727e-08	5.10084058413234e-08	1.14004418727243e-07	0.00326459520402176	3.14920097834569e-08	8.89478992856705e-08	1.42520747715708e-07	5.75862668572776e-08	0	1.51291264899879e-06	8.71474183600223e-08	0	3.53693590834996e-06	3.48142314761896e-08	7.55595967198e-08	2.36264571460737e-06	9.96037759405598e-07	5.09995620004641e-07	4.21298826679925e-06	2.60603611075264e-07	0	2.58944199654147e-07	1.7111293906283e-06	0	0	1.15923038002118e-05	2.48336280868262e-06	0	5.02711096663335e-08	0	0	0	6.28472367224832e-07	0	6.89811105385984e-07	7.21802541047985e-07	8.30755721924896e-07	6.61794704140572e-08	3.07568837305776e-06	0	0
f__Moraxellaceae;g__Acinetobacter	1.57290469186626e-05	3.50754052292963e-05	2.76750701130826e-05	3.27540065508393e-05	1.45950799013156e-06	0.000196701471553255	6.73444117181863e-05	2.05149707201315e-05	9.29684674152233e-06	1.17105597998609e-05	3.97165841910132e-05	8.49051666493867e-06	8.4469023978507e-05	3.55182474966041e-05	0.000110160343586641	8.2216715108445e-05	8.19294170230965e-05	0.00013642434841565	4.98180514270476e-05	1.21292636033632e-05	2.79580105232945e-05	8.68300352459127e-06	3.2825647550128e-05	4.03613851382772e-05	2.26830064152761e-05	0.000220133987532021	0.00301460087838217	9.4225956054416e-05	0.000100722104431754	2.30038972235207e-05	2.32877405567548e-05	0.000103956524240272	4.31595937605926e-05	6.94730050777556e-05	9.85083828416853e-05	2.37537259467198e-05	4.33376294851457e-05	3.9868697079099e-05	3.61091133429033e-05	9.84572320527349e-05	0.000164123847261982	9.4160291249558e-05	6.47120183875992e-05	0.000105624587891734	1.53856960928667e-05	2.94293247238124e-05	3.2270121372075e-06	3.29388282413016e-06	3.20516392463913e-05
f__Actinomycetaceae;g__Varibaculum	1.13465363469171e-05	0	1.3869697661376e-07	9.24608655215921e-08	1.20110872807542e-07	1.16354094063676e-06	1.4508652072124e-05	6.06800267173497e-08	0	0	1.74319756120533e-07	2.79322192076874e-07	2.89706641313682e-07	2.5315409438406e-06	7.85327995005438e-06	1.80985410122872e-07	1.25030191105009e-07	2.97585405445765e-07	4.48261778170588e-05	6.83252753293026e-08	3.46181906647701e-08	0	1.08125582738342e-07	0	5.04456517503796e-07	0	5.42407179459833e-08	8.68767247239635e-06	5.27641871508729e-07	0.00283645830848908	2.36270989526734e-06	7.5077808952047e-08	8.0408942056995e-07	0	3.86640763348014e-08	3.10007296184094e-07	2.4677212570136e-06	5.5921454756115e-07	2.77103450174628e-07	4.53796895302722e-07	0.000275541451560875	7.63590923407354e-07	2.11972767739611e-07	1.67689933475997e-05	0	6.77167410135043e-07	2.40222543327095e-07	7.75980921736126e-08	8.63251537021619e-07
f__Lachnospiraceae;g__Anaerotignum	8.75845445732827e-05	0.000117699515211757	9.31577009212961e-05	0.000118779337806991	0.000492141699508508	8.88475323250053e-05	9.34818376989763e-05	0.000344877449607336	0.000204867168645482	5.3575621754006e-05	0.00023346444193825	5.34146116613318e-05	0.000100786209508565	8.92592605624798e-05	0.000588795422417907	0.000112762658036078	5.1945186112805e-05	0.000120338974252368	0.00204509040106583	6.13897835627327e-05	8.15381882765535e-05	0.000142840009662442	0.000218536252037595	0.000156028584596509	0.000258152995802492	0.000130446389986571	0.000190286918155381	0.000146676159179833	0.000117173073755769	0.00037618722187553	0.000424689988846713	0.000238495229059884	0.000323879401443861	7.87988511019539e-05	0.000102906591368085	0.00022304853851203	0.00016625875611866	0.000119298490341749	0.000163154737218114	5.38144601290465e-05	0.000303416593264357	0.000130667880451717	4.70769095583834e-05	0.000156778523503276	7.63560540096462e-05	0.000322068389303598	0.000246623843260458	0.00265393161171946	0.000524843395721915
f__Erysipelotrichaceae;g__Amedibacterium	1.88196874022007e-05	1.89261022306596e-05	8.99735037174195e-06	8.07281210999325e-06	9.12076113200612e-06	2.75577889260817e-06	4.77965097197459e-06	1.61758478864457e-05	2.70539961626509e-06	3.55198462297502e-05	5.05064305519558e-06	3.42320462509225e-06	3.15985042825943e-06	6.25031090811511e-07	1.71091633734363e-05	2.91317791951401e-06	1.51356854150231e-06	4.57289006780374e-06	5.0046827526074e-06	1.23602989122997e-06	2.24837157226202e-06	4.10794386903806e-06	4.09911163298136e-06	1.08211098658555e-05	1.01508433182504e-05	0.00246060983287343	0.00055670169144164	3.21877904043491e-06	2.01065954732376e-06	5.90444329008264e-06	1.02668815828579e-05	4.09693353791684e-06	1.05270591799506e-05	3.88019808760468e-06	2.69370710626519e-06	2.53668488133002e-05	5.40588534564461e-06	1.91673624426218e-06	1.12587758481412e-05	9.23036282910014e-06	4.97746925802845e-06	6.43879016785768e-06	8.98549180072567e-07	6.79473127708048e-06	2.30087957109964e-06	1.35890702342105e-05	6.78888341912516e-06	3.57971592875708e-06	1.36714355416908e-05
f__Lachnospiraceae;g__Eisenbergiella	0.00116140210149592	0.000574679820003536	3.06136054603814e-05	6.9625618333176e-05	0.00242468524297574	0.000105657607973006	0.000156735266297749	0.000311486089967935	0.000115359545445782	4.35126357139707e-05	8.03398500731979e-05	1.37981478312981e-05	7.65082086587275e-05	4.34231748914635e-05	0.000152637706025437	8.26357291674933e-05	1.84290971722473e-05	0.000109058337596204	6.38648429669712e-05	3.63324109064711e-05	7.30283282084307e-05	0.000499229743151937	0.000221989005207188	0.000219560359173224	8.01003528798247e-05	7.22591989520245e-05	6.01842299345908e-05	0.00026090340545088	0.000113436847686296	9.27491237124289e-06	0.000466840640256628	0.000173030632899217	0.000101760333334302	2.2341916335202e-05	6.01250663226087e-05	0.00126663753722735	6.45637695325308e-05	5.25266892853722e-05	0.000103220591935223	0.000319999601470596	0.000867233789538434	3.20551807126302e-05	3.14524954028195e-05	0.000229601242804877	6.29078167694614e-05	0.000206521933445579	0.000143914338531343	0.00136049642205065	9.21430452423096e-05
f__Sutterellaceae;g__Mesosutterella	0.00194719903890858	5.70434126229812e-06	4.39570546822987e-06	8.79626959922532e-07	0	1.14944447352079e-06	7.49731492429809e-05	2.15847613867639e-06	0	9.00966049979976e-05	9.34303728847463e-08	1.10486714637339e-06	0.000392115686801924	0	3.50961323982711e-05	0.0004037069710015	0.000105631497081349	0.000125741764653752	0	0.000214506059750982	4.93002559772205e-06	5.39580714780634e-05	6.66525660658366e-07	2.4568293854522e-06	5.93523565391868e-06	1.05889637160002e-05	2.16913313919738e-05	1.20785298454784e-07	0.00011629849028171	8.39565979475205e-05	0	7.00256589962951e-05	9.22123418602702e-07	0	5.61770762651906e-06	1.70681713187302e-05	7.40518117119186e-06	0	1.80723382789474e-05	3.62610496013781e-07	2.73699919094216e-06	2.34296873202876e-05	9.70422266599493e-06	1.62019345635933e-05	4.19512650332802e-08	4.31097960513359e-08	1.35570245481408e-05	0.0024110329826444	0
f__Coprobacillaceae;g__Thomasclavelia	9.74393588646444e-05	0.000169074488983066	0.000121570428593166	6.6869667662657e-05	0.000747658485088822	0.000130167717128951	9.66404697770255e-05	0.000329446338262532	9.47205170580771e-05	0.000894586591367246	0.000114862906517444	0.000252527083875132	0.000123665152165174	0.000209888188700259	0.000198293284435397	0.000134503683787711	3.65479178816787e-05	0.000202253018118689	9.73547933256257e-05	9.26952071010308e-05	7.68965161400037e-05	0.000159825392095342	0.000196733992722775	0.000171324447683944	0.000238221447350495	0.000195976610102787	0.000131939070816261	8.91371270390802e-05	0.000187336263418535	0.000139566581291184	0.000481983698250172	0.000218466442775249	0.00238354881646329	0.000136435896631511	0.000126039426415937	0.000241624290069546	0.000165135151109651	0.000135547338472495	0.000369152623039643	0.000127945126445576	0.000132674463062559	0.000139479010771562	6.59394584561568e-05	0.000195972614777393	7.58736445293267e-05	0.000346706683474531	0.000166083493960282	0.000738638172785165	9.00265148020561e-05
f__Oscillospiraceae;g__Fastidiosipila	0	0	0	0	5.64098987306988e-08	5.15035077179531e-07	8.0326298657424e-07	4.13444533337198e-05	4.29843930428372e-06	2.46618622737406e-07	6.70228771134727e-07	1.69635646856028e-07	8.22655139168868e-07	3.24631505036237e-07	1.24427487604108e-06	9.76324964699531e-07	0	4.57230818889946e-05	1.94933774797692e-07	7.59654818357743e-08	0	5.62975510515363e-07	0	3.6506852646231e-08	2.98466352204389e-07	0	0	5.05523134107883e-08	7.00225025433968e-07	0.00221634061938551	2.86523345443047e-05	0	4.19922930104292e-08	3.70178243689484e-07	1.50223481300821e-07	2.27079181580763e-06	1.97785446432677e-06	0	3.75878117250297e-06	2.74611621241368e-08	3.08697807549023e-06	3.96117183076367e-06	6.00963672364748e-06	3.94678685639834e-07	0	1.50036053034094e-05	0	1.8780389329252e-07	6.5677472226919e-07
f__Enterobacteriaceae;g__Shigella	0.000133432887800985	5.55098289859776e-05	1.78323231967325e-05	1.70193477460842e-06	2.59910269567466e-05	1.10948796552759e-05	1.08439755175014e-06	0.00087259522453139	1.55555028059045e-05	7.23693506396596e-07	1.59500482936023e-05	2.1908921349371e-05	1.98554737909525e-05	6.1463411803581e-05	3.93626466924358e-06	1.78201834256166e-05	6.4163715483026e-05	1.66784655243864e-05	0.00216762431828934	3.09119098321124e-06	6.14485597736722e-06	1.50247465316163e-05	2.81462129392418e-07	2.42830214085429e-05	7.22279038029172e-05	0.000574284728049725	0.00044356604507615	2.91948462207039e-05	0.000171692175195642	0.000917781276181681	3.12871159136854e-05	1.02931417856783e-05	0.000115120342632692	5.83877720625034e-05	1.34365462989808e-05	4.39221313096968e-05	1.09386753145767e-05	7.75021601236134e-05	8.46316760078751e-05	3.58156731681163e-05	1.31506774803378e-05	1.64304733369718e-05	3.13599449500207e-06	3.12117924735589e-05	3.88789549695493e-05	1.70358509372958e-05	3.5788001607785e-05	2.96449850507137e-05	2.27369483782739e-05
f__Eggerthellaceae;g__Adlercreutzia	8.55523656173323e-06	7.94247373959817e-05	2.58522302930751e-05	0.000196410922290498	3.82155139388055e-06	1.25628999512599e-05	4.53670298059686e-05	4.30115923504688e-05	6.98792109146898e-06	8.95947395768846e-06	0.000378167303865977	2.73427680417059e-06	2.51917903442242e-05	6.33853197835995e-06	2.844229684523e-06	1.94415192055615e-05	5.33610856572926e-06	7.61114593143796e-06	1.77167109803613e-06	1.1937412521197e-05	9.02740861329692e-05	9.54503661616475e-05	4.4865418089984e-06	0.000289023294733781	0.000121045751077609	2.26918190269226e-05	4.09690987821839e-05	1.59691096663281e-05	5.45775314560467e-05	7.38677775223691e-06	3.45085899880653e-07	2.01992564894079e-05	1.07928503416116e-05	5.73210717615926e-06	5.40380645684641e-06	0.000136568677321069	2.41082500715215e-05	5.24848794712728e-05	9.7133923856555e-05	0.000399868211181989	2.19563882837089e-06	6.1318683908323e-05	5.1956640389538e-06	1.25234983071339e-05	1.57194873583148e-05	8.46320274170174e-06	8.93924917882807e-06	7.18160108498678e-05	0.000530710288357175
f__Peptoniphilaceae;g__Helcococcus	9.70657019686891e-08	0	0	9.60547507538801e-08	0	6.62092522846808e-07	4.6232930246419e-07	1.40012294768791e-07	0	0	0	0	2.01136817626303e-06	0	1.53278370607816e-06	0	0	0	2.71497575243883e-06	3.6665769246809e-06	0	2.23352884621798e-07	0	4.27164294514779e-07	1.25759544604033e-06	0	0	0	1.13342110381204e-07	0.00205761619415921	4.62739929686914e-06	6.31495589316282e-07	6.53039024012656e-07	0	3.75558703252052e-08	1.43715717557326e-07	0	4.90911405711686e-07	0	0	6.19775999300919e-06	4.95025145767015e-07	1.24713920351127e-06	5.74270578125848e-07	9.39402680898241e-07	6.89444409477044e-07	0	0	0
f__Peptostreptococcaceae;g__Romboutsia	5.59671469213577e-06	0.000289625090795455	8.52744053026192e-05	0.000320848214767712	2.27097449127938e-05	2.54159041236251e-05	0.000322734315302834	5.12257877631171e-06	1.12995893097881e-05	0.00028560652050901	5.15599669188781e-05	0.000845839010262236	0.00032609404373348	0.000762995841350782	0.000800182468818082	0.00038005596499895	7.61141607090472e-06	1.77465922454937e-05	8.90167489498887e-06	0.000178441085194572	2.45775222473449e-05	6.44729939579075e-05	2.28552456004009e-05	2.80751789711369e-05	0.000988630637152691	2.1208157699991e-05	0.000167639078045986	0.000149657918830568	0.00018672384577082	0.000183653572989423	0.000512129621369093	0.000117454021205956	2.96806845877995e-05	2.64923876024883e-05	0.000192168434420678	5.18497272164183e-06	2.9056671812927e-05	0.000178815196300122	4.67108503277793e-05	2.26835658571323e-05	2.29496235660773e-05	0.000119383171656197	2.85872468613157e-06	0.000863440183858809	2.64420059355266e-06	0.000229568064880413	0.000200588276239476	1.60574872533194e-05	0.000121037386736059
f__Eggerthellaceae;g__Eggerthella	0.000145219933627402	0.000357211955363535	3.77477802018661e-05	3.67294543007493e-05	0.000268259898858797	4.06159578529567e-05	4.73332540458452e-05	0.000179078972071378	6.18719859951289e-05	0.000118562161793211	4.85673674524452e-05	6.75670311099406e-05	6.75516297200695e-05	8.28926149020241e-05	7.00423971319463e-05	3.365942656244e-05	0.000311909285535788	0.000168176342592025	0.00018482019790242	9.23159441085602e-05	4.65893708518509e-05	0.00011832316608214	5.47955463094162e-05	5.2837817739066e-05	0.000160403736118418	7.64414451544082e-06	6.69002154064627e-06	6.49065097360285e-05	8.50512523997162e-05	9.63964560510644e-05	9.94444781818437e-05	8.01864694311373e-05	0.000184980597198108	6.20850728593159e-05	6.71046452896592e-05	0.00135699301311168	6.00960922153145e-05	2.89242969162033e-05	6.39027627781573e-05	0.000121113204027223	0.000127109132034972	2.95207283772897e-05	6.03256389778562e-05	4.4842618314131e-05	0.000212502496052939	0.00180906557366708	0.00038272902486207	0.00139008821019547	0.000165750589072323
f__Borreliaceae;g__Borreliella	0	0	0	0	0	0	0	0	0	0	0	0	0	0	0	0	0	0	0	0	0	0	0	0	0	9.03238353721047e-05	0.00197377227195008	0	0	0	0	0	0	0	0	0	0	0	0	0	0	0	0	7.8534283919433e-08	0	0	0	0	0
f__Enterobacteriaceae;g__Raoultella	8.45373215467351e-06	1.77219627996327e-06	5.93896797798401e-07	6.66262119199709e-08	1.71677536790008e-06	1.33489322328967e-06	4.00287375225195e-08	1.90693008671182e-06	5.2322051125381e-07	1.95859942788921e-07	4.82199301341985e-05	3.2261522374209e-06	7.6539147532174e-06	5.29550522445954e-06	1.65460164784942e-06	3.46489791908778e-07	3.26045149353388e-06	0.00025228470027888	2.67642765680863e-05	1.53306185840049e-05	1.6115045681745e-07	4.63919456484751e-07	0	0.000274461989200184	3.20394497786623e-05	1.63192730965597e-06	2.20594805366112e-06	1.14460973536297e-06	4.04745332077172e-06	9.18449673633807e-06	2.34470023584726e-07	1.28364957638788e-05	4.01188352264347e-05	1.61308405891748e-06	7.18952967975047e-07	6.95594033179902e-06	2.21448023271037e-06	5.94324956967651e-05	3.03766456963333e-06	6.71774365322316e-07	2.33851834216474e-07	9.02777965367554e-07	2.43150731392776e-06	2.61817938547952e-07	8.46513245877898e-06	1.8821496155195e-05	6.7236899222866e-07	3.36135161200154e-06	7.13657816219776e-06
f__Unclassified;g__Flintibacter	5.67906114396797e-06	4.8198694507117e-05	9.50138934219575e-06	2.8717104028122e-05	4.16338174625571e-05	5.77481436197238e-05	4.49071960632387e-05	0.000102041169437607	2.12596740707263e-05	1.20320810644411e-06	0.000127310234023455	1.644850371954e-05	1.54712395798408e-05	1.62089791042509e-06	7.96106333628456e-06	1.84662639903487e-05	2.28809862332427e-05	1.13402925977928e-05	5.76616144440768e-05	9.15180173314893e-06	7.35805087584236e-05	0.000180538045017056	1.21686817188727e-05	0.000203292236027692	9.91473315169396e-05	0.000109608800761788	0.000201807810649309	0.000129722575788519	2.94773508998969e-05	5.25459466384259e-06	1.30158922417022e-05	4.49514222319534e-05	1.41501604686281e-05	0.000147562370122489	3.39110835614948e-05	3.11671601305298e-05	9.69930084545273e-05	8.76065299802087e-05	0.000125365186224844	8.84917623962406e-05	3.53841576842162e-05	3.00910329925287e-05	9.13826601606076e-05	5.47938956665406e-05	0.000224001153637038	2.01821375500068e-05	9.20179361739137e-05	7.05300556650848e-05	2.0108135861402e-05
f__Oscillospiraceae;g__Lawsonibacter	3.82820163444337e-05	0.000216743480952214	3.71294799229143e-05	0.000147260622604982	0.000165624232934508	0.000278063978459866	0.000189948250411919	0.000254316831967031	5.20587943691283e-05	5.31334227740767e-05	0.000179912587860967	0.000237623341706243	5.5393911816382e-05	4.21266198024776e-05	0.000158684082449193	6.19207916919876e-05	7.51871944021843e-05	9.54143976139399e-05	5.01283034738585e-05	7.69270142273357e-05	0.000127348312502905	0.000598242568359282	6.35287358281005e-05	0.000972159794240685	0.000187079786954357	4.17754867434983e-05	6.28592329937591e-05	0.000169640441160333	7.34968482775993e-05	2.4981819640192e-05	0.000190774284405584	0.000156263097649105	0.000254600733720498	6.68505643243676e-05	0.000111511520442639	0.00017185818128432	0.00020225385986694	0.000112905279277199	0.000349802487344926	0.000164972580821205	0.000171648571737188	0.000236048317823316	0.000258124713511826	0.000278911680626847	0.000144657913422718	0.0010902309339982	0.00019776871115409	0.000138738363084266	0.000130387280972469
f__Eubacteriaceae;g__Intestinibacillus	1.11051726023e-05	2.25751091053514e-05	9.15426368765677e-06	1.58575690823754e-05	7.49960181966408e-05	2.87598306052534e-05	1.80594835435476e-05	4.007279569016e-05	5.79156117473587e-06	6.5808930705905e-06	2.1145621474045e-05	8.40114409832782e-06	4.34698347036733e-05	1.93942907914894e-05	3.79693890263873e-05	2.14670402399826e-05	3.17153465246488e-05	2.26283296787275e-05	1.12485843541738e-05	1.47682018628914e-05	2.54339310451919e-05	5.2137279967667e-05	1.15886637557538e-05	4.40076330442986e-05	3.54181922375553e-05	0.000705969467987474	0.00176241669330443	2.38415096713945e-05	9.87783634747445e-06	3.719606605081e-06	7.83415464051205e-06	3.0462438124942e-05	1.06252821460534e-05	2.66279125217411e-05	2.22380180303504e-05	1.85248673891771e-05	2.12038457745651e-05	2.09567610959973e-05	2.35984646545314e-05	2.93696989770749e-05	3.94183621558794e-05	3.00998677581274e-05	4.24085576501744e-05	3.62776516137305e-05	1.50241371811859e-05	4.13064744775831e-05	1.96968093265013e-05	3.0342409573076e-05	2.51244797086266e-05
f__Oscillospiraceae;g__Ruthenibacterium	4.17991337520174e-05	0.000643593821960563	9.88824924116633e-05	0.000125103330897502	8.90895915696469e-05	0.000311912949829424	0.000222385660663571	0.000544138855202396	7.57878046724117e-05	4.90213680912042e-05	0.000126686352643399	4.95778212352234e-05	0.000108451442071974	5.69583609989218e-05	0.00022097376316448	0.000130710396960492	0.000158776974415661	0.000129097352017962	0.000182598914317232	8.18349093822829e-05	0.000182679014951086	0.000748646712778475	5.79527430590468e-05	0.000571239010799391	0.00035538568461151	1.21448122099413e-05	1.04589517637448e-05	0.00014525676940658	0.000238541679934766	1.94394468297782e-05	0.000288163140446428	0.00016045525746099	0.000120960314885747	0.000280039676179573	0.000168688368195126	0.00173702994992048	0.000271686000203016	0.000111992440164765	0.000700176695468804	0.000340481558010945	0.000971764497926312	0.000296623856912494	0.000177499611204213	0.000386734717872884	0.000160527298956524	7.3059152964097e-05	0.000104932265333724	0.000953050391227124	6.02766752195427e-05
f__Peptoniphilaceae;g__Finegoldia	5.20000820608756e-05	5.69431030358035e-06	2.02641357112335e-06	3.90406661688242e-06	2.13567000651262e-06	8.32321642620626e-06	3.85134248645981e-05	7.4023483721727e-06	1.66957190772259e-06	1.12261963766103e-05	3.85546273107212e-06	1.68327088527934e-06	1.44702779252081e-06	4.18831874764939e-06	4.56448717475303e-05	3.47578211617152e-06	2.46934627432394e-06	1.88380481082881e-06	0.000152329699230932	2.88964484360608e-06	3.76929798517783e-06	1.33277150764052e-05	2.562351049268e-06	4.88553992664684e-06	1.02623693182251e-05	4.30780839546584e-05	6.68566572042456e-05	2.56479668438069e-06	6.70027320678864e-06	0.00170135819611941	1.25537050242972e-05	8.23509716942765e-06	4.3589272638553e-06	4.84316535493741e-06	2.90551676846256e-06	5.7126997729037e-06	1.18601492953941e-05	4.10371253212112e-06	4.84027457146408e-06	2.4407180539472e-06	0.000482773438083455	4.5543542090879e-06	2.70200613903079e-06	1.64417244468423e-05	3.32988166201663e-07	1.82653944070776e-05	5.48935745814416e-06	3.68968528611061e-06	3.82531808243272e-07
f__Peptoniphilaceae;g__Anaerosphaera	3.92276803068951e-08	2.96506748748517e-07	0	4.78582649002605e-08	2.21627175347808e-07	1.71283701492667e-07	3.58252975056171e-06	2.42630027723435e-07	7.0763312645196e-08	7.20681766176334e-08	0	0	1.59090239364347e-07	0	1.44216058151039e-06	0	2.25435721874329e-07	2.40251366083997e-07	3.47841916348019e-06	1.24620631420108e-07	0	1.2954086968868e-07	0	0	5.52681403777647e-07	0	0	0	8.41709506048083e-08	0.00168521011980088	4.72956075596482e-08	5.56131918163311e-08	1.82640132268597e-07	1.05861537812839e-07	0	2.37217435269298e-06	0	6.3746990790231e-08	7.67623261921154e-07	5.34961202026429e-08	6.96967253991638e-05	1.87614937053406e-07	0	9.75452397682104e-07	0	2.29699493106648e-06	2.83844546178087e-07	0	0
f__Lachnospiraceae;g__Anaerobutyricum	3.19062992249806e-05	9.55357411885546e-05	7.74471981491109e-05	5.17781057804597e-05	0.000157404231406362	6.9573199611788e-05	0.000125850439759595	2.46610234787729e-05	3.79483476930649e-05	9.07650846071821e-05	7.65104967272836e-05	8.96145773823611e-05	7.04964158027353e-05	0.000119577548950989	9.9822733854939e-05	8.38623403088771e-05	3.14126222267043e-05	8.41801246827016e-05	8.03310660006125e-05	5.12510679976507e-05	7.8365514413494e-05	5.80442119446384e-05	0.000150417237102904	0.000102114142126248	0.000287078303187442	1.58562706941232e-05	2.556992317e-05	4.29494131489242e-05	8.07131301492541e-05	1.27760907888052e-05	0.000198891519253523	0.000115853159592627	3.99482790735388e-05	0.000112608903003712	9.94025189981262e-05	4.98920649548494e-05	9.22956202348939e-05	7.69876172773669e-05	0.000146300559255499	1.65880705283882e-05	0.000132624772967935	8.67567836598771e-05	3.55048083064281e-05	0.000314073037327393	4.42635113572748e-05	0.0001370348106764	0.000112805871967301	4.21196857236043e-05	4.6677601255645e-05
f__Barnesiellaceae;g__Barnesiella	0	0.000144843845433262	2.85660441271682e-05	4.59611453898703e-05	2.04460079624219e-05	2.83196812193307e-05	0.00114423929916124	2.18300466785961e-05	0.000100762312241649	9.51046511925239e-05	0.000517487100522822	7.12492736840209e-07	3.15859442678815e-06	9.86244332024207e-07	3.26593431433213e-06	2.97866090807609e-06	5.95900125793772e-06	2.12941517119097e-06	1.48057149532637e-06	0.000105454707602106	2.91377385730481e-05	8.37851140511938e-05	1.7415079444918e-05	4.48045594766415e-05	3.13559624443443e-05	5.14941157895144e-05	4.73078584556461e-05	0.00042132933995966	5.49217783158662e-06	5.55216935185691e-05	1.75536876565176e-06	6.44195910322766e-06	1.55426652782404e-05	3.66938917043797e-06	4.09955777377598e-05	1.84004287504469e-05	0.000848173441117536	0.000320269447233944	0.00160744066729162	1.05943025136727e-05	2.11447554066353e-05	3.26245639655036e-06	3.15734270176371e-05	0.00102439646514976	2.09406880083478e-06	9.31815045937599e-07	2.5704981723571e-06	1.83230859879898e-05	1.82186953746983e-05
f__Lachnospiraceae;g__Simiaoa	4.90020081310682e-05	1.7692713131624e-05	1.20892121990667e-05	0.000559471186764118	1.9087420716962e-05	0.000532835064234031	0.000788100917033115	8.06578267680975e-06	2.10205283389632e-05	7.74652779613827e-06	8.34938493317932e-05	4.07621567109415e-06	0.00135950205323281	1.83346680487669e-05	8.51626546199437e-05	0.00160639523894164	5.30266527498323e-06	1.49838825021083e-05	9.96842376373474e-05	6.76813637277473e-05	4.24931635382251e-05	2.10249880502558e-05	9.08518322865703e-06	2.04376085280873e-05	4.32167657201362e-05	1.03133916162818e-06	1.3738123343789e-06	7.80799590214176e-05	2.17423650587677e-05	3.5686063657037e-06	2.9286676378069e-05	9.26433333218304e-05	6.12297611626372e-06	2.36215701988679e-05	1.25686189738651e-05	7.07335147513268e-06	2.37044055603075e-05	1.09093163014301e-05	3.15320341207476e-05	1.68361103970251e-05	0.000148642766792996	1.45713445485234e-05	9.56790926396308e-06	8.52224081008106e-05	1.49228901771946e-05	1.85751322979887e-05	8.58941710804403e-05	0.000174833605177176	7.93129659191382e-05
f__Prevotellaceae;g__Hallella	2.34333876603158e-05	1.26780536950797e-07	0	0	0	9.94250932059208e-07	1.40721681617253e-05	3.13887519075234e-06	0	1.76751517886352e-07	0	0	7.62935572314147e-07	1.08210501678745e-07	2.42764111376516e-06	3.96609054111309e-07	7.27992586782738e-07	0	7.66834055046256e-05	1.30765595149821e-05	3.5529195682264e-07	3.24882958796381e-07	4.07068535486547e-06	0	8.34297701849239e-07	0	0	7.35560760732322e-06	1.1171036588368e-06	0.001583191382211	1.14264706327415e-06	0	1.5458700850255e-06	1.89928053134801e-07	1.64325957639748e-06	4.81740937319668e-06	9.5250523578316e-08	5.78995695090022e-06	8.10438820471416e-07	1.57584822650815e-07	4.44781250228368e-05	5.95142590978318e-08	4.50532445693462e-07	2.03398603628632e-05	4.91797907005533e-07	1.14329929919955e-06	2.24854502468974e-06	1.29924888439641e-05	0
f__Chlamydiaceae;g__Chlamydia	9.5420749600253e-05	8.85902084959415e-05	0.000167616463483592	0.000251524495497283	0.000152255921787322	0.000125489091805776	0.000194583222936332	5.65799426592102e-05	0.000286391830326621	3.96729968345217e-05	0.000170260977768907	3.13014893771046e-05	7.26291637332356e-05	6.0047590145209e-05	0.000160179855239572	7.00927718469664e-05	0.000263571122890886	0.000107929210644097	0.000131577050497859	0.000197045040691922	0.000178998693338997	5.11253814887247e-05	0.000102619501256478	8.89807934922366e-05	9.57905135100756e-05	7.8265409088639e-05	0.000367408513174427	0.000118009228851066	7.19939312214366e-05	0.00157533594787313	0.000132872583629248	0.000170783432170863	0.000237533615277356	0.000169498892167439	9.92402827417981e-05	0.000204442360930248	0.000134697041475082	0.000119967164419719	7.50736948803748e-05	0.000179479685256876	0.000148340674070733	0.000116637291259538	0.000233774343340783	0.000143401468034802	0.000263235274648498	7.67991443911415e-05	9.96299531112236e-05	4.35197973564315e-05	7.99399337899966e-05
f__Peptoniphilaceae;g__Lagierella	2.31223281899708e-07	1.29110557629892e-06	5.21450219786956e-06	3.54825154975468e-07	9.54394502849116e-08	5.63064353207752e-07	8.60749491184116e-07	2.63522304203072e-07	6.65287403388147e-08	3.15892401254609e-06	3.50995184621074e-07	4.61583581486606e-07	1.75639037722468e-07	3.88827263311323e-07	4.35580586797837e-06	1.31557156193545e-07	5.78205914676263e-07	1.78719581963186e-07	5.61646844974238e-07	2.27499258855956e-07	1.20458800518832e-07	0	1.77286991516921e-07	3.08828239953253e-07	3.25724240816767e-07	2.26532443912083e-05	1.48732334294243e-05	6.84232393408723e-07	1.39452925602369e-06	0.00154967135496479	5.89655622187187e-06	9.09013830361106e-08	9.44259129315599e-08	1.81899006762375e-07	0	0	5.84112633393975e-07	0	9.76776129736896e-07	2.21470561563309e-07	2.8504132402074e-06	3.39831980309092e-07	4.62396282030151e-08	2.28540033300546e-06	0	8.27845485926048e-08	0	0	0
f__Oscillospiraceae;g__Hydrogenoanaerobacterium	5.41583354733127e-07	6.33087646177163e-05	1.81946987211151e-05	0.00035712106166735	1.02981934752142e-05	6.32268416830971e-05	9.39086007024669e-05	8.55082133115689e-05	2.01302064866181e-06	3.09976456225783e-06	0.000106971714037878	1.90608679659071e-06	0.000210379911476944	5.70961637476645e-06	1.97676133972648e-05	4.28711629597315e-06	3.32635356584066e-06	6.40192086543079e-06	0.000273913092995825	0.000982883578814179	1.86404366326175e-05	0.000750880398890128	1.28910475991645e-05	0.000127752871691641	7.16828928561651e-05	2.39789277297138e-06	1.74340619643134e-06	7.67681021002443e-05	5.6517782891104e-05	0.000122289922304044	5.47371652891118e-06	0.00019467318954857	0.000476917595949987	3.59017538453324e-06	5.89880805357609e-05	0.000181675849660181	0.000280070174381869	0.000336325792420233	0.000118076141724575	0.000147771910802268	3.78279342757224e-06	0.000138711798187568	0.000570155133664096	3.39549711119639e-05	5.65078495501334e-06	9.6884239335266e-06	1.7325220033308e-05	4.24557965243889e-05	0.000146888404102115
f__Erysipelotrichaceae;g__Holdemanella	1.79940079692247e-05	3.08722434070834e-05	2.35903910508472e-05	1.58476899857271e-05	4.39913488908471e-05	3.70210612870562e-05	2.47536537422235e-05	1.19266027053188e-05	1.26740738668417e-05	1.13441461415103e-05	1.59600776873372e-05	1.71816660767478e-05	2.36169270752536e-05	1.97296411638304e-05	4.13102922909023e-05	2.20491550657546e-05	5.81632896167455e-06	9.03094847476961e-06	8.04630129777769e-06	3.42336936846303e-06	1.8551752187969e-05	3.13519985343563e-05	3.423610263612e-05	5.62609634107619e-05	0.000132317858156033	6.07952718783618e-05	2.72292144917815e-05	1.63384801663153e-05	1.69678488553665e-05	7.70318377115658e-06	1.42770086517354e-05	2.42978499155967e-05	6.07065302439288e-05	0.000373345471714696	2.42046154693185e-05	2.08081090066928e-05	2.76267356614966e-05	2.85381162608137e-05	0.00153570607899222	2.13523003576407e-05	1.26369024514801e-05	1.30127140315047e-05	4.21493366847597e-06	5.55154971854783e-05	5.6999927687916e-06	2.1128884385438e-05	2.45503978410591e-05	1.59187791424956e-05	8.55796346488062e-06
f__Actinomycetaceae;g__Arcanobacterium	1.04345629616341e-06	0	0	3.59253230793146e-07	0	9.09051486272228e-08	2.10617831963663e-06	7.81878782510746e-07	0	3.29856120178859e-07	0	4.9258955947818e-08	6.22862740406194e-07	8.80261593967e-08	9.69651376470761e-06	9.34219594459608e-07	6.36388362781313e-07	2.28021535608202e-07	2.79201768676825e-05	0	0	6.26536702016382e-07	0	0	1.68543786310331e-07	0	5.37874528935101e-08	3.79128769190274e-07	1.73606576804055e-07	0.00152984864721206	3.85552611669969e-06	7.73929836774403e-07	8.2399971190276e-08	1.01191294417708e-07	0	0	0	0	0	0	3.19775614236923e-05	0	0	4.22953067511531e-06	0	1.92184387834798e-06	0	6.2215210465187e-07	0
f__Oscillospiraceae;g__Pusillibacter	2.31335987736765e-05	0.000281466015175124	0.000170625440364922	0.000110398824174203	0.000136195119233564	6.77028129516034e-05	0.000104547285929215	0.000183549746685528	6.60390617656124e-05	1.70837924506027e-05	6.00744261291735e-05	1.54753907450169e-05	6.35703659228672e-05	3.30919602164837e-05	5.56654235671906e-05	7.35722392162691e-05	8.43986364287651e-05	0.000116530282856274	1.88247339238323e-05	6.41459662526378e-05	8.77425507123776e-05	0.000595293076764635	4.27512642673765e-05	0.000195771476080899	9.5039935675825e-05	3.48218002265859e-05	9.94968872046872e-05	0.000188255450737019	0.000308778090996435	5.59142771872507e-06	6.47705954326566e-05	8.79748255724137e-05	7.14831280540806e-05	2.98429801918829e-05	0.000101800544206998	1.36820154053506e-05	0.000108556478761323	8.77109027234031e-05	0.000396456013427749	0.000417819695995047	6.99530238485189e-05	8.27026414556935e-05	5.70509904755073e-05	5.65969206096995e-05	4.32977329185016e-05	3.77652704637236e-05	0.00118321877618021	4.63324361021974e-05	0.000107977950075994
f__Oscillospiraceae;g__Angelakisella	1.6875130857658e-05	1.16166697498494e-05	1.22108864840391e-06	2.62480427518292e-06	4.69937271915918e-06	0.000674086190963014	1.91948420136808e-05	7.836147966055e-05	1.02645091919654e-06	7.36856094542365e-06	1.04256540525739e-05	8.76188007373253e-07	8.67755033297624e-06	1.50506097055272e-06	5.43497002834933e-06	9.9082234323982e-06	4.45964773416951e-06	3.23156107469723e-06	1.47728193834101e-05	2.82919207552025e-05	2.07357113736744e-05	3.21854851566961e-05	5.96763763478575e-06	1.76092734319836e-05	3.44214419130257e-05	2.91471847741532e-05	6.81941250215198e-05	8.90575127968444e-06	4.07911898970145e-06	8.69704698568194e-07	5.62478008441301e-06	1.79173093179405e-05	3.83259621993741e-06	1.00644935244876e-06	1.11990634196549e-05	6.95853489571533e-06	0.0013797988820555	4.74465506609426e-06	2.12858811781508e-05	4.61568061552416e-06	2.70962751801622e-06	1.44039013765545e-05	6.66620522398143e-06	2.34219631703448e-05	1.30271003067873e-05	6.93201545219011e-06	6.88704380939711e-06	0.000197643842118819	1.51872381496027e-05
f__Paenibacillaceae;g__Brevibacillus	0	4.29086130518343e-06	1.45268503739673e-05	2.70825110184476e-06	9.14834108948637e-08	3.14778410539138e-06	2.31345165391592e-06	4.06165303235775e-06	0	0.00136201144613808	1.10423197851127e-06	0	5.33690114931822e-07	1.03683481260045e-07	3.28190804907713e-07	4.30281734290611e-07	8.71533979173153e-07	4.39130761859365e-06	0	2.40338486595267e-06	1.21185753259831e-06	5.8948156170815e-06	4.06268918982075e-06	0.000216979917057431	1.11199813883824e-06	0.000579891218923846	0.000869397891355809	1.8422660074868e-06	1.45068940347398e-06	5.72542799621716e-07	1.25886861673699e-07	7.22196294868347e-06	6.29233411204496e-07	0	4.55298864065657e-06	2.62619002051488e-06	1.47405354460062e-05	7.67213255733861e-07	1.29109181717319e-06	5.12026977873395e-07	5.00485319528915e-08	1.47964168771133e-05	7.65619830718221e-06	1.73732519915394e-06	5.2320817192529e-07	0	1.05219923944794e-06	4.47707260199401e-06	7.61413684735029e-06
f__Eubacteriales Family XIII. Incertae Sedis;g__Casaltella	0	0.00131319269730427	1.48727601550338e-07	1.74639773609526e-05	3.17063808398192e-05	3.8458397710916e-06	5.08193655189701e-05	0.000415046930724638	0	6.43096408573621e-08	6.65308051936348e-06	1.93263533930613e-07	4.63390764056146e-06	0	1.63933643838409e-07	3.30736405281612e-06	1.80879098857747e-06	1.10637934151798e-06	1.00919548911854e-06	1.52278935389031e-07	2.77386232936597e-06	1.42502838025348e-05	1.51443366130667e-06	8.84431838503445e-05	5.23555800301159e-06	4.38336713614529e-08	2.74958107610863e-07	5.05945463085412e-06	3.25649123154868e-05	1.737141616861e-05	1.45889570765685e-06	8.92509854926522e-05	8.7493882656677e-07	2.56569249016066e-07	3.49259607167789e-06	3.29406023416473e-07	3.52515078905177e-05	9.70812254223056e-07	2.21360643872499e-05	2.92484800535676e-07	1.05785999079052e-07	2.26195720812711e-07	5.18966580521524e-06	9.00876180571742e-07	2.23260637148544e-07	5.19473042418593e-06	4.12557472335655e-05	3.99867691064327e-05	1.48600670718406e-05
f__Actinomycetaceae;g__Actinomyces	0.000104278609954381	5.63255304113748e-05	6.14973081004471e-05	0.00014074421485963	4.31777512539819e-05	0.00010108511342022	0.000120005885298132	8.542418469222e-05	0.000284254600071433	0.000368094030841518	0.00040760940064676	3.88180221903507e-05	0.00021850159248972	0.000300553720966022	0.000100730532655511	0.000219217142077611	0.000107981657399983	0.000231763475737286	7.76214007683252e-05	0.000422625142069907	4.27066770415716e-05	4.64512515309644e-05	5.72764767664219e-05	6.7731266334564e-05	0.000181897188928983	3.08693058486163e-06	1.61809680338479e-05	0.000219652003201056	0.000230710927468052	0.00129704272820724	0.00083460391817974	0.000115065673001952	1.82124125220778e-05	6.71569543760136e-05	0.000251900076903402	3.6082489279529e-05	0.000163816962891293	5.62574492028541e-05	6.7509472741574e-05	3.43863324121488e-05	4.2109422631054e-05	8.63484506228376e-05	0.000400242918257784	0.000487475201537748	1.13689839935664e-05	4.82849038017049e-05	6.24931451907819e-05	3.90599336935926e-05	0.000166658150969798
f__Oscillospiraceae;g__Agathobaculum	5.23102991511054e-05	0.000169268808346381	4.27541747840359e-05	7.03706094576659e-05	0.000194857619545348	0.000182071250505939	0.00012137249831287	0.000207950479488982	4.83824941802225e-05	4.59833398339854e-05	0.000177214864210098	6.80060753380897e-05	8.17361083153279e-05	7.71886408124151e-05	0.000116822555320564	8.5375114844346e-05	6.78528554795453e-05	7.16803667047641e-05	0.000141926133133974	5.66706870103728e-05	0.000115828255049397	0.000233933446975611	6.30763647532424e-05	0.000222547400724712	0.000184957626683453	0.000501947811104166	0.00128807528917227	9.42574877395495e-05	0.000107660252798547	1.44671612086556e-05	6.25151619380037e-05	0.00013010241670787	5.48240002672376e-05	7.33725819211157e-05	0.000147654887580179	5.25487567567567e-05	0.000141780215515849	0.00017434811357698	0.000232463435207654	0.000503631943804905	0.000388175532397777	0.000121256204042774	9.60349219848513e-05	0.000165017190158673	0.000175288260818016	0.000768000458583167	5.48468992772781e-05	0.000121814251419468	7.76739376853162e-05
f__Pasteurellaceae;g__Aggregatibacter	4.67299118239339e-05	1.58887385197827e-05	0	3.45691039171403e-05	8.31149048269312e-06	0	1.10540331195708e-05	1.10052256946035e-07	1.72834120883957e-05	1.92664586668247e-05	1.185344157142e-05	0.00118865177737851	0.000821548801388877	5.97428831775729e-05	4.63539009348363e-05	0.000887761454585969	8.64136757310568e-06	7.73705015662269e-06	4.8281561806231e-08	0.00054911053106986	2.06310574002528e-05	3.92140019826155e-06	2.98750967193858e-06	5.82777020838429e-07	1.1089524388815e-05	2.74373230816028e-07	6.29209653303654e-07	2.51475616679377e-05	1.07530803527886e-06	5.66532933925282e-05	0.0012773636304697	2.33029780609066e-06	3.05795942380463e-07	1.84527380034646e-05	4.98129756248759e-06	1.20183956885129e-05	6.00829612528667e-06	6.07276468030983e-05	2.47140125423139e-06	1.18426807642456e-06	9.49153097804893e-07	3.59799299236907e-06	1.6033951264624e-07	0.000594646148145414	1.88536969570703e-06	4.92184180052835e-05	2.18586971127177e-05	1.97358727317308e-06	8.91953457652802e-05
f__Lachnospiraceae;g__Gallintestinimicrobium	0.000160534531424253	3.46003026925287e-06	1.63245145723476e-06	5.18965406050064e-05	2.06506412897178e-07	9.89105096680884e-05	6.10143444581454e-05	1.73294405545259e-05	2.49947607238002e-07	8.46296179019843e-06	3.62316394993701e-05	6.80900508848568e-05	0.000141868008555492	1.11667054630197e-05	0.000283998015557589	0.000159937889945252	1.10439111954559e-06	9.14245437277584e-07	2.63455585372372e-06	6.08901349897519e-06	8.13994408895144e-06	5.56618038101013e-06	4.26248417845241e-06	9.05213646503216e-05	2.9715308969195e-05	8.58520088584414e-07	2.04799801699077e-06	9.58170451301183e-06	6.51778536101431e-05	1.0741365277169e-06	0.00124338999491796	9.21734277181571e-05	8.41915851604529e-07	2.25929607866167e-05	3.68654893689828e-05	6.28396975019408e-06	0.000248087618938246	2.10062247735545e-05	1.22494153238196e-05	2.00106716877671e-07	4.42393273512167e-07	4.21433346221757e-05	7.91335413813342e-06	0.000201780829751833	0.000102749039952024	3.63054475479151e-05	9.89277821250045e-07	1.81857564369589e-05	5.69260227814652e-06
f__Aerococcaceae;g__Abiotrophia	4.30479525714117e-05	2.39385549657873e-06	4.15718582530774e-06	1.52833043144735e-05	1.64204820773941e-05	2.80850895833139e-06	2.83062958710145e-05	6.24575095435405e-07	2.65335047898795e-06	2.70297660341017e-05	5.47967165864125e-08	9.3381591461241e-05	9.66022072759714e-06	3.43136024433014e-05	0.000120427341080357	1.60859536384531e-05	8.95938613622915e-06	5.90509138988255e-05	1.45357511156016e-05	1.94217268086381e-05	5.21965538460915e-06	7.31201159281589e-07	3.27763246335114e-06	6.14048169147205e-06	1.18186646457907e-05	0	3.93573941261071e-07	9.00938679091545e-06	1.17198757510318e-05	2.76860756454421e-05	0.00122537821515592	1.5153986510591e-06	1.92205863856474e-06	1.69204123713625e-06	1.77861741346921e-05	3.63622539724723e-06	2.22299371127435e-05	1.3441281715259e-05	5.83798515533387e-07	8.25158282317158e-07	9.23059968942694e-06	2.88298709805048e-06	6.98205273700979e-06	0.000131226135272621	2.30056752907999e-06	1.47667221910404e-05	1.01142292221296e-05	4.28150875130615e-05	4.31436657618535e-05
f__Lactobacillaceae;g__Lactobacillus	1.31461283515464e-05	3.05989439499764e-05	4.39052839973401e-05	2.25484438071667e-05	1.0904826026588e-06	8.19124011103755e-05	6.35813805302253e-05	6.09000578875431e-05	1.37173000122109e-06	0.000163747032417248	6.40261042224354e-05	0.000299996005299882	4.59266705635433e-05	1.78457302145985e-05	2.8423023083085e-05	4.01379915697278e-05	6.4251370676252e-06	3.23372203375112e-05	5.46763434081071e-06	7.2922502460874e-06	2.66669518865506e-05	1.97435789338492e-05	1.16611524292453e-05	2.8412071297084e-06	7.58157249294999e-05	1.74089021995137e-05	1.15651804474892e-05	6.14566347677084e-06	5.80143429807269e-05	3.92852062004662e-05	1.21916488338429e-05	3.59909274249365e-05	8.71561847123188e-07	8.15963827804956e-06	3.00189770658336e-05	2.89131671531382e-06	9.94442496074532e-06	0.000118894230028195	0.000247957856197313	1.39413021926563e-05	2.55175124327961e-05	5.43484570277173e-06	1.94648226362822e-06	8.09407763342096e-05	1.27723326992045e-06	0.000117235195033088	0.00116266677573138	4.51215974613803e-06	1.16012063006075e-05
f__Lachnospiraceae;g__Brotolimicola	0.000112387717850066	1.18692761486169e-05	2.58542569064521e-05	0.000189585929858599	1.84781148541237e-06	0.000104395876748418	0.000126332714174942	9.42269142635516e-06	3.76274470134087e-05	3.34566703599188e-06	0.000104321450807925	2.96214143584219e-05	0.000510620566302406	5.91596861662174e-05	0.000159837953080101	0.000588228025196721	3.56566261949354e-06	1.67030747396402e-05	4.6729782420448e-05	0.000201369443054896	6.88152901326622e-05	2.11596955225587e-05	2.71088731285896e-05	1.0838030115768e-05	3.4292213947831e-05	7.82240958589836e-06	1.42174041857139e-05	8.11803835171673e-05	1.83102824459756e-05	1.33824718293422e-06	0.000164317560759756	0.000129473071107791	6.60273520594189e-06	9.30538783535762e-06	2.22848423612384e-05	1.57646960582368e-06	1.36451232659419e-05	1.79837790143131e-05	8.86027598503358e-05	1.13542669291664e-05	0.00017089496062861	1.70453124123436e-05	4.17399850834041e-06	0.000192229261832393	2.25679821250124e-05	1.70675285099279e-05	2.26578310020536e-05	2.19796111395589e-05	0.000244994458904146
f__Lactobacillaceae;g__Limosilactobacillus	3.19099176254905e-06	9.75160526332194e-07	1.09289720689799e-06	1.0210723124423e-06	1.68649524911552e-05	1.18882302696558e-06	2.95592856980237e-05	1.02426753878738e-06	3.34025255984928e-06	3.66564952886964e-06	2.94896269092617e-06	5.24709571668741e-07	5.53337015556671e-07	2.98053487080054e-07	6.72466609307044e-06	7.05397012849452e-07	5.37913353008931e-07	9.32465425654992e-07	1.33857811530627e-05	1.78133174887351e-07	4.31443855449115e-05	1.0498615761904e-06	6.37852584596016e-06	5.25155294681788e-06	1.71236187702165e-05	7.30574536653078e-06	8.68635649870348e-06	5.27763929002301e-06	8.18271394424615e-06	6.25613212216686e-06	3.87511879435036e-06	8.34806653357159e-07	8.58316992750207e-06	1.20444749536735e-05	1.35418280184824e-06	1.0110973049387e-07	5.45901623709914e-06	7.17933394205467e-07	2.00691879545315e-06	1.6782740262729e-06	4.71896313783349e-07	1.83530690823478e-05	5.66811454280366e-06	7.32832908431553e-06	1.04088568288485e-05	1.01290439380814e-05	2.03238749439262e-06	2.49820718473388e-07	1.00764893244721e-06
f__Neisseriaceae;g__Neisseria	8.6817136715603e-05	2.90763541883376e-05	9.45818801390826e-07	1.90934542926571e-05	8.28740006754651e-06	5.84631963329132e-07	6.68063368076951e-06	1.18357040707041e-06	1.17545869716311e-05	1.54905280871855e-05	5.13094595217152e-06	3.51707964586545e-05	2.40899971552389e-05	0.000125096713878465	5.9009051961567e-05	2.25593070928624e-05	3.48895673155394e-06	4.66635417955252e-06	6.14159132573932e-06	4.34407267252409e-06	3.34301045858246e-06	3.36705210545553e-06	8.14633426322123e-06	5.2347201597672e-06	2.02935202710196e-05	1.04756914720712e-05	0.000259813486223001	2.12684687875587e-05	2.15860607471251e-06	9.71347047962837e-05	1.85452281816584e-05	6.56366324245452e-06	8.56103596541074e-07	4.11101756171744e-06	1.48234323721778e-06	1.73825494483724e-06	2.46326814648456e-06	3.65242538383097e-06	4.56190603615267e-06	4.50352816477482e-06	8.35550239591683e-06	1.33587680048226e-06	1.4313864523311e-06	1.79485481570179e-05	1.01567048167899e-05	8.35840102982699e-05	2.09562631072444e-05	3.0174087914113e-05	5.42806047530928e-05
f__Pichiaceae;g__Pichia	0	0	0	0	0	0	0	0	0	0	0	0	0	0	0	0	0	0	0	0	0	0	0	0	0	5.03930856603613e-05	0.00110536589383811	0	0	0	0	0	0	0	0	0	0	0	0	0	0	0	0	0	0	0	0	0	0
f__Tannerellaceae;g__Tannerella	5.5230198355351e-05	4.01406239405002e-05	4.97702224900791e-05	7.87578465730432e-05	5.9776917374452e-06	2.51846647069002e-05	4.44479576477726e-05	4.43652544396766e-05	4.49631692826941e-05	3.26992675128896e-05	5.92712359970457e-05	0.00014394850588253	0.000529136751290942	0.00010317044052826	0.000118049533479945	2.85144203734466e-05	6.34334999345095e-05	5.93231494129237e-05	3.08738668031174e-05	6.42562015765563e-05	4.91159999857945e-05	3.20676403919288e-05	5.03826462992111e-05	3.41216585407767e-05	3.61343722519983e-05	0.000120190373330726	0.000139495125484192	8.04475614127738e-05	1.29124848280117e-05	0.000170234703165232	2.5601141389686e-05	3.36439085807088e-05	4.3576205514146e-05	7.36713550489084e-05	2.2835761968071e-05	0.00107923686659437	7.04507891199523e-05	0.000170101842823271	8.95280746963207e-05	2.78566034452928e-05	3.41547858599033e-05	4.59656077416403e-06	7.3299392701652e-05	7.46790469000963e-05	0.000123539073094963	2.32453376535171e-06	2.14172151347205e-05	3.91059852432825e-05	0.000235247409843056
f__Oscillospiraceae;g__Pseudoruminococcus	3.48663033567759e-07	0.000165384881389202	6.66938771944884e-05	0.000409165203171176	1.57745233096623e-07	8.48688695571537e-06	1.13445255035479e-06	9.9683769832893e-06	5.23787265167869e-08	8.43338976576545e-07	8.66231048731876e-06	1.7810079757916e-06	1.88570336731582e-06	4.85401393244659e-08	5.06724691126767e-06	2.78712145932857e-06	1.26039122163355e-06	7.2135117114095e-07	3.26396020149747e-06	6.42337754915112e-06	1.65709690383171e-06	8.47676868305875e-06	1.93239001185533e-06	3.25614991682682e-05	2.71461503919915e-05	1.78557749516506e-07	1.4445865779834e-07	1.82936079012032e-06	1.90218008492863e-06	1.25472769195132e-07	2.43009044872803e-05	0.00104807434696468	2.76947273706842e-06	1.03459399820489e-06	0.000808820697713336	6.85280784452083e-07	4.39343331656594e-06	8.99439971994345e-06	3.26573879084277e-06	1.87891590124668e-05	1.80907952018326e-07	7.96956108296574e-06	1.49975526534817e-06	1.88353948544123e-05	1.62681241503102e-07	0	7.72632676196441e-06	0.000308568824190864	4.1180032762359e-05
f__Chitinophagaceae;g__Chitinophaga	0	1.54663688827475e-05	9.72678514139206e-07	0	0	1.50966529483238e-07	1.89024593856343e-07	3.40069519337939e-07	0	0	5.86501631076505e-07	0	3.91696002711776e-05	0	3.10027852737996e-07	4.77523043631885e-05	1.2183269484633e-05	1.88393861328714e-07	2.05029499081985e-05	0	0	4.07867071124825e-07	2.31581132668978e-05	2.36986905661777e-05	2.40266795387435e-06	0	0	7.95119301385767e-08	0	1.06632689378196e-05	3.55385073753289e-07	3.81164260833469e-06	0	3.12042868506035e-06	3.85091614068779e-05	7.71986455797797e-07	9.38572476152482e-07	2.84631884001307e-06	1.40093387020819e-05	0	1.06837230438147e-07	8.7460085108988e-08	1.30460206797629e-05	0	0.00101067505679186	0	2.51286605700542e-05	0	0
f__Oscillospiraceae;g__Fournierella	3.26641862368517e-06	3.83448276109162e-05	2.37858208552849e-06	1.64905273960284e-05	1.67813979577864e-06	2.80339912626674e-05	1.59337258298791e-05	1.83537526056746e-05	5.28929097558324e-06	9.98642979998027e-06	2.57650499593098e-05	3.92644762309558e-06	7.00149203178974e-06	3.66881812135575e-06	1.87715681665105e-05	7.09523077538845e-06	7.00884516476744e-06	1.52147669529601e-05	1.11774824217442e-05	3.29022869237282e-06	3.65872928624725e-05	4.94630881663374e-05	5.80684695990158e-06	1.88795460217138e-05	1.66990808474903e-05	2.84095397117243e-05	7.76359108843864e-05	1.77496208367039e-05	7.40140531603282e-06	1.69263428442224e-06	7.87664855212464e-06	3.7307715368135e-05	4.7357555497661e-06	3.02493553631168e-05	1.4118090813094e-05	6.30128624130765e-06	3.1172244393767e-05	2.58759841293351e-05	4.48661961677771e-05	0.000163244295548702	1.91514249365247e-05	3.20380634191731e-05	1.6650722053176e-05	5.2587416745258e-05	1.266362516903e-05	1.23002497927344e-05	4.03240252066079e-05	1.13906479387593e-05	4.45383306683809e-06
f__Peptostreptococcaceae;g__Clostridioides	0.000933228581991314	0.000538977904667928	0.000355304490521418	0.00027242114203243	0.00068949523905392	0.000365659955947	0.000429927563086166	0.000311738353223232	0.00029272338703087	0.000624487049917311	0.000438551743765665	0.000254314193305922	0.000346890433095716	0.00035964879452166	0.000806637570524851	0.000405999222080767	0.000145258193735716	0.000428629298071414	0.000455916090548537	0.000244062170173466	0.000385371659470523	0.000434485253021974	0.00052755553365249	0.000972405313194393	0.00076474930521313	0.000445797888703213	0.0005318334690374	0.00050047597469965	0.000477891217085081	0.000310538666787375	0.000834354211901296	0.000504482231362222	0.000476518055609837	0.000389126620389133	0.000372310061264563	0.000534810200194428	0.000346851156635871	0.000404606532214666	0.000518700655475872	0.000443080851592248	0.000722898124213367	0.000445524011587244	0.000386363623503414	0.000581946986927066	0.000261760787789377	0.000806790744870932	0.000373359191378859	0.000489762719722965	0.000184393565265811
f__Fusobacteriaceae;g__Cetobacterium	0	4.7060497422834e-07	4.2661338339439e-07	2.24310571276319e-07	0	7.57533799154143e-06	0	2.35831618523042e-06	0	0.00014391860430359	0	1.16126150626237e-06	0	0	1.06039968206575e-05	0	7.87042637234721e-08	2.92594005868932e-07	5.48741436486732e-07	0	2.25018239321006e-07	0	0	7.51752952517786e-08	0	0.000638756507526224	0.000873250956764612	0	0	0	3.70095322899865e-07	0	0	0	2.34468926976415e-05	0	1.19584731347757e-05	1.7278789608931e-07	6.21957745206426e-06	4.00117713761837e-08	4.00223230390684e-07	0	0	8.362239768194e-07	0	2.07789216967438e-06	0	1.25202595528347e-07	1.00818478145767e-05
f__Enterobacteriaceae;g__Citrobacter	3.23658575821631e-05	1.59712259412555e-05	3.88669304893679e-06	2.55548491077893e-07	8.27363805563384e-06	2.05734895700109e-06	3.16000988255846e-06	0.000213735548623602	4.32264514280875e-06	4.52428741273057e-06	3.6461118506895e-05	2.43020977949667e-05	0.000815027660028331	2.19835726925853e-05	4.29780210378209e-06	3.44098471451316e-06	1.7464470931287e-05	8.04101761960903e-06	0.000529490889661559	8.67584115648164e-06	1.32736881628368e-06	1.94267821896862e-05	4.53381721699401e-07	7.43490671642786e-05	1.82416644448602e-05	0.000131819534234169	0.000115594771391572	9.10040982360893e-06	5.51935508387018e-05	0.000230963483430897	1.28180043365687e-05	3.355058958619e-05	0.000832705832227713	1.5770368206233e-05	4.0960163008145e-06	2.07996667855364e-05	8.76462372247914e-06	0.000341589006151215	2.75694857664059e-05	1.06660528350266e-05	3.34570574105643e-06	6.67140447543663e-06	2.38840264141259e-06	1.09789372836461e-05	9.98822134780078e-06	1.30833633252684e-05	6.82155749496563e-06	2.85371452951817e-05	8.91963937372037e-06
f__Enterococcaceae;g__Enterococcus	8.09733509624636e-05	0.000113046519755751	0.000138032573971211	4.18809027567752e-05	9.6301038287064e-05	6.83890345977269e-05	8.26205136722736e-05	0.000122644122219618	2.67389383098345e-05	0.000118125305104781	0.00010089525088049	7.17986676242563e-05	0.000110656868379635	7.58363114359389e-05	0.000119233329178271	0.000127520176025819	3.5647434080608e-05	0.000100534213083221	5.00798157435397e-05	3.96453048341113e-05	6.71430678491831e-05	9.44087584854641e-05	7.45473941458744e-05	9.8991158561387e-05	0.000167708703087395	9.84528824427702e-05	0.000295742804127287	6.36786796006559e-05	7.86713089001204e-05	0.000806913695466069	0.000178936136453981	6.53881775021003e-05	8.76123233188493e-05	4.52810736474265e-05	8.5738481621128e-05	0.000109152468041242	9.52804889633571e-05	4.91359340490876e-05	0.000147391532328558	0.000107460843700482	0.000125765804990422	5.89919352607362e-05	4.07151512626459e-05	0.000142842258178413	4.02790345100089e-05	0.000262586946598523	0.000190554757287913	8.36317802451972e-05	6.28125551307359e-05
f__Candidatus Borkfalkiaceae;g__Candidatus Borkfalkia	0	8.16956928623231e-07	6.92790964486614e-08	4.34173374665304e-06	3.01817065003568e-07	3.16759352836136e-06	2.25792716874425e-05	2.33890541830198e-06	4.56635051684811e-08	1.1487790546315e-07	1.32209934950969e-06	0	1.98601367191605e-07	0	2.3583315293745e-07	1.51415964330873e-07	2.25787181318842e-07	0	0	0	1.11525143594344e-07	4.13029377564465e-05	3.70348306547963e-06	1.04382270391808e-05	4.07525260285583e-07	0	0	1.02257170885776e-05	5.60843104631984e-07	5.46932583671089e-08	1.50759176938747e-07	2.07766626574134e-05	6.53848848273357e-07	0	2.98160094598682e-06	0	1.65356106300298e-05	1.58215422925151e-07	5.10815811903881e-07	7.3623946544846e-07	4.59847622644088e-08	6.53548375569761e-07	1.51398986471294e-07	2.09299835135745e-06	1.06026082770678e-07	0	2.11572573467326e-07	2.19309934435032e-06	1.04624084305852e-07
f__Paenibacillaceae;g__Paenibacillus	1.73838557292077e-05	0.00020014463392966	2.89906621779921e-05	3.19166220939015e-05	1.28303204664341e-05	0.000115259138844926	0.000116889259410534	0.000722040250594765	9.14773981132553e-06	4.23762115487861e-05	0.000104877127232333	2.07691628807782e-05	2.93633692900312e-05	1.57689275438884e-05	4.63304312865459e-05	3.90089607570835e-05	1.70756779508849e-05	3.18871703439561e-05	3.67913875323293e-05	1.94406168388738e-05	3.06174874760741e-05	0.000317854538054111	0.000207822922330503	0.000324748250681516	0.000103189626520337	0.000152566179528262	0.000207818272296751	5.30744788965694e-05	7.17297608788452e-05	4.16541540564524e-05	0.000186381871610107	8.65118348591099e-05	5.10437480654534e-05	6.9523651530846e-05	0.000156158126894185	3.53775223399052e-05	0.000131668451818594	2.29524906841269e-05	0.000106619194059817	0.000444007232971846	1.93573688241659e-05	0.000106853257313338	4.08515430411596e-05	7.38460461197345e-05	6.48674591546256e-05	4.33964466677293e-05	4.23746955914674e-05	6.24528629275701e-05	7.92520763645674e-05
f__Erysipelotrichaceae;g__Solobacterium	4.51733451466949e-05	1.34099802174502e-05	3.18116748898346e-05	4.08430642698864e-05	1.95382235004236e-05	1.38303762952746e-05	3.03398300230916e-05	1.57306444222945e-05	4.36113392504408e-05	0.00032315785958775	7.28097293076e-05	1.95141334578946e-05	4.21246163670924e-05	9.05161839601589e-05	0.000524814713410546	3.4403469026624e-05	3.48838105897784e-05	7.94491321170592e-05	8.2398669513256e-06	6.38569891810331e-05	1.58380553672875e-05	1.04659599789488e-05	9.04847679403261e-05	2.23215204834627e-05	6.96522815399706e-05	1.60647143093371e-05	9.11419434310268e-06	3.56183681362909e-05	2.80803125266437e-05	0.000155327587974758	0.000171026967959187	5.15416957331065e-05	1.37617712772162e-05	4.55141093308224e-05	1.92966217080575e-05	4.18559247296941e-06	2.07536604826155e-05	2.69867458711293e-05	3.97274237352877e-06	1.90706640904268e-05	2.32664133343115e-05	1.82228097027571e-05	2.14884091817906e-05	0.00025740916941859	2.77125926297129e-06	1.177185650458e-05	2.03337953300193e-05	6.4289430747719e-06	2.36716235623508e-05
f__Lachnospiraceae;g__Hominisplanchenecus	7.68208629357522e-07	5.13729691900132e-05	1.62861514977895e-05	5.46130072104813e-06	4.97939343704488e-06	5.56890148162786e-05	3.37817364524877e-05	6.24515000016828e-05	1.38262772198109e-06	5.05798496054516e-06	8.05229572407835e-05	2.92749847665526e-06	8.38604786728754e-06	6.04873206051769e-06	2.32214444284787e-05	1.1604544564654e-05	2.30444603848987e-05	0.000229745148099276	1.91289172698569e-06	5.80700582587595e-06	1.44683881504664e-05	2.29738342171189e-05	3.81502399871433e-05	2.47935657461885e-05	8.12569686892247e-05	1.85534586221551e-07	6.82331371527605e-07	3.26964071310417e-05	1.55366954441131e-05	4.32223069200526e-06	3.52981663932949e-05	2.5697286964565e-06	3.38635500625331e-06	1.36734810568451e-06	2.83153302947101e-05	3.12962638771813e-06	4.23270203685667e-06	0.000193379258500835	8.49544142783685e-06	0.000100788470273978	6.30059720519839e-05	1.1249156715805e-05	8.50577544181409e-06	1.96450790035702e-05	5.23018923205013e-07	0.000678269671881635	3.10993094027709e-06	2.20454073419083e-05	1.91855453475098e-06
f__Oscillospiraceae;g__Massiliimalia	8.91842988173856e-08	5.97245948730061e-05	8.3767556312273e-06	7.09690752262106e-06	8.88804541921616e-06	0.000131782956988508	5.51009430119087e-05	3.99522155581462e-05	1.46242793787201e-06	2.50977393775019e-07	1.97836269788841e-05	3.86647109978122e-07	5.59405241985378e-06	1.68657147905831e-07	3.63888415056221e-06	6.60093513137628e-06	1.19229564274739e-06	3.04829037996949e-05	7.04997691744982e-06	1.41222018106443e-06	3.2491107620541e-06	0.000400011561074173	5.78733560361271e-05	5.33814596461661e-05	2.75682936343544e-05	9.20417521394362e-06	6.55923372650623e-05	7.92061989179767e-06	1.24106181815779e-05	2.43288484364311e-07	1.16394631066084e-05	2.26016317735009e-05	5.41246631864444e-05	5.04844865883588e-07	8.01205447579106e-05	1.29372049380711e-05	2.84216362302529e-05	1.92839734354873e-05	6.72006457652316e-05	2.36696920675247e-05	1.75736102557017e-06	2.94351325802645e-05	2.85931188950758e-05	6.80144326937528e-06	5.52000418171827e-06	4.10429833247946e-07	1.12067384433244e-05	9.37314673402559e-06	3.67327032994835e-06
f__Peptoniphilaceae;g__Urinicoccus	0	0	0	1.41876275904739e-07	0	3.18952250181705e-06	1.26788279612638e-06	0	0	9.2694585787508e-08	0	0	0	3.5467742721426e-08	4.56016535168291e-07	0	0	0	2.63517794569703e-06	1.6983711296141e-07	0	1.10878938903158e-07	0	0	1.12649490506043e-06	9.41234648614142e-08	0	0	0	0.000712380883707215	1.22504957564065e-07	7.33536839030439e-07	0	0	0	1.5868610480288e-07	3.19101250274963e-08	0	0	0	7.99719263540025e-06	5.06695707180533e-08	0	3.1727688486404e-07	0	1.3114378122967e-07	2.56842452864949e-07	0	0
f__Unclassified;g__Evtepia	1.17894409826335e-06	5.22897772910037e-05	1.21736920727087e-06	1.30097567042967e-05	2.72690557060269e-06	3.16969395438449e-05	5.10373579266202e-06	4.80267110053383e-05	8.82984901563498e-06	2.41331376785244e-06	6.98950951421873e-06	1.88620914685134e-06	1.58848657004725e-06	6.79643460198292e-07	1.99078372095375e-06	2.10348902820547e-06	2.54133568575777e-06	1.0627215557988e-06	2.75438563948805e-05	3.88233554632741e-06	8.51499444406379e-06	3.53021057766441e-05	2.60350697633129e-06	5.10437901449486e-05	0.000289921628731085	1.48472624050588e-05	1.11531487563777e-05	2.09557315449534e-05	1.33085401474344e-05	4.91318181020849e-06	5.24019886683134e-06	6.2592499640544e-06	7.05991296809901e-05	1.54862669475819e-06	6.17291499278791e-06	9.98152500247918e-05	2.48881153417543e-05	3.96858036273156e-06	1.53682603680245e-05	0.000151557338066782	1.13004919225366e-05	1.14415850028481e-05	2.32420696421646e-05	4.36721845912685e-05	6.39308244089537e-05	1.33409087540244e-05	2.83828989805348e-05	9.5572694973673e-05	0.000146221196956657
f__Lachnospiraceae;g__Butyrivibrio	7.34847073222866e-05	0.000187260578591144	9.56619679757405e-05	0.000128591791977473	3.3322865423014e-05	0.00017767646472183	0.000124092234545552	0.000243521999080743	2.52028048698558e-05	6.23913398117615e-05	0.000692487751984648	5.21393061496665e-05	0.000181039809896757	3.13321244749874e-05	0.000357044010900027	0.000189335730520929	1.55651065914842e-05	6.9802992996099e-05	2.59554253365669e-05	5.26675677237788e-05	0.000101896991933734	0.000140997463020644	5.0031956106733e-05	0.000210346909185662	0.000138700947159068	0.000174929765698687	0.000189490349039281	7.09411070934114e-05	5.36491709911951e-05	2.49996283999045e-05	0.000228293128629948	0.000106457384689309	2.61314609357627e-05	3.08304262061477e-05	9.42593571228095e-05	1.70691091466148e-05	8.95485810898802e-05	4.84316955055925e-05	0.000134182142435211	0.000137832247144705	8.80437538148697e-05	0.000193999534143522	4.2876159583839e-05	0.000168662029909353	3.07670341963412e-05	0.000221708576317513	0.000147798958460752	4.13108055893715e-05	0.000146948742776757
f__Comamonadaceae;g__Comamonas	0	0	0	0	0	0	0	1.71321033183852e-06	0	0	0	3.83490028966358e-07	0	0	4.36467674482462e-06	0	0	0	3.43987169140937e-07	0	0	3.05834953994473e-06	0	0	7.43184681478456e-07	3.95932401101818e-07	8.24062507458626e-07	4.54530033725021e-07	0	8.03483597902981e-08	0.000302779105836852	0	0	6.60825049579947e-06	0	0	0	0	6.14638040820836e-07	0	2.76398248478278e-07	0	0	7.57363584294553e-07	0.000690644734499179	2.26378512022038e-07	0	0	0
f__Veillonellaceae;g__Negativicoccus	1.91714092318266e-05	2.90938143189603e-06	0	4.80273753769399e-08	8.1909737665318e-07	0	2.38121885230034e-06	3.03615912174257e-07	3.96042783436009e-07	1.43108812208699e-07	9.49448162201954e-07	8.41946813502656e-07	1.75927810435399e-06	5.6427210288935e-07	4.66310836773266e-06	2.29997133988226e-07	3.32561878418233e-07	6.54994645485386e-07	0.000295011825798889	1.69666334310035e-05	0	9.70190715402638e-08	1.23052600638373e-06	2.43832662715045e-07	2.08898885611642e-06	0	4.98958542345482e-08	4.16391423620441e-08	6.24584175907034e-08	0.000677960228832056	4.88717880481886e-06	9.93676883188856e-08	0	0	0	1.99193727311761e-07	1.81739056891226e-07	1.93115883864523e-07	0	7.53162755316397e-08	9.21128544474364e-05	6.68124270577784e-07	0	3.23772032081419e-06	1.56700313506665e-07	2.31635190790495e-06	8.65079637584667e-07	2.48423488265539e-06	4.61925202406971e-07
f__Lachnospiraceae;g__Jutongia	0.000641490788934347	7.10396770592844e-06	0.000152664751192741	7.32031416075049e-06	0	1.29332616621025e-05	2.41116446678947e-05	1.35975017145415e-06	2.95346067937297e-06	6.15623806059362e-07	2.2566148223971e-05	7.33729088020624e-06	6.00772796750626e-06	6.6790305525203e-06	1.46892796768273e-05	5.0317100750397e-06	1.1224301246927e-07	4.43667973236493e-06	1.39394929939207e-06	2.9965178948152e-06	8.55146702148737e-06	6.29002075188438e-06	0.000234666776693825	1.58208411171805e-06	3.6348818989855e-05	3.89580544399651e-07	1.82721012668321e-06	1.4258574983323e-06	2.1632643574627e-05	6.03369099424059e-07	3.97545860881856e-05	2.14499608455997e-05	9.03419175957742e-07	6.87258495464044e-07	2.77995563430842e-05	5.7850124282569e-07	8.03916417988839e-06	2.38139631736916e-06	6.82031737766936e-05	2.63382920990714e-06	2.81760076717675e-06	9.76369219874863e-06	1.52087628413352e-07	2.34731740207863e-05	3.63031782635197e-07	2.73501442701363e-07	0.000596010407980781	2.05801619374845e-05	6.77609632045704e-05
f__Coriobacteriaceae;g__Senegalimassilia	4.00852760170138e-07	0.000229325314191993	2.1907539684808e-07	2.97107818630066e-07	4.82153733887113e-07	3.76395478388104e-06	7.06013598045115e-07	1.32173695770486e-06	2.45766958608857e-07	8.75616608416198e-08	4.71983029700964e-07	1.08481723839912e-07	0	5.71645336859132e-07	0	0	2.96102951877759e-07	0	7.91165837212361e-08	0	4.32825904472604e-07	5.33571859800824e-07	8.76112102611869e-07	8.05341740172759e-08	6.65165678165083e-07	0	0	1.06964627595094e-06	0	1.5887662289509e-07	1.19751673323958e-06	3.17514427325928e-07	1.84618037290828e-07	5.6152641796376e-08	7.08820627221603e-06	2.81005746173219e-06	3.79796333660007e-05	2.03324416952058e-07	2.47398701991382e-07	3.60803126193713e-07	8.09066650381134e-08	8.21053860206824e-08	8.91046939954316e-06	5.2391540221821e-06	8.63845336558656e-07	1.49294858531839e-06	8.17218654443728e-07	5.10879791582117e-06	8.23374151784537e-07
f__Lactobacillaceae;g__Lactiplantibacillus	1.10418655678668e-07	1.73082993924132e-07	1.35142313069195e-05	0	0	6.43005588539717e-07	1.82927026312589e-07	0	8.11262048401825e-08	0	3.23860893540642e-08	0	0	0	5.67126699362767e-06	6.38946781724784e-08	0	2.66638085993462e-07	4.08198180279296e-07	2.70148476898965e-07	0	7.67127542411387e-08	3.12362794577433e-07	0	3.50043995195688e-07	0	0	7.71847516954963e-08	7.82936772458693e-08	0	0	3.37007621231133e-08	3.10451498088123e-07	4.11802347918167e-07	1.17631354435056e-07	0	0	1.30991322721072e-07	3.21880270754055e-08	5.85315055560171e-08	2.43796310534577e-07	0	3.36989338148434e-05	2.00203184912966e-07	0	0	0	0	0
f__Turicibacteraceae;g__Turicibacter	2.47271849560333e-07	6.49521826010498e-06	2.14098503218938e-06	0.000116387935909371	7.69688037449573e-07	5.22546107475994e-05	7.12000624920637e-05	1.89576366169195e-05	1.73024309936446e-06	4.69224566297008e-06	0.000209362240482719	5.49155772475808e-05	6.86113322626676e-06	1.44856662567266e-05	2.54571200678957e-05	8.77088803873249e-06	1.15345628365922e-05	5.2750689763483e-06	1.22287245526402e-06	7.28680368260791e-05	1.70839901100247e-06	1.78497541418346e-05	2.41455275159415e-05	1.48919012950231e-05	1.21809157994986e-05	4.71192785476183e-05	4.22683005015884e-05	7.83769793196571e-05	1.30778764952619e-05	6.42035364384792e-05	6.71365996682001e-06	4.653892440009e-06	2.12812995927903e-06	1.29372130211786e-05	0.000600276338393719	2.31813342039231e-07	3.88018161880402e-05	1.32985023159482e-06	3.91557704511428e-05	4.35929372637351e-06	1.44696446713558e-06	1.59657252379711e-05	9.55192648138792e-07	0.000571627834015624	7.6384382211134e-08	1.14005949609104e-05	6.93797700362246e-05	6.64290183402835e-07	3.14103771384251e-06
f__Desulfovibrionaceae;g__Mailhella	8.45775496964435e-06	8.52909423926344e-06	6.18216557515663e-06	1.91133945445415e-07	0	1.51629238193409e-06	9.86719758172092e-06	0.000118771707848364	0	8.31111300767855e-06	4.38862114648208e-06	9.43110495789154e-06	4.6479149287755e-06	0	3.40848268686656e-07	5.53583537243885e-07	4.45473566371544e-07	5.29279791524357e-07	2.90008404044853e-06	3.54609373034013e-05	7.0358486288184e-06	1.28315725623594e-05	1.41337028329809e-06	2.56941717849272e-06	1.66596051148406e-05	9.46471809243017e-06	5.16889462846883e-06	0.000589467413470015	0	2.12065133671768e-07	1.40266812213108e-06	1.44657325652054e-05	1.87382787117944e-06	1.05861537812839e-07	5.23105033667269e-06	1.88071454503274e-05	1.21563429777062e-05	2.43282149029475e-06	5.17104681882014e-06	3.12292720944259e-05	8.98614846171744e-07	2.82865990093886e-05	9.15611953228691e-06	1.17212096120115e-05	7.29798053478571e-06	1.26820347963392e-05	1.80553065175076e-05	1.88777102034107e-05	8.37553431844333e-06
f__Moraxellaceae;g__Moraxella	3.66929686562957e-07	2.9141664258752e-07	0	6.73305642381978e-07	7.2659663797155e-08	0	2.96838621463292e-07	6.3128320781054e-08	1.22584801366222e-06	1.36427359999978e-06	2.23910721223789e-07	6.05479912276873e-06	7.55756358606755e-07	1.78817939660801e-07	1.21771034704682e-06	2.04628463880574e-06	8.12953505950267e-08	2.72124466363698e-07	0	7.37950381276921e-07	0	2.4323619078021e-07	3.98187015218261e-06	0	6.17385474489317e-07	2.64179027801847e-05	0.000574584230386911	2.60458832881922e-07	2.01254901125599e-07	2.89053698802693e-07	5.78979605317293e-07	0	0	4.97470811766411e-07	0	0	6.46342838567144e-08	4.20745129689547e-07	9.90525723278823e-07	0	6.0793414519049e-08	9.57896170241296e-08	0	1.2642646169026e-06	0	2.25475830655835e-06	2.60445280086405e-07	0	3.77624281151979e-07
f__Lachnospiraceae;g__Frisingicoccus	3.00997008508676e-07	7.04542677061142e-06	3.25784351806316e-06	1.37696119037794e-06	1.06107830783085e-06	3.88470275742138e-06	5.49417365778921e-06	0.000111081157092921	8.61451715178445e-07	4.42501646031343e-06	3.26978968733516e-06	5.59251615805398e-07	7.42807037356745e-05	2.41399778885184e-06	3.11575535473186e-06	8.72382708492944e-05	2.97537935316492e-07	8.34473092082208e-07	2.70203254726038e-06	2.25593964096883e-06	5.19018260957608e-06	0.000318003641627397	8.1397340937746e-05	6.55098842358817e-06	1.21649175328999e-05	5.63141981093372e-06	6.35449660206418e-06	2.08369761799168e-06	1.27780707981027e-06	1.19272050282717e-06	8.34994914687956e-06	4.62409761950271e-06	0.000559087245150157	1.27438036425637e-06	3.82832100617358e-06	4.25027175877479e-06	5.23292666063932e-06	3.45952707152612e-06	0.00010236294523955	0.00031022957188884	1.24708724637439e-06	0.000375062746946814	6.6182737366015e-07	6.85377855013868e-06	2.85262961865924e-06	1.90917303343392e-06	0.00023106479335416	2.85776338187605e-06	2.38841206519414e-06
f__Lachnospiraceae;g__Waltera	1.44304081947465e-05	4.64803839057436e-06	2.88216325109176e-05	0.000242637465177211	8.82584578240298e-06	0.00011518342903954	0.000200326350285132	9.33622336816886e-05	1.11559695023266e-05	4.54618696555846e-06	0.000101750546468702	9.86344939791854e-06	0.000471955727782252	9.98460238662111e-06	4.35958906385818e-05	0.000555850884161417	2.47952956289731e-07	1.40513449260227e-06	2.35434886781518e-05	1.83412760157391e-05	2.72489023636585e-05	2.85761929869709e-06	1.71633994945093e-06	6.33881638605437e-06	1.24660509861724e-05	3.72451747457744e-08	0	1.80150194853959e-05	2.14416640375111e-06	2.04774321880546e-07	2.86475048162749e-05	6.65404981138618e-05	9.97067387695087e-07	2.38029684430658e-06	3.64457834259624e-06	3.57137828969016e-06	4.21839370913625e-06	5.13810279466657e-06	7.70132845337577e-05	4.72860904288136e-06	3.84831575185149e-05	2.42323586785409e-06	1.56683101242977e-06	1.95586632755911e-05	5.30597734037527e-06	3.84766470267182e-06	3.8865043969259e-05	5.19165139734362e-05	3.04858921923489e-05
f__Lachnospiraceae;g__Zhenhengia	2.42664254921723e-07	3.26984808539502e-06	1.38607652731605e-07	4.53445881943562e-07	1.51094680627762e-06	1.64351813471909e-06	1.71751470418521e-05	7.46105100421632e-05	0	2.90610052739214e-07	7.72758859666563e-07	0.000535045332041848	3.81813919465086e-07	2.50971760292507e-07	1.68507361900637e-06	8.29474160992356e-07	1.87150454475077e-06	3.57439163926371e-07	2.59148399614421e-06	6.35753898786025e-08	9.98487595671267e-08	6.38776085384303e-06	5.04810215540569e-06	3.76483389821649e-06	2.18573907927445e-06	0	0	1.59086445227022e-06	1.5063872694087e-06	1.4967154599758e-07	6.03654518902247e-06	7.81167688138602e-07	6.07379904742965e-07	1.04717088755404e-07	3.43642374636362e-06	5.21844515543024e-07	1.85168699925906e-06	3.83757114127574e-06	7.22735793043059e-07	1.38797035960828e-06	9.65283359229433e-07	1.17598717230497e-06	1.39285168195374e-07	5.90500998059039e-07	2.09643847604194e-07	4.74741548508256e-07	7.60462592335493e-07	2.18018889037705e-07	1.36924992820963e-07
f__Lachnospiraceae;g__Faecalimonas	4.29161296012731e-05	2.18896387806541e-05	2.99564832918993e-05	9.54647434298803e-06	5.2629788142454e-05	3.17122770801876e-05	1.98168809835605e-05	1.2956002559215e-05	8.03362469971542e-06	5.11156259283953e-05	1.71105979154885e-05	0.000105065917110282	2.37655906569737e-05	2.76847777675264e-05	5.54985277322158e-05	1.53465045494518e-05	8.02143937051963e-06	2.80279436224066e-05	1.05971523634294e-05	2.34502527144109e-05	1.58169587301934e-05	2.98145973110569e-05	2.21871220967501e-05	1.853731205985e-05	0.000115971007380661	0.000323805082729676	0.00053091564742546	9.67071805451301e-06	0.000297303425953244	0.000149740884411624	4.48767603903691e-05	2.84410013184517e-05	2.85431886070067e-05	2.46860829146604e-05	5.43006565482628e-05	2.72591550888108e-05	2.19902739568483e-05	3.86230385164464e-05	1.48283988232455e-05	4.42934255738056e-05	2.64559508555096e-05	4.87377154169558e-05	6.25349625454454e-06	1.80312255421837e-05	6.3597720675911e-06	5.90783897181176e-05	7.2815540149884e-05	4.37365111948993e-05	2.30820596972654e-05
f__Staphylococcaceae;g__Staphylococcus	4.47133033758613e-06	5.73606910735554e-05	5.05287539812576e-07	2.18537163452949e-06	1.49968326614439e-06	8.43077305327853e-07	6.48054459342727e-06	2.32491562152348e-05	1.57371415425799e-06	1.46625981154785e-06	1.15027284391368e-05	2.60249942438147e-06	1.71928623827638e-06	3.95881201198545e-05	2.22253042943555e-05	6.77530402909153e-07	1.99647104815741e-06	6.08528025437433e-06	5.6301749482584e-05	1.99240681625469e-06	9.97243913160564e-07	7.33236128601435e-07	1.68166741377444e-06	6.47004657211516e-06	7.96239602785701e-06	4.11159842871654e-05	0.000522754779385672	4.60504042463346e-06	1.65523479548708e-05	3.68499039609426e-05	5.11116694467635e-06	2.32276871961831e-06	1.61319921307249e-05	1.11805925297698e-05	7.44392374078715e-06	2.6687411255124e-06	4.21727032192432e-06	6.12534269688272e-06	2.93480503777265e-06	3.77296938227012e-06	3.93922185074356e-06	1.36639229425556e-06	1.11915244762454e-05	9.61869814875301e-06	1.48296348197099e-06	5.66874898522491e-06	2.24325238729508e-05	1.65749191970417e-06	4.10369306008331e-06
f__Oscillospiraceae;g__Acutalibacter	6.91050731877673e-05	6.6756063378522e-05	6.44498835557286e-06	0.000154618364318747	8.32531635292229e-06	5.03972277120839e-05	8.66294949519606e-06	4.1975254262627e-05	1.23240630620632e-06	3.72320061553636e-06	5.45878753771321e-06	4.24862605567496e-06	1.28355509249698e-05	1.11006736491368e-06	2.65194008856146e-05	1.46447222865619e-05	7.69972126242977e-06	3.76536822057154e-05	8.52696527229481e-06	1.36620609543915e-05	1.14097483463412e-05	4.36954875408194e-05	1.12532241980163e-05	6.94836605433025e-05	0.000104303588230771	9.55529576126724e-05	0.000183078593663266	5.9971905757085e-06	3.82127662909967e-05	2.69688132035432e-06	2.33568509827046e-05	2.66366789912258e-05	8.71728416035352e-06	3.71686914230563e-06	2.10698870197858e-05	2.72647276759079e-05	6.48454074892728e-05	5.42569837625678e-05	5.02903042905195e-05	0.000136055503444207	6.20616936543162e-06	0.000124637014611777	2.23769295948798e-05	4.03839990192996e-05	5.76186918708963e-06	9.63961528092808e-06	1.51526823317008e-05	3.71147894659395e-05	1.99480460052373e-05
f__Barnesiellaceae;g__Coprobacter	8.82991923902054e-05	0.000131412270451271	9.30744306036978e-05	7.45933800914327e-05	0.000144208485548702	2.81705032861817e-05	0.000129992890177979	6.02793027124853e-05	0.000221390973676366	0.000181244851568523	0.000148631568672832	9.83188733085535e-05	0.000117383210990595	9.68192409204804e-05	6.10288753077441e-05	0.000113448281156956	0.000197553900633951	0.000115617118808013	3.20456295305303e-05	0.000106220120110535	8.06001125917717e-05	4.38286015403463e-05	0.000106081768259527	0.000100121775336761	3.76390922096429e-05	5.97493826780792e-05	3.65966314780093e-05	0.000145525932107076	0.000139173179872785	4.14807145441798e-05	7.60094061450812e-07	4.93699427937639e-05	0.000163610613506361	0.000122831146795423	0.000293755022402252	0.000521815148829361	0.000127132493270465	0.000419958972953132	0.00010434733418826	0.000124139745627462	4.94117687084943e-05	0.000143212365226776	8.18921720443093e-05	9.59636488841946e-05	0.000124950897293651	2.50134648629539e-05	4.5756783480344e-05	5.17693017413621e-05	8.80739263042558e-05
f__Enterobacteriaceae;g__Salmonella	4.28708668421131e-05	5.63999529603132e-05	1.53523871178219e-05	1.82483485145797e-05	1.3082097064213e-05	3.07130725716347e-05	5.37370629448073e-05	0.000223121406994456	1.20342062331745e-05	1.56181204758822e-05	3.43113357648201e-05	1.74378427938387e-05	5.56276563051469e-05	3.9268771935808e-05	6.21415449261403e-05	3.96823906379709e-05	2.40881525590754e-05	3.50133896957465e-05	0.0005026556417484	5.01895837774016e-05	2.97961033992615e-05	1.23880816194778e-05	1.3609091482842e-05	7.88009460935437e-05	4.32443502243388e-05	0.000144754875193192	0.000225443220746109	3.99077373568443e-05	5.076263186025e-05	0.000241850325412973	7.43231744598349e-05	5.02223257026275e-05	4.55986232394319e-05	3.22002834756074e-05	2.30936246111311e-05	2.92937919235804e-05	2.67224405642179e-05	7.37944715645663e-05	7.37628718122813e-05	3.71452087146117e-05	1.64379837070362e-05	4.26068504892117e-05	1.60158049543452e-05	4.43968349096064e-05	2.44096352703365e-05	3.97289182860735e-05	6.67032165330264e-05	3.07096703950024e-05	1.1354322168476e-05
f__Oscillospiraceae;g__Merdimmobilis	5.05017349966507e-06	4.95860256075905e-05	3.53859568784657e-05	7.37794040212247e-06	0.000105053682703265	0.000119452051834987	3.33492931527068e-05	3.86158833497432e-05	1.59423884146483e-05	6.78845839778945e-06	1.75296343531386e-05	4.25696708195415e-06	1.56780731751556e-05	1.58136183238557e-06	6.67442350640899e-05	1.38962909644142e-05	7.62462150394465e-06	8.92361138674369e-06	3.50732089599092e-06	2.04820948203845e-05	2.51860502524691e-06	0.000306434625225361	9.12785060181618e-06	5.38470600894461e-05	8.17610033508682e-05	3.65105405026615e-05	4.53168384064583e-05	8.79475488645595e-06	1.06772901642398e-05	2.51684338937909e-06	3.49684415037885e-05	4.72424758019089e-05	5.13397252058103e-06	1.04553443515914e-06	5.13792423400815e-05	5.2658036134191e-06	2.22644352301609e-05	6.83155537422334e-05	9.87811710913147e-05	6.83498753330738e-05	3.12112585081357e-06	1.89039901630015e-05	4.83118099669159e-05	2.70957058083853e-05	5.62550272173903e-06	2.87667904480313e-06	3.82576279211627e-05	6.56609438632162e-06	3.473851308645e-05
f__Lachnospiraceae;g__Faecalicatena	4.60306305753554e-05	0.000112483954342661	5.66843392190675e-05	4.91356445838828e-05	4.84116694306156e-05	0.000104608992812467	9.02700669977742e-05	0.000191154478516084	2.0430195599266e-05	0.000110379630344937	0.000117929305779393	3.10258495305602e-05	6.28308152256158e-05	3.87455425996828e-05	0.000146749828950184	6.42561363102875e-05	3.20654840002122e-05	0.000170107185812841	4.35446935890207e-05	2.54744125534227e-05	5.69538356042274e-05	6.95096984162581e-05	4.68368485107465e-05	0.00014000005032815	0.000153347496227292	0.000214694210740541	0.000259804738179055	4.44234800960504e-05	6.75024251751308e-05	3.61922976426777e-05	0.000110917696800498	8.33402235505734e-05	4.70287928715183e-05	2.85538829795338e-05	6.64889272977813e-05	8.63357068018375e-05	5.95646370444955e-05	0.000152201681711524	6.68869774238368e-05	0.000115831662014345	0.000143748074326527	0.000128245452552919	3.71071315657966e-05	0.000141417426683302	2.97622295478904e-05	0.000499362002982636	4.86139466551572e-05	6.16961156477119e-05	5.24594219365064e-05
f__Actinomycetaceae;g__Pauljensenia	9.07089525623132e-08	0	0	0	0	0	2.08146465442221e-07	5.63234944841547e-07	0	0	2.05463117864687e-07	0	2.98579904079001e-08	2.91908054356754e-08	3.99016819424446e-07	3.13736501038469e-08	0	0	6.63846078408147e-08	3.36787476127442e-08	0	5.51531931933704e-08	0	6.83505213869736e-08	4.61789192374677e-07	0	3.73495079086462e-08	9.86772426097623e-07	0	0.000497037407592737	4.14008584060238e-07	0	4.1180312696992e-07	7.82775240898802e-07	1.889830654185e-08	2.25111155124512e-07	3.94651702053458e-08	8.18185676186141e-08	2.97147390190069e-07	0	4.75742044634467e-07	1.7100935340416e-07	8.07617111706074e-08	1.22426736324285e-06	0	2.45034453971035e-08	0	0	8.23704649161322e-08
f__Bianqueaceae;g__Bianquea	3.10369119961259e-06	0.000187949142283189	2.74899927470472e-06	1.94859438638338e-05	1.08652117003941e-05	3.10705272375939e-05	6.03605517763278e-05	0.000329266729377502	7.38895062595251e-07	1.20660653684835e-06	1.51863412783811e-05	7.14285434631187e-07	3.74225365915463e-06	8.68184582077003e-07	5.62356465899386e-06	5.74478207815777e-06	6.0600620251431e-07	1.41620931470051e-06	1.60615818845588e-05	1.17396913031682e-06	3.89553584919572e-06	0.000486323124666069	3.64532117354518e-05	2.12145585942102e-05	4.10414173112149e-05	8.52336099324577e-06	1.28896790183858e-05	2.08011487142595e-05	0.000251548912798997	2.81299217008038e-06	3.64656384502932e-07	1.00774210497127e-05	6.89871692344846e-06	6.83128354214804e-07	4.48342985102311e-05	4.47568661038411e-06	3.72977013619138e-05	2.13803899511256e-06	3.84847145885934e-05	1.08467667551361e-05	1.29993577716178e-05	6.27600873928586e-06	2.55659676193265e-06	8.39333507532195e-06	2.11179258763741e-06	3.43439256588466e-05	8.64749610594434e-06	3.1813831904863e-06	5.36768217361828e-06
f__Lachnospiraceae;g__Alitiscatomonas	5.50859626569126e-06	4.77826532283132e-06	1.84713611633573e-05	6.37079622487573e-06	8.24491405413384e-06	1.60118968800124e-06	2.57317593957289e-05	2.46048691302464e-05	1.76824532163604e-06	3.28650162637431e-06	4.02360629232752e-05	8.78538642090393e-06	3.90259413672831e-05	9.78319013132947e-06	6.77552043497407e-06	3.64833325247045e-05	3.35181538899977e-06	0.000104018962261013	0.000279389415846042	3.17546519349548e-06	7.64722045343804e-06	6.39946176114533e-05	8.32513791038055e-05	2.07409679322367e-06	1.67109661804769e-05	5.52921238626057e-05	6.23614548739027e-05	0.000107555695180253	3.1739465140966e-05	1.11074247557272e-05	6.12683980246127e-06	0.000131019916222677	0.000139008675295241	4.8720280470862e-06	9.2718686660904e-05	0.000291507788650793	0.000109878938287452	0.000140177350094743	4.75454461153078e-05	5.80706557872503e-05	0.000480499626138579	2.86669281131328e-06	0.000135391056797365	2.1252727991491e-05	5.52707126345924e-05	5.05402413880384e-06	7.75972180624573e-06	9.09507677215289e-06	3.8972283466962e-05
f__Actinomycetaceae;g__Schaalia	1.97126844519385e-06	5.81106584318914e-06	1.45148822730531e-07	1.75266705926056e-06	0	5.72316397201118e-06	4.21821608096336e-06	8.30074745894903e-06	1.18075678452205e-06	1.84727768403972e-06	8.1715631780831e-06	1.4031349964066e-06	1.98915978474923e-06	5.46811776143946e-06	3.4019092032604e-06	2.6843403575388e-06	2.32366731541803e-06	3.53150173172143e-06	1.26950665387395e-06	2.0227373803337e-06	2.18013621288465e-06	7.95263479887981e-06	1.32907832081129e-05	4.50591923714433e-06	6.79510887883877e-06	1.24107765520895e-07	0	2.5956179114942e-06	6.66743155385952e-07	0.000479326873507033	4.96047088368335e-06	3.00966831646887e-06	2.22538780553794e-06	6.03678655660698e-06	2.73717566803712e-06	3.92487062057632e-07	1.02565720179872e-05	2.13251211279682e-06	5.39990300465481e-06	4.85614173620149e-07	2.71772877360189e-06	2.46015903312464e-06	3.78494353374332e-06	6.04148395031761e-06	1.15195906145441e-07	3.72915512385732e-06	2.39836846474944e-06	8.45114204484692e-07	1.04200626154833e-05
f__Coprobacillaceae;g__Catenibacterium	9.44898155794052e-06	0.000158440389928174	0.000391056189394864	0.000163688623815937	0.000160969924781676	7.09294646988378e-05	5.34850211959833e-05	2.37502454944487e-05	0.000479207013164597	3.0137325727297e-05	0.00023613033701104	7.59991770360881e-05	0.000298114001197848	2.41746881728224e-06	0.000183143965376828	0.000307532952737982	4.40143408174894e-05	3.42629113768364e-06	0.000119790711292519	0.000390389599228276	0.000125840898084877	0.000118964306273838	0.000282824646865943	0.000223729229848344	0.000161149823852684	1.54106581223697e-05	1.14686789785643e-05	0.000141514625579791	4.02847930978531e-05	5.25038306768211e-06	6.78451401726087e-06	0.000105262164383967	0.000406975816613081	9.61141857315663e-05	0.000126467707825682	0.000247117917578679	8.88161619195214e-05	6.76296077395988e-05	7.14112028431901e-05	0.000115484778781213	0.000111265253454803	7.03523706713423e-05	0.000423044781355569	0.000152967877086867	0.000222160619077295	5.67444867719192e-06	0.000169109843081274	7.18118624717337e-05	3.4805173142776e-06
f__Zoogloeaceae;g__Thauera	0	0	0	0	0	0.000361604245403541	1.31535789446283e-05	1.06670289052473e-07	0	0	3.51052687108725e-07	0	3.45047203327649e-05	5.98680273434209e-06	2.63412686335863e-08	3.33989352780924e-05	0.000270321738125544	0	0	6.22963309411778e-06	0	3.34080023081666e-06	3.41199038801611e-06	2.63001604146544e-06	9.02444353428483e-07	0	1.72407996328305e-07	9.31827240451325e-05	1.46026811979505e-06	6.38589304711765e-06	2.46519439184731e-05	3.96661556397006e-05	3.04618332899032e-05	0.000125899033788929	0	0.000105473616809506	6.93280594872444e-05	3.0936506533107e-06	7.33164899289387e-05	7.49263682074591e-07	0	2.4004557965474e-07	1.1015871765915e-05	7.50480364709808e-07	6.69998995067006e-07	0	2.80058659571132e-05	7.2678762046258e-05	4.40187323247172e-07
f__Flavobacteriaceae;g__Capnocytophaga	8.76610320163406e-05	2.44089365896371e-05	0.00012044385608447	0.000104460059171139	0.000156908877271167	3.14638366176463e-05	0.000204357039231365	3.53905893505486e-05	0.000176551868230951	6.97930702346859e-05	0.000118152278125886	1.79365868033843e-05	2.20216243039049e-05	2.78474927745254e-05	3.60136696997655e-05	1.07702409888342e-05	0.000181659308792467	3.73097622713053e-05	2.03120137898051e-05	0.000133210467071383	0.000140772520127511	1.0006909005841e-05	0.000169105766128572	1.04831604387802e-05	1.68750650152219e-05	0.000135640548045561	9.7552345910239e-05	0.000172945274708819	5.8569204682618e-05	0.000451933271336563	8.40389203955528e-05	5.03365713597761e-05	0.000236656749061345	9.34864211631956e-05	7.55489764740337e-05	0.000212915942531088	2.56078265423257e-05	7.43130959825422e-05	1.31837040315515e-05	8.75035251564402e-05	2.48825146449535e-05	8.73531002953989e-06	8.94729209710064e-05	8.25571912579173e-05	0.000373897383367644	6.3544103048146e-08	4.57291174632533e-05	5.45263046764276e-06	7.24779227541603e-05
f__Desulfotomaculaceae;g__Desulfotomaculum	9.67861880105476e-05	1.33014694065925e-05	4.69232870704969e-06	4.39417397287446e-05	8.42939382347739e-05	1.55735629636631e-05	2.99478924734435e-05	5.10947016132071e-06	8.60675665024168e-06	2.95134289888624e-05	0.00013536323722994	0.000109179513389496	0.000126413406388403	8.95797160547531e-05	8.03821891873466e-05	0.000158285600612455	2.30773168321666e-05	1.1679928349482e-05	4.36109168798511e-05	7.85097999253755e-05	6.79295242681437e-05	6.52958837712898e-06	6.51064221895664e-06	3.05615700340159e-06	1.8006252687239e-05	0.000437379287118815	0.000444157528308717	2.10540267339086e-05	1.86753836331701e-05	3.9469470482146e-06	0.000139618690693362	1.25688916834615e-05	1.99151529061237e-05	1.30309970025581e-05	1.84023865942841e-05	1.54397291159559e-07	1.30040480744714e-05	2.01579535532082e-05	1.94025416345173e-05	3.82703625457895e-05	0.000185818197953354	6.69054598026429e-05	8.83588242046327e-06	2.40052623626127e-05	1.00456559585981e-05	2.17482213205572e-05	1.12325439522105e-05	1.08605759930301e-05	4.59041093468018e-05
f__Lachnospiraceae;g__Lacrimispora	8.36983458260965e-05	6.76402028842163e-05	0.000224359671839094	9.0375859743591e-05	0.000126174765374868	0.000133134180887314	0.000106453984318947	0.000433181272506046	3.86957839216664e-05	0.000115701234523028	0.000124234634305587	0.000331430553687544	0.000149226563311593	0.000164549188482035	0.000209886535511408	0.000197240617581878	8.13969673739749e-05	0.000135426183645603	0.000174338577840027	0.000126074426543712	8.02491611616329e-05	5.35067434884433e-05	6.61031585526611e-05	9.98533671143831e-05	0.000133682975969993	0.000118092251689727	0.000114359311183427	0.000106884581070515	6.65523965173374e-05	6.32994871137596e-05	0.000148260408618636	9.63582648141941e-05	5.90970164152198e-05	8.41728568839278e-05	7.7433543017985e-05	8.4772757844391e-05	0.000109948573265516	8.97553021125674e-05	0.00014870393201497	5.7734098759754e-05	0.000310289857212562	0.000100195405430426	7.80727043660158e-05	0.000166163003385375	7.05315748298452e-05	0.000164371860908287	0.000232321104814994	0.000398694919457051	0.000146041205984275
f__Oscillospiraceae;g__Monoglobus	2.22011977907108e-07	1.23630709945809e-07	1.00691357571346e-07	6.32010642365545e-07	2.93103475212353e-05	0	8.06266040145536e-08	7.44334823610204e-07	0	1.66965402971287e-07	1.83719712718939e-06	0	1.64845523244969e-06	0	2.54204892739921e-06	8.03526297082334e-07	1.05078564864848e-07	2.05361010330369e-07	0	1.26474445822326e-07	0	0.000432621555978216	4.07429732057519e-07	3.68472033317395e-07	1.03498413949458e-05	1.47624867441992e-05	1.0949915071219e-05	8.65118870600496e-06	0	0	8.9506469958733e-07	1.32490251091848e-07	0	1.20327089563662e-07	0	1.21546803678802e-07	5.25299818473137e-07	0	1.55868531340994e-07	3.04995936000377e-06	2.31514885577993e-07	4.4179952265103e-07	0	7.88989408691378e-07	1.13357673600566e-07	1.93592438168421e-07	6.21984147031465e-07	5.7559770552281e-06	2.02859809092277e-06
f__Lachnospiraceae;g__Agathobacter	0	2.73222991202367e-07	8.399641745589e-08	3.64947942949736e-07	0	4.91004162513161e-06	2.56573277366526e-05	0.000413133341239911	3.72943059536164e-07	0	1.65920213961616e-05	0	2.34559679266178e-05	2.33794249039858e-07	1.54119419571965e-05	2.71610861883682e-05	4.2826387592458e-07	8.68441492791053e-07	1.84255127806791e-06	7.29361834803598e-08	1.78246432622762e-07	8.83462221431032e-07	2.70545956490944e-07	4.27164294514779e-08	3.50177263535242e-07	9.35130809422173e-05	7.8957974648129e-05	8.34645171899935e-07	1.23174277254804e-06	1.42360650254766e-08	1.56521726632784e-05	2.18861909590784e-06	1.07077304232607e-06	4.19321675752157e-08	1.14504900455782e-06	0	3.67719076313869e-07	9.79413408816547e-07	9.47353328500912e-06	1.06145217329565e-07	2.13266035908447e-06	8.98027659601214e-08	0	1.48308270870933e-06	0	9.7863140467101e-07	1.13326299256321e-06	3.18296268323669e-05	8.09977509454218e-07
f__Lachnospiraceae;g__Butyribacter	9.05879791219871e-06	1.22305519035431e-05	5.59139906017846e-06	7.05792181562669e-06	4.84762862668264e-06	4.10850223979984e-06	1.61460900370022e-05	1.50112869571605e-07	6.12923341218821e-07	2.47250873968313e-06	7.76009814086778e-06	4.81874132260464e-06	6.82591490027443e-05	3.44082146110412e-05	2.89950299486713e-05	7.2327058638542e-05	2.99056940330615e-06	2.02708081353165e-06	3.67800597057297e-06	5.07027153253854e-06	2.71449689247191e-06	2.73834080716871e-06	3.07784515423858e-06	4.9280289492192e-07	1.86929999338706e-05	3.9679499892557e-08	0	2.37664259545274e-05	4.02657331790654e-06	1.79676546456644e-07	1.07527803480984e-05	1.50330804104878e-05	4.49721690770835e-06	8.74152590143654e-07	3.77005634452262e-06	2.25131025533151e-07	2.00997777824881e-06	3.2506574628041e-06	1.1042582986073e-05	1.1802446058154e-06	4.62118573875135e-06	4.33841628869752e-06	8.53792696234358e-07	1.54209193434862e-05	4.93340463226256e-06	6.33733079673737e-06	0.000412190755445338	5.30470775802967e-06	3.01682354893389e-06
f__Erysipelotrichaceae;g__Faecalibacillus	4.53851707722113e-06	1.54591529801139e-05	1.22999506537852e-05	6.32255809140236e-06	1.07385647232611e-05	3.79576226851601e-05	7.26551637910499e-05	1.32352401284317e-05	5.52040911759209e-06	6.77750712382018e-06	2.36196570013033e-05	2.86958985182302e-06	2.03701388412289e-05	3.76206716170615e-06	1.45933060629275e-05	2.56873334758981e-05	6.98467343976456e-06	1.77316592016723e-05	9.32681752575381e-06	1.9440601777618e-06	3.07050036714257e-05	4.60699014150094e-06	1.18800536747493e-05	3.55102385802401e-05	6.20729329737073e-05	3.05974884409701e-06	2.86393923948574e-06	1.66048682778172e-05	0.000193024330053647	5.12569220776625e-06	1.5517276853729e-05	1.04615955882478e-05	5.06490119253909e-06	4.53687725702641e-05	3.70549321595519e-05	5.27515588358552e-06	0.000308122053952392	3.01167147271697e-05	4.27412323630915e-05	4.78625242715325e-05	8.32554031796187e-06	1.98891879933345e-05	1.1407933353517e-05	8.55387424479423e-05	1.08704588824358e-05	3.20686853426209e-06	1.06275273534273e-05	8.91965850682822e-06	1.22047546925635e-05
f__Dysgonomonadaceae;g__Dysgonomonas	9.75032932480564e-06	4.47178587961672e-06	5.77774639043628e-06	2.78700012599915e-05	1.99742035025795e-06	1.51171603533309e-05	3.17733525193273e-06	1.04579897685448e-05	1.38101342340813e-05	6.87967628891663e-07	1.05293539012661e-05	4.23668737304482e-06	1.7819391783401e-06	3.34089613547747e-06	3.42399655708026e-06	1.0294863856976e-06	5.43249042292663e-06	0	9.79599536321428e-06	7.39656190111936e-06	7.22846774883975e-05	1.51010849127641e-05	3.52256501086284e-05	1.27824259852564e-05	1.18298880712108e-05	7.16112648608085e-06	1.13468348848218e-05	3.3263338766442e-05	8.77828961365017e-06	2.7876656911416e-05	3.73958437412623e-07	5.12656056854977e-06	2.33640753773877e-05	1.44181880359494e-05	5.81375830222894e-05	2.71772155555178e-06	4.76155121773574e-06	1.18761197545514e-05	1.01758446172656e-05	1.67941256176291e-05	3.73920642336974e-05	3.18626526264436e-06	7.18073992653504e-06	2.3726503229227e-05	2.1549544421415e-06	5.01025305551947e-06	1.20669007516301e-06	0.000409195546046295	2.34300111162806e-05
f__Lachnospiraceae;g__Wujia	2.68978826919034e-06	2.17965326450258e-06	5.11845907947193e-07	2.86142046982611e-07	4.16422129780863e-08	0.000395052936590843	0.000100126532115344	4.25570345360265e-07	0	0	2.84224133007865e-06	1.30008482588083e-07	4.49299667969609e-06	7.55068833936135e-07	6.13001230587851e-06	4.54007769420858e-08	5.69849140228601e-07	1.57192678093152e-06	4.65504699358655e-07	8.2042187981689e-06	5.70223725193426e-07	1.08099746737731e-06	7.58431868998303e-07	2.58716487809894e-07	1.34023766137765e-06	0	0	4.62421223344183e-07	2.2109693363094e-07	8.85358786468251e-07	3.86435783268935e-07	3.43928742550991e-06	1.59186950437576e-07	1.25232778284264e-06	1.18181812825073e-05	8.62294305343955e-08	3.84034023343109e-05	4.43448206855482e-06	1.04760611064882e-05	8.78133413635796e-07	2.43633993630539e-05	1.43946286792119e-05	7.78221667114896e-08	5.51092068928286e-06	0	1.19175017911478e-06	8.83055109518584e-07	0	1.69056645007548e-06
f__Erysipelotrichaceae;g__Amedibacillus	2.75667917039906e-05	5.05610145358477e-05	5.25605685402358e-05	4.07954600156235e-05	4.70985428468772e-05	4.37029258535751e-05	6.72926085910274e-05	2.94925362904044e-05	2.01011838897379e-05	2.57561426153685e-05	6.37315984634912e-05	1.65319952289708e-05	4.87026822064986e-05	3.97262090266048e-05	0.000274265147496314	6.42626897295504e-05	1.80726665149444e-05	5.03179279633042e-05	2.70236263403288e-05	2.27589772615013e-05	4.02989965049922e-05	6.36510442903648e-05	5.52808546928309e-05	4.55459441278985e-05	9.28207794662703e-05	0.000393302321112109	0.000129999971482777	7.79164870595432e-05	5.02825335205317e-05	1.66929000700468e-05	8.43789744550242e-05	5.95101530689898e-05	5.26465608998366e-05	8.13252092863612e-05	3.40281763950059e-05	4.50980286062949e-05	5.9288216729653e-05	6.3586462642726e-05	5.24161558439845e-05	7.98034820791574e-05	7.18793708086644e-05	6.19535044497372e-05	3.00099204221446e-05	7.24430938785954e-05	2.48808999791091e-05	2.93760358251015e-05	1.30236141645235e-05	3.20924571225238e-05	3.34741984369672e-05
f__Candidatus Nanosynbacteraceae;g__Candidatus Nanosynbacter	2.83479716701025e-05	2.68223326245499e-05	1.0069198806666e-05	2.48388246488682e-05	7.45585643550925e-05	4.99083329501034e-06	1.71719725899395e-07	6.37402682956633e-06	3.01723321806247e-05	0.000387340437851231	9.54836429039227e-05	4.11458414559729e-05	6.06360177605508e-05	1.36277635031822e-05	6.09333433482608e-06	7.75502233620307e-05	1.76987407086506e-05	5.07934242720242e-06	7.12802253913581e-06	7.12894388138401e-05	3.21479530154181e-06	5.82688200472758e-08	1.25441195517339e-05	2.10123244624138e-06	3.24998763705097e-05	0	2.26589996132334e-07	9.07285893025549e-06	1.15013615709036e-05	2.26113272924858e-05	0.000293110164281159	1.17526325685323e-05	1.85809714125203e-07	1.84135464465386e-05	4.01476646318007e-05	0	3.40454836972337e-05	4.93450121078968e-06	3.0861224052477e-06	1.35136798885076e-06	3.39602957399717e-06	2.01911624024686e-06	1.361051468903e-05	6.15691975332932e-05	9.98198020447426e-07	1.51920059190196e-05	1.67306500329559e-05	2.42182914978131e-06	1.30829854041553e-05
f__Yeguiaceae;g__Yeguia	2.52178169536292e-07	0.000233283184099219	1.22169092663979e-05	2.40662514053096e-05	1.20371465724474e-05	9.2344545987888e-05	3.33279607010375e-05	0.000100076018175574	9.85055162866007e-07	8.90560903636973e-06	3.88266817186916e-05	3.66625162806169e-06	1.65336646995633e-05	1.01677045940239e-06	3.83786488599801e-05	1.77354715297798e-05	5.43366889852033e-06	4.84371607205727e-05	2.33817059271115e-05	2.11550750143947e-05	1.69159366364848e-05	0.000117121223937828	2.24847620920407e-05	0.000323587418066017	8.42943682610535e-05	4.45374446661886e-06	3.36712997469199e-07	2.60342909247636e-05	2.01349742955915e-05	1.8405223135186e-05	1.1739911465166e-05	5.40204966339089e-05	3.52514621685057e-05	1.28292954848253e-06	7.39275562230617e-05	1.81858095937119e-05	4.47481641383399e-05	7.49017902938712e-05	5.59946747400562e-05	4.29181872355738e-05	5.46668324394733e-06	0.000135024449072243	3.50051776130533e-05	1.97430202682696e-05	4.67671675220893e-06	1.77269944383734e-06	1.244322779502e-05	1.33380679425226e-05	7.42548324752457e-06
f__Propionibacteriaceae;g__Propionibacterium	2.66623971744804e-06	8.43065710009953e-06	3.01605740818358e-06	1.70862057498732e-06	1.66847184666526e-05	1.11129053693926e-05	2.45012477611718e-05	2.65174601149307e-06	7.08820158764726e-07	3.28203504329026e-06	7.61461499777512e-06	2.65570866437007e-06	3.59329474497942e-06	4.87388152435614e-06	5.03415299607422e-06	1.11634760212803e-06	9.97588661955441e-06	3.07563931750599e-06	1.11232183232687e-05	6.37102790842656e-06	2.27544506642973e-06	1.21103868028677e-05	5.42000799331934e-06	1.52657651968603e-05	6.05944849190569e-06	0	0	6.77966163622477e-05	3.74864733666816e-06	1.21039776145904e-06	7.31432070399212e-08	1.40237658575599e-05	3.1377721491995e-06	2.22866491139407e-06	6.25219326644609e-06	1.07196818436291e-05	6.65673749260582e-06	5.71488046604391e-06	6.63008132349266e-06	1.81226275154928e-05	5.63045984470031e-07	5.10749349252275e-06	5.71440255151712e-06	5.67396014435515e-05	8.92091054980986e-06	1.24669569272781e-06	4.19151950374847e-06	2.39595839530194e-06	4.14221841010786e-05
f__Bacteroidaceae;g__Mediterranea	0	9.97007585752599e-07	9.46241511689172e-06	1.64910863193184e-06	3.09899241393415e-07	1.29852365997045e-05	4.38144268117382e-06	8.15023758370115e-06	1.3646905119956e-05	5.74463437228687e-05	3.07011267108812e-06	6.47023042990256e-08	1.45724589216159e-05	1.30520381104742e-06	2.23372971507195e-06	5.53173981227713e-07	5.34558966584753e-05	0	1.4507196901423e-05	6.72973139006259e-05	0	1.65880445879314e-06	7.83648115515888e-06	3.21495278920843e-06	1.30298612986483e-07	2.17207995834033e-08	3.45432837008409e-08	3.96115789191461e-05	1.32336513366684e-05	5.91533270960946e-05	1.12528010830648e-07	2.78520232403415e-06	1.4294979451688e-05	8.38906966529811e-06	3.33364473646116e-06	1.6600983498421e-05	5.96774176808417e-06	3.29503589391307e-05	1.81484001693203e-05	3.05992657616677e-07	0.000314293604709748	3.67748072670333e-08	3.92252571007857e-06	1.06957930352927e-05	1.81117627948778e-06	0	3.16269027014558e-06	8.71625081857088e-07	6.24517781739698e-06
f__Lachnospiraceae;g__Acetatifactor	1.8138935983734e-05	2.82517537344866e-05	1.40168334488465e-05	1.90934499338429e-05	1.94563605837945e-05	5.91071312125137e-05	4.01777028672723e-05	0.000312619872072244	1.85073648694693e-05	1.31731717997549e-05	0.000112752260013953	1.34252777304245e-05	0.000103052855991173	2.16171030025735e-05	6.82272288860892e-05	0.000104167249329874	8.88176394447465e-06	2.14416994718761e-05	1.5379202177532e-05	8.15931831419982e-05	3.02922814105684e-05	3.53315628291625e-05	3.19277082913493e-05	6.4829410110153e-05	4.05092080719512e-05	9.26836154590922e-05	9.61353245446072e-05	3.2573572055663e-05	2.3436734093507e-05	8.51928002799218e-06	0.000128629956680229	4.41381907206512e-05	9.36581577469826e-06	1.65241807581705e-05	2.77312011683666e-05	2.55964443492184e-05	3.63599180778813e-05	2.21997924066974e-05	3.33111502940877e-05	2.23959192782195e-05	2.75086307236071e-05	3.24769424611477e-05	1.45448114666069e-05	0.000101469524720105	1.25568756660475e-05	7.02985468153267e-05	2.41736162109896e-05	2.80618258939079e-05	2.24713012741119e-05
f__Unclassified;g__Colidextribacter	4.38192615425488e-05	2.86335169377714e-05	5.00676483795875e-06	1.76488604667193e-05	1.68294172052427e-05	2.17436407200025e-05	1.96766015047422e-05	4.98230771912729e-05	8.31123491358395e-06	7.01781991360557e-06	4.03565602093487e-05	9.69293863927765e-06	9.5003306643919e-06	1.02073718613149e-05	4.25949769791657e-05	9.40209621345277e-06	1.59991315491591e-05	7.36323576173473e-05	1.01081756435981e-05	1.06801094355024e-05	2.17221208753179e-05	5.31609549658153e-05	9.64366309299624e-06	5.98666884979775e-05	2.79983194912114e-05	5.0450833215659e-05	8.56418124937114e-05	3.81912427998687e-05	2.40246408332287e-05	1.13261746147016e-06	2.02890077076207e-05	1.80085151625035e-05	1.45657309806599e-05	3.07730454986285e-05	1.55372094200154e-05	1.33621622194204e-05	1.93494816277127e-05	1.82317222351632e-05	4.6697877720716e-05	2.27716206758496e-05	2.84852339499465e-05	2.73236136534333e-05	2.9004439729803e-05	4.53514782794553e-05	6.50750290496819e-05	6.07073526190754e-05	2.0755206966785e-05	2.32511216801944e-05	2.67779453879533e-05
f__Unclassified;g__Negativibacillus	6.30124743467848e-07	9.28249089013824e-06	7.23710995192408e-07	1.5858332642555e-06	4.89171290349187e-06	6.48961385649139e-05	6.96755003372894e-06	1.81505954791433e-05	8.11571457353686e-08	1.04597003417811e-07	1.67654040626435e-06	1.80946685535769e-07	1.54701734250841e-06	2.58071900802877e-07	1.10956255000698e-06	1.64902119055259e-06	3.84334050478433e-07	0	9.17515799645923e-06	0.000174976951417369	1.11135663920875e-06	4.41112086418854e-05	7.36220083218103e-07	0.000116199778324799	9.38311998467541e-07	0	0	5.24255984104237e-06	8.36157438313579e-06	2.18811726965689e-07	4.08971856603586e-06	9.15030096465792e-06	4.31801194229062e-07	1.35531727104329e-07	2.62764010792407e-06	1.11861021156122e-06	2.82752711305878e-06	4.04947001522877e-07	0.000163826463811139	7.60451490720506e-07	5.44314717491373e-06	0.000159597455553186	8.8767214533798e-07	2.57168292013065e-05	1.38249568147644e-06	2.02129588489725e-08	5.78022485271869e-05	9.23167494538245e-06	5.54766240893644e-07
f__Peptoniphilaceae;g__Parvimonas	1.54337333797136e-06	1.51775807050781e-05	8.68210285880988e-07	2.47825963509119e-06	8.7186844119581e-07	7.0875308595022e-06	8.54448197537313e-07	4.24003683692163e-06	5.47596661777489e-07	1.16844209074101e-06	1.61883419973494e-06	2.39473620162718e-06	2.66370817669554e-06	1.11676186965381e-06	1.66218097137193e-05	5.11530951079998e-06	1.8979893937613e-06	8.85619357049713e-07	9.21428182106636e-06	3.07674405342527e-06	5.70460812750993e-06	1.8869284849034e-05	2.26044713855775e-06	1.19682247350781e-05	4.27610078628914e-06	2.44602545595392e-06	4.96029955189835e-06	2.23721607376451e-06	3.24159726953469e-06	0.000292480080249213	3.34112865300564e-06	5.79448730873853e-06	2.18359923654232e-06	1.90267210372542e-06	9.6471755791379e-06	1.46638547454276e-06	2.04346755610082e-06	3.03517443550572e-06	5.12233946175288e-06	1.20018746107278e-05	8.15653015762374e-06	7.85150104730503e-06	1.99207392216588e-06	1.19246855461018e-05	8.07953704366232e-07	3.6935346989499e-06	1.6102963532039e-06	3.54549434087587e-06	2.62964256883687e-06
f__Sutterellaceae;g__Dakarella	0.000209795976956718	0	0	0	0	0	0	0	0	7.47085424284853e-06	0	0	2.35778943717208e-05	0	2.86132310648417e-06	2.49165911329668e-05	1.67715863844047e-06	7.35560062563672e-06	0	1.13152898863883e-05	0	0	4.01937419493019e-08	5.07074813081553e-06	4.42632052939375e-07	0	0	0	0	0	0	0	0	0	0	2.80034302593318e-07	0	0	0	0	0	0	0	1.22787649915723e-06	0	0	0	0.00029067671388976	0
f__Rhizobiaceae;g__Agrobacterium	2.37453195601289e-07	8.4820501283843e-06	8.47911377053806e-07	3.12102049463198e-07	0	1.97285805574685e-07	8.67970073830142e-07	3.03326798904421e-07	1.56723063816107e-07	0	9.34657631775062e-07	1.60283103967765e-07	1.7481425324172e-07	2.03981810105053e-06	7.37643546029918e-08	3.93753520547312e-07	0	0	2.32799397297402e-07	2.72093838765159e-07	7.25911112961072e-07	5.47324762174112e-07	3.01448059172448e-06	6.26878434293997e-06	1.42005000951967e-06	0	3.81334601390548e-05	2.26724714770616e-06	1.11101853371383e-05	6.24303534531879e-08	6.13689346871532e-08	7.71497614718273e-07	1.76452463558975e-07	7.82733794737362e-07	4.42220373079292e-07	1.52720461765178e-07	4.75061986346851e-07	7.12968237903869e-07	2.65039325965142e-06	1.54643451404105e-06	2.62449618777357e-07	6.09751709882764e-06	9.45773044714105e-07	4.35611399922141e-07	0	5.01632554093108e-06	7.08728697074544e-07	2.60791315458476e-07	6.95512378624131e-08
f__Cellulomonadaceae;g__Cellulomonas	0	0	0	0	0	3.13755738986247e-07	4.26371264337613e-08	1.47663554630261e-06	6.05498078534062e-05	0	9.76452769246596e-08	0	0	8.9416046124016e-07	0	0	0	3.63152330890768e-05	1.52388195640742e-05	0	0	1.26371800154306e-05	6.94874860818441e-07	0	2.096999210596e-05	1.32442903181129e-05	0.000285931863027311	0	0	0	0	0	0	0	1.15980721838828e-05	0	0	0	5.99523990636716e-06	0	5.51817147172905e-07	0	0	4.21845355106877e-07	0	0	7.38658553032301e-06	1.76535659694968e-05	0
f__Lactobacillaceae;g__Lacticaseibacillus	0.000128813741615914	4.80639974892878e-05	6.84482330892618e-06	2.19520727459588e-05	1.14851308830482e-05	1.81140992565727e-05	6.03104650422161e-05	6.458969380601e-05	2.44347704631969e-05	4.43941194745471e-05	5.49330308543805e-05	6.98090689701283e-06	2.21234321429374e-05	5.77850449698545e-05	9.86116783045562e-05	2.49389776994823e-05	4.41904634857546e-06	0.000105130087084616	2.44996118748712e-05	2.63809569559446e-05	8.5372385878346e-05	1.55548021825924e-05	2.37988522318703e-05	5.75621896763672e-05	3.1392048086156e-05	6.22662921390893e-07	9.55268815916715e-07	9.52157988550187e-05	0.000160300597110222	2.11905631366569e-05	0.00016725424163108	5.99625980369192e-05	2.57684726365911e-05	4.50242918767923e-05	4.21263221252046e-05	9.0696274584944e-07	3.44398596739253e-05	2.76836243820773e-05	4.56954973719962e-05	6.83403147440318e-05	0.000283630423954272	0.000150672886752215	7.75789103179629e-05	0.00020179413275138	2.86600439113515e-06	9.36356325922899e-05	1.25133362122396e-05	1.18355949837555e-05	6.36374608163587e-05
f__Lachnospiraceae;g__Sellimonas	6.42464339802422e-06	1.55469957725667e-05	9.60229985243187e-05	4.78910155741718e-06	2.89771841834591e-05	1.26142959332104e-05	4.58224554913155e-05	3.77717888174891e-06	7.13786287292469e-06	1.26579559122467e-05	1.05355279592755e-05	3.4441859903276e-06	8.68244774946952e-06	1.94534278434726e-05	6.46420717129376e-05	7.93881533509006e-06	1.65472771835519e-06	8.09076598158327e-05	1.0278860432108e-05	3.58000445919883e-05	5.42098556422915e-06	8.98833314597374e-06	0.000129775922924589	8.34719942513292e-05	1.79951886964106e-05	2.77657872606848e-05	3.03179094766861e-05	1.46055278010295e-05	5.55087860096624e-06	3.94591456305278e-06	4.78889091645134e-05	2.02679370476575e-05	3.98447501828283e-06	2.12302577763638e-06	9.79147124243427e-06	5.01180224970126e-05	7.52946293853536e-06	4.52175325171784e-06	1.90964480200381e-05	8.6560334013773e-05	1.74813569784097e-05	1.48511982663198e-05	3.54347122057578e-06	2.44980899763048e-05	1.81733988346831e-06	4.66930288695814e-05	4.8690956259239e-05	2.61145671458792e-05	3.85772057633509e-06
f__Lachnospiraceae;g__Kineothrix	3.09493703937904e-06	1.58774040921806e-05	5.72884626348536e-06	3.49587344086663e-06	1.86686211326706e-06	1.07830269798506e-05	5.15189396320907e-06	0.000283203180855763	2.81110391422946e-06	8.8135835666811e-07	5.30606162675829e-05	4.17986214897642e-06	9.41596979951641e-06	1.34771835263023e-05	3.27489073317456e-05	7.02870433111048e-06	1.66878900898399e-06	8.62451571429351e-06	5.12165441019846e-06	8.70897448043379e-06	7.87361341202187e-06	1.09667792013058e-05	2.0402999757543e-06	7.77684941006342e-06	1.86418388099285e-05	6.19606027833524e-05	4.04692423247204e-05	5.19313365853836e-06	9.70977832912007e-06	7.02185228370159e-07	4.29462831779967e-05	8.45160053103412e-06	3.09298415077666e-06	1.55148683104093e-06	9.7299789488025e-06	7.07455080235751e-08	8.0634006918843e-06	3.61060283706501e-06	1.07792163668538e-05	5.08166780398664e-06	7.86042590715889e-06	9.13610124841449e-06	1.17463860739385e-06	2.22168695866553e-05	2.27051191589581e-06	9.42754547551276e-06	1.01416708893564e-05	4.5378268997511e-06	1.5944815006797e-05
f__Propionibacteriaceae;g__Propionimicrobium	0	0	0	0	0	0	0	0	0	0	0	0	0	0	5.54622691330284e-08	0	0	0	1.32363151659602e-07	0	0	0	0	0	8.80087122803437e-08	0	0	2.37484893489616e-07	0	0.000280187931202455	6.07759981201276e-08	0	0	0	0	0	0	0	0	0	1.41730928417527e-06	0	0	1.50899586469395e-07	0	0	0	0	0
f__Oscillospiraceae;g__Mageeibacillus	2.37149158218957e-07	2.91417246142591e-06	0	0	5.97672761378032e-07	1.31258592391583e-06	1.03584574118884e-06	4.56177581312079e-07	0	0	7.42059626773041e-07	0	3.17255320766648e-07	3.58418750286141e-08	4.07972357251734e-07	2.80641933418377e-08	5.79318774034942e-08	0	3.58760997267856e-07	1.08609322235135e-05	6.60457015728585e-08	1.5098547926428e-06	2.43434315407176e-06	2.7127990793102e-06	1.52042925746766e-06	0	0	4.19672274702803e-07	2.31703059598476e-07	0.000274652911122008	1.10680043497359e-07	1.13147501586261e-06	1.58378740800673e-07	0	2.0966918603584e-06	8.43202918509771e-08	2.27559088839487e-06	2.10815641926757e-07	1.65277293794182e-06	2.09439701224186e-05	4.53821521453697e-06	2.66474097491137e-06	6.1014420646582e-08	2.56051805270209e-07	8.6280334562374e-08	1.18062055095135e-06	0	2.30773492870484e-07	0
f__Rhizobiaceae;g__Shinella	0	0	0	0	0	0	7.56098375425369e-07	0	0	0	0	0	0	0	0	0	0	0	0	3.68068046665593e-08	0	0	2.67375761662748e-06	0	0	0	0	3.8341798377366e-06	0	0.000270704197623519	9.34783772943633e-07	0	0	0	0	0	0	0	0	0	0	6.22780791797746e-08	0	0	0	0	0	0	0
f__Lachnospiraceae;g__Anaerobium	6.79699953535068e-06	5.01165106016449e-06	1.42541704141906e-06	5.12411074260586e-06	2.85605924470507e-07	7.39703596722941e-06	6.08222645586825e-06	0.000267882798067745	3.33153483153499e-06	0	9.363249636927e-06	1.62287921252016e-05	1.18962024283378e-05	8.41572831796657e-06	9.79191679453014e-06	1.00472322935733e-05	7.37680719893411e-07	1.46085902118243e-06	2.01851661226642e-06	8.50341529432027e-07	5.38620876645319e-06	1.8829555100048e-05	3.47090726627656e-06	2.96043439157275e-05	5.2191847232451e-06	9.51634645116877e-05	9.77638863947702e-05	1.07285815463923e-05	4.77810123863426e-07	1.31400309462189e-06	2.04838009101701e-05	1.43769688672109e-06	1.59529336260078e-06	1.63440671729179e-05	2.24116584274102e-06	1.24793699740457e-06	1.00574792589548e-05	1.91193578247398e-06	2.68765513878634e-06	1.67499232098573e-06	1.82738439294589e-05	1.11861382347269e-05	2.4931468296914e-06	1.20230189122252e-05	1.05437038904414e-05	1.65460431388814e-05	4.31315248605958e-07	2.85110768597123e-06	3.63594590013407e-07
f__Oscillospiraceae;g__Anaerofilum	2.38489893832573e-06	3.56664542644042e-05	1.98102082453604e-06	9.94284498823114e-06	7.53135846048734e-06	5.48973139687538e-05	2.15868482986242e-05	3.00053199072276e-05	1.64466875611515e-06	1.98326915121145e-06	5.50550184823259e-06	2.95767824245279e-06	5.06669151929102e-06	3.14449201993052e-06	5.33184938213032e-06	4.58259960082516e-06	7.60835099581206e-06	1.17674765189424e-05	5.73448220348895e-06	3.64235906787041e-06	1.39733820460327e-05	8.9992093898202e-05	6.3064430608606e-06	2.91799277790881e-05	3.79753762320326e-05	4.02182507505071e-05	6.55949835188509e-05	1.65794693084404e-05	8.42029663905823e-06	2.63223734053714e-06	1.26844358000657e-05	1.28029357961262e-05	5.52479695601549e-06	2.83109150130149e-06	1.40015989511357e-05	4.35418749119825e-06	3.74134510758019e-05	8.01868994681303e-06	2.94102682132167e-05	9.38099496157814e-06	2.94128000146189e-06	6.7819511548249e-05	2.19006073146734e-05	6.57969788893135e-06	7.2040723861406e-07	2.65857871258591e-06	6.07563033522238e-06	8.80093765365159e-06	2.98352781910105e-06
f__Oscillospiraceae;g__Neglectibacter	3.55457020238516e-05	9.15996286839448e-05	1.7196501546254e-06	3.94528262113773e-05	2.01841654111118e-06	4.60020887483315e-05	1.91238122425707e-05	2.91332813013545e-05	6.69857078824226e-07	0	6.05126870286676e-06	2.89222709451501e-06	2.37024519810874e-06	1.12851711917865e-06	9.93164689192041e-07	2.74265223000453e-06	1.98866097852546e-06	2.17344190540351e-05	4.70226827411138e-06	1.78693437500281e-06	1.362439127295e-05	4.29742280184156e-05	8.69288204216252e-06	6.02407762772749e-05	6.36414854195833e-05	1.31121835417401e-05	2.95034457424862e-05	6.87754559718517e-06	3.88122882555874e-06	1.92989537908323e-06	3.07620248489568e-05	1.42941439741231e-05	5.93372754438175e-06	6.0403096014779e-06	1.85008526301097e-05	4.53061606665375e-06	0.000103347246718965	5.47736949892677e-05	2.69984198160166e-05	1.0366730318535e-05	8.66108665955666e-08	7.3481605782614e-05	8.92880992085977e-06	4.05465998315351e-06	1.01628740394567e-06	0	3.64632048430816e-06	2.2285680559304e-05	2.25012436956054e-06
f__Bacillaceae;g__Bacillus	1.34617192225036e-05	4.28351380338059e-05	5.8430660784401e-06	1.76753378861801e-05	4.96005214110216e-06	9.83608603104403e-05	2.2645995051178e-05	0.000256118047597262	3.90475576698577e-06	4.7325213003695e-05	3.39763786203797e-05	4.39191999251289e-05	2.15399557499561e-05	1.29747770722158e-05	3.42241635615303e-05	1.15422233688142e-05	6.75329063133054e-06	1.30158527138249e-05	1.73247905064335e-05	2.2606936153127e-05	2.27127981391034e-05	7.59339725876315e-05	3.95008595959573e-05	6.11627161343023e-05	4.31598762594205e-05	3.21725661909507e-05	3.32177317946637e-05	1.44304154011668e-05	1.15894071750831e-05	5.52318023504823e-05	1.87499702899635e-05	4.34620307208032e-05	1.42352224404922e-05	6.24677390977142e-06	2.92229822305366e-05	4.29515619681184e-06	4.42047929578834e-05	1.76252221886877e-05	3.3755147219449e-05	8.25462351493812e-06	1.64079224752502e-05	3.71192316809992e-05	7.81382435934683e-06	3.77772946711914e-05	6.86033729053545e-06	3.89002133418875e-05	2.25710302144097e-05	1.99983831821618e-05	5.67754365399686e-06
f__Oscillospiraceae;g__Acetivibrio	2.91531869409373e-05	4.88341338304502e-05	1.23124002994498e-05	3.61268244937802e-05	1.14136275088672e-05	6.71761923439213e-05	2.98561195407958e-05	0.000168948834961729	2.91197526463296e-06	1.83711863477868e-05	5.40166662394682e-05	1.4351814511553e-05	5.49203115307028e-05	7.95213541602303e-06	9.59586272590456e-05	5.75433860451787e-05	1.56287372477255e-05	2.11706321897768e-05	3.6904560771288e-05	1.89004191722562e-05	1.44154065133229e-05	8.1705456967262e-05	4.4109247031629e-05	4.5953106422907e-05	2.99944403089946e-05	0.000117373630111801	9.21024328940776e-05	2.34553350816386e-05	9.24177496235546e-06	3.53280727177771e-06	5.24156833528876e-05	5.72711040987383e-05	9.63853846917603e-06	5.0038734391767e-06	0.0001195059789432	1.30608315025658e-05	2.60610738192033e-05	3.26034797973827e-05	4.21962574508954e-05	1.200795634124e-05	2.88605782373301e-05	4.29764355336385e-05	9.5071260922626e-06	3.20920775003262e-05	8.40001187917113e-06	4.82936292745298e-05	1.13522146845606e-05	9.31344751499377e-06	6.21922127419327e-05
f__Nostocaceae;g__Nostoc	0	0	4.60548538891671e-08	0	0	0	4.4717818203729e-06	3.85300440629192e-08	0	0	2.28745157250212e-06	0	0	2.53567891993479e-07	1.64731217275711e-07	0	0	1.08206583261347e-06	9.82122457348414e-08	1.77441759810428e-07	3.04372497632278e-07	0	0	3.88768607352646e-06	0	9.75033529178015e-06	0.000229375777902966	2.1734717167001e-07	0	3.82036491280702e-07	5.63311863173122e-07	0	0	0	0	0	4.36838608135035e-08	0	0	0	1.97708444160791e-07	0	0	2.06343475469427e-07	4.87114117415006e-07	4.65199739479337e-07	0	0	0
f__Leptotrichiaceae;g__Leptotrichia	0	8.94361184268755e-07	1.25346015046108e-06	6.16120231860151e-07	2.79428870015393e-06	9.02667279950196e-07	2.86106095875135e-06	4.4118400170079e-07	1.95462077001669e-07	7.67346249782959e-07	1.26553104467095e-05	1.87022483932712e-06	0	1.08041747445559e-06	7.19269797145236e-06	1.34514385675108e-07	0	0	1.55415810445341e-06	5.19606551892424e-07	5.331584929832e-07	3.14342755834609e-06	0	2.73035822015312e-07	2.90526926078864e-06	2.83805203499813e-06	4.63118715340422e-06	5.41977492723265e-07	0	0.000226527564458183	1.83416995672658e-06	2.21455899632078e-07	2.13034071857787e-07	0	2.54060935277526e-06	0	1.53043511036413e-07	1.83662658780245e-07	2.36661329891359e-07	1.01433705038852e-06	5.6315802575443e-06	0	0	5.83107555052862e-06	0	5.74003361788503e-08	6.80462029437556e-08	1.57523266823164e-06	6.53416364661776e-07
f__Christensenellaceae;g__Christensenella	1.46839583479895e-05	0.000125736709166291	5.66424585509629e-06	1.03166152458456e-05	6.50948495921044e-06	2.84293363190686e-05	1.75965557353553e-05	3.02681321405869e-05	1.45641474453796e-06	5.14934812040155e-06	1.50785860930115e-05	2.18686947898451e-06	8.21633301949415e-06	2.22738470556412e-06	1.38432004256585e-05	8.04662667753558e-06	4.63483071724919e-06	1.25022104741152e-06	1.12039544599465e-05	5.23063953752784e-06	9.78981896199665e-06	7.1715357940158e-05	1.51700810902002e-05	0.000103743813917807	2.3286617338776e-05	9.34042734701418e-06	9.92554446151732e-06	1.50876668591046e-05	5.17895658533774e-06	4.57872185205837e-06	1.91014788338152e-06	1.90873897905873e-05	5.95536421846512e-06	4.299222906744e-06	1.729329917559e-05	2.97993735455068e-05	1.85431201523576e-05	8.65301523001527e-06	4.41625430408711e-05	2.76253316560209e-05	3.08973729373969e-06	4.58669290641617e-05	1.05470604055848e-05	1.47904544998125e-05	4.5916311266532e-06	1.14265987733319e-05	1.25192794931813e-05	8.79340499315209e-06	1.00640020094487e-05
f__Micrococcaceae;g__Rothia	6.56492372379827e-05	1.39032937391383e-05	1.52078027223516e-06	2.88753921339731e-06	1.74148611393511e-06	2.26200461346444e-06	7.04190862994128e-06	2.24192722417325e-06	2.2452368987062e-06	2.59495538151574e-06	1.17791935919219e-05	3.88315451174769e-06	1.91596927203147e-06	2.02714700829175e-05	5.35787313895396e-06	3.16931821024804e-06	1.77532116522991e-06	1.33604112368726e-05	1.99359296094387e-06	1.65952814514376e-06	7.65997226046919e-07	6.83314329006196e-06	4.16913192640875e-06	2.56445144682474e-05	1.23558981005622e-05	2.96144560173719e-07	0	2.34964159122079e-05	2.33754710407202e-06	2.5959628367723e-05	2.54858086230206e-06	4.68694177217981e-06	2.53284034672869e-06	1.18634517649687e-06	2.16247613362094e-06	5.55158085628626e-07	8.24106372526094e-06	5.56603691441514e-06	1.96919990947892e-05	7.01003447884891e-05	8.11733312097548e-07	3.16695387920201e-06	4.23343106026552e-06	5.77645065827009e-06	1.94387783124369e-06	0.000223851482416017	1.62709059623744e-05	8.40153828980761e-06	2.51011643397009e-05
f__Erysipelotrichaceae;g__Erysipelothrix	0	4.06215189821941e-07	1.60508005633533e-07	1.1095303862591e-06	0	8.59462915374867e-08	3.47188029532056e-07	1.41918224722508e-06	0	0	5.30074360448152e-07	3.03541270976487e-07	3.72497789102605e-07	0	6.50112465448902e-06	2.71478115184307e-07	9.7795892052433e-08	1.63678825065294e-07	2.17362148922362e-06	0	0	1.311739681587e-06	6.69348845523071e-07	2.89764383152744e-07	9.93365663362294e-08	1.93752715851985e-05	0.000213234209858847	0	7.38841653596557e-07	3.66829144896008e-06	2.3107282550571e-06	3.74438409610387e-07	1.86900916669898e-06	0	5.11502651131357e-06	0	1.7936926683852e-06	1.91706278872811e-07	6.38980141447402e-08	7.28539248787769e-07	1.69701334121739e-06	0	3.31313354955607e-07	1.32377323879612e-06	6.45925721466147e-07	1.78990506103796e-06	1.52261800646424e-07	5.580055347678e-07	2.49816691097647e-07
f__Peptoniphilaceae;g__Murdochiella	3.63949164587971e-07	0	5.10056580701706e-07	3.90960118982367e-07	0	1.01400852716369e-05	5.8630820036386e-06	6.45879351343733e-08	0	1.10944428812604e-06	3.80976368069347e-07	8.21734070616917e-08	3.57771723792447e-06	1.48483308009586e-07	6.63455283096648e-07	3.49829561452767e-06	2.19925639473707e-07	1.41901814005104e-07	4.66365944312951e-05	0	0	1.22849733406186e-05	0	0	6.2909503442488e-06	0	0	1.7901552543052e-06	3.78786887061783e-06	5.22354555997474e-05	0	2.00703053634185e-07	7.78905857221205e-07	0	2.33078449018545e-07	2.1388002296197e-06	6.6011043839334e-06	1.49511822739032e-06	1.99252391004707e-05	9.64918192320244e-07	0.000205625784053019	2.14489639571939e-07	1.07449252221256e-05	1.45785935145524e-05	0	1.25546112079142e-05	1.42139076280384e-06	1.4522024194761e-06	5.23120421529263e-08
f__Lachnospiraceae;g__Anaerocolumna	2.67786772426733e-06	4.3921501277342e-05	2.78245334016451e-05	1.72457927061305e-05	7.21521737903301e-06	4.64970562154179e-05	3.99653483628914e-05	0.000204800486290148	4.43377149581545e-06	3.19932388479522e-05	3.60117923061517e-05	1.91368381063293e-06	2.23349297102614e-05	9.17098417523414e-06	6.03278105923759e-05	2.44871621104097e-05	3.66637075657188e-06	1.31154329894817e-05	1.01099722485953e-05	1.78954065957184e-05	5.93889859525766e-06	3.06577817704301e-05	2.3902987640188e-05	4.94537749784581e-05	4.1068745780526e-05	5.00074247835588e-05	4.23538371382444e-05	1.22635982513293e-05	9.31958465731095e-06	4.46142982081659e-06	4.82209507618531e-05	4.84643283242898e-05	1.15790965059189e-05	2.28452745041648e-05	2.78519533022255e-05	1.91665525144679e-06	2.84771214957765e-05	1.51023611972351e-05	8.48061939141633e-05	7.88400240618941e-05	9.98164352832739e-06	5.79733895984487e-05	8.3018201034268e-06	2.42429994910044e-05	1.28728734133571e-05	1.32276058242426e-05	1.23072139352611e-05	9.61295359174598e-06	1.01855154248337e-05
f__Peptostreptococcaceae;g__Mediannikoviicoccus	1.04607147485053e-07	0	0	0	0	0	1.73879531237683e-07	0	0	0	0	0	0	0	5.81531902103479e-07	0	0	0	8.66433847084315e-08	0	0	0	0	0	7.0160791608106e-08	0	0	0	0	0.000203851884926934	0	0	0	0	0	1.5868610480288e-07	0	0	0	0	8.26184702705293e-07	0	0	3.94049214051892e-08	0	0	0	0	0
f__Treponemataceae;g__Treponema	6.09955580873253e-06	4.34377095602781e-05	3.60681185145618e-05	1.42033389503173e-05	1.29769286748659e-05	4.26437885403691e-05	3.01142101878085e-05	7.1007644280217e-05	6.64753016931869e-06	1.78428309500363e-05	5.18249810903522e-05	1.2961706851781e-05	1.83201538399593e-05	2.37253846221348e-05	7.28832790954245e-05	2.25136612996724e-05	1.71643007532128e-05	9.96919028239422e-06	1.44272028668693e-05	1.71358843468572e-05	2.07495038462043e-05	6.34383118513939e-05	2.19890451955064e-05	0.000154559018390599	3.09055866500228e-05	3.96194260403924e-05	6.12887630811732e-05	2.62470191140628e-05	2.71968398956136e-05	2.34528216556438e-05	8.80376343500316e-05	8.32957382466767e-05	1.30364756124162e-05	5.3854182561097e-06	3.0098428988888e-05	1.21600340047785e-05	2.96848621060146e-05	1.671298214439e-05	0.000100078699290315	1.11210672067686e-05	1.83132948026074e-05	0.000159438742800088	2.8824210316739e-05	2.71310324651784e-05	5.23321277515762e-06	3.29793783902183e-05	2.99996128245859e-05	6.68402526195545e-05	1.04301650552112e-05
f__Peptoniphilaceae;g__Aedoeadaptatus	4.24425624002198e-07	0	0	1.76224033072739e-06	0	0	7.83972969911095e-08	0	0	0	0	1.0318901978724e-07	0	4.33394101111305e-08	1.20363659224102e-06	0	5.91460185466811e-08	0	1.18671421062152e-05	1.22848845042087e-06	0	5.07286720355245e-06	0	6.99590502751245e-07	7.40442302580014e-08	2.52629147551041e-07	0	0	0	0.000188302514436234	5.09673178783436e-07	0	0	0	0	0	0	1.33998776559057e-07	6.57299139749351e-08	0	3.38834460462159e-06	0	0	1.76963628005918e-07	1.08730829780134e-07	7.69589692471992e-08	0	0	0
f__Sutterellaceae;g__Duodenibacillus	0	7.9265884385609e-07	0	0	0	7.6819251728196e-08	2.42578056782606e-05	2.04448389140182e-06	0	1.66101889306966e-05	1.02527540770893e-06	1.31236293981876e-05	2.5962919892498e-05	0	0	7.2438962417991e-07	2.10752603911106e-05	0	1.80970515849215e-06	4.56882352183805e-05	0	4.85084604581632e-05	2.8174801611144e-06	5.32520989242598e-05	9.69774347479281e-06	9.69988813795682e-05	0.000187507871112505	0	7.45325799761407e-05	1.71407318584077e-05	0	3.88283752889266e-05	0	0	1.56538185160811e-07	8.92074917590906e-06	9.14468106168773e-06	0	3.24278980102285e-06	0	0	8.42481231852668e-06	5.70626941342546e-06	5.75367955770894e-06	0	0	6.88618053069477e-05	5.00698695556386e-05	9.46439673858477e-05
f__Actinomycetaceae;g__Trueperella	1.50589555128699e-06	2.29215128022942e-06	5.56692908082133e-06	9.24992847556963e-06	1.26050645581037e-06	4.0417990596773e-06	2.1711585403064e-05	6.70130111910602e-06	2.74774439023469e-06	1.19016309863685e-05	1.42990263242065e-05	1.32820439494958e-06	1.43366056451102e-05	2.222523302698e-05	1.61799764458729e-06	9.10283994625323e-06	2.37130568786255e-06	9.62497864107548e-06	2.61768335520113e-06	1.00458758100337e-05	1.54716410678495e-06	1.17316334416529e-06	1.55669652609809e-06	1.4055574891414e-06	1.01933562709092e-05	0	0	9.63866054302916e-06	1.45801929927638e-05	0.000185929060946365	1.72227592848781e-05	3.57245843905888e-06	4.0375859106941e-07	1.24320707090019e-06	2.41514465767426e-05	4.43892676458918e-06	9.78555498053884e-06	2.42397131978911e-06	5.69280838870419e-06	1.12774235361969e-06	4.0578777285935e-06	1.08625431362453e-05	1.9041581254927e-05	7.29824562992364e-06	4.78208482457817e-07	4.76110998477466e-06	4.57122569517096e-06	2.6599219264222e-06	1.69073989386246e-06
f__Peptostreptococcaceae;g__Peptostreptococcus	2.40774924935522e-05	2.12513714755032e-06	1.51373921895862e-06	6.37330994595278e-06	2.73810841207827e-05	8.23118470715609e-06	3.80325777159018e-06	6.95838553664116e-05	1.2204738771579e-05	5.57275723390175e-05	2.56705398838657e-06	3.80966467066167e-06	1.53237633095431e-05	2.96633954465598e-05	7.44205206648184e-06	2.48371777285638e-05	2.48044182469642e-06	2.90039742336143e-06	2.80709244775763e-05	8.9593377359855e-06	2.01293450412582e-06	3.3957323422033e-06	5.27081151472584e-06	2.04989685963069e-06	0.000112494673305923	1.26691085295724e-05	2.35112646518721e-05	2.25965827906353e-06	1.3915457559768e-07	0.000185119982474138	9.41098570027222e-06	4.6564492124909e-06	4.85679949677696e-06	7.00333580286392e-07	9.86400491634703e-07	6.46241932306898e-07	6.74058282357104e-06	1.31235875227055e-05	1.05066714467331e-05	1.75109463457075e-06	2.79719689657338e-05	4.80859956098597e-06	2.96550203897749e-06	6.39004658426229e-05	0	2.3630308373543e-05	1.64725454624043e-05	7.81428246632004e-06	5.67916548769549e-07
f__Streptomycetaceae;g__Streptomyces	1.01324589765583e-05	6.11107565076134e-06	5.6607781473323e-05	1.64710911310818e-06	2.19419169315343e-06	4.192818331629e-06	4.80505726833346e-06	1.28810067309162e-05	2.07750137770158e-05	1.23284385709454e-05	4.82515604917776e-06	3.57467468649949e-06	2.96970107379693e-06	4.88626316557306e-06	9.38452044375806e-06	6.67080577605591e-07	3.46372969019188e-06	2.58856083116279e-06	3.40323814291786e-05	2.05572424789978e-06	8.63921350423901e-07	4.60916138785496e-06	4.1195996154937e-06	7.10482414699287e-06	1.50588306919589e-05	2.65335016953719e-05	0.000182193924632467	2.86490972824836e-06	3.11693379551465e-06	1.9125249598788e-05	4.39182356328757e-06	1.61915018247574e-06	3.67217837861006e-06	1.80682307163902e-06	3.3298724113208e-06	5.40462155115547e-06	8.65902750149751e-06	3.55147763836316e-06	2.43821721871324e-06	3.20741734887641e-06	3.02883844275364e-06	5.91712076621917e-07	1.56218311848699e-06	4.68765282715388e-06	1.05079836688325e-06	6.19113684201201e-06	5.80615199198588e-06	6.76976404120397e-06	6.0597787096524e-06
f__Erysipelotrichaceae;g__Absiella	7.31690989733028e-05	5.12644902076912e-05	4.59225101194645e-05	3.68963061655535e-05	3.86085816153865e-05	5.59735548536508e-05	4.97938573998232e-05	3.50133187705229e-05	3.42382238554299e-05	4.14151693645276e-05	7.73464086101281e-05	1.93679045586038e-05	3.80931363265976e-05	3.36801535113269e-05	9.55225631296554e-05	4.52321209258901e-05	1.93206761238532e-05	0.00011088145593548	4.93553448272639e-05	3.80632872236125e-05	6.52109370638563e-05	6.06187725892649e-05	3.11422041368018e-05	6.91744466976775e-05	5.5849553415678e-05	2.04045713742436e-05	3.48432544006604e-05	6.09758021460978e-05	3.7552297864431e-05	1.93607941343687e-05	0.000105549455056166	0.000118776008886029	4.66282432488453e-05	5.65339417583723e-05	5.39102409669736e-05	2.01991740700905e-05	4.36830179612264e-05	6.4908882385669e-05	8.50199748174029e-05	6.34896652371402e-05	0.000181347327966616	9.48714821459068e-05	6.08152980211497e-05	0.00014469322512581	3.70379857125196e-05	3.20379158502064e-05	1.99253319188254e-05	6.34243671742776e-05	4.17066061544409e-05
f__Lachnospiraceae;g__Anaerosacchariphilus	0	9.35436593211824e-07	4.7767130999871e-07	1.98551682599652e-06	1.09666449085147e-07	5.61366074052116e-07	2.22827139798116e-07	3.77810268363878e-05	2.42618024351924e-07	0	2.76177313543735e-05	1.56173204418626e-06	1.38221692983928e-06	0	7.71868034964979e-06	1.48227050890632e-07	1.24991928947671e-06	1.57227650548445e-06	1.30508123540301e-06	1.16880290591239e-07	6.48231533245969e-07	6.83435677255602e-06	0	8.71971210883182e-07	2.9517583583757e-06	2.33413339717759e-05	3.77197573389514e-05	4.58866926605291e-07	3.15754974670304e-07	2.3234185454624e-07	0.000180970357041493	4.05883637826397e-07	3.16544563070503e-07	3.34857931822019e-06	2.20932152781886e-07	6.89463765695273e-07	9.17598295169258e-07	2.49777590722111e-07	8.72944747926648e-07	0	1.06964208147269e-06	4.86746390944419e-07	1.34692499708967e-07	7.57147503511322e-07	5.84857410712093e-07	2.26030255098166e-05	2.88673823409858e-06	7.46993719568178e-06	5.14713474221998e-06
f__Bacillaceae;g__Microaerobacter	0	0.000180583603835538	1.74277488600958e-06	0	1.38612018106515e-07	6.90469016177372e-06	3.24660561967e-08	4.2249174552478e-06	0	0	4.86781968916825e-06	4.00331983121061e-08	4.899751931538e-07	0	0	4.76348830317131e-07	1.01914338988306e-06	0	0	0	3.86540923162614e-06	1.03153782618404e-05	1.64780929175025e-07	8.04687891057689e-05	3.38912535551986e-06	6.9781189466221e-08	0	6.91245802919745e-06	1.01916604094736e-06	0	0	1.87531588920924e-05	0	0	2.37927146813338e-06	0	1.81429983923853e-06	4.37779833989929e-06	3.99392018179815e-06	0	4.94732614706741e-07	0.000146643852637722	1.44918997487423e-05	3.8599222601789e-07	0	0	2.49606689368055e-07	3.83516749316476e-06	9.53853455246758e-07
f__Unclassified;g__Neofamilia	1.74388770912697e-07	0	0	0	0	2.40238839772257e-06	3.10819435437258e-07	4.13841214009132e-07	0	0	0	0	0	0	4.44683863904066e-07	0	9.85275321426009e-08	0	1.32596552137391e-06	0	0	0	0	0	7.32335270070013e-08	0	0	3.94585388967001e-08	0	0.0001792086148923	0	1.17952667430897e-06	1.05233698146618e-07	0	0	0	3.24174189050683e-06	0	7.77554148026358e-08	0	8.98042783731888e-07	0	0	8.85696060068723e-07	0	0	0	0	0
f__Suoliviridae;g__Aurodevirus	0	0	0	0	0	0	1.21267233540883e-06	0	0	0	0	0	0	0	0	0	0	0	0.000139627409623021	0	0	0	0	0	0	0	0	0	0	0	0	0	0	0	0	0	0	0	0	0	5.24899237554717e-08	0	0	0	2.08630814746471e-05	0	0	0	0
f__Peptostreptococcaceae;g__Criibacterium	4.09979099252161e-07	0	0	4.45631056776198e-08	0	1.41007904574016e-06	9.28156685564189e-07	1.27510122044917e-06	0	0	0	0	0	0	1.0915705935962e-07	0	0	0	3.3831060765218e-07	0	7.29225775577334e-08	1.3327872454016e-07	0	1.64902400592568e-07	2.5873268353124e-07	0	0	0	0	0.000171769754393858	0	0	0	0	6.28291240440523e-07	0	0	0	1.30377766234723e-07	1.13811260803367e-06	4.11657045961147e-06	1.97860520410497e-07	0	4.19315663406178e-07	0	0	0	3.41681921990262e-07	0
f__Lachnospiraceae;g__Marvinbryantia	1.71100910509509e-05	4.97053419964995e-05	9.69247890008291e-06	1.601288999517e-05	5.17165721971325e-05	5.1887124734897e-05	4.76047852106356e-05	7.45022218128251e-05	2.20360008603856e-05	1.43736306564415e-05	4.86351706794502e-05	1.54646181544052e-05	7.75027678138441e-05	2.48079710479048e-05	2.16727516237879e-05	8.54865114813224e-05	4.25755309202893e-06	2.17778243100755e-05	1.9188635876194e-05	1.50805581098373e-05	4.20543031558458e-05	0.000106700308474674	4.74600772758972e-05	9.47448226427611e-05	2.66165117766748e-05	3.20432615464843e-05	3.8568922950912e-05	2.4541036894993e-05	1.49201480423675e-05	6.85640530803535e-06	0.000167872378076092	2.51427184755078e-05	1.78851095406426e-05	3.14598450112061e-05	1.87579478886196e-05	1.95262867624362e-05	4.696645634847e-05	1.76858723534112e-05	5.42040194484933e-05	2.95216421886793e-05	5.2912105239169e-05	5.30912909874673e-05	2.66758652778516e-05	5.96911432784375e-05	2.28076488420566e-05	2.51098294715408e-05	2.26546442284234e-05	1.14926101853794e-05	8.6227581094443e-06
f__Erysipelotrichaceae;g__Faecalibaculum	0	1.23804905922913e-06	1.06588334876442e-06	9.49483421367893e-06	3.05069404066106e-07	5.65884215429912e-07	1.16305071389394e-05	4.25403661399931e-06	2.09514906067149e-07	0	3.28677902313082e-05	4.69408874326267e-07	6.11343415117205e-06	3.33118603207119e-07	1.74411607332038e-05	1.06650868181545e-05	1.38617734692432e-06	4.91818040431565e-06	0	1.72532128245854e-06	9.26545691321787e-07	2.01435747522803e-06	0	1.78681135238591e-05	8.38352674627055e-07	0	0	2.55234732527574e-05	3.54934773121405e-05	2.10844567142738e-06	0	2.58970811516279e-05	4.45264882550451e-05	9.18824352878632e-07	6.32723021693394e-06	0	4.5139494535124e-06	2.33944764541489e-05	1.34776501478265e-05	2.00843401417706e-07	8.78115745963385e-07	6.52301990857696e-05	2.86430446276119e-05	1.14683336172042e-05	3.83737886670731e-06	0	6.5098407016341e-07	1.19072790521535e-06	3.78833485837531e-05
f__Clostridiaceae;g__Falcatimonas	6.64318725325229e-06	4.18910085076959e-06	1.00298443765455e-05	1.75631555065738e-06	9.26955660892203e-07	1.02713705659499e-05	2.71159398098695e-05	5.05301861116929e-05	1.69902828545059e-06	4.58691065385009e-06	0.000111694540393138	1.8061622930764e-05	4.7330822481891e-06	5.80260518341563e-06	0.000166693557951591	5.651545993082e-06	4.24087433991709e-06	3.30565087329655e-06	7.31567273267066e-06	1.58676372127644e-05	2.54347452154466e-06	8.61327979608609e-06	1.07579270753165e-05	7.88239679929892e-06	1.33795619549506e-05	0	0	2.41975487924763e-05	3.70674031553456e-06	4.79933342171381e-07	1.70488574256755e-05	4.58546111767489e-06	1.8738121904999e-06	6.46397659262942e-06	1.50415048787422e-05	0	1.65518328075315e-05	4.2467086211037e-06	2.97848867108956e-05	1.70647695416414e-06	1.16072256720441e-05	2.14989261689279e-05	1.70400179988443e-06	2.32725036061361e-05	1.68503303917057e-06	1.08996303277214e-05	5.0625532961494e-05	3.49442035758321e-06	8.98797236814613e-06
f__Oscillospiraceae;g__Ruminiclostridium	2.20017723972403e-06	3.82072971172695e-05	5.25759518430922e-06	2.60114692033566e-06	3.29971236141565e-06	1.67814840895058e-05	8.40044772911075e-06	0.000164278662527713	2.88576946724258e-07	1.09355430835312e-06	1.94877518010797e-05	7.63762490057851e-06	1.8628426764243e-06	5.17844873991302e-06	2.07429724699648e-05	2.90368568109024e-06	1.51477773296082e-06	1.59085433018701e-06	4.96067533643018e-06	4.14501853328855e-07	2.57404585484015e-06	2.41110464843915e-05	1.62041481365674e-05	3.16399419081114e-05	1.97776487154522e-05	1.38643456164007e-05	8.75050086986689e-06	1.15109805667498e-05	8.91844068558454e-06	3.7947846799856e-06	2.10933815758062e-05	1.16356831822184e-05	1.11705787085486e-05	3.65391992656554e-06	1.25823374908278e-05	3.22941623547047e-06	1.139805111564e-05	7.07689299130721e-06	1.34252321000108e-05	1.72006162750406e-05	6.3686764542793e-06	1.59926701198601e-05	4.60739735485138e-06	1.64976186464458e-05	6.81160532036039e-06	8.99807824447493e-06	3.30775359067128e-06	4.41352045063024e-06	1.10982305073119e-05
f__Lachnospiraceae;g__Oribacterium	6.74874404535928e-05	7.94552615822541e-05	1.25193581961625e-05	4.1818564630365e-05	1.22226601615904e-05	8.76551081461645e-05	3.24879877260781e-05	4.17751452941601e-05	1.06195047357782e-05	3.38806629318902e-05	7.99365986212989e-05	3.65546324367011e-05	2.99946987022298e-05	7.9568453060857e-05	0.000156327151139052	3.45922900852879e-05	1.51965865131334e-05	8.86682501851772e-06	2.38419760218666e-05	2.20468873129898e-05	2.9136472078379e-05	8.64046627222866e-05	2.18002028027741e-05	7.6410680826548e-05	2.67315568340276e-05	8.5677157701521e-05	8.49143684064773e-05	3.50270315868082e-05	1.83015646187203e-05	8.84522159419856e-06	0.000137421441782738	5.35408438943112e-05	1.44625360808279e-05	2.83007792735826e-05	3.34091380336905e-05	8.5422947268414e-06	4.16595391913277e-05	3.89429695347317e-05	3.13040331531683e-05	5.44459248154779e-05	4.59613917575748e-05	8.62866668056256e-05	3.10511346343278e-05	4.81227511447481e-05	1.20837240180693e-05	5.7358681384826e-05	2.16387355831544e-05	7.88933836353544e-05	1.86588345041612e-05
f__Saccharomycetaceae;g__Saccharomyces	3.71622359682054e-07	8.10614686283744e-06	0	0	0	1.3159624938518e-06	1.7380054602713e-07	0	0.00015489081601876	8.480552569125e-05	2.83092857089602e-06	1.3914966353205e-05	6.02084204258384e-06	0	2.12237729790159e-07	0	1.87610483131453e-07	0	0	2.48101745603635e-06	0	8.62391747024566e-08	4.24734214315351e-06	0	9.56085964667103e-06	0	1.6523078414213e-07	7.65404772606108e-07	0	0	0	1.0417813303568e-06	0	6.0806075441319e-07	2.60891622181981e-07	1.54091883822254e-07	2.87263483807619e-08	0	0	5.99006635807194e-08	0	0	0	0	1.26349911084622e-06	0	1.08569818225121e-06	1.14421260913406e-06	0
f__Lachnospiraceae;g__Luxibacter	2.19881015630197e-07	3.58306767116526e-06	1.80549050674101e-06	3.78215525859555e-06	9.31639222659514e-06	2.46455257866746e-05	2.1560192661535e-05	4.35466725181599e-05	5.96190722925851e-07	7.18046127936972e-06	2.44068475755678e-06	5.20181406394477e-07	5.26576473059551e-07	6.03515321293523e-07	2.3737032716615e-06	3.49918780245547e-07	1.32544414327507e-06	1.53533415400222e-06	4.8029030706776e-06	1.18749321726301e-06	1.95203794738141e-06	2.59723313667434e-05	4.96274784449478e-06	2.59420915765766e-05	9.79716044607674e-06	6.81160260117603e-05	0.000151131748307802	8.67552898290855e-07	1.69875570041495e-06	1.25124579332096e-06	2.26451368995595e-06	4.58369026289774e-06	2.29857223040787e-06	3.69438478221067e-07	4.17096718638744e-06	5.93657437014957e-06	5.30698869914217e-06	2.101100816446e-07	2.91742422238556e-05	4.77000768093053e-07	3.12181637452073e-06	4.41500844223139e-07	2.66887474462094e-06	1.7549299285622e-06	3.99643087728652e-07	5.00813281484372e-06	1.08595856084531e-06	2.39334073676518e-06	2.88692412222291e-06
f__Porphyromonadaceae;g__Gabonia	0	1.318312230267e-05	1.12684194579628e-05	6.51858580884906e-06	0.000150873155659285	2.04290020467205e-06	1.25658964794559e-06	8.24997952359693e-07	2.09445666101477e-05	9.00334972003066e-07	3.04394065049258e-05	8.1699769140205e-06	1.22699465357462e-05	0	4.57658109290622e-06	1.1737297252686e-05	3.21272077590196e-06	1.25312126711796e-06	7.76115417337336e-06	1.48822763418923e-05	5.17182310057128e-06	4.80790383933582e-06	1.12406461312467e-05	2.28845052841838e-05	4.74091678624896e-06	0	0	7.36749689171827e-06	3.05527890992291e-06	2.7693589265664e-07	0	3.82313724909906e-06	1.73477316720358e-05	4.42605227659913e-06	5.08863768084607e-06	8.29328412252303e-06	2.36038311375677e-06	2.12824333118836e-06	3.26269332987613e-06	7.92388908095665e-06	1.83409846805084e-06	1.74661703881459e-06	1.5809237808207e-05	5.3637148198054e-06	7.77980711242646e-06	1.79922441514079e-05	5.5006132793329e-06	1.75002741387285e-06	8.0443239804216e-06
f__Weeksellaceae;g__Ornithobacterium	1.66801034204761e-05	4.35269368715313e-05	9.7763336648221e-05	5.95066219822352e-05	8.78630972019499e-05	1.17884161487135e-05	2.73411787200654e-05	6.12884604219457e-05	2.72665435151111e-05	2.42802714848295e-05	2.96125251327754e-05	5.77593426492261e-05	6.97351171595196e-05	3.49991529737605e-05	2.72617745377224e-05	5.06009727528221e-05	3.40892462099696e-05	1.14928082926188e-05	6.31251232485493e-05	5.14044585132446e-05	4.30251342659483e-05	4.60470042593108e-05	3.40512317348344e-05	2.60320278183484e-05	2.62280482086133e-05	2.54882789521834e-05	3.3107034611786e-05	5.68808393334601e-05	3.68265694216066e-05	3.68863137088636e-05	3.57093838158581e-05	2.1003497100491e-05	0.000104295757490011	2.02663331623634e-05	3.41258219649002e-05	9.80050627783941e-05	8.40344556564855e-05	2.08106955288796e-05	3.42835591492718e-05	3.2315575359493e-05	1.30035601375233e-05	4.40369231118136e-05	6.19173786640749e-05	2.87694870039917e-05	0.000102301055972218	7.93643508901778e-06	4.30949723040175e-05	3.43447803430437e-05	7.16077432070712e-05
f__Lachnospiraceae;g__Otoolea	6.22641337633283e-06	2.20183354881778e-06	5.07301597803362e-06	3.41639221003614e-06	2.93549440922574e-06	4.17401683259833e-06	1.04761498313552e-06	0.000148268050353907	2.80388641339627e-06	7.26576011375648e-06	8.36844996608345e-06	6.66257813314708e-06	9.89598673151921e-07	4.59285206808121e-06	1.78164417521407e-05	1.01483887827624e-06	5.7717198718929e-07	8.5090798641954e-06	8.42561010224954e-06	1.93624055367876e-06	3.83000748928154e-07	3.95158442989846e-06	4.06964531737658e-06	1.9164923665935e-06	6.31920236663559e-06	3.84865635884583e-05	5.10353524409682e-05	3.75868187814942e-06	4.92361110111033e-07	1.21478396401992e-06	1.17220207957088e-05	3.56202808584365e-06	1.47747326484178e-06	4.48567979680786e-07	2.27521631543063e-06	3.30471920876827e-06	5.33647376110772e-06	5.74038329325943e-06	2.03956641608906e-06	1.66268710585197e-06	1.77539031988937e-05	1.07635604157255e-06	2.15095511293627e-06	1.15909268591648e-05	1.85103748069262e-06	1.60173071825216e-05	7.75721997769841e-06	5.09921872282272e-06	1.30495237458242e-06
f__Oscillospiraceae;g__Bittarella	0	7.86808629077824e-05	8.28117875255697e-07	4.08802613443207e-06	4.41027691395341e-06	2.01790384490703e-05	6.80057644298211e-06	1.43758548716424e-05	8.52631086417476e-06	2.85258148115623e-07	3.51682549160641e-05	1.29891674008561e-06	6.68108307755176e-06	4.49307039196607e-07	0.000148052658304612	6.27786677990592e-06	3.71689998870523e-06	4.17268194010624e-06	1.74198536960179e-05	7.32563680578431e-06	1.77880328685792e-05	0.000142807199229992	1.99291756818409e-05	4.84943550773175e-05	1.52931668262249e-05	0	4.8516823087362e-08	6.61129694582812e-06	1.01869677468046e-05	1.8388101908161e-06	5.40418041697594e-06	1.07499406105847e-05	3.50411412087967e-06	4.30652110597149e-06	1.10221689963304e-05	2.4597703763551e-05	2.61141014764485e-05	1.3223461631286e-05	2.07300234618417e-05	8.74171579773057e-06	9.12442491054871e-06	1.03717995871339e-05	6.3628942203787e-06	2.10116887984019e-05	2.88850740478704e-06	5.44368059189109e-06	6.86325483543872e-06	1.38427373542762e-05	6.97497637398131e-06
f__Lachnospiraceae;g__Lachnotalea	2.05189781698044e-06	6.57874244284387e-05	2.15065313820749e-05	1.45285182402743e-05	1.47511967647099e-05	4.98976947125094e-05	5.2811515738594e-05	0.000146464011312813	1.69855453663516e-06	2.62461655317504e-05	3.45821147256047e-05	3.50475672121387e-06	3.97973817757946e-06	1.21010431369117e-07	0.000129021208928359	6.74682449704393e-06	5.19827297388079e-06	2.44066570331037e-05	6.53363059823145e-06	2.30331326704561e-06	8.49769073481827e-06	0.000105013124965156	4.7326965851916e-05	9.5604123768607e-05	3.26680886476497e-05	5.12732442584004e-05	6.96570403941849e-05	2.0189149988922e-05	6.50652560611427e-06	3.44615721016519e-06	1.63239641942997e-05	1.97659093946006e-05	3.0859594868759e-05	8.63601399126885e-06	2.64482439563514e-05	5.38584278704208e-06	3.15128098318005e-05	1.26600388649042e-05	7.11685695736375e-05	2.20852459429524e-05	8.32960618066154e-06	4.26461637916873e-05	9.75429535445251e-06	1.6546529826407e-05	1.37341047216466e-05	2.36580394078734e-05	1.82879611753107e-05	9.53564185846385e-05	7.24323176466901e-06
f__Oxalobacteraceae;g__Oxalobacter	1.51033842913232e-06	2.41025474350164e-06	8.6455604555935e-07	6.30816563224066e-06	3.97659412421731e-07	8.08293292713016e-06	1.02574746432851e-06	1.4793523724756e-05	1.11316288223532e-05	5.00307688563964e-06	2.92262156381788e-06	5.65238502712179e-06	6.80238585324076e-06	3.39780975271261e-07	3.34422003602201e-05	0	7.6849220436626e-07	3.4169124716551e-06	1.39428758147533e-05	3.88518123546882e-05	9.35236735445942e-07	2.46258566239152e-06	4.44299546103329e-07	2.22596978148123e-07	1.67559277998212e-06	3.24460331581607e-05	6.09962962007952e-05	2.28978052511315e-06	2.00526438600532e-06	0	0	2.69704029670704e-06	1.37880000098771e-05	0	2.57760508898676e-07	9.68379039259e-06	7.36941627593234e-06	1.12940189719342e-05	1.76655996756495e-05	2.03637037017178e-06	2.07042025663924e-05	8.70561548734642e-06	6.11516209742038e-06	6.24139094302991e-06	5.11600025948543e-06	2.87722730739012e-06	5.2294722436521e-07	5.21171210276676e-06	2.009806031834e-06
f__Eubacteriaceae;g__Gallibacter	0	4.23500942580322e-07	2.48979141844507e-07	1.75140542968926e-07	3.9169262446282e-07	1.87552938316429e-06	4.62562663716986e-07	2.38813758520551e-06	2.28318963842705e-06	1.37618241698177e-07	1.00577384165538e-06	0	0	8.697465237319e-08	2.82916082857858e-06	1.13501942355214e-07	3.37112119361629e-08	3.86228420886584e-07	9.24931369996934e-08	8.44949637043418e-08	5.27031355985438e-07	7.00556541306767e-07	7.39561391207669e-07	4.64036593594375e-06	3.5586888507707e-07	0	3.29516989569455e-08	1.1221896523104e-07	1.99302040958765e-06	2.42116644882979e-06	8.80446933231651e-07	4.3109217364161e-07	0	1.65295745902302e-07	3.64009108317822e-07	7.79890753980027e-08	4.96084404236308e-07	0	9.88377127826851e-07	2.16401693076825e-07	1.12884045242439e-06	2.65572718968019e-07	4.29985368494862e-07	4.14749247443148e-06	7.0567028599028e-08	8.86472768632414e-08	4.34269152469214e-07	9.39378713537325e-07	4.17782179651357e-08
f__Enterobacteriaceae;g__Cronobacter	6.567948420946e-06	3.70707714160571e-06	1.78205754217294e-06	0	1.24601230665098e-06	7.35136121294822e-07	2.46262727379189e-07	4.78568031775101e-05	1.05269012063683e-06	3.33930805942575e-07	5.62159704404875e-06	2.12940752835717e-06	3.24998642065187e-06	5.79586039568407e-06	6.61344026894437e-07	1.4402198484959e-06	7.08041934009397e-06	5.42492353414323e-06	0.000141558391707779	2.61995569456588e-06	6.46955336603195e-07	7.63769297181247e-07	0	1.61350553265843e-05	5.93917955352053e-06	2.77299471347376e-05	2.39931876006e-05	1.48828602034789e-06	1.30526591412852e-05	4.92015268764781e-05	8.41721259967643e-07	4.88135955113586e-06	9.81344242164215e-06	4.58453376794332e-06	1.34919853439641e-06	2.56882979468706e-06	1.22585049831081e-06	1.84256644854201e-05	7.46181885868947e-06	2.10252024102115e-06	6.40668747662407e-07	3.86538976883111e-06	1.3762661096197e-06	1.41411941050599e-06	3.66007041287742e-06	7.52039252015162e-06	1.437349315003e-06	2.54327318409306e-06	1.10160143078758e-06
f__Lachnospiraceae;g__Robinsoniella	6.32851144079489e-06	1.81200198434148e-05	3.93955125637806e-06	1.58146374051423e-06	5.70280150790429e-06	1.82226580938916e-05	1.2863779557889e-05	8.67551211874283e-05	6.92158505528225e-07	8.40369906120599e-06	8.03558093858915e-06	5.49413631698477e-06	1.17297011789206e-06	5.46436119474569e-06	1.7828015281947e-05	1.37561983398877e-06	2.1455825796333e-06	2.59480388183605e-06	1.23328420727739e-05	9.57739164244082e-07	2.52136749284116e-06	3.88547978495738e-05	1.79354569600855e-05	1.3842350025925e-05	1.01623515249251e-05	6.71063070119375e-05	0.000141543457646101	6.44994491927634e-06	2.200580006879e-06	3.79651022523755e-06	4.13680380045344e-05	1.54854736584711e-05	6.5188887743853e-06	1.09611013637681e-06	1.15260160920861e-05	4.56980002868351e-06	1.46411904986831e-05	6.00219123102054e-06	4.46088003512451e-06	4.46147875268921e-06	7.32222374723999e-06	8.89510972291309e-06	1.82123777433659e-06	9.64884935620697e-06	1.76659154040624e-06	2.79263322079091e-06	4.99702086274213e-06	6.77801459987438e-06	2.60307337362903e-06
f__Boseaceae;g__Bosea	0	0	0	3.25161417025694e-08	0	0	0	0	0	0	0	0	4.29145353659309e-08	0	0	0	0	0	0	0	0	0	0	0	0	0	0	0	0	0	0	0	0	0	0	0	0	0	0	0	0	0	0	0	2.42173211783028e-07	6.9814155407911e-07	2.37359980760716e-07	3.42986733682315e-07	3.23322246880117e-07
f__Lachnospiraceae;g__Niameybacter	0	6.87156007767343e-06	5.18415457009617e-07	1.50782979702374e-07	1.1554080522505e-06	4.73744059485895e-06	6.10655549566221e-07	0.000141147683358758	4.83495937078037e-08	4.80054494358955e-07	1.09018613572441e-06	5.23297124546311e-06	6.48881338853532e-07	7.68735238170276e-08	2.28890128623922e-06	5.93733952670813e-07	0	0	6.8278599485592e-07	6.95239643701678e-08	2.67459882998523e-07	1.28162209713282e-05	2.37164807594002e-06	1.16071367523199e-05	1.85656767996784e-06	2.33369669425912e-05	1.80116951181593e-05	6.68298076109916e-07	1.31596050953408e-06	5.21194579733628e-07	6.72190075260057e-06	9.76727892042432e-07	2.9371843651671e-06	0	3.64006877224705e-06	2.67141670333269e-06	6.08167359399129e-06	7.02815250467517e-07	3.61557872963555e-06	4.81115136404749e-06	4.86897482799624e-08	1.42084194828814e-06	5.76510413172332e-07	1.36992677010711e-05	1.42468187327487e-06	1.88044540242025e-07	1.53667735861117e-06	6.02962188222006e-07	5.02841027382428e-07
f__Erysipelotrichaceae;g__Faecalitalea	2.03100513776187e-05	2.24820439019274e-05	7.52157588262082e-06	6.86954900957604e-06	5.81288775675651e-06	1.05622842619798e-05	2.71309584324947e-05	0.000140659215819189	4.78747194749386e-06	2.28770391177453e-05	2.22952623763748e-05	9.73790927625275e-06	6.33311573255566e-06	2.79950132445749e-05	2.54330155222102e-05	6.94800730216296e-06	2.81408317459334e-06	1.40657187026786e-05	1.26352289440685e-05	4.21074592888786e-05	1.04396480460961e-05	1.22046182539753e-05	2.2011421669423e-05	2.07782529041027e-05	4.24315806653784e-05	1.44251554368172e-05	1.05667841485871e-05	1.2948874944074e-05	2.23984143102888e-05	7.1749249789821e-06	8.88130034050147e-05	1.49276932777393e-05	1.57254497981046e-05	7.09431890098136e-06	7.7715892651163e-06	3.28455167441176e-05	1.62107785754799e-05	6.11778072430318e-06	4.45529787719311e-05	5.09340386075235e-06	2.27836544745538e-05	7.47184954649199e-06	2.31123347986974e-06	1.93771581764269e-05	6.18292757851161e-06	0.000117793535290056	5.08812785396118e-05	7.74271220752098e-06	5.37425972358043e-06
f__Pseudoalteromonadaceae;g__Pseudoalteromonas	2.24399203476002e-07	0	1.79413654244763e-06	5.37931948483141e-08	1.89852669921599e-07	1.85241744829635e-06	2.85439822937429e-07	1.20796894899963e-06	3.94840127362866e-07	1.30798903770627e-06	0	3.14743298972932e-07	0	0	3.72871336401104e-08	0	0	8.9753585230586e-07	1.52025991638805e-08	0	0	1.85836072445817e-06	9.63031266838982e-07	4.93155804780283e-06	1.22263370039346e-06	4.45501314275666e-05	0.000140549668774687	0	0	1.723127080894e-06	0	0	5.0401375848571e-07	0	4.48054414940496e-06	0	3.44716180569143e-06	2.4745249127234e-06	1.90281064234461e-07	0	8.82002817202598e-08	0	7.75398303546868e-07	0	5.14536484920914e-07	7.28892194192139e-07	8.7423717637152e-07	2.49782110224145e-07	0
f__Eggerthellaceae;g__Gordonibacter	0	1.39797941948111e-06	1.94399043336783e-06	5.28080347054997e-06	1.51677259908296e-06	4.62882173932133e-07	3.8304356788497e-06	3.26234505932932e-06	1.59484004516968e-07	1.24766571241094e-06	2.74418366786292e-06	1.28779536117003e-07	3.65796968961188e-06	3.64467810469064e-07	1.62430730261735e-06	4.01134097635201e-06	4.09955426952454e-06	1.63891373256432e-06	3.14239063999038e-06	3.49260856993642e-06	5.60808655973922e-06	9.09002055240416e-06	4.74614371159787e-05	5.02432296750333e-06	1.08855141769066e-06	9.6901917141458e-06	5.75577464665264e-06	1.95730446953296e-06	4.34179798100567e-06	6.24715631747082e-06	0	2.96521730109587e-06	2.06794671141636e-05	6.89446364390617e-07	8.76210043067511e-07	2.08505539767187e-06	6.97211737231758e-06	2.61686112169205e-06	9.64204496018256e-07	1.21464987433353e-06	4.5455044620946e-06	4.12590733855624e-06	3.20857709489388e-07	2.86093474621798e-06	1.40910960967294e-06	4.20929440278444e-05	3.57204918553939e-05	2.06677298895949e-06	2.23248363116963e-06
f__Erysipelotrichaceae;g__Traorella	5.1024757758602e-08	1.93875954824049e-05	6.64542319903538e-07	3.95323886681468e-06	6.36851278739883e-07	1.18274773448467e-05	4.61531999505703e-06	7.57055261704543e-06	6.32533801110681e-07	1.31449534857591e-07	5.40432541546966e-07	6.94338613641973e-08	3.36873270470836e-07	4.15380165368292e-08	4.3231638996273e-06	4.9935852184871e-07	7.9921544147689e-07	4.93199905003702e-06	3.72070234346518e-07	1.90229741220217e-07	6.07238987529365e-07	2.28460665810421e-05	4.4636187376325e-07	0.000138128037983822	6.70899369556513e-06	2.77106087562131e-06	2.15801006302304e-06	6.49610806694093e-06	1.03207367477878e-06	9.57135540486199e-07	4.03045400818295e-06	3.20758398449425e-06	1.43660447446361e-06	2.83617888875218e-07	5.62022359532775e-06	1.58385032940642e-06	6.04980926055759e-06	1.4144629624437e-05	4.4518330463363e-06	4.64494878634048e-06	1.09883804448501e-06	1.83435750033736e-06	9.823422657696e-06	1.27464401051455e-06	1.57861056569677e-07	2.78803588870377e-07	2.38130697942961e-06	1.93992030898374e-07	2.32656367635137e-06
f__Eubacteriales Family XIII. Incertae Sedis;g__Bacilliculturomica	8.62360575341662e-08	4.67117146104809e-05	1.34544117675151e-06	2.02954873843382e-05	9.1252757427462e-07	1.149990504097e-05	1.71146719876878e-05	5.39653308328694e-06	8.48865500194721e-07	2.92189455199753e-07	1.65436176256388e-05	2.54671230100012e-07	1.47306469038114e-06	2.35194045770888e-06	4.44257894605156e-06	1.26928697838261e-06	1.91544939455372e-06	3.5116746714207e-06	1.47344524990563e-06	2.23318531718977e-07	6.53942860765417e-06	4.2549634396258e-05	2.95086438345879e-06	1.27753928346404e-05	2.2274616544539e-06	3.99164697416257e-05	7.6893396224016e-05	9.1629101121538e-06	5.24695894630982e-05	7.74500167308153e-07	2.24654135908329e-08	4.28711897971258e-06	2.8777358685797e-05	8.00523199163208e-08	5.59200998936691e-06	6.57123960886059e-07	4.27385449045861e-06	3.59408041532773e-06	3.31481953115565e-05	8.76909817474676e-06	5.69843881728111e-06	7.77040353465812e-06	8.69879581501287e-06	3.33055235089542e-05	1.92213798571067e-06	3.33080560442343e-06	2.51895064546814e-06	4.28911328537152e-06	5.62767302957402e-06
f__Oscillospiraceae;g__Ligaoa	0	1.7567601017279e-05	3.41038208013993e-07	2.48831295346262e-06	6.25699564054208e-06	3.08375365819624e-05	5.84149489859855e-06	1.07290283579182e-05	1.62476088682268e-07	2.93497432889806e-07	3.78955721724085e-06	7.08629696817545e-07	2.11903914862012e-06	2.53046699201463e-07	5.17859027817044e-06	8.72937311269249e-07	6.85963227255886e-07	1.45798960808379e-06	8.30352411460709e-06	1.59211800034923e-06	2.94461184471727e-06	2.33402180713721e-05	1.12422290280964e-05	1.16708695593151e-05	2.64805066073098e-05	1.14088294898622e-05	1.79980936242499e-05	1.03317781194629e-05	1.73095776270351e-06	4.149738297708e-07	4.70573484556292e-06	5.08295053575156e-06	2.83642030545924e-06	1.24865269455858e-06	1.17763677936294e-05	2.46199858711934e-06	3.70274932957549e-05	3.37281774171849e-06	1.03735193789638e-05	1.48344636022616e-05	1.53186739293312e-06	1.69508554652698e-05	9.4963540896923e-06	5.95612325497391e-06	1.35001859879143e-05	4.11529579072452e-06	2.00994713878146e-05	6.01703536027207e-06	2.7632902514933e-06
f__Clostridiaceae;g__Mordavella	0	5.53306586397752e-06	8.09202002212949e-06	5.46428456648066e-07	5.11828657164925e-07	6.67411733516879e-06	7.15769975990197e-06	1.98512250643219e-05	1.8020776146847e-07	3.89675402319324e-07	1.2061069167814e-06	9.52035980113357e-07	1.31397172442658e-06	1.73281515332949e-06	7.34015477539441e-06	8.45965773874638e-07	2.81007990442942e-07	2.1845277473893e-06	1.54591714940578e-06	3.46471731424603e-07	2.91086841047409e-06	3.92156024790366e-06	1.75214633656724e-05	4.74934757804901e-06	8.55904700450693e-07	5.4750744644346e-06	7.59013267238538e-06	6.64327582537965e-07	5.30909763457023e-07	3.04460377553803e-06	5.75340207249071e-07	4.03049544937579e-06	1.49184803234089e-06	2.86797848174347e-06	1.76170096027723e-06	2.02454678716991e-05	5.79449130058376e-06	1.0851557301282e-06	0.00013220864050244	1.77941242722992e-06	2.20539908491418e-06	2.45947335392067e-06	9.88134323351172e-07	4.43957510081565e-06	9.16043192986811e-07	1.30997549827297e-06	3.35244345312011e-06	1.59468795514657e-06	3.35208079890479e-07
f__Bacillaceae;g__Calditerricola	4.59828198309297e-06	4.72311220708221e-06	3.84675118586127e-06	1.03665868716157e-05	0	3.53108153706556e-06	4.61348161276498e-06	1.89384962343162e-07	1.08663663146691e-06	2.27808727782859e-06	1.23264749582181e-05	5.47776288090906e-06	3.8623081829338e-06	1.15179991617377e-05	3.18015010978026e-06	5.86208675838658e-06	0	1.68117572863674e-06	1.75783273722021e-06	4.23153484836054e-06	1.60182475448851e-06	6.93275263752121e-06	2.50154949894639e-06	5.6164864655905e-06	2.04060878643237e-06	0	0	8.04552920215767e-07	1.59639480892849e-06	4.3383804942046e-07	2.66538805314967e-05	1.07653943005817e-05	0	5.58195329043636e-06	1.10060276284757e-05	0	4.29434563929355e-07	1.78059391224238e-06	6.78185363685363e-06	1.73610397835644e-07	4.74188633248581e-06	3.06851485043398e-06	1.74770120157159e-07	7.61383227151112e-06	1.08362250696134e-06	1.0741645961876e-05	3.1538838401694e-05	3.88976877293999e-06	3.31959806475518e-06
f__Oscillospiraceae;g__Papillibacter	0	5.92712577859251e-05	5.38964314650773e-06	2.68464514801499e-06	5.0233121812492e-07	1.3852332362911e-05	5.42968959613361e-06	1.3811091232093e-05	4.87742181153141e-06	0	3.71674376648254e-06	1.29140349053853e-06	3.13982703871934e-06	9.23317867584951e-08	1.79950949306619e-07	3.07904809870889e-06	1.39018005933996e-05	1.49293136682936e-05	7.65735810595575e-06	4.59792878967253e-06	3.00152594389674e-06	1.26632277567867e-05	9.60505529469778e-06	3.33055912201773e-05	1.16264528869811e-05	0	0	6.41029080485753e-06	6.76248777993469e-06	2.78222227345728e-07	0	6.55208845214875e-06	3.70969700001176e-06	1.05286203368204e-07	4.65910322734315e-06	4.46038772030865e-06	1.11518189060312e-05	5.53139182203399e-06	1.57616426994842e-05	2.00047210986796e-05	2.12949618195224e-05	0.000129960254055186	7.66104762158204e-06	1.63601342503841e-06	1.11235829275545e-05	2.41958567328662e-05	1.28112795203901e-05	7.90990604262694e-06	3.43032613584197e-05
f__Bacillaceae;g__Tepidibacillus	0	9.1663129761846e-06	5.19593223364961e-07	0	0	7.55744764673603e-07	0	8.59516367557428e-08	0	0	8.71991813373778e-06	0	4.08717262891442e-07	0	9.68984648115918e-06	4.46715105333054e-07	2.53266284546044e-08	0	0	0	0	6.35719673070282e-07	0	0	1.51977483714826e-05	0.000129582223810559	7.10559264970599e-05	0	0	0	0	3.91224314638458e-07	2.23958896055622e-08	8.1519502834873e-06	0	2.33071285696858e-06	0	1.742927079347e-06	5.66320620168603e-06	0	2.30363096236757e-05	0	1.32197911400927e-08	3.92875107886382e-06	1.58965624713853e-06	0	6.32491659164195e-06	2.03434845094998e-07	0
f__Veillonellaceae;g__Anaeroglobus	3.24749665143526e-06	1.00324522855684e-06	0	3.01065492647031e-06	2.0517789432746e-06	0	0	9.27462325467107e-07	5.55403975680951e-07	1.71918438077854e-06	1.52444702518644e-06	0	0.000120410006239586	4.3449381439484e-06	2.04990809229019e-05	1.1352738743291e-05	0	3.11085615655257e-06	5.55864332666306e-07	1.05934376389439e-06	1.38317002225387e-07	5.59092954638808e-08	8.28123284700735e-07	2.63213753154084e-06	2.60519471135997e-06	0	0	0	1.94555111206825e-05	2.3904246259981e-05	4.54758969128993e-05	8.63002276760614e-07	9.3443044816135e-07	0	1.01913674578295e-06	1.75505858649007e-07	4.47022980988394e-07	1.38850380077599e-06	1.34457707651374e-07	0	3.36144101498738e-07	1.35917699831535e-07	4.33905528194574e-07	1.20761049437004e-05	0	1.19840735100974e-06	2.66762039051929e-07	7.74631667885431e-07	1.69894750697266e-06
f__Suoliviridae;g__Buchavirus	0	0	0	0	0	0	0	0	0	0	0	0	0	0	5.71938664805157e-06	0	0	0	0	0.000128566970883502	0	3.23914224541941e-06	0	0	0	0	0	0	0	0	0	0	0	0	0	0	2.36334263485459e-05	0	0	0	0	0	0	0	8.579918912958e-05	0	0	0	0
f__Pseudomonadaceae;g__Pseudomonas	9.8404744208484e-06	1.4757093167857e-05	3.35186738322672e-06	8.91371627892093e-06	9.64664145147683e-06	5.6880747242104e-06	3.10894810280538e-05	2.88581986114069e-05	4.63355067864819e-06	1.58475020969515e-05	2.79434908851486e-05	0.000128525076188717	5.16180772971238e-05	5.12044749381698e-06	5.82076098430871e-06	8.53390035505292e-05	1.37968186728024e-05	1.67654824749272e-05	5.10220937225866e-05	1.54896481479383e-05	1.43737788328914e-05	1.33694535886207e-05	5.29905142087607e-06	3.31240022247806e-05	1.2585200257594e-05	3.65978279570438e-05	6.0019926781614e-05	2.13214479452877e-05	1.47864496329513e-05	3.3652761462852e-05	7.75781410099422e-06	2.20935883434901e-05	9.15722710422105e-06	1.69181209896134e-05	7.78211938956104e-06	1.1817917326396e-05	1.8118286641656e-05	2.81306723508942e-05	1.51532119822114e-05	2.00574533786138e-05	6.96084331435468e-06	1.44973660927645e-05	1.12063510003416e-05	2.15893874427158e-05	6.7885309553639e-06	1.9175725894458e-05	1.31247485813449e-05	1.85869445581321e-05	4.49185826650899e-05
f__Sporomusaceae;g__Sporomusa	2.97982506850838e-06	2.05433532499004e-06	4.96338145532519e-06	1.8607813522997e-06	5.24660328053663e-06	2.47723399221959e-06	1.2184331820395e-05	3.29860031893404e-05	6.72028943988966e-08	7.41594068129226e-07	5.38075672470422e-06	1.44691416756612e-06	1.85873396611434e-06	6.53424952444734e-07	4.91090746413581e-06	1.14371320461337e-06	5.7474608816459e-06	4.28750950898352e-06	5.70236621219903e-06	7.04190507497636e-06	2.65777482847284e-06	9.2950379004609e-06	1.50420220978898e-06	2.8560748941276e-05	3.79774593025773e-06	0.000128058878665409	8.29090245783322e-05	3.70623031642873e-06	1.64959867376573e-06	1.60068081108075e-05	5.14159546972588e-06	9.91985302884973e-06	1.64089169759529e-06	1.35127284407583e-06	2.27489723058246e-06	1.20236402283074e-05	1.89222537987506e-06	3.19180489152923e-06	2.98413282701321e-07	3.62667218987579e-06	5.81914139720045e-06	4.3530238439362e-06	8.91788808453929e-06	6.06906298440555e-06	8.95572871706299e-07	5.51558503439008e-06	1.37995187726095e-06	2.41839713995085e-06	1.61153931990872e-06
f__Prevotellaceae;g__Marseilla	0	5.98667447830659e-05	4.89591525831709e-06	7.51503959562464e-06	5.02525413230941e-06	4.05230457853994e-06	3.10492773236456e-06	6.56910067278973e-06	2.8957344740988e-08	2.37160486409169e-05	1.49929162601555e-06	2.65261524550023e-07	6.83340671530269e-06	2.85010342169395e-07	1.80934287827421e-07	6.57852296057275e-06	0.000127829947048713	0	0	3.01915783801086e-05	9.72301034103112e-08	0	3.26298529341069e-05	5.4536231499352e-06	2.89090473585279e-07	5.86747596150785e-06	5.91326721282118e-06	4.65702097166981e-05	2.93418360519566e-07	2.76285326510115e-06	0	4.57622064848288e-06	0	6.71932903188213e-05	2.93626083608924e-05	2.99682611037572e-06	1.62998671788658e-05	3.29454521139808e-06	2.19928185614241e-05	3.99734725129088e-06	1.28110932329812e-05	2.4741382365056e-06	5.7795372292072e-07	5.22459332824593e-05	1.68380714918739e-06	0	1.67607737183485e-05	0	2.75261462565716e-05
f__Carnobacteriaceae;g__Dolosigranulum	0	6.39503431366267e-07	0	0	0	0	0	3.58994788056115e-07	4.03217366393379e-08	0	0	0	0	0	8.77693165604189e-08	0	0	0	2.64507111241963e-07	0	1.26516279136308e-07	0	0	1.2849239220545e-06	8.05862907627245e-08	0	0	5.08365432853872e-07	0	0.000127786690251438	3.20934479869042e-08	0	2.10467396293235e-07	0	0	0	0	0	0	0	1.0311232176063e-06	0	0	0	0	4.13099834925326e-08	5.80318560954296e-08	0	0
f__Succinivibrionaceae;g__Anaerobiospirillum	0	0	0	0	0	1.6378444236389e-07	8.46185336427023e-06	7.95683864157581e-06	0	6.22255321258735e-06	4.59439451567681e-07	0	1.06384772545795e-07	0	0	2.23570212504724e-07	0	4.03969770774505e-06	0	3.28379920310303e-05	1.85746188118755e-07	3.69417549046243e-06	3.69932373112615e-06	7.75512413448645e-06	8.47858580278239e-07	6.32615738170635e-05	0.000127340345623217	6.60109771353402e-05	1.27328776584611e-05	0	0	1.71979545775599e-05	0	0	1.3232487545095e-07	0	7.97615565520135e-06	0	3.13177081886042e-06	3.44302973858925e-07	0	7.42467492629048e-06	9.7277708389362e-08	8.42993414650422e-05	1.09359488103516e-06	6.83288549341247e-05	0	3.16020625379882e-06	5.29083493253581e-06
f__Lachnospiraceae;g__Anaerosporobacter	1.3274167775833e-06	9.48794949009341e-06	5.16438540732922e-06	5.86661155400092e-06	4.78958093060566e-06	3.61927304660033e-06	1.28796791028211e-05	0.000126601582735955	0	4.4174162647642e-06	2.49785677541986e-05	1.87445675446408e-06	1.3972240084125e-05	3.83239323715988e-06	1.90215982983777e-05	1.59769624473994e-05	3.57258305706581e-07	1.44844417552522e-05	7.06778970194914e-07	4.66219525776419e-08	8.74558624421367e-07	9.05134544995264e-06	1.11549766424372e-06	9.14441705579659e-06	7.05509631126629e-06	2.21342333811634e-05	2.47663498344849e-05	2.28632983850703e-06	6.29140321344811e-07	7.19001261679973e-08	9.90168790126057e-06	2.71392677113373e-06	1.69884708904285e-06	3.96898228930855e-07	4.07807676279517e-06	3.22968563342656e-06	1.5579761495923e-06	1.53181446381137e-06	3.87372830323664e-06	2.45358786455652e-06	5.93851074577354e-06	1.11170082798288e-05	2.99584630395397e-06	6.57513445171346e-06	6.73333425901359e-07	3.66686853471948e-07	4.39567924315106e-06	1.22453679905976e-06	1.19687989876858e-05
f__Suoliviridae;g__Blohavirus	0	0	0	0.000126035948494446	0	7.4841162809844e-05	0	3.80058257763488e-08	5.12440809654968e-05	0	1.57467181608995e-06	0	0	0	0	0	0	0	0	0	0	0	0	0	2.92529654631484e-06	0	0	0	0	0	0	0	0	0	0	0	1.9770101956524e-06	0	0	0	0	1.23789658923491e-07	0	1.71521247614748e-07	0	0	0	0	0
f__Unclassified;g__Sedimentibacter	7.61646931506137e-08	2.84605000828588e-06	6.88386397383774e-06	7.69926025968807e-07	2.51432482551672e-06	3.55955897975277e-06	4.38007959256443e-06	0.000123760519870517	2.97925291299703e-07	1.21087521974673e-07	7.59588169227235e-06	3.18701572418418e-06	3.64265419377834e-06	5.12431750734133e-07	6.99869612479684e-06	2.0474026040914e-06	6.55161748642e-07	8.05840591870589e-07	5.4996850301682e-06	1.20989471354561e-06	5.22906956145236e-06	9.1554486847964e-06	3.57368667208704e-06	1.09607636179028e-05	1.7532002028992e-06	3.16161007718248e-05	3.40487369892249e-05	3.41861361635531e-06	2.72542103580444e-06	1.28873827885246e-05	9.35680651976467e-06	1.31271086699871e-06	6.26628095773436e-07	3.03476979689208e-07	3.95209849464032e-06	6.70501756880384e-07	5.1717164278194e-06	2.08821628123421e-06	1.04432367349871e-05	1.52071224841385e-06	3.32981687274351e-06	1.27909902626243e-06	2.45449307836575e-06	1.941121526417e-06	7.60274333262409e-07	1.6103421493738e-06	4.2828411531704e-06	1.98936380206006e-06	1.56879285496895e-06
f__Peptostreptococcaceae;g__Terrisporobacter	5.79697942313007e-08	2.33242963047679e-05	7.04938721182558e-06	2.7181776185065e-05	3.31838556080479e-06	3.16812560951965e-05	1.69394647448315e-05	3.7695971805577e-06	1.71231912225042e-07	1.15204370498543e-06	4.67105982795291e-06	5.51262151503133e-05	1.91791940536562e-05	3.19745643637983e-06	4.5684192177374e-05	2.17890824070599e-05	6.10947550850616e-07	5.08053578472182e-07	2.5745828547675e-06	9.76205774205281e-06	2.54284106428965e-06	1.72914910638973e-05	3.16807814004975e-05	6.18410459299573e-06	2.59091072141151e-05	8.8401483903463e-06	1.54739541863494e-05	1.50759147974067e-06	3.50226672140573e-06	2.75185597338442e-06	4.50079078607745e-05	1.12433052596412e-06	6.60065428309767e-06	1.58792306719259e-07	6.99328622491314e-05	4.48066587293728e-07	1.25231322294629e-05	9.25834540030612e-06	2.12644919111052e-06	7.89408431601368e-06	1.80690880367271e-06	1.01755158667686e-05	2.03601875532166e-06	0.000120429412675643	2.16486879199097e-06	1.78029729669197e-06	7.12784045144139e-06	2.48693101002985e-06	1.73581365996414e-06
f__Lachnospiraceae;g__Pseudobutyrivibrio	6.09907046251368e-06	1.12092183712058e-05	2.28744927985056e-06	1.69951511760764e-05	6.56813239244067e-06	3.05537615105803e-05	2.73880216134774e-05	0.000117244568469608	7.80326725455997e-07	3.66447271900825e-06	3.71773287413928e-05	5.55941219541043e-06	2.49010024437265e-05	1.27418625896125e-05	4.71322901932737e-05	2.46459925980329e-05	1.66274539073362e-06	4.6884860175443e-06	9.63274808952919e-06	6.29291736190829e-06	8.93243691012447e-06	2.15540076751652e-05	2.46331223190465e-05	1.03076553699042e-05	1.32404030787118e-05	7.40479389204291e-05	0.000104082677830296	3.21280192672507e-06	1.18533064597281e-05	1.35113198969069e-06	9.88194869612548e-06	2.09453986714806e-05	7.57489596822604e-06	8.80504659309498e-07	1.62774490750582e-05	0	1.44344858263087e-05	5.78211113562326e-06	9.51590990782647e-06	1.14336410630815e-05	2.23604682100066e-05	1.68933912798062e-05	5.46968885449217e-06	4.48551645333421e-05	1.10707753957955e-06	1.14639609702388e-06	1.62503217844002e-05	5.66697260109529e-06	1.16930625720793e-05
f__Erysipelotrichaceae;g__Longicatena	1.56578572299263e-05	5.70226233613041e-05	1.84650382796812e-05	2.32127541865053e-05	6.64620336939683e-06	5.92888894031449e-06	7.12561084999029e-06	1.7304263431537e-05	2.0784497491732e-07	5.57623290521374e-05	1.51122899469284e-06	6.6256578944739e-07	4.84016186059662e-06	1.77550901725838e-06	2.70680417621011e-06	8.16202513733948e-07	2.95403702808627e-06	1.17934341965811e-06	1.78720209859018e-05	7.22355164433009e-07	4.57443700538122e-07	5.70343765749761e-06	8.06981563028146e-06	3.31291475261473e-06	1.58667130429457e-05	3.44700934993712e-06	2.97986965900211e-06	1.1451527145548e-06	2.74695292367968e-06	3.21021002497604e-06	3.14778227039712e-06	1.31960649416966e-05	1.92539249505302e-06	5.6384823823598e-06	2.83622362229829e-05	6.54436049935744e-06	8.86105259036824e-06	1.83234092022997e-06	7.91179664149534e-06	0.000117022603739386	1.90991060981936e-06	3.81264822054005e-05	9.54805990656405e-07	6.64427815942224e-06	7.1703730807128e-07	2.05825389939518e-06	1.8473450697542e-06	5.59245585483796e-05	9.1150538383028e-07
f__Oscillospiraceae;g__Caproiciproducens	1.13626799093153e-05	3.80053378127368e-05	2.659970643529e-05	3.0253213224935e-06	8.14294415044267e-05	1.54245676403197e-05	4.46940021802312e-05	2.84419065882483e-05	5.2712982593044e-06	2.83469628816384e-05	1.82260524081799e-05	1.66474882336916e-06	1.61523382347009e-05	2.66652164665113e-05	3.34664580416841e-05	1.80483887327699e-05	8.14557091539077e-06	2.80543865241141e-05	2.64446550603936e-05	5.95433458847064e-06	5.16615984496973e-06	6.48943347113223e-05	3.15097613674085e-05	3.6482015936347e-05	4.19913347348449e-05	1.56621337706448e-05	1.45645083832711e-05	1.02304714272877e-05	1.63951595159955e-05	8.97138866485094e-05	2.21155542221643e-05	1.45528999347512e-05	2.78377949392613e-05	6.80175764464727e-06	2.43380715510943e-05	3.12562610481278e-05	3.38919310503952e-05	2.86663530670394e-05	2.54841930315596e-05	1.64521750984923e-05	3.41738034353701e-05	1.59291602334772e-05	5.88868893331535e-06	3.29027987496599e-05	1.05517459002583e-05	1.48487831069515e-05	4.01447481759801e-05	1.12766744405634e-05	9.23439621041631e-06
f__Oscillospiraceae;g__Congzhengia	0	2.38908543449364e-05	3.09855103533756e-06	3.6098029691315e-06	1.27944190599338e-07	1.5955671080567e-05	1.64759612291377e-05	0.000113658086218841	8.86769763014258e-07	0	1.4272662845887e-05	7.21565000187017e-08	2.02040795722473e-06	2.13739316520766e-06	7.04067287654802e-06	1.46785624077247e-06	1.95676204598898e-06	7.74471477270456e-06	6.74172909842774e-07	1.25256367342325e-06	5.543799119691e-06	3.48138933456042e-05	1.66180448868448e-05	1.8980270479568e-05	1.58628515675724e-05	0	0	5.93053550865581e-06	3.85211864007658e-06	8.94980591461783e-08	1.96853540768523e-05	3.38438088490314e-05	3.32875730271791e-06	2.58565095943158e-06	1.57984981575503e-05	1.43327618382668e-06	7.76207369546394e-06	2.5512185069099e-06	1.10570228016814e-05	8.91722386730704e-06	1.20327055547808e-05	1.16449081794724e-05	3.056469699513e-06	1.06472141352125e-05	1.96240632293721e-06	3.65648617130143e-06	2.05919761482029e-06	2.07610645662655e-06	1.73857066443244e-06
f__Acetobacteraceae;g__Acetobacter	9.19157427027956e-07	1.21706115226205e-06	2.19333136970029e-06	1.49524376787848e-06	0	1.06255742389866e-05	5.95643565541339e-07	3.64431172080928e-06	1.28960037010297e-06	0	3.11453355681503e-05	1.5736716782458e-06	4.88950720165667e-06	9.2667538710344e-07	9.65408404396517e-07	1.01582174736237e-05	7.05527506949695e-07	3.71495760260554e-07	1.54227517679846e-07	1.30643933047238e-07	7.92254915195837e-05	5.16352738083976e-06	3.344802305018e-06	1.92037517220877e-06	7.71920570874464e-07	6.80219998158121e-07	4.18557185977537e-06	0.000106908704019676	1.78984556781433e-06	6.68718777007218e-06	8.32050189400053e-07	7.93515075477237e-07	1.91310234335551e-07	7.75784988894453e-06	1.87972780679844e-06	4.9107482218433e-07	3.99439525917362e-05	8.69483267705617e-07	1.21971782315563e-06	9.77795326866413e-07	0	1.79878373885249e-06	5.62442023051221e-07	2.47130640414074e-06	7.47934198439564e-06	0.000111867022737673	2.43970349486924e-07	2.95322198374829e-05	3.04784042656132e-06
f__Lachnospiraceae;g__Schaedlerella	1.98564447827722e-06	3.62931030854186e-06	8.56113571956771e-06	1.83211151854637e-06	2.1414717600517e-06	1.09807867365642e-05	3.74333422620319e-06	0.000111244637178026	5.6209713571023e-06	1.9226120716001e-06	3.84089898579585e-06	1.973536085474e-06	5.84912947783069e-06	5.19807299074958e-06	2.89893577474555e-06	6.88732126252484e-06	2.1325349764178e-06	2.60456194690194e-06	6.62746418594698e-06	7.05765111619158e-06	3.31167508650118e-06	1.58525333597163e-05	3.09119492048381e-06	3.21306523045069e-06	2.98483099801352e-05	1.54966542586496e-05	1.218568917139e-05	2.63919691178628e-06	4.61963984984984e-06	3.69700653663753e-06	1.22156453023401e-05	3.49393048349027e-06	3.06765257827781e-06	2.11813766791691e-06	7.14363483157691e-06	1.19610297098321e-06	1.06200869082971e-05	5.36999917063261e-06	1.68119289991146e-06	1.92045158655336e-06	5.74950218853974e-06	9.24432493971069e-07	1.55100806239261e-06	4.18965656736785e-06	4.22090323093668e-07	4.09403334175782e-05	5.08763673169878e-07	3.44784721687633e-06	4.5344244784545e-06
f__Pumilibacteraceae;g__Pumilibacter	2.41460961095665e-06	4.88619946834029e-06	1.33977756768485e-07	2.16271971735003e-06	2.91839641367085e-07	1.25043792284195e-06	3.03341863989031e-05	7.47954289590989e-06	8.83079356150793e-08	1.10139754921843e-05	2.98444159378954e-07	6.11602073483492e-07	1.04626346553303e-07	2.80810723364679e-07	1.38676486150629e-05	2.19874837091423e-07	0	0	9.52361170762102e-08	0	3.24541079792143e-06	4.26458258326973e-05	2.7105862339364e-07	1.15653221535253e-05	8.01300563251123e-06	8.02772030884129e-07	7.97921305321077e-07	8.22889731744801e-06	2.19789719001651e-06	1.05770433536392e-07	4.15888648293105e-07	2.63297040826691e-05	0	1.60104639832642e-07	1.87068704097507e-06	3.77699158539088e-07	1.15961489890429e-05	0	2.13345435656819e-07	3.86126927481644e-07	8.26976738083881e-07	7.02316884422824e-07	4.25681146826353e-07	5.7560805282234e-06	0	8.5863312796462e-08	1.10709732662341e-06	4.55575895987016e-07	7.89743087986113e-08
f__Oscillospiraceae;g__Youxingia	0	1.44772871172277e-05	1.20490774980092e-06	3.21457559706241e-06	2.64338280536717e-06	1.67511219661614e-05	4.79317970138815e-06	1.33965259453371e-05	7.76267906714168e-07	1.21838975044987e-06	4.34462083024282e-05	9.50848606229492e-07	1.50319074976813e-06	4.91057337357151e-07	1.51515443647286e-05	2.34836549580642e-06	3.80170968290642e-06	1.20745898165886e-06	1.38505465217667e-05	1.62745630025828e-06	1.57466100135949e-06	2.1769025272524e-05	1.70075337783681e-05	2.04723726649282e-05	3.87171743969501e-06	2.83421692038315e-05	3.02229677024754e-05	6.17066596960098e-06	2.28099923723551e-06	2.27565207069611e-06	6.8432443342799e-07	6.08219301582709e-06	3.0222162046485e-06	4.86879056845561e-07	8.35861236051532e-06	6.14330410094521e-06	2.89105772238029e-05	7.52040789416016e-06	1.29149265742621e-05	3.73575987166548e-06	1.52593545012786e-06	5.51677271888194e-06	2.5548411151703e-06	2.150972387204e-06	9.38578939152545e-06	2.64624949713037e-06	5.57511609959344e-06	5.90731480067965e-06	2.11780848550504e-06
f__Aerococcaceae;g__Aerococcus	6.11994996894102e-07	2.65741508826649e-06	5.2049686375342e-07	7.50925261418455e-08	5.90511648920022e-07	7.49940849015794e-07	2.40255934942018e-06	4.56384506034571e-07	5.26367498001212e-08	1.54490976312513e-06	0	0	2.09407830447657e-07	1.13639122164301e-07	1.43881263250281e-06	1.33469173685931e-07	0	2.21158011125012e-07	1.35952885406643e-06	7.6755850419873e-07	2.76038949496332e-07	2.2064538009157e-07	1.09692620169332e-07	0	6.1335113002236e-07	7.48773889716524e-07	8.31094956659518e-07	1.75712364624868e-07	3.64664053014044e-07	0.000106893998038164	1.85920664199996e-07	6.65714562136377e-08	2.8277244962849e-07	6.47915097650489e-08	7.44379655990252e-07	3.73200455393531e-07	0	1.45103647544614e-07	2.95006730960597e-07	6.6223933426031e-06	1.45036982380261e-06	6.72769885453752e-08	1.01527995955913e-06	5.56921341219255e-07	0	5.09393302309222e-07	3.48549237555503e-07	1.77694537110909e-06	1.80901741829331e-07
f__Erysipelotrichaceae;g__Dielma	0	3.86124984217336e-05	1.70011059099436e-06	2.88641781581875e-06	9.10118469211789e-08	1.0213866150298e-05	1.62639529972044e-06	9.86011389595602e-06	0	0	2.00423139773889e-06	3.74212194320046e-07	2.21821231477454e-06	2.40966663882461e-07	2.98254976534901e-06	2.29439592278294e-06	3.48402671909126e-06	2.07897541606796e-06	2.18869975624366e-06	1.39673108815903e-06	1.44136445186438e-06	1.1661445139381e-05	1.68186151823098e-06	2.67924853927836e-05	1.81292818506989e-06	4.16621613665229e-05	2.86458583278457e-05	4.12199727165493e-06	4.40547588482391e-06	5.12586747297896e-06	3.43593276527162e-06	1.31886293875254e-05	7.68414854148476e-07	1.69339210232943e-05	4.97456911810453e-06	1.12013721037327e-07	4.11327335498958e-06	3.92655984409192e-06	2.04933077695969e-05	8.8235818782148e-06	3.40334269223022e-06	2.73196216898646e-05	7.51829216279091e-06	6.29722436630319e-06	1.55788105747553e-06	7.12718905120701e-06	1.65966976752467e-06	1.57565927871566e-06	3.69744983569112e-07
f__Fibrobacteraceae;g__Fibrobacter	2.86649230515265e-06	1.15070629147242e-05	9.1264169110636e-06	3.02435388328461e-06	0	5.22795301435543e-06	3.96164875358584e-05	7.0226916714734e-06	9.93403007444194e-07	1.23525170119458e-06	2.65638619867135e-05	1.60414780347585e-07	3.37355164218098e-06	0	1.16561538966174e-06	3.73391015733053e-06	3.2485088378187e-07	2.20045904173836e-05	5.39722215080156e-06	4.02387135694748e-06	1.51748080651738e-05	6.09767328415862e-06	1.22264178692623e-05	4.62591013507624e-06	1.64257617539548e-06	0	0	1.47543005978775e-05	4.66941979721828e-06	5.35608115150161e-06	0	2.04893920697525e-06	0	0	1.92779874022468e-06	0	1.66937776060901e-05	3.6648732412474e-06	1.94779739294674e-06	5.11238177103645e-07	5.98671439487407e-06	4.82388632342411e-06	2.50669747789426e-07	1.51641122391777e-05	2.03693058012498e-06	6.17751726119411e-07	1.23929710758568e-05	1.25596574818586e-06	1.27542219208982e-05
f__Flavobacteriaceae;g__Aequorivita	0	0	4.69893001999617e-07	0	0	0	6.41039926991073e-06	8.09689331756999e-07	0	0	0	0	0	0	4.13370470317328e-08	0	5.7260203462584e-07	0	0	0	0	5.7367798823808e-07	8.79369171690817e-06	0	0	8.18260295610425e-05	0.000103544744461521	7.50720303899627e-07	8.19732756542913e-08	1.91032034195682e-05	3.96865350500517e-08	0	0	2.52686888083691e-06	1.91392558691386e-06	9.93513003983251e-07	0	0	3.77497581138946e-06	0	8.47630796840347e-07	1.74920170217976e-06	5.0809979860183e-06	1.26346484350041e-06	0	0	0	1.16911032910575e-07	0
f__Oscillospiraceae;g__Caproicibacterium	5.74907050227776e-08	9.14557605721398e-06	1.61754388078904e-06	1.09981786499054e-06	4.53027079341373e-06	6.13599796812754e-06	3.76034059466921e-06	4.20532919870238e-05	3.52247279457129e-07	9.40822893793713e-07	9.95101139480197e-07	8.0708904745271e-08	1.21231861742686e-06	5.78523325496515e-07	7.78545835294533e-06	9.61023245296373e-07	4.18622304856094e-07	1.63635562681217e-06	5.16368688248052e-06	5.95285496606924e-07	8.53778451689105e-07	9.34756557731363e-06	7.02507218739611e-06	1.28375788817016e-05	1.14827850564596e-05	4.78485615296901e-05	0.000103440769318796	5.85235077714113e-06	1.09242338828001e-06	3.54453565657233e-06	4.22914612258195e-06	1.79824114118724e-06	1.66730755243308e-06	2.19522364871683e-07	3.82513046113073e-06	1.00989814971519e-06	5.41924794614896e-06	6.3929203252405e-07	3.62908827036082e-06	2.94454796235437e-06	1.51710691144816e-06	3.09624027169166e-06	4.48263521823378e-07	3.61856716962246e-06	6.57890171600101e-07	7.88852517904789e-07	2.50098906409658e-06	9.47579556736079e-07	1.82351347237828e-07
f__Oscillospiraceae;g__Drancourtella	8.74981715842869e-06	2.14084266817485e-05	7.92576739738352e-06	3.20932218009213e-06	6.66612127810836e-06	9.55779844890368e-06	2.01542349471505e-05	1.37707294876198e-05	9.59225999896284e-06	1.15752753370319e-05	1.9178758200153e-05	2.00134910224128e-06	9.3148875368403e-06	1.05391511779287e-05	1.83551441964526e-05	1.14078289957045e-05	6.17387565866035e-06	7.43458735761391e-06	8.88057198872286e-06	1.84704556473573e-05	4.57589557822936e-06	1.03427275548168e-05	1.78178657421815e-05	2.99235029514223e-05	2.6537481356964e-05	0.000102213166775932	5.9177117963788e-05	4.97183925949525e-06	6.59897604339724e-06	3.3343243029146e-06	1.74689946814357e-05	1.53943088952525e-05	4.18219373679728e-06	7.43848005134036e-06	1.53328595215206e-05	1.98392120665835e-05	6.96723194708604e-06	1.16782422816827e-05	1.17029162813993e-05	7.17504322827802e-06	6.96061378978034e-06	7.15827460847929e-06	5.35556371098815e-06	2.4679060245969e-05	3.65432577547297e-06	8.5689926149792e-06	1.76460440240487e-05	1.19654087128353e-05	4.03707336113771e-06
f__Lachnospiraceae;g__Catonella	5.38802465042002e-06	4.5976722465824e-06	6.62690519896158e-06	3.89987205664117e-06	1.21371754696722e-06	1.20080057529046e-05	6.0723360761872e-06	8.0172864462625e-05	5.32076963977505e-07	3.05091041546828e-06	5.44611864478346e-06	1.06447514170314e-05	2.51278526696894e-06	3.8396689126403e-06	1.61246835580282e-05	3.54506145746686e-06	1.03977320676171e-06	1.75366013292164e-05	2.60483700562991e-06	1.43399759314039e-06	4.09220873378249e-06	2.67660251591972e-06	1.37066799337431e-05	2.00231619962323e-06	5.30292256616171e-06	1.44832810658525e-05	1.6609038863068e-05	1.29400029915452e-06	2.37737078526417e-06	5.1832469572199e-05	0.000101857824852731	2.22387736552019e-05	4.51869029114221e-06	1.41617092023433e-06	1.29581281112899e-05	9.97851488716805e-08	1.471646182179e-05	2.72311840104055e-06	3.19386286469821e-05	3.06533531252418e-07	1.35530746921691e-05	4.67081645283649e-06	1.40300797120081e-06	2.12599813585711e-05	1.39920042979731e-06	1.16523824918293e-06	4.22831615193043e-06	2.91898153250431e-06	4.3033462899571e-06
f__Erysipelotrichaceae;g__Faecalicoccus	1.63298274153319e-06	1.21233383354086e-05	3.45237482183287e-06	7.90947107643366e-06	7.65325195638393e-06	1.29026393729551e-05	2.48033734584e-05	1.83645645998294e-05	2.82761107349745e-06	1.40996411808693e-05	1.65088858199101e-05	2.24372742416698e-06	7.77772276893241e-06	8.17304057498619e-06	1.41751194272786e-05	9.34529105553285e-06	3.25577628933155e-06	2.60089170903058e-06	3.44758226600101e-06	4.40326112242247e-06	1.0544467136238e-05	2.08350807607566e-05	1.83921361359713e-06	1.87078804708834e-05	3.51365929722372e-05	1.81136574559799e-05	2.28094501424502e-05	9.9084360075945e-06	4.00501357173201e-06	5.10177314846066e-06	9.51945564476582e-06	1.91521935419957e-05	1.01663179792548e-05	1.07679895722311e-05	1.47982380339718e-05	4.15625896428807e-06	1.51229802236152e-05	1.99195175938006e-05	7.37195002364038e-06	2.67231139270373e-05	2.03253325562359e-05	1.26103691654058e-05	2.05308180407915e-05	1.7794567940772e-05	3.76595248012138e-06	4.41344481107169e-06	4.3159268200721e-06	1.74455808231302e-05	3.26505771619894e-06
f__Atopobiaceae;g__Olsenella	2.23046874693559e-06	4.1934553776151e-05	4.20652472642971e-06	6.526857285212e-06	4.52763885015056e-07	7.54665943184914e-06	3.74725245699753e-06	3.04493332974032e-05	3.10618029343738e-07	0	1.24199808500051e-05	9.56172874782647e-07	8.00236065275302e-07	2.19213532433071e-07	7.18749823105279e-06	9.92247147106502e-07	4.51057728382495e-06	3.03953202916022e-06	3.1989524805064e-06	2.96505751313891e-07	2.08117138651566e-06	7.25571865852104e-06	1.37257003060939e-06	2.33066702311231e-05	8.39114737977233e-06	2.84732031500132e-05	1.95526670828088e-05	3.12243762740713e-06	1.68405282230326e-06	9.99943366375751e-06	5.28597966843126e-08	3.75373504558826e-06	4.98848164696283e-06	2.57896467191417e-06	3.98962539262216e-06	6.72791484803306e-07	7.55747411156385e-06	2.99173686087581e-06	9.52913728638595e-06	2.47924979082023e-05	2.26632163486991e-06	1.85774127493585e-05	5.27704611712061e-06	2.89073605870776e-06	1.20543966519802e-06	2.97214580997961e-06	1.40233245960096e-06	8.5189090821774e-06	4.69054979591099e-06
f__Mycobacteriaceae;g__Mycobacteroides	7.42551539955366e-06	1.510528219162e-05	5.35004722654191e-07	1.98379418524243e-06	7.70571807152888e-07	2.37583519230275e-06	3.77674424762132e-06	1.64667890926665e-06	1.84635536692046e-06	2.64571173376191e-06	2.48809579215084e-06	1.29630280347798e-06	3.40309552957325e-06	2.73869604664999e-06	7.94849800431687e-06	3.42575677069933e-07	8.31382782650051e-07	6.47636816089418e-06	1.80630254124632e-06	2.19614093280254e-06	4.48955720157806e-06	1.88596551071834e-06	1.01993113576024e-06	3.80779707896788e-06	3.39653256726982e-05	1.99047983067581e-07	0	1.94665477433675e-06	1.88822329509551e-06	9.53688997871571e-06	1.21932299664224e-05	6.20347673316377e-06	2.88800134566253e-06	3.4688512743329e-06	3.77328678977726e-06	4.23877565103712e-06	3.58202977414347e-06	4.70900268919805e-06	4.12396256755626e-06	3.18405162624871e-06	4.30928739300864e-06	6.80562818664558e-06	2.07039639576451e-06	5.08211094733459e-06	1.45984507524476e-06	3.7851265306856e-06	3.11051754394522e-06	8.97657115476266e-06	2.08292159084602e-06
f__Selenomonadaceae;g__Selenomonas	1.53189033068981e-05	1.96420257861526e-05	9.45361368618409e-06	1.61731797095736e-05	1.26919131420372e-05	1.06968599050339e-05	1.15251516303167e-05	4.96979086330813e-05	6.04827257891e-07	6.29531525812415e-06	1.48918038907608e-05	1.95409771552236e-05	6.70321044316993e-06	1.06084188016356e-06	1.82497749224507e-05	6.57854211363083e-06	8.76556420209638e-07	2.30371804710537e-05	1.65537443336058e-05	1.0305482475605e-05	8.90808234644344e-06	5.740925649104e-05	6.94537621191003e-06	3.95628555647557e-05	2.09944741165102e-05	9.31602247502822e-05	5.34653911312648e-05	2.34638970722049e-05	5.01713296751959e-05	1.29214870271786e-05	1.30442297959648e-05	3.20121275559456e-05	7.47695300131171e-07	3.16988101805774e-06	7.3858083039111e-06	3.45903419337342e-06	7.71834368563356e-06	7.34675795608965e-06	0.000101000457360923	5.00620863155951e-06	1.73412087845093e-05	4.31471536683307e-05	3.25340909367696e-05	5.31912417415002e-05	5.07733815429173e-06	9.71767129315911e-07	1.3132719816775e-05	6.82051130125232e-06	3.36178400794634e-05
f__Oscillospiraceae;g__Fumia	1.89336827932876e-07	2.01021895578089e-05	3.83694833694985e-06	2.21832055855584e-06	1.81324617170522e-06	1.30869409867051e-05	8.64682851849037e-06	1.77365104082558e-05	8.83782224937426e-07	1.45192863337608e-06	4.05171556233944e-06	2.60945728405431e-07	8.13153556756072e-06	2.38098290354567e-07	5.36000220124671e-06	7.72321678110516e-06	2.93354478167491e-06	1.13971570603021e-05	2.13399858797489e-05	7.79696243711658e-06	8.18437488691335e-06	2.27255944703749e-05	1.33892481058809e-05	1.72302566223299e-05	8.7132063570431e-06	1.28426373995387e-05	8.83497326157506e-06	4.17180245228593e-06	4.55850554632355e-06	2.22578171543568e-06	1.62640508172976e-06	8.77042750900866e-06	1.2202790050384e-05	1.55974603305363e-07	1.63322993150408e-05	3.65897606819196e-06	8.82072082738115e-05	4.1424514388066e-06	1.35423905349066e-05	0.00010035344978407	2.62399585954971e-06	3.96366464310532e-06	1.40101107686762e-05	2.37366393664069e-05	2.50607979443079e-06	1.86265596621215e-05	3.45599517003683e-05	2.60192913840106e-06	2.33672047737309e-06
f__Intrasporangiaceae;g__Phycicoccus	0	0	0	0	0	0	0	0	0	0	0	0	0	0	0	0	0	0	4.23660667875786e-08	0	0	0	0	0	0.000100310629101515	0	0	0	0	0	0	0	0	1.777308387133e-07	0	0	0	2.54987963160923e-07	0	1.36573512964041e-07	0	0	0	0	0	0	0	0	0
f__Lachnospiraceae;g__Cuneatibacter	5.58102460281889e-07	6.30983299121037e-05	4.75764731472782e-06	5.33058564616668e-06	3.86320205027358e-06	2.82293649858704e-05	7.68307128384599e-06	1.12243840345084e-05	2.5218568064777e-06	3.48780552538547e-06	2.99850832319223e-05	6.14697730143835e-06	3.10918956870671e-06	2.4611464930995e-06	9.31237495466874e-06	3.46776156001748e-06	5.98223880625769e-06	2.42835971589281e-05	6.25796864699239e-06	3.91840148812277e-06	6.07381335682786e-06	6.16844904407192e-05	8.91399189813117e-06	7.24746733613637e-05	1.00490994941812e-05	4.97527193405164e-05	3.36219263847825e-05	7.55477644319297e-06	2.07326035665665e-05	5.01886441332289e-06	5.18486065482577e-06	1.15636771093389e-05	3.01268781507636e-06	8.44900504887764e-07	2.12667513980121e-05	4.54569347148536e-06	2.92299187845729e-05	7.96353566235077e-06	5.60007023854823e-05	1.05748657416135e-05	2.99147523106565e-05	3.49695873288566e-05	8.2055722273248e-06	8.46820693403794e-06	3.58166489417172e-06	1.30086760600612e-06	5.92553501838536e-06	1.71112352294131e-05	2.11172617165823e-06
f__Lachnospiraceae;g__Murimonas	5.2140227981159e-06	2.34825501123452e-05	6.97714744667794e-06	4.16678593819017e-06	9.81868174784265e-06	2.81158463708686e-05	1.34474643778578e-05	3.99570886284577e-05	5.87814382635939e-07	1.86055538011237e-06	1.96925169452572e-05	3.64106888872036e-06	1.56068917272251e-06	1.84369330139652e-06	5.42389281569027e-06	1.34231028701405e-06	5.32810471431778e-06	3.34798802327408e-06	4.67219048269107e-06	3.61366496580165e-07	1.31141310920351e-05	7.67972531455019e-05	1.18246742453845e-05	6.33881960979893e-05	8.69964178395787e-06	3.41316988902351e-05	2.39519081778414e-05	3.37755357746247e-06	2.31293903646062e-05	2.32628553487918e-06	7.49156327153445e-06	7.06362986815256e-06	1.46245966820445e-05	3.37755066341623e-06	4.22491077675549e-06	5.29940233348532e-06	1.77893081498033e-05	6.2622097035165e-06	1.66514494675371e-05	7.91030664735065e-06	1.56068437434806e-05	1.76849466872236e-05	1.14539197963893e-05	1.046221402173e-05	2.62967919595807e-06	2.78295278499784e-06	4.93311922524677e-06	1.06297794864509e-05	2.19577003313608e-06
f__Crevaviridae;g__Junduvirus	0	0	0	0	0	0	0	0	0	0	0	0	0	0	0	0	0	0	0	0	0	3.44956698809827e-07	0	0	0	0	0	0	0	0	0	0	0	0	0	0	0	1.37694023378955e-05	3.78349268179946e-06	0	0	0	0	0	0	0	0	0	0
f__Morganellaceae;g__Proteus	1.88010143452867e-07	2.3218122579312e-06	2.05654791663577e-06	1.40121105481175e-07	4.01908070271893e-07	6.9340032742175e-07	5.27376578491898e-07	2.0166792038489e-05	2.94154501517659e-06	7.07598504933601e-06	1.27012883752611e-06	9.79811974134609e-07	4.93904308800421e-06	1.31698052430721e-07	6.75187891967801e-06	8.11890957113618e-07	0	0	1.8014340223351e-07	1.84912870759419e-05	8.6007627002137e-06	4.49650601109091e-07	1.89219769792099e-06	8.68614694700218e-06	4.33883329223016e-05	1.63548090802455e-05	9.48587655408202e-05	2.74861827045318e-06	1.401596632839e-07	8.04365415766151e-07	3.57776267407196e-07	4.13249579996764e-06	7.30911878340525e-08	9.31377952872582e-08	7.1978655091954e-07	4.87088587562184e-07	4.16237157120524e-07	1.68234239693236e-06	6.72743239151124e-07	1.81601074488409e-05	4.31674956287347e-07	2.76404108166604e-06	3.37559012047689e-07	1.6024574279798e-06	3.13128714253924e-06	1.34502343198517e-06	1.2657752870253e-06	6.43477948924098e-07	0
f__Christensenellaceae;g__Guopingia	7.53398047771415e-08	3.88583310547643e-05	2.76222491190812e-06	2.6171077741344e-06	3.55013926343515e-06	1.49259017837384e-05	3.2471592766255e-05	2.61820678296228e-05	5.35278532779438e-08	1.14920803559947e-06	1.90598679709756e-06	5.34371709612489e-08	1.67126427228258e-06	3.61469122629002e-08	8.61234326863935e-07	2.47461127305965e-06	9.05558161274734e-07	4.60221836077891e-07	4.20957276288677e-06	5.89155139549571e-06	3.09908376097706e-06	7.27889699019278e-06	4.05198308878699e-06	9.40967367100638e-05	6.47943606134076e-06	0	0	9.94915567138346e-06	1.96573710237152e-06	3.90370401007161e-06	1.94508588860277e-06	3.14324957388998e-06	4.24911761442126e-06	2.81265649306812e-07	1.12404784441725e-05	3.61632032007674e-06	9.41033529101565e-06	4.66198428534571e-07	1.20625874236525e-05	9.14012023799786e-06	2.31944006543088e-06	3.20946764757983e-05	5.09474910447532e-06	2.4583933770721e-06	4.62430534376067e-07	6.26540033751778e-07	2.64898589086553e-06	2.90412815033408e-06	9.90270770774284e-07
f__Pectobacteriaceae;g__Pectobacterium	0	1.45288644534855e-07	0	0	0	0	1.02483213536571e-07	8.15599472864713e-08	0	0	5.61592295393719e-07	2.16323969192526e-07	7.62637827286124e-08	0	8.05619821713332e-08	0	1.4419540288023e-07	2.41336661775104e-07	1.68227301696663e-07	0	0	0	0	0	1.14011286363173e-07	5.81649196029819e-07	9.25015357545873e-07	0	0	5.60506093046868e-07	1.30822669926702e-06	0	0	0	0	1.21793599219267e-06	7.19790888404319e-08	0	0	0	0	0	0	0	1.55556515597857e-07	5.30848364515352e-07	0	0	2.94964285874331e-07
f__Comamonadaceae;g__Ottowia	0	0	0	0	0	0	0	7.92461899166425e-08	0	0	5.34437112386e-08	5.75967345185387e-07	5.20978927281877e-08	0	5.74843310285034e-08	0	0	0	0	0	0	0	0	0	0	0	2.41096453109064e-07	3.39054417086654e-07	0	3.55018236380714e-07	8.92243376657194e-08	8.796852709287e-06	0	9.37009447420314e-05	0	0	0	0	0	0	2.25135757274649e-07	0	0	0	3.67133748130448e-07	0	0	0	5.03745591102252e-08
f__Comamonadaceae;g__Curvibacter	8.51801058092579e-07	4.06215189821941e-06	1.65421516010069e-06	2.77382596564776e-06	0	1.06292760554524e-06	2.77750423625646e-06	6.84104863974281e-07	5.45166337215538e-06	3.84020426833961e-06	3.71052052313707e-06	8.30566314369125e-06	1.21430618948701e-05	6.93430561778085e-07	1.21632151857862e-05	4.61512795813322e-06	5.24106148019776e-06	1.34951521074242e-06	5.17384782973208e-06	6.7934845184564e-06	6.75054717963018e-06	7.00121299931372e-06	1.67337211380768e-06	9.79426703851745e-06	4.09509926528947e-07	4.33640248825801e-05	9.33958745824187e-05	8.07289494774324e-06	1.53775173431479e-05	5.22376426853205e-06	2.76190604811571e-06	9.65286115097745e-06	3.56505997802827e-06	1.44659012658153e-06	6.97926030982281e-06	6.99514257906576e-06	1.13756339587817e-05	9.11191680601585e-06	6.58540758022325e-06	3.13561636907235e-06	5.27041683422287e-06	4.51579623113756e-06	3.78787484912046e-06	5.27141346553091e-06	3.04446323384378e-06	5.51277514403407e-06	1.03569098276435e-05	2.16166113912206e-06	1.49890014658589e-06
f__Selenomonadaceae;g__Anaerovibrio	1.19252148132961e-07	4.64347828927275e-07	1.49666651539341e-06	3.21455344707934e-06	0	7.81251790075756e-07	1.9499133929851e-06	3.05256520179067e-06	0	0	7.29432471361587e-06	8.2690795180228e-07	9.45268229145374e-07	1.26783945996739e-07	4.06706445106017e-06	1.01513470466005e-06	0	0	7.20223135388837e-07	2.01595736426594e-06	6.48172804788109e-06	2.20157331820753e-06	2.8500536232209e-06	5.41082270269493e-06	2.00659863999183e-07	7.89634009037223e-05	3.71728618015129e-05	3.59828304336152e-06	1.97591382156493e-06	4.0415439340748e-07	0	1.44867895097143e-06	0	0	4.72821782885321e-07	0	1.57959214889677e-06	6.00314518984573e-07	2.71004859532554e-06	1.17063011112035e-07	6.56124046943396e-06	6.00472226121408e-07	1.76767492958955e-07	1.07421242265451e-06	0	0	3.49372080409171e-06	4.47735368791585e-06	6.38661801588767e-07
f__Yersiniaceae;g__Serratia	8.6396330214655e-06	1.27701600254234e-06	3.86803306731386e-06	0	1.32422237270315e-06	5.71303526508307e-07	3.7989031681775e-06	1.21940911358417e-05	6.92090657719394e-07	2.71510326380621e-07	2.85042948755124e-06	1.04046485714562e-06	2.46365463282804e-06	2.91596629833077e-06	2.52532521899603e-06	8.64979331693355e-07	8.59119017435097e-06	7.90324512326807e-07	3.37177746961675e-05	2.96343050129599e-06	0	2.63951725514232e-06	2.41469014134408e-07	1.55805433397247e-05	2.32185510431206e-06	1.17731807898418e-05	2.4910690018164e-05	1.18713527431099e-06	2.24923432486587e-06	2.54134013442213e-05	2.78228730003174e-07	2.87524014658291e-06	1.80182754501282e-06	4.18114994670856e-07	1.27257661317782e-07	3.52171668139996e-06	8.09741035480418e-07	9.52799913361058e-06	4.60468996791656e-06	1.7731813215254e-06	1.46961094977439e-06	1.94385160984793e-07	1.03166380972195e-06	8.20474480084773e-07	1.60105224438385e-06	5.42665684600886e-06	6.84929839116317e-07	1.09260021049071e-05	7.05587917761727e-07
f__Erwiniaceae;g__Pantoea	1.22502745082438e-06	8.86318361422895e-07	3.06231339569218e-07	3.02009220651268e-07	5.1713007581155e-07	3.27951841213741e-07	0	2.07085528410932e-05	4.31856313760957e-07	2.10263597391424e-06	1.36368330371743e-06	2.64392677506804e-06	3.85724280621363e-06	1.48913038665556e-06	6.27074173492174e-07	3.84382220999518e-06	1.37700193552984e-06	1.38339425368993e-07	6.49018399233376e-05	1.58110225114923e-06	2.07253641479874e-07	4.96708548109939e-07	1.03811529920643e-06	1.74766550187389e-06	1.38857975906408e-06	1.32924664409945e-05	9.28879902235594e-05	4.40885036774584e-07	3.02907696619067e-06	1.00547870234515e-05	1.39455691091735e-06	6.25920487863008e-07	2.52036390593115e-06	8.54676239106605e-07	5.09537996290153e-07	6.22871277232669e-07	6.06076291764537e-07	2.75408931678384e-06	3.14562668808658e-06	1.27723179652946e-06	6.09793259577393e-07	1.44824078392223e-06	0	9.4934776960342e-07	1.71860833831412e-06	1.32091750164779e-06	6.56013793357838e-07	3.65901233256802e-06	5.85633369501701e-07
f__Unclassified;g__Kallipyga	0	3.41923367304094e-05	7.47064911013217e-08	2.27288994085261e-06	2.42578704277659e-07	1.01253144485454e-05	2.15377323621877e-06	5.85404748103104e-07	0	3.69460377358602e-07	3.0091696993328e-06	6.42890272179949e-07	3.06223587017643e-06	4.93569205150217e-06	2.3814722271567e-07	3.54499995660974e-06	0	0	1.26768248741855e-05	7.6059218028254e-07	0	4.45454599401477e-06	0	1.31340745727245e-07	1.70489400579322e-06	0	0	3.32208212003071e-07	1.08359273933485e-06	5.03973293045798e-05	0	1.77687594273682e-07	1.4947512839818e-07	0	6.47941938577717e-08	7.06543718474036e-07	3.38557416703078e-07	4.42673489266644e-06	1.02758273654219e-05	1.75568118538791e-07	9.17112953413905e-05	3.95010963744351e-07	1.18522265393935e-07	4.61411935152912e-06	0	2.11465744615142e-06	1.76763699601021e-07	0	0
f__Lachnospiraceae;g__Hespellia	1.65627983518002e-07	2.35099920055454e-06	2.41265152257669e-06	4.10923723050838e-06	5.55764581100444e-06	1.51152854578676e-06	1.6450222669522e-06	8.20081959564552e-05	5.96296482128582e-07	1.35937296007577e-06	1.39847716679118e-06	1.75414302653461e-06	2.28429690065731e-06	5.34505577228999e-06	3.67389033759309e-06	1.04603783500304e-06	1.43057188999455e-06	2.91191706108465e-06	1.040539307576e-06	2.40585545882062e-06	1.08040500734053e-05	5.25783280515908e-06	2.27423706271939e-06	1.50714092230076e-06	9.45608318939083e-06	1.06066043310746e-06	1.65638159962801e-06	4.26764650424801e-07	2.47949164686269e-06	2.7567175029598e-06	1.13714375281168e-05	2.44991682775553e-06	1.40165897928603e-06	2.35269359966356e-06	4.25834798485682e-06	8.18836169968314e-07	3.19658673747578e-06	1.34949327874321e-06	3.26396528069088e-06	5.94025996962395e-07	9.16140715036725e-05	2.44557492225985e-06	2.57447242753858e-07	8.69487656463803e-06	1.28057607825355e-06	9.54260128349645e-07	1.17766953094127e-05	7.87282387468077e-07	5.29568508300283e-06
f__Prevotellaceae;g__Palleniella	8.95670640483614e-08	3.41708915043349e-07	2.08729294879658e-07	1.91610189593314e-06	4.99001394324897e-07	4.13360735489818e-07	5.09882209873272e-06	5.6402386183882e-06	1.37578457632076e-07	2.44312862058177e-05	1.64996071760241e-05	1.0274614845768e-07	4.84963323079686e-07	8.38562022304076e-06	0	2.24121346820656e-07	9.13418793911178e-05	5.57052575639873e-07	2.34830386227148e-06	9.73584639102086e-07	9.26315640605677e-07	2.26516630548942e-07	8.76619009790291e-07	3.396420532753e-07	0	3.905005123959e-07	2.48622689984164e-07	3.79275922866791e-07	4.98345469453866e-07	4.58384551301815e-06	2.15976508341055e-07	1.74000072249379e-07	1.26974120896771e-06	6.80176732981712e-05	3.19419262042544e-06	5.88432594633859e-07	4.85290150278057e-07	5.63216603047937e-06	1.32122683698213e-06	2.12358135769372e-06	1.29603074199607e-06	2.5900196877769e-07	2.87658590860703e-06	8.3482195834815e-07	1.82929121346836e-07	1.33769882167878e-07	1.95196377764103e-05	3.03065510205955e-07	9.04426080662024e-06
f__Solirubrobacteraceae;g__Solirubrobacter	4.30673591449178e-07	0	3.56292496021688e-08	3.61432507033615e-07	7.84724369009274e-08	7.71606706247658e-08	4.1439433304345e-07	5.07896035374843e-08	5.63492916760121e-07	0	2.80235514820571e-06	2.72033866638116e-07	1.03169392117482e-07	5.14097026699448e-06	4.21982909282481e-06	0	0	0	2.34218905817509e-08	4.79317368633129e-07	0	5.47493515745886e-08	4.34537386915902e-07	2.64505668478481e-08	5.20875205852558e-06	1.6417265064346e-05	8.87230763109754e-05	3.28151380090769e-07	6.900168038592e-08	1.52306235355016e-07	6.37107382814534e-07	2.97011112337768e-08	0	0	7.01937100125859e-08	9.10390402056367e-08	0	1.08978258114419e-07	2.83627826764674e-07	9.33541545079935e-08	5.19662388597043e-08	0	8.40401008191611e-08	1.37276114918623e-07	8.48936863283361e-08	3.40122566338671e-06	2.89113179439256e-07	3.87990460868063e-08	1.25332625750738e-06
f__Oscillospiraceae;g__Hydrogeniiclostridium	7.45067090024578e-07	5.27846871581671e-05	9.59127341258854e-06	5.67169150987967e-06	8.702992108129e-06	1.72061434901455e-05	2.30553940929358e-05	4.57616862896639e-05	1.13909854168777e-05	2.86681438777631e-06	1.17456204754754e-05	2.64509956901925e-07	3.54620529431349e-06	6.4514082909162e-07	6.53347705101368e-06	4.09983440952706e-06	7.42822081665059e-07	5.94125576070594e-06	2.29370174399879e-06	3.29644375885451e-06	8.85283394158007e-06	5.915203166868e-05	1.42528251189951e-05	5.35249593293401e-05	7.69494378480876e-06	1.2986018146655e-07	2.22456056000554e-07	1.56931379354897e-05	1.95645783013867e-05	4.86138155493559e-06	4.72827697025829e-06	4.53383458400641e-06	5.54354125395412e-06	6.52566738790019e-07	2.56935218092372e-05	5.96142646220045e-06	3.44889136207301e-05	5.69543291284766e-06	1.84364127562784e-05	9.14563749147237e-06	2.4426198937277e-06	7.98423091413459e-06	5.18379142711086e-06	2.6912563992625e-05	3.20290048212024e-06	1.15929546615621e-06	7.77627778768787e-06	4.38468411690912e-06	2.73299771429192e-06
f__Clostridiaceae;g__Lutispora	0	4.13496369876102e-06	1.5758968913065e-06	2.66512478988475e-06	2.49525454606018e-06	7.55835383094833e-06	1.14386417636933e-06	2.20117551594528e-06	3.12775772563043e-07	0	8.49585951284162e-05	2.5804676595684e-06	1.66172651830868e-05	2.53677753934064e-07	3.12917454724849e-05	5.77370910121459e-06	1.00992978870458e-06	1.0994645616628e-06	3.927940466107e-06	3.97029805412697e-07	2.98505564984757e-06	6.35157288802722e-06	3.8163544025797e-06	3.99535735090022e-05	3.87137513441297e-07	1.40213529217197e-05	2.64365886015488e-05	2.72587254343073e-06	7.26036390537227e-07	1.66529205419864e-06	1.52815581713914e-06	3.33212560030796e-06	6.04309846170268e-07	4.55704954627264e-07	4.20775889491263e-06	2.08369257473179e-06	8.18107363483717e-06	1.24848397627903e-06	9.10189365544397e-07	1.07351178684678e-06	2.46469237839551e-07	3.40086102219787e-06	5.8289837933002e-06	2.75689428920999e-05	3.19030578396803e-08	0	1.23172037164011e-06	3.7116377989121e-06	1.29599835885811e-05
f__Eubacteriales Family XIII. Incertae Sedis;g__Emergencia	3.65483816519583e-08	2.57735255009908e-05	0	5.33185349819147e-06	3.23285882766925e-06	1.26686184906038e-05	3.16276173525857e-05	4.91622875375774e-05	0	0	7.43517928153449e-05	1.76175050993128e-06	2.76551498817182e-06	1.12510256712338e-07	1.05560537107761e-06	2.25933014609918e-06	8.10997798021532e-06	4.53811987295603e-06	2.49427925675788e-07	1.05580732945147e-06	8.36691321588191e-06	2.94887858454793e-05	3.70633126479315e-06	1.44256623580797e-05	1.39004591748792e-05	0	0	8.68606584504913e-05	4.63109371604801e-05	8.54962573586612e-06	1.73105589994479e-06	1.56749483569003e-05	1.41036072478451e-06	2.32611733251068e-07	4.86010044085637e-06	1.03397280957533e-07	1.05783447171115e-05	4.70591650801116e-06	1.78017970438429e-05	1.95280752053421e-05	2.29591976445561e-07	1.49720657340296e-05	1.27548067177814e-05	3.37842647304417e-06	8.42817505414378e-07	0	2.9388753637567e-05	5.54072858078439e-05	3.94977280114087e-07
f__Pasteurellaceae;g__Pasteurella	2.23206423604796e-07	2.65906744166465e-07	0	1.49359859688725e-07	0	0	5.60842201551785e-07	2.39768660584053e-06	0	3.07884694515119e-07	4.28136983438894e-07	4.96559394634908e-06	1.82377734584874e-05	5.14791779719058e-07	9.07439076427007e-07	1.99500457949025e-05	0	0	0	0	0	0	3.13557298571993e-08	0	4.05499439324167e-07	0	0	8.55561698109793e-07	0	6.20341475300031e-07	7.21642348615666e-07	0	1.47463844545715e-05	7.40828352571691e-08	0	0	6.11996117677104e-08	1.31187613414461e-06	2.17917123563751e-06	0	8.96702864155974e-08	0	1.75513822796126e-06	4.31974291440374e-07	1.00052782332894e-07	2.99037045575291e-06	6.32174348363734e-07	2.87383632061576e-06	2.54559193058303e-06
f__Defluviitaleaceae;g__Defluviitalea	2.68196975643675e-06	1.6042604880465e-05	6.20685655111317e-06	8.42052594570507e-06	3.7254077881075e-07	8.20831720629332e-06	2.20361002700307e-05	7.55873708224623e-06	1.86148099005382e-05	5.30277602062519e-06	2.31350635223568e-05	1.33249765013451e-06	8.78328101989392e-06	6.87682915442852e-05	5.98871297461357e-05	9.47937538858698e-06	6.18380909262078e-07	3.26729130980797e-06	8.65892045914355e-06	3.58296115030787e-06	1.66069958643352e-05	7.11953580383387e-06	1.69733403653317e-06	2.10652245603451e-05	2.02327297550548e-05	0	1.00050236211244e-07	1.5314047812898e-05	7.07163561103223e-06	3.47487746632022e-06	2.0409854276164e-06	1.11241102118759e-05	1.64395553636694e-05	1.01456460655475e-05	6.05890289850592e-06	9.64168738042819e-08	1.44022769187877e-05	1.41842061677216e-05	1.18058499813741e-05	5.54941814398391e-06	7.47419980689207e-06	6.53353973559615e-05	8.43929546286854e-05	2.85537816592455e-05	3.09178649654601e-06	0	3.74067967473321e-06	6.71164364515494e-06	1.75465160208085e-05
f__Clostridiaceae;g__Paraclostridium	1.57218389308418e-06	2.40629241657733e-06	1.92927969746619e-07	3.95675939512368e-06	1.62380167051288e-06	5.23191176064046e-07	1.30551729640761e-06	2.08102135388662e-06	4.30857266509057e-08	8.3385863709769e-07	2.2509249936595e-06	8.43737105021433e-05	7.18918941635737e-06	1.3696195945017e-06	1.45307074842075e-05	4.97050869805931e-06	0	4.05862683965548e-06	9.59052841448262e-08	5.07432878049587e-05	2.30847960627334e-06	1.11380712970943e-05	8.84815300989072e-07	8.49564674964336e-08	1.0244724610928e-05	0	1.66258919952832e-06	6.05311137867787e-07	1.14166416638522e-07	2.04275757586185e-06	3.51480844267193e-06	7.9666328254334e-07	1.11979448027811e-07	0	2.68260138889375e-06	0	3.84370475595173e-06	5.58514270438317e-06	4.60915865734658e-07	1.81700075814047e-07	2.01822012160462e-07	8.42792346815568e-07	3.87648010874901e-08	7.28995045303626e-06	2.50720501610663e-07	4.06848916763483e-06	1.56504148216624e-06	6.41947853436249e-08	8.96529259909149e-07
f__Mycoplasmataceae;g__Mycoplasma	0	1.06394548348357e-05	5.85245796714322e-07	2.04305263394684e-06	0	3.85067475993882e-05	1.44480094704873e-05	1.40496606853843e-06	0	0	0	9.01188504650832e-07	3.23779742530681e-08	0	0	3.40215540768059e-08	0	8.45604160183868e-07	0	0	4.55083120247875e-07	8.3656806213344e-05	1.44251829569526e-06	6.13707269676922e-07	1.22769743100476e-05	0	0	0	0	0	1.48007430716075e-06	7.46630144274501e-07	8.93544444620899e-08	4.95464486438609e-08	1.04973633468795e-05	0	1.35390350163415e-05	1.32632228933663e-06	0	0	0	0	2.63719618651467e-08	3.36660459626749e-05	0	0	0	1.06762891252348e-05	1.99446869241928e-07
f__Prevotellaceae;g__Alloprevotella	2.8269397379286e-05	4.63554894172763e-05	4.64568241742318e-05	8.15703552290824e-05	1.36261286669775e-05	8.4048395193771e-06	2.16904619337335e-05	1.18841708003837e-05	3.38664636660756e-05	6.68421437059816e-05	3.82277531558013e-05	3.76348564991083e-05	4.61788770990114e-05	7.60384665321551e-06	2.82158554466885e-05	3.17433446250562e-05	2.51932106629444e-05	1.46359687214708e-05	2.01693410346348e-05	1.80886059919666e-05	4.71309836741557e-05	3.8009014577938e-05	2.30840698763231e-05	2.83233349597851e-05	2.32438510171174e-05	6.38308242971609e-05	8.17708814962095e-05	6.04514462508027e-05	4.89031135644159e-05	7.40914513908226e-05	3.08031529683828e-05	1.87131505137692e-05	1.94412873493605e-05	1.60907046615803e-05	5.89750901443819e-05	7.84448513196319e-05	7.01398053650824e-05	5.85497347804889e-05	3.43388374876946e-05	2.74267767498899e-05	1.85795994309212e-05	3.40430664220403e-05	6.13442685592129e-05	7.13192583269134e-05	4.73953400766348e-05	1.28840304821064e-05	1.20713627139827e-05	4.79376112754004e-05	7.43976148738009e-05
f__Rikenellaceae;g__Tidjanibacter	0	6.2724404310741e-07	9.81406061554907e-06	5.60844130235041e-06	8.86995134067105e-06	2.33427238864838e-06	5.23386784715727e-06	4.85915660734674e-06	0	0	8.1070315948307e-05	0	0	0	6.51797668633409e-06	0	0	0	0	0	1.57615540361687e-05	2.73384193505373e-05	5.25095526357881e-06	4.07365510723561e-05	2.09132077974143e-06	0	4.05665873713655e-08	1.43870107020649e-05	1.44736469505337e-05	0	0	0	1.91211506009498e-05	0	1.13456817467328e-05	7.85489505065325e-06	6.72491720818464e-05	9.69706402206595e-06	2.69641576233057e-05	1.7108603717804e-05	2.45081629299445e-06	0	1.56409854557147e-05	4.03310864722397e-06	1.30645473922908e-05	0	3.29538039970474e-06	0	0
f__Oscillospiraceae;g__Vermiculatibacterium	0	1.45204735255883e-05	4.67465921459932e-07	1.12370297555649e-06	3.36310443861118e-07	3.46481766795778e-06	1.59817755730236e-06	1.82091642686349e-06	4.19860320099655e-07	0	1.32431937666613e-06	8.35454354439391e-06	4.31948549702736e-06	6.36293961182139e-08	5.38862432340304e-06	1.11543751356169e-06	1.94352577615475e-06	1.21379742261224e-06	4.96693510398948e-07	1.82418803814619e-06	2.34736204703488e-06	5.78608149966669e-06	6.99837603331815e-07	8.28530103336563e-06	2.25334449815893e-06	8.84285997605555e-07	6.49065397941853e-07	3.07729042802611e-06	1.55324246743539e-06	7.23063415700762e-08	0	2.64191999805111e-06	1.56693960787956e-06	0	7.35201392161594e-06	2.45953662947011e-06	3.96443785949999e-06	2.4112688901787e-06	2.38489968011565e-06	4.27663764594087e-06	2.35008571631848e-06	4.29544287995106e-06	2.68246664958878e-06	1.81033735180706e-06	2.06634757296805e-05	5.41641288577634e-06	3.70864599543779e-06	2.13098882912322e-06	2.94766753896197e-06
f__Prevotellaceae;g__Prevotellamassilia	0	0	0	0	0	8.40311412968342e-06	4.03942967693004e-06	2.73649051100858e-05	0	0	0	0	0	0	0	0	7.97407162192641e-05	0	0	0	0	0	0	0	9.50994616109872e-08	1.49694990005619e-06	2.46881952733133e-06	1.1217709248282e-06	5.3647131701985e-06	5.63632363713245e-07	0	0	0	4.15760313574536e-05	1.02887961521804e-06	2.24334328981606e-05	0	0	0	0	1.43524178689709e-07	0	4.23757688600235e-07	6.03918480408557e-06	9.73116102141846e-08	0	0	1.6121978054335e-07	1.91360356753533e-05
f__Peptococcaceae;g__Peptococcus	0	0	0	2.11139913970298e-06	0	0	4.06540864481199e-06	4.28175806957418e-06	1.76615871230158e-07	0	7.15216274749611e-07	0	0	0	3.15203528668569e-06	0	2.44893845387498e-07	1.36624473814832e-07	1.27999689702448e-06	1.96505750533863e-07	0	9.23299368392136e-07	6.39086996161661e-07	4.51517734084548e-07	1.84260664829369e-07	0	0	0	0	6.065488156326e-06	0	1.40770891785088e-07	0	0	4.21242916842478e-06	9.44247896347719e-08	1.04696856495174e-07	1.08527934733781e-07	2.13345435656819e-07	3.40375619861309e-07	3.64455547137964e-07	0	1.27827732511641e-07	3.40768765281871e-07	8.80629861029192e-08	3.43453251185848e-07	2.87286663633581e-07	3.64743098543324e-07	5.05827184453914e-08
f__Christensenellaceae;g__Gehongia	1.35513804696546e-07	1.19349256486028e-05	1.54393414942731e-07	8.27708657701812e-07	1.13625438241206e-06	1.06933462757685e-05	2.72248972149954e-06	7.18057365657541e-06	2.98495923730484e-07	1.27037060392043e-06	4.07915395939414e-06	1.49603184392001e-06	1.11322597149458e-06	4.40932448568999e-07	2.80569987403766e-07	1.71728413469266e-06	7.16261225256391e-07	7.85647223570708e-07	1.35367415586813e-06	3.65138816750295e-07	2.17741514420034e-06	1.5084580959024e-05	4.5754234508621e-06	1.10209154357457e-05	1.88787747053905e-06	1.96233163105009e-07	0	3.13445483832859e-06	2.07470326348713e-06	1.45280447333585e-06	2.55309420202156e-07	5.69807703620985e-06	5.45064522380617e-06	0	1.07422250691668e-05	2.37536246504407e-06	5.9596923648893e-06	1.69437922569365e-06	6.40045841603511e-06	4.6356990546408e-06	1.09366314571489e-06	6.09274811574169e-06	1.57922853697249e-06	3.92929476582898e-06	7.27968828666279e-07	6.91785202451072e-07	1.28912928219473e-06	1.49423830707375e-06	2.02389511619999e-06
f__Acidaminococcaceae;g__Succiniclasticum	1.12740747414629e-06	2.16353742405165e-07	5.47397543187139e-06	0	9.83552582446407e-08	2.28474036948192e-06	0	3.00998155180837e-06	0	0	3.03496379745722e-07	6.01296094274348e-06	7.17788177746131e-07	9.23317867584951e-08	1.20107647510127e-05	2.48876700342829e-07	7.04443747338406e-07	1.31202867711069e-06	1.68490960493888e-06	5.0718783877385e-05	3.10601359586036e-07	1.80198386491924e-06	8.2585127343314e-07	1.86084870969014e-06	1.71389559802123e-06	1.87970110719041e-05	1.13202244338246e-05	6.56293217039129e-05	4.61726119147091e-06	1.41241227652134e-05	5.09337312180825e-08	6.10444146103665e-06	6.90633102615433e-07	0	1.13637412974197e-06	0	4.19793115307126e-06	1.42737827204213e-07	7.87974288340608e-05	3.25175030866763e-07	3.61654488969618e-06	4.52096242664953e-06	9.57969979844957e-07	3.03528677846457e-06	2.29153146633402e-07	3.53383022053466e-08	1.65359589949342e-07	4.79716466562413e-08	1.32410631563945e-06
f__Selenomonadaceae;g__Pectinatus	5.08665025897653e-06	3.45907197612719e-06	2.16228701172498e-06	1.84320643315142e-07	1.10013016426937e-05	2.03099889300393e-06	4.6555168268725e-06	3.27602560475529e-06	2.31282688515683e-08	1.87149195355792e-06	7.21490101721098e-07	1.72210533818564e-06	1.53030615714529e-06	3.31500234714316e-07	1.37793115456791e-05	3.65494301390407e-06	7.62330927629178e-07	7.84082978456802e-05	8.98283992274908e-06	1.01249196175252e-05	3.87326477519763e-07	4.33829863510612e-06	7.02093004243159e-06	8.61080270742725e-07	1.83377385084978e-06	1.2190109216992e-05	1.12639890934493e-05	6.10141336363095e-06	5.58824288562346e-06	4.82485274157403e-06	1.24298899641235e-06	5.67994745524267e-06	1.30249779021823e-06	1.68460743982414e-06	4.60984646575712e-06	1.48258063486187e-06	1.16681891383437e-06	1.70218962057602e-06	3.14405107922744e-05	0	2.17482688795711e-06	2.12429672827691e-06	5.21364796648603e-07	5.61456256206828e-06	1.58627372378267e-06	7.17088896740621e-06	7.74902317672565e-07	5.05551237610117e-06	6.20254148532917e-08
f__Clostridiaceae;g__Caloramator	1.35513804696546e-07	2.80228852607614e-06	0	1.46147819695419e-07	7.29599103417713e-08	9.84938455163485e-06	3.13120249596725e-06	3.61244544873892e-06	0	0	7.75521323820994e-07	0	3.24888894195861e-07	7.86530035350142e-08	4.55655614758045e-07	4.19504662630394e-07	0	0	7.8631419957746e-07	1.07104485651339e-06	3.27798097876736e-07	1.03640633697262e-06	2.40522516686193e-06	4.62142076697996e-06	5.56511772317403e-06	0	0	1.2534725363518e-06	0	3.15710450804302e-06	9.23349109054417e-07	2.52392255473264e-07	9.70488549574362e-08	0	1.62319049932665e-06	3.68561275671207e-07	3.67592174301993e-06	1.71658563435131e-07	1.64248226453325e-07	6.16141627284364e-07	0	1.93314913140289e-06	1.62938643491893e-07	4.24160708745286e-07	1.95515987494555e-07	0	0	2.82845217954405e-07	6.51117971477912e-08
f__Synergistaceae;g__Cloacibacillus	2.92399064347191e-06	4.1104208034736e-06	4.33476294344645e-07	4.53551035210629e-06	1.64284875305487e-06	6.9479250835785e-06	6.13835709782544e-06	8.71176042446486e-06	1.16207160504949e-06	1.63626094911861e-06	8.2089183884532e-07	0	8.9683016883708e-07	0	7.77999467463752e-07	1.89661520070326e-06	1.48491123787105e-06	1.07329336827608e-06	3.38191733139107e-07	2.1132153663418e-06	1.52260775740214e-06	1.38356514762442e-05	6.03620430912014e-07	4.85394848180265e-05	5.06296308030565e-06	6.86282828576486e-07	2.51865594636131e-07	3.6105632810211e-06	6.39990585579406e-07	1.34720123418156e-06	5.66582374730321e-06	7.21031339357274e-06	6.38477037772445e-07	0	1.40674078938163e-05	6.74512194789431e-06	2.03976829309071e-06	2.84901681862708e-06	9.20663371314258e-07	4.38055989538841e-06	1.49206717801522e-06	4.41221659038501e-06	8.79715713790922e-07	1.88629449339555e-05	8.7381620630496e-07	7.25955014567614e-07	8.13470133447603e-07	6.8940404644001e-06	2.59949705197225e-07
f__Flavobacteriaceae;g__Flavobacterium	1.38667471888193e-06	1.21668860674392e-06	2.01993940635937e-06	2.73790591717175e-06	4.51428193832257e-06	2.8155496811787e-06	4.02153502012901e-05	1.76766218000846e-06	5.62382116285504e-08	1.91265141190537e-05	9.8508794779108e-06	0	3.135376843857e-05	9.18326960192597e-07	9.4944704416485e-06	2.88148900185474e-05	0	2.830282390395e-07	1.94764566189658e-06	5.90503901397799e-05	5.47666760137955e-07	1.88534091130855e-05	1.36477718979445e-05	1.72562361077601e-05	7.63379917388198e-07	5.29097969380723e-07	6.09779860698004e-07	1.63484551791141e-05	8.4397216601058e-06	8.61833162148385e-08	1.0311993123661e-06	1.77057951793876e-06	9.59541476834807e-07	0	1.38133831795759e-05	0	9.72592347247824e-06	2.09308605394195e-06	2.30976520537279e-05	1.81861914437529e-05	2.87433709862575e-06	3.13604520525443e-05	5.89360245493386e-06	4.07296285175233e-05	2.68070758721206e-06	4.17028969480895e-07	2.95868097079747e-07	7.73465116616202e-05	5.11020487586589e-06
f__Lachnospiraceae;g__Konateibacter	0	2.16629405047372e-06	5.61476669177593e-07	3.53423490737129e-06	0	1.58314440572495e-05	2.91374228261215e-05	7.62967133317553e-05	2.44794173435497e-06	4.03462561260077e-07	2.82791431072282e-06	4.27783303738029e-06	6.8180422631629e-06	7.7732245008282e-06	1.23024636827156e-05	1.01125600998567e-05	3.42568269270372e-06	3.00533259312647e-06	6.99567575460733e-07	2.27620220361565e-07	3.93136598000591e-06	9.31391292479751e-06	1.3599454070276e-06	1.55816213632506e-06	5.61373003123413e-06	3.07891127553493e-05	5.63202172433976e-05	2.51763685509194e-06	1.15117845223685e-05	1.03985557470466e-06	3.97412679568897e-06	5.35179904514902e-06	4.10594258092997e-06	1.6443647108305e-05	4.81626106772027e-06	0	1.46582714153443e-06	5.13199985169937e-06	4.36635961568167e-05	4.64409000805153e-07	5.81663733550731e-06	7.78824683380337e-07	3.129319829724e-07	6.02158801244982e-06	4.97038744893194e-07	8.39952603071821e-06	6.96676274275756e-06	3.09349032440591e-06	1.91682899936869e-06
f__Bacillaceae;g__Pontibacillus	0	8.79648953247887e-07	0	8.87082662214831e-08	1.00893133158336e-07	5.02838211769628e-07	9.2441095174658e-06	6.51267830503512e-06	0	0	1.94997324789486e-08	0	1.3965178714875e-07	0	0	5.99208452433834e-08	0	0	0	0	0	7.25115224428739e-07	0	7.00285889773992e-07	2.06427961135049e-07	0	0	7.60860582977123e-05	7.43676903427062e-05	0	0	1.01456498583848e-07	0	0	4.02362199020557e-07	4.73047554148733e-07	5.04713929717768e-08	1.52780502638372e-05	3.20604946353771e-06	4.08088186147529e-08	0	3.02039332958968e-08	5.89224976529851e-08	3.20868645727969e-06	6.36901708520119e-05	0	0	1.07643694935957e-07	0
f__Vibrionaceae;g__Vibrio	4.19524374363454e-06	8.10594377898009e-06	7.52670177631696e-06	2.72960453790888e-05	2.04110236429672e-05	7.35483595954589e-06	8.18483103982324e-06	7.18395268113373e-06	3.77057694770858e-06	1.05578016167135e-05	1.40710361031929e-05	9.3445713578404e-06	8.82060403930827e-06	5.74934037538355e-06	1.48488263691809e-05	2.73940178936859e-06	1.11838459180123e-05	8.65590971240874e-06	2.03528864955621e-05	2.6986388445789e-05	3.56016220320013e-05	5.38189434444742e-05	1.07286211521674e-05	7.49044113448728e-05	2.25698637557718e-05	1.92595341903845e-05	7.03960058536011e-05	1.89388629700941e-05	3.22632181735362e-05	2.79835447002453e-05	4.23785743255452e-06	5.74584510828121e-06	3.10832843594944e-05	8.17438196718853e-07	3.26951755282455e-05	1.54192336760904e-05	4.63434114794462e-05	7.2227740582262e-05	5.36330809096948e-05	3.81892886461493e-05	9.19901324050818e-06	5.71111596768471e-06	2.9548314969237e-05	1.24936607993651e-05	2.9661817597923e-05	1.44056828877088e-05	3.64149999403354e-05	1.07476285675161e-05	9.63506359355016e-06
f__Ferrimonadaceae;g__Paraferrimonas	0	0	0	0	0	0	0	0	5.18271963664329e-07	0	7.01990369242149e-08	0	0	0	0	0	0	0	0	0	0	0	0	0	0	1.0710672186847e-05	7.45240849806961e-05	0	0	0	0	0	0	0	0	0	0	0	0	0	0	0	0	0	0	0	0	0	0
f__Lachnospiraceae;g__Anaeropeptidivorans	0	1.90154945979837e-06	1.20979914693931e-07	2.12807300271758e-06	1.31763420169468e-07	1.31331294560002e-06	7.98581854556667e-07	7.99637368900305e-07	0	0	5.41922303409173e-07	0	2.1205919900625e-07	7.45133717700135e-08	0	1.29707573184751e-07	1.25427112346612e-07	0	3.81575171066934e-07	0	4.39458698161109e-07	2.02933318076655e-06	2.06170203366933e-06	2.30428994282028e-06	6.60065342102575e-08	0	0	1.89917931927039e-06	0	0	1.56306212818722e-06	1.83805270518744e-06	4.46887730132919e-07	0	8.47516178062444e-07	1.16742539833186e-06	2.26477057912978e-06	3.5983084464814e-06	1.62787381465688e-07	2.916160419161e-07	4.81810494173358e-07	1.90594128903044e-06	8.5411919295996e-07	7.34626716554622e-07	3.88958587434455e-07	1.46330434484111e-07	1.30112070069518e-07	4.92979723861398e-07	8.74358418841764e-07
f__Peptostreptococcaceae;g__Intestinibacter	1.28511351066979e-06	5.2821401496372e-06	4.22219584898609e-07	4.6078337479831e-06	1.53847537140784e-06	6.03711383923799e-06	5.29788802173895e-06	5.13339503059358e-07	8.48036524557507e-08	4.37704215794407e-06	1.43181871970658e-06	3.29601020664117e-05	3.90277255726698e-06	6.99594654792406e-06	8.87413179561383e-06	7.16998234632024e-06	6.0944124910471e-07	3.81241691247595e-06	7.97689247663173e-07	5.52907819498931e-06	4.43081382994905e-07	2.410204147985e-06	6.66220526327514e-06	1.22077228608645e-06	7.30758496420622e-05	1.55540713771016e-05	2.1277093033593e-05	7.97951332692783e-07	8.31096694823615e-06	2.75523362892683e-06	7.03750484390025e-06	2.41349160897803e-06	3.66789361118715e-06	1.49738270059237e-06	1.57045381548429e-05	5.18610345448195e-07	1.40856175193229e-05	2.51736650742014e-06	1.28529443382575e-06	3.03005614181346e-06	1.47405614430882e-06	3.73140310611565e-06	3.51072157927727e-07	3.6110546955466e-05	8.69542462701311e-07	5.1536041587407e-06	6.81441765284884e-05	9.25161213724161e-07	2.11303322538783e-06
f__Eubacteriales Family XIII. Incertae Sedis;g__Sinanaerobacter	0	4.66778580091186e-06	3.12510710120787e-07	2.6449005986906e-06	8.71096208138298e-06	1.29637985386606e-05	9.95916154379859e-06	7.16791835450105e-06	6.42023587735499e-06	1.96829822103348e-07	8.95657190716793e-06	3.02764369498193e-07	2.01551948176339e-05	2.27360270226381e-07	7.30380983513074e-05	3.47962427871485e-05	4.06628077667245e-06	3.70211222203967e-06	1.80151765414213e-06	8.70500796177546e-08	3.24642270139104e-07	1.38788787745803e-05	2.44012282631309e-06	2.09738609172795e-06	8.88625948265271e-06	2.84257572866048e-05	6.2245669837437e-05	9.93215644923226e-06	8.12597690763937e-06	1.72308207608123e-06	3.03646636077668e-07	6.26251383448136e-07	1.24969031055724e-06	3.48016924146324e-05	2.1730140636979e-06	1.18236959524091e-06	4.84502396997344e-06	7.29032728691141e-07	2.60342609873309e-06	9.8426633622435e-07	6.99398609751924e-07	5.59446421265488e-06	3.44474619065e-07	4.43861587693809e-05	2.74358025527374e-05	1.98272279895952e-05	7.90962314842542e-07	1.04419223443708e-06	6.70103133247338e-08
f__Lachnospiraceae;g__Anaeromicropila	0	4.13469643574785e-06	1.96711638886894e-06	5.48456692945575e-07	2.90102034319567e-06	1.0053024566927e-05	1.34574812222682e-06	7.29029048407492e-05	1.1976559387445e-06	2.97487042762077e-07	1.31536022024169e-05	2.60365204674149e-07	6.00241682829905e-07	8.21202299752504e-07	6.16372685626664e-06	2.4449546508347e-07	3.91554474051877e-07	1.01020902703433e-06	4.61740112387874e-06	7.7224780458192e-07	4.87873013427642e-07	1.43775474042615e-05	7.69612187765733e-06	1.65063901929623e-06	4.3588125954699e-06	6.37855896672834e-06	4.84029702758503e-06	2.13412210151373e-06	2.09870126943192e-06	9.81417200808831e-07	1.10098754564664e-05	1.36620116578992e-06	8.52069955202602e-07	2.33956009231861e-07	2.66214792777435e-06	7.14957024731004e-07	7.79032596797182e-06	2.54987963160923e-07	2.55119600233747e-06	6.34643166069698e-07	1.28087751072914e-06	2.22792964742167e-06	3.22433539505963e-07	2.598932156982e-06	0	2.52804777315172e-07	2.35645493349065e-06	7.91573733931849e-07	5.90131606418534e-07
f__Feifaniaceae;g__Feifania	8.2486663728333e-08	7.2130176486901e-05	7.09068079662885e-07	5.6369448028756e-06	5.79625698786222e-07	9.15381961689867e-06	4.43203354244895e-06	1.02662373114504e-05	3.58845343696485e-06	2.12501421963457e-07	1.60504745690456e-05	1.57207720790206e-07	3.05837201556572e-06	0	3.15888415291582e-06	3.12837427323758e-06	1.09336436886148e-06	9.7868805304137e-07	4.15701485368687e-06	2.17730459214454e-07	7.12078793061884e-07	3.69243009183175e-05	8.23280344481535e-06	1.93530948470718e-05	6.04402365059196e-06	8.25981426334862e-08	0	3.60684355827911e-06	2.76251987569371e-06	5.81737384450161e-07	8.48092234338449e-07	2.87382599396345e-06	1.81293418152287e-06	4.02758033674629e-08	4.17885817038517e-06	2.3061756435891e-06	2.63247260865559e-05	7.3626388911878e-06	2.43336165331953e-05	1.32888392448326e-05	1.67629756180428e-06	1.51829793980462e-05	2.70702030246413e-06	2.44796300178359e-06	8.5196217134101e-07	4.06580300825612e-07	1.11526466866165e-06	2.34233649480588e-06	4.34080927421798e-06
f__Lachnospiraceae;g__Variimorphobacter	2.17117291295598e-05	3.47539662403216e-07	4.21028703305682e-06	2.98555633033101e-06	0	1.17436105005271e-06	1.13717743236429e-05	7.17729526200762e-05	2.99875102282843e-07	0	1.05208555713633e-05	5.12183935939837e-07	2.11192015571242e-06	6.73952675842021e-07	1.32373237530734e-05	2.08306945018505e-06	6.27135561733064e-08	1.93918607995246e-07	1.70212635043469e-06	7.80397821891631e-07	1.83311655617687e-06	7.05041924738372e-06	4.1845010499923e-06	3.26899310763916e-06	1.85465628433657e-05	0	5.74693321094347e-08	1.85368764332219e-06	5.13402474056335e-07	8.15198532907796e-07	7.20186941455358e-06	1.3678835395494e-06	1.57449191092057e-06	0	9.91396757210127e-07	0	1.29290776502897e-06	5.68710658416044e-06	1.3916289815339e-05	9.54050685777947e-07	1.88361298346252e-06	1.38582641551759e-06	1.44479883981872e-07	1.11386913365513e-05	3.80150890429155e-07	0	3.03980647040047e-07	3.37494279780451e-06	2.75660198675535e-06
f__Sphingobacteriaceae;g__Sphingobacterium	0	9.76858385539243e-07	6.58996283292146e-08	3.75522826021443e-06	1.55483064745256e-05	2.49014901917026e-06	4.31634961876686e-06	1.75401189423469e-06	0	4.94853155327383e-06	0	0	2.73419655264901e-07	5.64211951557444e-07	4.61382433959924e-06	2.33224151484685e-07	0	0	3.76939211044625e-07	7.15951373454052e-05	1.52388758827958e-06	1.52684448461796e-06	2.66651166102686e-07	9.21177239441984e-07	2.56904392400747e-07	0	3.10945178563125e-08	5.41061896957754e-06	1.41725118073815e-05	1.88100526872361e-05	0	1.94079975682805e-06	2.47841404894396e-06	0	4.0607042406265e-06	0	4.68063971092769e-07	2.31982739986152e-06	5.60669822602422e-07	3.32434544242722e-07	6.40502045825694e-08	4.62293044247097e-07	2.29592703904615e-06	5.55960524776182e-08	1.07497855223985e-06	0	3.64519968909863e-05	0	2.80670668040259e-05
f__Lachnospiraceae;g__Merdimonas	3.0377386221786e-07	7.65469101722267e-06	7.12519864714559e-05	8.77133601008631e-06	4.42704454280354e-06	5.795248980784e-06	5.32605279986815e-06	4.39397823269706e-05	3.17264357840847e-06	1.30757412861934e-06	7.03504401748423e-06	1.62735482008611e-06	3.94243976987506e-06	3.64182266254422e-06	3.25057765719954e-06	3.97204605092504e-06	2.01228503477147e-06	1.43255476550187e-06	2.05984578746072e-05	2.53105084558695e-06	1.72321762723858e-06	1.43238890077132e-05	7.52939283885534e-06	3.39841538478328e-05	5.99104609128109e-06	1.25497953148552e-06	4.90930316664144e-07	4.04647070193876e-06	1.80132139770086e-06	3.04856658404974e-07	2.24694276392003e-06	3.46318881046354e-06	1.55789965264209e-06	1.66091590349151e-06	6.65719323606759e-06	6.03288997677885e-06	9.39304973484684e-07	3.08939906064777e-06	2.96589012185261e-06	2.91213930414298e-06	9.54207063957315e-06	2.08088939729945e-05	1.81744445650723e-06	1.14838935257672e-05	1.58198789798105e-06	5.13766843134928e-06	5.82983727049835e-06	5.09637139959162e-06	9.97611390712704e-07
f__Aminobacteriaceae;g__Fretibacterium	9.57129646326539e-06	1.01772502266515e-05	0	1.18341330189159e-06	2.25713729795679e-07	1.98807213348558e-06	2.04411001676733e-06	5.94496159183761e-06	1.30781800562133e-06	1.23900495035459e-06	8.58820295736411e-07	6.17235649309924e-07	6.24749278951151e-07	3.25536621940737e-06	0	1.29253082209151e-06	0	0	1.67818983003225e-07	7.40862250611747e-06	2.39394416196055e-07	6.59195704491965e-06	2.47380963604034e-07	2.32461864363863e-05	1.52654030696488e-06	0	0	1.6030975072787e-06	1.37934723049406e-06	1.24254586969937e-07	6.76378043594971e-08	7.48721617071576e-07	7.83468896455358e-06	1.04154093654568e-07	7.50235495284154e-06	7.2543750625808e-06	4.20687265713762e-06	1.65013639016998e-06	2.94351522164311e-06	1.237855982703e-06	6.45755912216023e-07	5.40138559035932e-06	2.34675836407356e-06	9.19115287498425e-06	1.11104743198605e-06	2.76610622653245e-07	2.47295421625788e-06	4.31246438611471e-06	7.75570234640793e-06
f__Microbacteriaceae;g__Salinibacterium	0	0	0	0	0	0	0	0	4.39058910072792e-07	0	0	0	0	0	0	0	0	0	0	0	0	0	0	0	0	1.77429237974712e-05	7.12228366502739e-05	0	0	0	0	0	0	0	0	0	0	0	0	0	0	0	0	0	0	0	0	0	2.04016964396411e-07
f__Vallitaleaceae;g__Vallitalea	1.43925006367367e-07	1.96474225446724e-05	8.69719709424714e-07	2.07339233280529e-06	1.92939293819578e-06	1.09202077242912e-05	3.49035455776499e-06	6.95147259912966e-06	5.07837733081245e-07	6.9821895787993e-07	5.09681922430997e-06	1.61155369730573e-07	3.12442247805559e-06	6.2690216839716e-08	4.05352433963874e-07	4.41447329941703e-06	8.87560012523738e-07	1.29109356648261e-06	4.15473860453109e-06	1.25483325316131e-05	6.48677267290551e-07	1.94491094679928e-05	2.03844512818995e-05	4.42388591558916e-06	6.1316195596346e-06	0	0	5.93667061040846e-06	5.21429454574947e-06	2.5010267383253e-06	2.67682832660483e-06	8.86478029652387e-06	1.840339532198e-06	0	7.32087516716635e-06	1.87535948107616e-06	1.77944806152508e-05	1.31375393299657e-06	4.64997173114959e-06	6.87588484278164e-05	9.30833422999278e-08	5.18401490368572e-06	7.65651734671212e-06	2.26851302097453e-06	5.92469722989281e-07	1.22918894731883e-07	1.57505854239283e-06	2.97806809395983e-07	1.48688840826795e-06
f__Suoliviridae;g__Birpovirus	0	0	0	2.24627473698826e-05	0	2.83066391342677e-05	0	0	6.84992066196042e-05	0	1.3081209248804e-07	0	0	0	0	0	0	0	0	0	0	0	0	0	1.99268211193924e-06	0	0	0	0	0	0	0	0	0	0	0	5.34206249707302e-07	0	0	0	0	0	0	6.76530277137284e-08	0	0	0	0	0
f__Succinivibrionaceae;g__Succinivibrio	1.01245075371493e-05	8.86437195603345e-07	3.85983537356828e-07	0	0	1.7231911553918e-07	3.15644236016932e-06	0	0	1.17321494808173e-05	9.9898629469075e-07	3.92067064759853e-07	1.23953671152456e-06	4.77220470886603e-07	7.88356539819475e-08	1.72261652944288e-06	2.67044846048867e-06	1.25541037121238e-06	9.38695601055289e-08	2.86132356412951e-05	3.90850539763533e-08	0	1.23920424009022e-06	7.05942771359113e-06	0	0	0	5.68561139622611e-06	0	1.70074906727314e-06	8.95418619990493e-08	2.09922750392709e-05	1.38916850038478e-07	9.61422402965244e-08	1.8142374280176e-07	4.54290240389958e-08	1.17050984884889e-05	3.89670032723666e-07	2.44391807262141e-06	3.35503170804963e-07	0	1.28478187039947e-06	1.34234332704947e-05	3.91493787200534e-06	0	3.20122465538011e-06	1.44198035121188e-06	1.92764163292952e-05	0
f__Unclassified;g__Proteiniborus	0	6.64447777836468e-07	8.5322676678878e-08	7.72127938072579e-07	2.66720087648438e-06	8.1253794916899e-07	1.45789066953833e-07	2.63737647001095e-06	0	0	5.04868767450512e-05	0	3.48434530264669e-07	0	7.79435447648097e-06	1.53414270691288e-07	1.03972474708376e-07	0	1.24931013100141e-06	6.25715679331511e-08	3.21061464277479e-06	6.55867866011145e-06	7.57037013546102e-07	2.41294585858337e-06	3.20084888625655e-06	0	0	6.78143245593029e-05	3.4451989445784e-05	0	0	2.98164236600599e-06	1.39750351138709e-06	0	2.50313418724126e-07	2.38029157204321e-07	1.12608241740558e-06	3.13461299842815e-06	1.24807884114288e-06	7.24741519266723e-08	0	6.16283866378916e-06	2.07689876595668e-07	1.52586621312542e-06	1.41446300687432e-06	0	2.51770950891896e-06	4.80190855447868e-07	4.548710770931e-06
f__Oscillospiraceae;g__Qingrenia	6.52882760443392e-07	1.59296857876166e-05	2.14255444297195e-07	6.3899537228668e-07	1.14210292742839e-06	1.11566796750343e-05	8.8448210836532e-06	1.55849861997075e-05	3.52348982822561e-06	1.39273315261563e-06	8.16501203442276e-06	1.48376418759994e-07	1.5454055010793e-06	2.67743894535781e-06	1.57186253989077e-06	2.80795206801749e-06	1.3393064538706e-06	6.55354115724248e-07	7.79170042709322e-08	9.81745313517187e-07	7.22913213991874e-07	5.85675204970465e-05	4.29191099146815e-06	2.03619153328511e-06	4.38702677093554e-06	4.70617324307071e-07	4.49062688110934e-07	9.49675229117505e-07	3.13409708295821e-06	2.10628081416774e-07	8.91778595367073e-07	1.09063939199535e-05	8.16899106651255e-07	6.72661854852419e-08	1.16917743920226e-05	8.10312024525348e-08	4.28251290451124e-06	3.68837310393064e-06	9.22741611659767e-06	4.0953785582646e-06	1.22102122908493e-06	6.74155100737342e-06	1.14283886290284e-06	3.21675316210543e-06	1.0325701136733e-06	2.54224760297011e-06	1.25050130332363e-06	2.36266207049018e-06	1.58027109038926e-06
f__Lachnospiraceae;g__Velocimicrobium	7.54442909506823e-06	6.60608004810098e-06	2.55453712257174e-06	5.38921586086202e-06	7.38487174612264e-06	8.11136372865028e-06	4.39542086188236e-06	6.75955995372874e-05	2.41449373403835e-06	3.00174636959441e-06	1.48206138928456e-05	1.46901508534466e-06	2.96437444867119e-06	2.39419580921832e-06	1.31618244077655e-05	3.95307755071742e-06	2.2892745096607e-06	4.20031947700897e-06	2.69763528088879e-06	5.67880803119079e-07	2.60003134056658e-06	7.27918904030143e-06	3.58092869622073e-06	3.27194028441744e-06	2.7965980169763e-05	2.9380980471947e-05	2.0179873852554e-05	3.17776675198917e-06	1.04398133444155e-05	2.06843762488599e-06	6.28790449742547e-06	6.75927804288756e-06	3.52169124670016e-06	4.44731844231205e-06	3.38883227155907e-06	3.97415200245937e-06	4.18935206579232e-06	8.43176488676196e-06	1.37937277909111e-05	2.18661957933149e-06	5.92053091981969e-06	6.37456446265878e-06	2.58419082633828e-06	7.47306535385956e-06	2.44632511984111e-06	2.08282718519988e-06	3.96231941734899e-05	1.65138604302398e-06	3.56051091806923e-06
f__Lachnospiraceae;g__Bariatricus	1.2108533625255e-06	8.65473225695573e-06	4.5446961973967e-07	1.89901204903025e-06	2.47718313091463e-06	1.97798359362079e-05	1.09753929722488e-05	4.68504923799151e-05	2.65887703026531e-06	1.01823598024156e-07	6.32284578750452e-06	7.78483177513177e-07	1.06188636193449e-06	6.43524574377389e-08	2.9646493811488e-06	1.07989252523386e-06	1.24707301084939e-06	5.9724867753053e-07	4.91149116380664e-06	4.16552113953878e-06	6.18261754090637e-06	4.2345101717682e-05	7.4574958810799e-06	1.18565300688892e-05	8.26205647397223e-06	9.84290570113827e-06	9.9448444756559e-06	4.08682602575838e-06	3.68314854316523e-06	6.29541180738593e-06	5.36672165975805e-06	4.35036884771849e-06	1.74042809024699e-06	1.45759093297466e-06	5.78504106689744e-06	4.40935398561829e-07	7.60554943995233e-06	7.64448732647959e-06	5.35621202496342e-06	3.21240288549168e-05	5.30567703449817e-06	2.22780071471648e-05	5.52291812520679e-06	2.89804404199998e-06	6.53833889773898e-06	3.42262884748185e-06	1.28827875058514e-06	1.05885053470237e-05	1.10665272830642e-06
f__Oscillospiraceae;g__Zongyangia	1.94915713255402e-07	2.7956366737443e-05	1.42700657679558e-06	3.1121910603006e-06	2.81834099480311e-06	2.14796036829198e-05	3.49571356804546e-06	9.29352064731454e-06	1.42070709575662e-07	5.62609303484893e-07	2.38906547562501e-06	1.5228225996206e-07	1.22287146131227e-06	1.48673699490201e-07	1.40522764868428e-06	1.13060052281273e-06	7.92397760495272e-07	1.2389909006994e-06	2.48534678585912e-06	1.20394367933093e-06	1.70383149755022e-06	5.1475469557497e-05	6.62468944057547e-06	3.00582085452448e-05	5.23105221183138e-06	1.33820727746704e-07	5.24719988825276e-08	4.27748523119806e-06	2.14709955617893e-06	1.57679826275586e-06	1.03203705360268e-06	3.54931348631916e-06	2.77244876649972e-06	5.99340651695924e-07	1.07924698709211e-05	1.88757847414419e-06	3.46098650414348e-05	2.15220246768903e-06	8.98666113965962e-06	1.1712922468239e-05	1.21275254970277e-06	9.06407836267816e-06	3.18764202906151e-06	2.04279580514828e-06	9.74493601611443e-07	2.35149464716177e-07	3.03108763016103e-06	8.17660234369069e-06	6.26589932410416e-07
f__Oscillospiraceae;g__Thermoclostridium	0	2.49530563655567e-06	5.03456787856733e-07	7.43371281667916e-07	1.73023858645698e-06	1.37846985722949e-05	1.58987998763586e-06	2.0850851401154e-06	0	0	3.04283861383308e-06	2.17635023551268e-07	9.85814561037688e-07	1.54798514055712e-07	6.86996964342171e-06	1.70726344094517e-06	4.28695892785855e-07	0	1.08304230885539e-06	2.91257409755648e-07	4.69445485259462e-07	4.57526685493204e-06	8.08122094790476e-07	2.25846378267848e-06	3.56123216030389e-06	0	0	8.91022254434367e-07	1.15005875584393e-06	3.97460324779612e-08	0	2.5636838871233e-07	9.49222620693371e-07	4.61497320429422e-07	1.33668530252749e-06	1.6102578805589e-06	1.09707532580759e-05	2.94472462910994e-07	1.2197057895218e-06	6.74341133662948e-05	7.29730606692447e-07	6.74005568299024e-07	7.55525422253423e-07	7.18911268465524e-07	4.11413950519428e-07	2.34667237635966e-06	4.77591362276048e-08	1.08958181752968e-06	7.60311668558056e-08
f__Oscillospiraceae;g__Pseudoclostridium	0	2.66226646903744e-05	1.13845597100605e-07	1.7431606572762e-06	1.36200719092528e-05	8.50370949755049e-06	6.7678840473568e-06	1.94698280234691e-05	0	0	1.35763355079234e-05	3.92609891335166e-07	7.82413630916091e-07	1.08210501678745e-07	3.02976238832583e-06	7.21592933752042e-07	0	4.67392164810868e-06	1.09264608777102e-05	2.49406428936783e-07	1.19416479497618e-06	3.79742143464323e-05	2.27896166199648e-05	2.05940982537957e-05	1.31205214214434e-05	0	0	5.94315430873505e-06	5.1097047515406e-07	2.84307513755998e-06	6.22913529397756e-07	1.11959973707326e-05	5.5533635242793e-06	3.85924680115577e-07	9.69098622593301e-06	2.12202483175229e-06	1.27962798716676e-05	6.849744986694e-06	5.67398017552641e-06	7.76130710755858e-06	4.06054127164968e-08	3.97567920989834e-06	6.12890168906446e-06	4.37339935379472e-06	1.81515764906946e-06	0	1.77864964590501e-06	1.65840055769888e-06	3.44201239296375e-06
f__Muribaculaceae;g__Muribaculum	6.19875027423806e-07	3.94149392104458e-07	9.58028135807182e-06	1.24504554793961e-06	3.73996280449955e-05	1.19275082454314e-06	1.66006289271632e-05	2.70086964565173e-06	0	6.7295008130904e-05	4.50038380281475e-07	5.92570608679195e-07	1.8801665246955e-06	0	5.01549150105705e-06	0	3.68787562396198e-07	0	1.92996403465916e-05	7.87084676955761e-06	4.8809791161007e-06	9.66932059564643e-06	1.653262098412e-05	4.83209379901209e-05	1.30805783916028e-06	0	0	2.80567046074297e-05	1.566241173929e-05	4.54288049078254e-06	4.80176779040703e-08	6.69010178780614e-08	4.37346986383277e-06	1.24675543790469e-06	6.13717967677711e-06	1.21153620760092e-06	4.05462029352889e-05	2.08203184447648e-05	2.76393310128252e-05	6.81216761275334e-06	2.19218130481362e-06	2.67666907977919e-05	5.84816143283953e-06	1.0354755833769e-05	4.05902012202341e-06	4.87662802902097e-07	4.30380573056805e-05	6.19740332373568e-06	2.65710213118594e-06
f__Oscillospiraceae;g__Muriventricola	2.26838325252915e-06	1.10771458185304e-06	2.79472076493699e-06	2.47933701168213e-06	5.61884428584915e-07	1.39725301706794e-06	2.22947745190285e-06	4.82358446054437e-06	2.6267212416731e-06	0	9.31906068162237e-07	2.07562418999402e-07	1.05263959516809e-06	3.50741802226528e-06	2.29942462764437e-06	6.22758180554137e-07	4.90384525050913e-07	2.28066893667689e-06	3.19214409486372e-06	6.95351676870471e-07	1.2535081053447e-06	6.12228452503674e-06	3.75011726171217e-06	3.55866077533852e-06	9.69250124540727e-07	5.3567324854952e-07	0	1.01249914121703e-06	1.85395157950546e-06	5.18005177497802e-07	3.09781656714472e-06	8.68560251236055e-07	4.62931011124557e-07	3.76969823472057e-07	3.3085114914456e-07	5.88220466762769e-06	2.46890778035002e-06	5.3195139833178e-06	1.27807875422116e-06	5.63221697479964e-06	1.34917845355116e-05	1.34576984061556e-06	1.87626631997947e-06	2.4885914711635e-06	1.90529015532788e-06	5.10269860011579e-06	3.89249321669199e-06	7.83703205575539e-06	2.76657299907572e-07
f__Lawsonellaceae;g__Lawsonella	0	0	0	0	0	0	7.30137916183296e-08	0	0	0	0	0	0	0	7.5716130115927e-07	0	1.28223718886079e-05	0	1.24387485578194e-05	6.64167480854677e-08	0	7.53976784541477e-08	0	0	1.64475298359986e-07	0	0	0	1.62672355313957e-07	2.23386891860868e-05	0	0	0	0	0	4.82522716359728e-06	0	0	0	0	6.64538714975824e-05	0	0	0	0	4.25509782189207e-07	2.69428272382612e-07	0	0
f__Eubacteriales Family XIII. Incertae Sedis;g__Aminipila	6.80254184338449e-07	8.6439132341649e-06	5.93330625839317e-06	2.60956473511325e-06	1.51429523368114e-06	9.9593836268635e-06	7.23003407424615e-06	2.95214789326529e-06	1.02336547610565e-06	4.11546595224903e-07	3.52062543550601e-06	5.17021311050392e-06	1.56494950584064e-06	4.572918987702e-07	4.41550303924387e-07	7.94390459677917e-07	2.45306559060063e-06	1.20391908354374e-06	2.67721484744479e-06	8.50122288602268e-07	1.25905451559061e-06	1.38935760407512e-05	3.44150176497953e-06	3.90994957474199e-06	3.48087894487515e-06	2.94829498337859e-05	6.54151794940571e-05	2.46799629996007e-06	1.50312592364537e-06	5.80144290673611e-06	8.84087668935287e-07	1.86767179216989e-06	1.74406111554664e-06	5.5944082085933e-06	1.84895366675146e-05	1.13225579110894e-06	6.78617927707827e-06	6.30179523941285e-07	1.3724088771576e-05	1.11929494304597e-06	4.12398279250523e-06	3.22437924248234e-06	2.80659990130791e-06	1.21735490793883e-05	9.48267426588021e-07	2.3444263134555e-06	3.16110506931354e-06	3.79446777639263e-06	1.42446034728138e-06
f__Clostridiaceae;g__Lactonifactor	6.71138733406051e-06	2.09619863873027e-05	5.21940962874042e-06	3.10561951611371e-06	9.90144952637702e-06	9.48421345870478e-06	4.82626262552168e-06	4.09241255474352e-05	2.5086112276227e-06	1.97657572635128e-06	3.69453932826542e-05	9.83575818554666e-07	7.37370431316393e-06	4.62382205454454e-07	6.59811071761439e-06	9.84210560739978e-06	1.07842855466564e-05	3.10976923318387e-06	6.82185747777138e-06	2.68518901086023e-06	4.96643682369677e-06	1.40247896396791e-05	7.58799218667699e-06	2.0380430496808e-05	1.15314452249358e-05	2.46658292583423e-05	2.57023894470779e-05	3.66948909298478e-06	3.99867365496204e-06	1.44978311335991e-06	8.23613278419722e-06	3.12069928060569e-06	4.31925973559469e-06	3.05656207043356e-06	3.41453494441122e-06	4.8260750117785e-06	1.05328436068604e-05	1.07860350779856e-05	1.54828230463505e-05	4.03878272362507e-06	5.02951574866927e-06	1.27422562990607e-05	1.93173179117086e-06	7.0189371984427e-06	1.02444237309169e-06	3.26668417142052e-06	7.27744811598649e-06	2.67730383528589e-05	9.469612713963e-06
f__Peptostreptococcaceae;g__Peptacetobacter	0	2.57174894593367e-06	1.81131939318288e-06	6.32174289845304e-08	0	3.40414723344556e-07	1.27911379301284e-07	2.74861728370997e-06	0	0	7.46369070745965e-08	0	0	2.18568049298219e-07	3.31618363846644e-07	0	0	0	8.07560850995292e-07	0	0	7.76152572322111e-07	4.23201205556521e-07	8.48220783946889e-07	8.59775195223881e-07	4.87546543301818e-05	6.5161854157441e-05	8.52985126554003e-08	1.75395332824545e-07	1.35351053183346e-06	2.25713815211643e-07	7.76666989159108e-08	7.90443162549255e-08	0	1.99535419325117e-08	5.25305726244019e-07	5.73227132846879e-08	0	0	2.42617447952373e-07	0	1.15608158477398e-07	2.88028968974089e-07	4.67071664788002e-07	4.12475663940125e-07	2.83029305683228e-06	4.32034181985734e-07	3.41681921990262e-07	0
f__Porphyromonadaceae;g__Sanguibacteroides	0	0	3.2618327100577e-08	4.80273753769399e-08	6.3887100572345e-05	1.77244173442974e-06	5.91504076853063e-06	2.3441355478839e-07	0	0	0	0	2.41981960489947e-06	0	0	2.3566072283132e-06	2.76562723597966e-06	0	8.15346945723214e-08	0	0	1.20959745432213e-07	3.29960698497288e-08	3.08828239953253e-07	5.00398663339609e-08	0	0	4.04119773146704e-07	3.56770051995381e-07	0	6.18595159146673e-07	0	0	0	2.49788714407247e-06	0	0	1.13205862955065e-07	3.63588700203875e-08	6.89257863393841e-08	7.61351488434316e-08	3.75427254671057e-06	1.14246035932279e-06	1.14464931964924e-06	1.19726082229812e-06	1.2539004472173e-06	0	0	0
f__Lachnospiraceae;g__Herbinix	0	6.13190794040932e-05	2.67955513536971e-08	2.02999867303105e-06	1.65700571044846e-06	4.97453044065353e-06	1.17661495965775e-06	5.00018378964743e-05	2.89179204519207e-07	0	5.28484231025186e-06	3.32497952647771e-08	1.81439522647852e-06	0	8.71827367943069e-06	2.28356366524036e-06	4.42766585412646e-07	0	2.15393834882643e-07	7.53482037527933e-06	1.73693386160768e-06	6.36526341076142e-05	4.11434577332613e-06	2.85737051484825e-05	1.58360372035661e-06	0	0	2.90568000666082e-06	3.83708587446425e-06	3.26677213488772e-06	9.98180462461045e-06	3.51749267789022e-06	1.01919126987349e-06	5.47250322591798e-07	7.35439514545996e-06	1.035206964084e-06	4.27437157502115e-06	4.0437024323263e-06	5.61145220426293e-06	1.31180417070068e-05	2.9234519144134e-06	3.91533850167329e-05	6.22553502393865e-06	8.28223524173252e-06	1.04692434754609e-06	0	2.0600429495887e-06	9.42534856189989e-07	2.31619065359207e-06
f__Lachnospiraceae;g__Catenibacillus	1.33330526731991e-05	1.02158755898213e-05	5.85070448560574e-06	1.93410669412821e-06	2.30007478787687e-06	1.49628540643947e-05	7.66805817493583e-06	6.39114754476748e-06	4.83195401926687e-06	2.73189274522667e-06	7.98680190490753e-06	1.66591558316958e-06	2.73851890871868e-05	4.41931738981211e-06	6.33141697820726e-05	3.72840403620389e-05	6.99110191128653e-07	2.41806858644543e-06	3.33218086107127e-06	1.64687269026319e-05	8.40998308012723e-06	2.37607777814345e-05	4.59714862964968e-06	1.05252432962885e-05	2.48812328555645e-05	1.28168936966654e-06	1.66555235462449e-06	4.15353053515217e-06	5.32343841145347e-05	4.83535387160758e-07	1.24339823832595e-06	2.1163040028141e-06	3.53110764893849e-06	3.29841737370778e-05	4.43136132355403e-06	1.42520470589394e-05	1.18701972777592e-05	1.23675038317775e-06	4.30468605846681e-06	7.1948811099942e-06	5.26798979089063e-06	1.00719407009025e-05	3.43462718057811e-06	7.47720219487139e-06	7.61789404898908e-06	6.19122692156369e-06	5.22706965785697e-06	6.19448081815469e-06	1.01028659822822e-05
f__Weeksellaceae;g__Chryseobacterium	2.24399203476002e-07	2.42641469120839e-05	5.61359712636369e-06	3.57311529975738e-05	2.19700804643331e-06	1.80471620523327e-06	1.25085635550802e-05	1.26591258285242e-06	1.45036689369884e-06	8.59080631354598e-06	4.43671389349187e-06	2.6310789490665e-05	2.02450273412059e-05	1.97191937962724e-05	2.42243214629289e-05	1.06970322311083e-05	2.00311969650578e-06	1.28179497281205e-05	1.55047661673942e-06	2.39046301726971e-05	6.23619699272216e-06	2.68507068304533e-06	3.92409694443234e-06	1.19290957236869e-05	3.97592010794589e-05	2.76093498551766e-05	3.19391699516863e-05	9.84734489221023e-06	2.89437264160699e-05	8.23612559084367e-06	1.52278229801817e-05	8.68849176107954e-06	5.22127465476673e-06	1.27008649826915e-05	7.11532744464601e-06	5.31342505759323e-07	2.70530869267312e-05	2.51251741477621e-05	3.31434950386288e-06	7.85625418496902e-06	1.40530155277079e-06	5.51345427760369e-06	1.97513544266852e-06	3.53476585954059e-05	1.56371516411629e-06	2.49254372727548e-05	1.34688092813731e-05	1.51823214871394e-06	5.26014066499787e-06
f__Nitrosomonadaceae;g__Nitrosomonas	4.52969668331239e-05	7.26617471122967e-07	0	0	0	0	1.50741131809488e-06	2.40446983835686e-06	0	9.52759539993121e-06	0	5.90920412047432e-06	1.02644157268709e-05	0	6.98543769460295e-07	9.42956896285749e-06	7.25175108409055e-06	2.9296437802826e-06	0	2.1137400071735e-05	0	4.67656486614336e-06	2.90616017739763e-06	8.6784644645091e-06	0	3.16612272813573e-05	6.25731907686729e-05	0	9.93536853658023e-06	3.72606476622507e-06	0	2.20029404415446e-05	0	1.15255074269397e-05	0	2.31400497130277e-06	1.2507961159512e-05	0	4.03873562979131e-06	0	0	0	0	5.68627979771084e-07	0	0	4.47726788483094e-06	5.33390857199918e-05	7.12768128777339e-06
f__Marinobacteraceae;g__Marinobacter	0	2.64219614618697e-07	7.17314538450745e-08	0	0	1.04532570609444e-06	2.05461515061242e-07	1.4388068508975e-06	0	0	7.49081853398802e-07	1.8714773317841e-06	0	0	0	0	0	0	2.50484683369746e-06	7.89066232785311e-07	2.53145519236131e-06	1.474256282623e-06	0	5.52011829868134e-08	4.67738610720708e-08	3.73377665793102e-05	6.24705379930535e-05	0	0	0	0	1.63212628156624e-07	0	0	9.81191561532451e-07	5.09159714272706e-07	0	0	1.67053724147876e-06	1.82910954862554e-07	0	0	4.03500900208521e-07	2.76474168833971e-07	0	8.97854641217326e-07	0	0	0
f__Bacillaceae;g__Caldibacillus	0	2.42948976142141e-06	1.15488540123651e-06	7.66132282257993e-07	1.39481354607139e-06	8.31148175697404e-06	2.75668174682546e-06	1.24140263935786e-06	0	0	3.87485848573194e-07	2.13935869222139e-07	9.94136205053723e-08	1.63670990015058e-07	7.23737151309684e-08	1.04304491373252e-07	0	0	5.99492089572212e-07	9.38769097008789e-07	9.10478424998287e-08	1.42645719357908e-06	1.85107281363437e-06	9.93714730060479e-07	7.55616402514929e-07	0	0	3.70375060996389e-07	0	0	5.30828338011243e-08	2.24748195512067e-07	1.68475718581953e-06	0	6.78700839308733e-07	5.21347116975923e-07	9.67194730874863e-07	3.22844202424572e-07	1.43919956155205e-06	1.20986624220038e-06	0	2.35774388789073e-07	1.05843310799965e-07	1.63192152254667e-06	1.45019405696887e-07	0	6.83486305123945e-08	0	2.90750219096263e-07
f__Thermoanaerobacterales Family IV. Incertae Sedis;g__Mahella	0	9.47991430222866e-06	0	8.96545453220546e-08	1.014729787512e-07	3.39656968660713e-06	2.08753364117619e-06	4.03868097681658e-06	0	0	8.98706923738664e-06	0	4.07233290873111e-07	7.90188314584331e-08	0	3.90491166413385e-07	0	0	0	0	4.42088479530605e-07	1.00977011132593e-05	5.37767728315394e-06	5.35237923450812e-05	1.01529226736789e-06	0	0	8.12285597134747e-07	5.63147322008733e-07	0	7.96242507016863e-08	8.41250554602098e-07	2.60494403902996e-06	0	4.64257284119308e-06	6.60011560667253e-07	7.28548794119403e-06	2.53804945041927e-07	3.32811595271949e-06	4.135435232519e-06	0	1.42948994782664e-06	4.39641169528379e-07	2.95012900458528e-06	6.4327621605819e-07	0	1.13425925294176e-06	1.26453710477599e-07	3.54632186987677e-07
f__Clostridiaceae;g__Youngiibacter	0	3.30869257042149e-06	0	3.11374946015479e-07	0	2.65520620548325e-05	4.15752568239714e-06	5.08827414675663e-06	0	0	1.89800888996976e-07	0	4.88853934086679e-07	0	0	6.93431810533939e-07	1.47975806701059e-07	0	0	0	3.42419059836313e-08	6.05952463560724e-05	4.61623109879275e-07	4.01485541748368e-06	1.10026782014597e-06	0	2.32646934804459e-07	5.18989480453349e-07	1.61553360710012e-05	1.82172658737487e-06	0	1.8167656152487e-06	2.84817291722911e-07	0	6.30103593548679e-07	0	5.08340680520577e-06	3.53474053834035e-06	4.09055110711982e-06	5.01016963319171e-07	0	1.1090861893323e-06	5.82926747190944e-07	7.22040215225905e-07	9.75342912444229e-07	0	7.59968666543758e-07	2.30070220657151e-07	6.65272709988299e-08
f__Paenibacillaceae;g__Cohnella	0	1.29229307331407e-05	1.57960298827079e-06	1.04331493831808e-06	2.50493180628749e-07	9.72939109432816e-06	7.05540931565546e-06	1.92057631657788e-05	3.11172998341581e-07	0	1.67326193130037e-05	0	7.15893738159116e-07	4.50608636036564e-07	1.06899632552926e-06	8.9672357897627e-07	6.48322573953776e-07	8.06990141382681e-07	1.48557860837642e-06	4.46513108825079e-07	6.49393869344361e-07	3.05478673620058e-05	1.51242844443376e-05	1.99784708659146e-05	4.71907230964518e-06	6.67138844347388e-08	2.12194457019452e-07	2.08318104536691e-06	3.71370972157128e-06	2.52816796329596e-06	3.25387283494745e-05	5.88779311131803e-06	5.04737046364428e-06	0	1.8456808613821e-05	3.10673950490002e-06	1.52146938138482e-05	1.8320009450849e-06	7.7673972819298e-06	7.95566660406801e-06	1.89634025093084e-06	4.48791973511839e-06	4.59086644391154e-06	2.20954208109276e-06	2.73656098595867e-06	1.46080900602912e-06	4.40108259786834e-06	2.93314302693014e-06	2.01546376308905e-06
f__Enterobacteriaceae;g__Plesiomonas	0	0	0	0	1.28878089800794e-07	0	0	0	0	0	0	0	0	0	1.75190342182105e-07	0	0	0	0	0	0	0	0	0	0	2.90057144214592e-05	6.00746084983958e-05	0	0	0	0	0	0	0	0	0	0	5.69473181594888e-07	0	0	0	0	0	0	0	0	0	0	0
f__Unclassified;g__Candidatus Soleaferrea	2.53264189025283e-06	2.15569464456441e-05	8.41094544718782e-06	2.6795055029034e-06	4.91803179013481e-06	1.3847102009695e-05	3.34537144486324e-05	8.7808648969714e-06	9.02377329504025e-07	1.79418489263596e-06	4.68512916078546e-05	6.96458200632896e-07	2.39345916717609e-06	1.76379005853903e-06	1.11174269337957e-06	1.60636808538242e-06	5.91499974926522e-06	1.3759337959133e-06	1.46077013708925e-05	4.61749893832837e-07	3.89706395629224e-06	2.41468996448794e-05	2.51325869703144e-05	2.71253216994587e-05	9.26442066848955e-06	0	7.09915278998899e-08	4.82574101904268e-05	2.89753622229067e-06	5.6110043476076e-06	1.73347809287079e-05	5.80987614276786e-06	5.66703673048509e-06	1.17007257708539e-06	1.59799829987875e-05	4.38670310255006e-06	2.61963516076316e-05	5.73166101231331e-07	6.18529865928538e-06	8.55773977568778e-06	3.04393174197597e-06	4.73621298767331e-06	2.0420486901644e-06	5.83532073888431e-05	7.71175847142016e-06	1.18578318731429e-06	5.62702018579071e-06	6.39405898535301e-06	2.01090949064273e-06
f__Oscillospiraceae;g__Yanshouia	8.13750147255101e-07	1.95832295775538e-05	9.95337595228814e-07	4.54311411851247e-06	5.69502475412689e-06	3.19123833543369e-05	4.16929570187795e-06	1.05890910983525e-05	1.94487465776633e-06	1.11273892742738e-06	9.48601011610571e-06	1.05530626285747e-06	5.61402191716734e-06	2.02403541561192e-06	3.70272968098183e-05	6.9117970649277e-06	4.36311377273823e-06	1.19279325255988e-05	4.6204585301221e-06	4.903908295286e-05	1.17910244632863e-05	1.68826973499716e-05	4.70661178262429e-06	8.86301085956522e-06	1.22663699978852e-05	0	0	1.18658499787609e-05	7.59181993339724e-06	1.3139608462402e-06	4.27577022068664e-06	1.68286787164432e-05	2.99667362415977e-06	9.79397423726185e-07	1.30381028626304e-05	1.84385080363692e-06	1.15382842890337e-05	1.0866311026838e-05	3.87723335878162e-06	1.99690138065815e-05	1.87721907009198e-05	7.24058985980927e-06	6.21929917751584e-06	9.80317209806913e-06	7.29665977300938e-06	6.55067896557357e-06	3.02790805046641e-06	3.46505995588698e-06	1.80435411138809e-06
f__Erysipelotrichaceae;g__Longibaculum	9.81119946002999e-06	1.82790381283668e-06	1.98746469451386e-06	1.68752138131396e-06	9.97736974095977e-06	9.08960779611116e-08	2.15637234110656e-06	1.83498498677711e-06	8.66227391183753e-07	1.26229913988166e-06	1.61602784212488e-06	8.147070253359e-07	7.65526797071517e-06	2.8318982496258e-06	7.09135390937587e-07	7.83438548184807e-06	8.16160481317162e-07	1.73105354257536e-07	1.07273998326091e-06	5.58150136492896e-08	8.17934050048995e-07	1.78211592129658e-06	3.52715328321948e-06	7.91285032232618e-07	7.04374572439497e-06	5.82008223772998e-05	1.26233793092337e-05	2.7395962807572e-06	2.30126023067178e-06	2.68025601212639e-07	5.26937449669799e-07	5.54690292609344e-06	4.11987982186378e-07	5.55339081382708e-06	1.04296237130801e-06	1.61681266705232e-06	1.06472629177951e-06	7.02727088894074e-07	3.45497386796258e-06	6.4354011344312e-07	7.57008328332096e-07	1.05318427094593e-07	1.2489298015934e-06	1.85522981447601e-06	3.01258403767787e-06	1.53161682903067e-06	1.27770587239306e-06	3.18916909678132e-07	1.92267296289812e-07
f__Saprospiraceae;g__Aureispira	0	0	0	6.88189733249319e-07	0	0	0	0	0	0	0	0	0	0	0	0	0	0	2.0617016654568e-06	0	0	0	0	0	5.75273508286629e-05	0	0	0	0	0	0	0	0	0	0	0	0	0	0	0	0	0	0	0	0	0	0	0	0
f__Oscillospiraceae;g__Ructibacterium	0	1.1667586699858e-05	2.10627912465502e-06	9.47233862272406e-07	3.31948991490403e-07	7.43438685859744e-06	3.01641939526084e-06	1.01829329485478e-05	7.01607539859961e-07	0	6.80505948012838e-07	8.59085619281325e-08	4.02675658785058e-07	1.38686677858187e-07	5.7180807786832e-07	1.08745458764048e-06	2.77122452423227e-07	7.01050021730467e-07	1.70196357063339e-06	2.39819422544795e-06	2.28603704556627e-07	2.26539188762897e-05	1.00778547157863e-05	7.70285834586048e-06	4.79309102255274e-06	1.32929964961157e-05	3.38362555729824e-05	9.7729450867547e-07	3.46722696949941e-06	1.08459512355115e-07	3.44458668388337e-06	4.20286578736217e-06	1.56602800223976e-06	4.63460799515541e-08	8.13844324215688e-06	4.26424681317876e-07	3.42846424896913e-06	3.14520505632068e-06	4.51823542361216e-06	2.34426239324329e-06	1.28688312279151e-06	3.09854529130091e-06	9.44818926332533e-07	1.95659561497589e-06	1.29193309885675e-06	1.54610814676001e-06	8.83819838652482e-07	7.73275856994952e-07	1.02098659428158e-06
f__Oscillospiraceae;g__Sporobacter	1.15939588462601e-07	5.0624814309108e-05	1.52487691301417e-06	2.69355657759911e-06	8.70496567482379e-07	9.52842606864902e-06	1.89938877274484e-06	6.27409042048083e-06	4.15441224189578e-07	7.05938086967047e-07	2.60450696987633e-06	1.88009313539054e-07	1.23913092452384e-06	1.46657600437596e-07	1.01879922068978e-07	1.68396256929357e-06	1.94428733937187e-06	1.2811266746244e-06	1.34747791312253e-06	7.98144816886801e-07	8.14014387904205e-06	1.00516952419236e-05	9.06016981071075e-06	3.04797111940675e-05	5.85067677785993e-06	1.25781638641449e-05	3.48037028276635e-05	3.00001628527189e-06	3.13613029193442e-06	8.50772712943996e-07	1.86021305015376e-07	6.99513288476211e-06	1.00498794812792e-06	5.96081889838449e-08	4.06485430326606e-06	3.49019882646007e-07	1.20896596748929e-05	1.09082528921396e-06	9.59503796249071e-06	8.9116392063786e-06	1.74978139667809e-06	1.61498588383569e-05	3.72445858691719e-06	2.01159922686777e-06	2.12582221299471e-07	1.34236883997914e-06	3.3898509468733e-06	5.06476892016074e-06	3.49503322645264e-06
f__Lachnospiraceae;g__Diplocloster	8.92905172941396e-06	1.0586307428294e-05	8.28697165690056e-07	2.68521191283745e-06	1.47541057672941e-06	1.40080852376686e-05	6.73577751337186e-06	9.77744757255582e-06	9.57770822793365e-07	1.36453958773489e-07	1.46869831775429e-05	6.77385329528371e-07	3.78900512569955e-05	1.26464033977807e-06	7.3258407874233e-06	4.12024094986227e-05	2.679667332159e-07	1.15821463015746e-06	5.63216217175355e-06	6.05646910829384e-07	3.45633785847168e-06	2.73653380666152e-05	2.37741341143444e-06	1.21793576526705e-05	1.01914389789925e-05	9.47242529349977e-07	5.47792782660146e-07	5.84424653269047e-06	5.07814147191394e-06	5.40569754108578e-07	5.20223855966819e-06	7.10142356503027e-06	2.58258207473372e-06	4.30982978158512e-07	5.89389058569571e-06	1.83355185409301e-06	1.52565265707314e-05	2.26924069078143e-06	2.86836369036509e-06	5.0199416079198e-06	1.58390784000609e-06	8.82722885123172e-06	1.23998900526321e-05	2.96164148262931e-06	6.00414882782686e-07	2.65048776072476e-05	1.24821915186546e-06	4.86912642207294e-06	1.58649383737168e-06
f__Clostridiaceae;g__Sarcina	2.37149158218957e-07	2.57360728890388e-06	0	6.28627477786195e-06	0	3.98843178286984e-06	2.15748506935382e-06	1.55129617323038e-06	0	1.52855023445033e-05	1.95992413895118e-06	1.68814592719702e-06	1.36690112192785e-06	3.38427266206436e-08	1.65327471264069e-07	1.29448453283721e-07	8.23115424774643e-07	2.54331712793764e-07	1.48139639502853e-06	1.23279816099946e-05	1.60050899833971e-06	7.86078169382262e-06	3.34744591488147e-06	6.25945041810682e-06	5.23706714723892e-06	3.25230823248947e-05	5.64971246457383e-05	3.34772255687374e-07	8.8855937478095e-07	6.13615673589742e-06	3.35483509623104e-07	3.17981723332528e-06	5.25082852178122e-07	2.49919750687476e-07	1.25959633321534e-06	1.82923313876182e-06	1.89599405699116e-06	3.78217330317669e-07	5.77483900632667e-06	2.5124372667913e-06	7.15648833347585e-06	2.37084828259046e-06	5.89472154838161e-07	9.50699909414031e-07	3.70960500943958e-07	4.57097399750898e-07	5.36357154846914e-07	1.5610717325195e-06	0
f__Veillonellaceae;g__Allisonella	6.90136283105823e-06	1.90417497116422e-06	0	4.98779714923818e-07	9.03741799956218e-06	2.87882619236672e-06	0	3.10427100105952e-06	0	0	5.19472873239189e-08	5.24578443221185e-07	0	6.79561950542523e-08	4.41251974751107e-06	3.66624132986938e-07	0	9.44660647519697e-07	1.17107713997644e-06	0	0	3.4682932088908e-07	0	1.18730812363051e-06	6.76245636039409e-06	0	0	2.30222818119742e-06	0	0	0	8.99855063090795e-07	2.09625526708062e-07	0	1.88680692513831e-07	0	3.04039671261984e-07	1.33436433307014e-05	3.01004737124922e-06	2.81087923160751e-06	0	3.01725886874726e-06	7.66958187709891e-06	1.97723902558081e-06	0	0	0	5.04499085772398e-06	0
f__Prolixibacteraceae;g__Draconibacterium	0	0	0	0	0	0	0	2.88726428378464e-08	0	0	0	0	1.40664310366108e-06	0	0	1.13431553553754e-06	0	0	0	0	0	0	0	0	0	0	0	0	0	0	0	0	0	0	0	0	0	0	0	0	0	0	0	0	0	0	0	0	0
f__Pasteurellaceae;g__Actinobacillus	1.53449455318149e-07	6.79335982978674e-08	0	0	6.65349406502269e-07	1.09632732878545e-06	6.16682385922611e-07	0	2.22114656713384e-07	9.17454944654514e-08	5.54399773136451e-07	1.57252805147646e-06	7.07250722511153e-07	1.82902577784796e-07	1.63830091594033e-06	3.35486319732435e-07	0	0	0	2.06160657352e-07	0	2.98554220281578e-06	2.81001222700064e-07	1.23183194785978e-07	7.35017816846823e-08	0	2.21506480294857e-06	1.00488010901949e-07	3.62697208361613e-07	1.36858165257661e-05	8.35199918678019e-08	9.93676883188856e-07	0	0	8.44055323959557e-06	0	4.34697242408881e-07	0	2.98436967797401e-07	0	1.00101587010504e-06	0	0	3.2879273603048e-06	0	5.46110051831484e-05	8.8892727545022e-08	3.77592392927045e-06	2.70022452877604e-07
f__Oscillospiraceae;g__Huintestinicola	0	0	0	0	0	0	0	0	0	0	0	0	0	0	0	0	0	0	0	0	0	5.45272383096968e-05	0	0	0	0	0	0	0	0	0	0	0	0	0	0	0	0	0	0	0	0	0	0	0	0	0	0	0
f__Clostridiaceae;g__Massilioclostridium	0	9.09559315263747e-06	9.29989091969021e-06	4.46724492776273e-06	6.14014461815753e-06	2.77763232392018e-05	5.19114887394733e-06	9.80250678828859e-06	2.52493478461049e-07	2.5271080416835e-06	2.65462998854495e-06	1.86839964037925e-06	2.53340919314542e-06	6.0336197907057e-07	1.28897116083399e-06	3.18659056885198e-06	2.50753634782601e-06	1.43053181832907e-06	9.30737620056651e-06	3.08491153671593e-07	1.27564704767434e-06	1.91568440126891e-05	5.50364707481906e-06	1.89311831889747e-05	9.73662484561292e-06	3.07611764355096e-05	3.82311304000893e-05	3.06433474580013e-06	4.53488308122398e-05	5.43784602634652e-06	5.44415609005087e-05	1.04401187306338e-05	2.03491070480112e-06	1.23528185038327e-06	1.27787339628381e-05	2.28383069243827e-06	9.36722808688588e-06	2.45828445891576e-06	1.59325905041704e-05	2.0891302547136e-06	7.7883180157188e-06	1.58520621452935e-05	2.51854081378417e-06	4.402790930239e-06	1.41863174823844e-06	8.35322373880487e-06	4.07606232891323e-06	7.02047506204267e-06	1.42868295006809e-06
f__Rikenellaceae;g__Rikenella	0	1.34317859076911e-06	7.66029911190672e-06	2.55706474907451e-05	9.38406672697219e-06	6.37895126866591e-06	2.60338432177201e-05	1.43007992684451e-05	9.18796260046063e-06	1.50254446694567e-05	2.0136525144571e-05	1.78744122315107e-06	6.24298671739512e-06	1.42765115660194e-07	1.12254591064931e-05	6.3904372857525e-06	9.10145463317695e-07	4.21186275964194e-07	5.68430885057065e-07	3.96286596909954e-07	6.38253478977647e-06	2.45300695177553e-05	3.42262337029033e-06	2.44994318871875e-05	9.78961268300528e-06	0	0	6.17782958374693e-06	5.43711530377156e-05	2.20096819339742e-06	2.24367952295707e-06	1.30557508866639e-06	1.61573407504165e-05	1.81661545514284e-06	1.36057461071339e-05	8.47329084253112e-06	2.3523881885298e-05	1.65897126487989e-05	2.22504303639112e-05	5.19876472042243e-05	2.12446410400008e-06	1.57842913327883e-06	8.05097534117441e-06	3.60310905083549e-06	9.31329819784667e-06	0	4.88635227918001e-06	0	1.71356923811508e-06
f__Erysiphaceae;g__Podosphaera	1.75370806077883e-07	0	0	0	0	0	0	0	8.97921026002064e-08	0	0	0	0	0	0	0	0	0	0	0	0	0	0	0	0	1.09175309704378e-05	5.40346943786593e-05	0	0	0	0	0	0	0	0	0	0	0	0	0	6.24799415024807e-07	0	0	0	0	0	1.2923060390999e-07	0	0
f__Pasteurellaceae;g__Rodentibacter	1.24582036967336e-06	1.24785992111057e-06	1.27614978928478e-06	4.78944002730124e-07	1.57792509390258e-06	1.23128729720371e-07	4.96857614641819e-06	6.80058727845344e-07	1.81769387420742e-06	1.58488150779011e-06	4.02501118455476e-06	4.09742060474873e-05	5.38245008465256e-05	8.14531469268854e-07	4.91405646337194e-06	4.99328658771751e-05	0	6.12054716024053e-06	4.8616043939804e-07	2.04504762861492e-06	4.44993904079674e-07	5.20326902700466e-07	6.33850660886971e-07	1.45623450448043e-07	1.77283578709329e-06	1.98696721920992e-06	2.51885256275058e-06	1.73923392971546e-06	1.28671166293416e-07	1.98764885934847e-06	9.61134730448858e-06	3.37045397060892e-07	0	6.61904546444498e-07	4.99289260686867e-07	7.93430524014405e-08	1.05156974204593e-06	1.07094494043308e-06	8.76523310374752e-07	0	5.79784020561126e-07	8.7669829612726e-07	1.5083219146542e-06	6.35654431778728e-06	5.03131277800635e-07	9.42403633776179e-06	4.04294354593408e-07	3.19810977708276e-08	4.2410966370008e-05
f__Oscillospiraceae;g__Marasmitruncus	2.54996644670204e-07	9.48012967184334e-06	1.05339261642541e-06	1.49953398583934e-05	2.34478977117512e-06	1.39146282236353e-05	2.4207387033723e-06	3.49252995213063e-05	7.12232857448965e-06	1.45639800272279e-05	4.83617995607761e-06	3.55613937529513e-06	4.11622334448507e-06	3.57056019476289e-07	1.08449027831738e-05	4.23779268007226e-06	3.14613006802753e-07	9.62244998836796e-06	2.45510379989166e-06	6.05774456120046e-06	2.21005668766977e-05	1.60997454410737e-05	1.18246825324246e-05	1.52714622183575e-05	1.3440797795662e-05	4.1159074464822e-08	0	3.17524849508625e-05	3.80969406783071e-05	2.72839317558329e-06	1.30824960558157e-05	1.16851668154387e-05	4.00047744343189e-06	4.66060388720214e-06	6.64958442251628e-06	3.92354744366065e-06	1.59188536120066e-05	6.89778802829617e-06	1.35939607544801e-05	7.62921641717937e-06	1.6141621103049e-05	2.42523398069551e-05	1.3007751799976e-05	1.95680857290459e-05	1.16884988204619e-05	1.03436482294677e-05	3.47735677479764e-06	1.03576728597494e-05	6.58827679204437e-06
f__Prolixibacteraceae;g__Puteibacter	7.58106872379804e-07	0	0	3.08649135733777e-07	0	4.77508106787359e-07	3.33136330458849e-06	5.81291416209358e-07	8.52320187818299e-07	0	6.21383211446929e-07	0	0	0	3.17342437900555e-05	0	7.7774685805478e-08	0	0	0	0	0	4.73960887725874e-08	0	9.20458091739374e-08	2.95513473744492e-06	5.33291415627359e-05	0	0	7.44082701040901e-08	0	0	0	0	0	0	0	0	0	0	0	0	2.90191180549912e-07	0	2.35483344054214e-07	5.40907152522222e-07	0	0	1.05408969318908e-06
f__Caldicoprobacteraceae;g__Caldicoprobacter	1.04345629616341e-07	1.35497987341452e-05	2.21700183356092e-07	4.9520778786283e-07	1.48469031667878e-07	8.22326656643484e-06	8.12924420589331e-06	4.55842179301266e-05	1.06852602094246e-07	0	1.92186504434313e-06	2.54138562533328e-08	1.64957827075371e-06	7.05976147600014e-07	6.47059806551998e-07	8.40573201375411e-07	4.93869254864788e-07	1.53396615198863e-06	1.72979008149805e-06	1.95203654320024e-07	8.28830306313255e-07	2.14150037194101e-05	1.66680693382351e-05	2.04912674476298e-05	6.1181937642091e-06	0	0	3.33208568752043e-06	3.06683112671584e-06	0	2.60914520271989e-06	1.6297028400416e-06	4.35826298774695e-06	1.23392747896495e-07	1.2811493047818e-05	2.53041767576852e-06	1.0501275140574e-05	2.32098073821748e-06	7.73000099146933e-06	6.77335010140741e-06	5.56672447300295e-07	7.10855605838244e-06	7.22983241655363e-07	2.25571625594457e-06	2.54100847231813e-06	0	1.14112109349753e-06	9.79375140197349e-07	8.23952415479818e-07
f__Erysipelotrichaceae;g__Allobaculum	0	1.6368643208907e-06	1.05956265156776e-07	7.21333501589485e-07	0	1.78059009263666e-06	6.47816074971238e-07	5.90070457482454e-07	1.39676604044765e-07	0	1.70443478372139e-06	0	1.00388992060012e-06	0	7.12063971449849e-07	9.85296372816456e-07	4.0731484937302e-07	5.76682372032372e-07	1.33995001932807e-07	4.43216140492241e-07	0	2.03304395588405e-06	1.67602428243364e-06	2.15702198524049e-06	2.62744601871832e-06	2.54861339665873e-05	5.30055075911951e-05	4.89367240131238e-07	2.68339868167466e-07	8.52573101268972e-06	0	3.50522299527159e-07	0	1.99718158966491e-07	1.54792776988454e-06	1.59660014294308e-06	5.15997694794044e-07	2.66678538519846e-06	2.69801351716788e-06	1.07821194445295e-07	0	2.05234418882994e-07	3.41438314214317e-08	1.79430172708928e-06	1.23902573470386e-07	0	6.92722606544539e-07	4.20557227749228e-07	0
f__Flavobacteriaceae;g__Arenibacter	0	0	0	3.06120433145812e-08	0	0	0	0	2.40659013725779e-08	0	5.28372942885672e-05	0	0	0	0	0	0	0	1.98484178206405e-06	3.18145577800951e-06	1.50012159547337e-06	8.21453306115228e-07	1.31330425068375e-06	1.33384959668525e-07	0	0	0	6.22054660512226e-07	0	0	0	0	0	0	0	0	0	0	0	0	3.03110827320328e-08	0	0	0	0	0	0	0	0
f__Desulfitobacteriaceae;g__Desulfosporosinus	0	6.66560071700285e-06	8.91863654027451e-07	1.60493303911507e-06	1.2372597537798e-06	2.4602540743356e-05	2.31229367534254e-05	1.37478632924557e-05	3.9605668646904e-07	8.35489103180517e-06	6.76443900809183e-06	2.21892851584109e-06	8.26028853952994e-06	3.61469122629002e-08	3.49407007466102e-06	1.00144585798619e-05	4.22944519931048e-07	1.26245555516779e-05	3.59518660146404e-06	7.02591557880321e-06	6.30604233343256e-06	3.84768350937485e-05	5.48968880540498e-06	2.00109711615698e-05	2.91510391039816e-06	4.66386743714488e-06	5.66904084936723e-06	4.15097397520825e-06	1.57202253763065e-06	1.37240638766841e-06	2.09640039105128e-06	1.96881802047681e-05	9.10680863451416e-07	1.30896360944255e-07	7.47227937237886e-06	3.46624064120826e-06	1.36160465303736e-05	5.78873134903467e-06	1.32586922489489e-05	2.13783387575581e-06	1.97021906112721e-06	2.38336309410389e-05	4.62166619743751e-06	1.34624022873403e-05	5.94184817104414e-07	2.71958869884681e-06	9.24350844653638e-06	2.29552805126864e-06	2.0359962474209e-05
f__Clostridiaceae;g__Inconstantimicrobium	8.02789099591818e-06	9.07159149958203e-07	9.21097077783341e-08	1.33391357939832e-06	9.34195677391994e-08	0	2.70430945474649e-07	2.01328158166605e-07	0	2.78619279551864e-06	1.14959332623493e-05	2.71922356720872e-05	1.00825349264418e-06	0	3.13987778263068e-06	4.21908417193138e-07	0	1.27366268111682e-06	0	1.53913611907075e-06	0	0	1.840314964772e-06	2.18901242878742e-08	2.22473244624235e-06	1.445467496086e-05	1.17492856757066e-05	0	1.78385025997691e-07	0	5.96238464969972e-08	6.08738991503082e-07	7.47960940026074e-07	0	9.39986497317596e-07	0	3.9187739072736e-07	3.10233125590091e-07	2.09923724800551e-07	2.1047287956787e-07	3.45806407569529e-07	1.8122359977538e-07	0	4.26185409384326e-07	0	4.26725376353442e-07	0	1.29805632128654e-07	0
f__Lachnospiraceae;g__Novisyntrophococcus	3.06148546551611e-07	9.05137818609067e-06	2.44780475404398e-06	6.80526630067275e-07	8.91661179238494e-07	2.58046598360085e-06	6.79152247196508e-07	6.73937084793756e-06	5.80724987986922e-07	5.53960651507396e-06	1.62973972830958e-06	6.40484510180119e-07	7.6657724596114e-07	8.3076033073658e-08	5.3970618862947e-08	4.96517813096013e-07	4.00919693818038e-07	1.61677861433688e-07	4.24426854632458e-06	2.25581362247554e-06	1.56785960685985e-06	7.3078167865792e-06	3.00726832558831e-06	9.98165629107591e-06	3.26285789313938e-05	1.68970555528657e-06	2.34034408372216e-06	7.30181887037274e-07	8.13712175086297e-06	5.58397163326705e-07	1.22066980778655e-06	1.34234297428277e-06	2.65829472274717e-06	2.21683566874533e-06	1.50514038514397e-06	3.88503149234602e-07	4.17107171442272e-06	4.86365929732871e-07	1.10274122442446e-05	1.87739179739878e-06	3.76037199222012e-06	6.90921994000485e-06	5.94890601304175e-07	8.54581725068581e-07	6.8982450147807e-07	9.46780919165138e-06	1.68054658767884e-06	1.41457898735329e-06	1.26040183101622e-06
f__Desulfobulbaceae;g__Desulfobulbus	0	0	0	0	0	0	1.41768445392256e-07	0	0	0	0	0	0	0	0	0	0	6.79179864054129e-07	0	2.73301101317212e-07	0	9.3578678932453e-08	0	0	0	0	0	6.56550792430571e-07	0	0	0	9.95387379555479e-06	0	0	0	1.7386477569707e-06	8.90576006275524e-06	1.59712055304173e-06	0	0	3.90317965396536e-06	1.79099810106802e-05	1.17063710732476e-05	7.68684283988611e-06	0	1.14110037189944e-07	0	6.3514224624102e-06	0
f__Marinifilaceae;g__Labilibaculum	0	0	0	0	0	9.45299953151925e-07	0	0	0	0	0	0	0	0	1.97239012624036e-06	0	8.8359994480601e-07	0	0	0	0	0	0	0	0	0	0	5.49992949915768e-07	0	5.10517463865174e-05	0	7.95043383497285e-06	0	0	7.32602889269631e-07	0	3.57862136607797e-08	0	0	0	6.87567691365601e-08	0	0	0	0	0	0	2.18567959622342e-05	1.18727274994847e-05
f__Clostridiaceae;g__Anaeromonas	0	0	0	0	0	5.15167682212831e-08	2.49784954594256e-06	4.8266577875795e-07	0	0	1.25169243817493e-06	9.11964942437844e-07	4.08380255901604e-08	0	0	0	0	9.39293257476969e-07	0	0	0	0	0	0	0	2.417633538588e-05	5.09030472182842e-05	0	0	0	6.26562901037025e-07	0	0	0	3.70169520066372e-07	0	0	0	0	0	0	0	0	0	8.77173766044776e-07	0	1.52910643546906e-06	0	4.82657229678394e-06
f__Desulfitobacteriaceae;g__Desulfitobacterium	7.87745915243802e-07	6.52127712780271e-06	4.46531923729102e-06	8.27914325709046e-06	5.28930738488429e-06	7.55692507807407e-06	1.25956832755491e-05	3.59012786134666e-05	8.71786888074236e-07	2.423720853849e-06	2.04576337411649e-06	2.55285286213299e-07	2.81674399307432e-06	1.66297782427116e-06	3.96703100756123e-06	3.55494231856855e-06	5.0282839679934e-06	7.06959825401142e-06	5.19945828750689e-06	3.56688560150078e-07	5.99794982899295e-07	1.80681195242475e-05	4.01827128653618e-06	1.90799340224732e-05	6.99001616952694e-06	3.52346511208822e-05	5.08913413742658e-05	6.41457729645516e-06	5.1544833509769e-06	7.29718183621692e-06	6.68172745848781e-06	1.17995190031153e-05	3.86066814083133e-06	1.04950825489603e-06	2.18795818339759e-05	4.29609919958492e-06	7.75267102379109e-06	1.48399944626871e-06	9.66387530252824e-06	1.34833630909355e-06	1.02765491680269e-05	1.76635724291317e-05	6.30997436102725e-06	3.28769427634841e-06	2.06048057485573e-06	5.04005166979479e-06	6.55232389758668e-06	2.12503251895121e-05	2.98709540675549e-06
f__Flavobacteriaceae;g__Myroides	0	0	0	2.75356122672774e-05	0	1.87766363035432e-06	1.41033893861727e-06	0	3.76475489243975e-05	0	1.84941866887567e-06	2.90180031401691e-07	1.46276306168279e-05	6.16183115776897e-06	2.63188234736216e-05	1.55769359976737e-05	4.51515449399698e-06	0	4.8014875692589e-07	7.00306175588068e-06	0	1.2326348442614e-05	1.78435223327264e-06	1.68294538169652e-06	0	0	0	9.83805643372645e-07	2.6027576850233e-06	2.92492781800566e-06	0	0	7.42197460710755e-06	9.23463653169416e-06	3.42903740827441e-06	0	0	1.90514322734742e-06	1.07004342857928e-06	5.30726086647825e-06	0	2.60567611076e-06	5.556422058468e-06	1.39682981394666e-06	0	0	6.53384576659937e-06	0	1.90274889074374e-07
f__Lachnospiraceae;g__Sporofaciens	2.66646615159069e-06	1.79949312700202e-05	1.39369470081153e-05	2.83878701336556e-05	6.26968929037369e-06	4.88770310730866e-06	5.86149493030482e-06	3.96967725359109e-06	8.29184660722673e-07	3.22156725619654e-06	1.09369652505326e-05	0	2.64635060234127e-06	1.16185693821043e-06	2.17989154722809e-05	4.48918262764683e-06	5.72508450115973e-07	9.5404937914453e-06	3.0338115047769e-06	3.31449597037371e-06	7.45138393233289e-06	5.55355727406738e-06	7.28071588407626e-06	3.13473809632946e-06	6.47523250007664e-06	4.99443409216753e-05	4.24122856240783e-05	1.17589659101485e-05	1.29864281446428e-05	3.81768416643859e-06	3.31938449765459e-06	6.6545807223319e-06	1.36049622368234e-06	1.19645679540621e-06	3.51736105396743e-06	9.34952760757571e-06	2.85227426318561e-06	2.14317923720199e-06	2.90098104609431e-06	6.42752528491547e-06	1.25126205869689e-05	8.1796662250852e-06	3.43268556154261e-06	1.7342611995768e-05	1.24987350176638e-06	7.49724123293203e-06	6.44234874080815e-06	6.18884328016342e-06	4.65243655551596e-06
f__Roseobacteraceae;g__Sinisalibacter	4.47195555498603e-07	1.42175316437679e-07	2.31590122414097e-07	4.85419543988358e-07	5.04465665791676e-07	7.4404932388167e-07	1.21515810336219e-07	0	3.05293148840702e-07	1.92010213416981e-07	4.63815065392132e-07	8.54994735379981e-08	9.04270566639261e-08	2.42700696622329e-07	5.51849577873632e-07	9.50173403145078e-08	1.41105501389939e-07	0	0	1.6983711296141e-07	2.25018239321006e-07	5.65482588406111e-07	5.85680239832687e-07	1.63237783975291e-07	8.59970845710786e-07	2.8620256422503e-06	4.96535029425515e-05	9.04164234147241e-07	0	1.82831749398622e-07	8.98616543633318e-08	2.89585834529324e-07	4.9910839692396e-07	1.38376152998212e-07	3.36929808060411e-07	0	2.714639921982e-07	9.37991435913396e-07	1.84391412246251e-07	0	7.68602454990833e-08	2.87368851072389e-07	0	8.02171614319921e-07	0	0	1.09846013323491e-07	2.5219379956424e-07	0
f__Lachnospiraceae;g__Lachnoanaerobaculum	2.64641933526704e-07	4.41297451655063e-06	6.19792509757236e-07	4.16781496223896e-06	1.43368430264027e-06	2.69779339670161e-05	2.16796758144632e-05	3.20722790919699e-05	1.68613650333915e-06	1.04052879839669e-06	1.65226987083592e-05	7.53003539815181e-07	1.30543094541559e-05	1.31223368607939e-06	7.85659887904189e-06	1.51466183833402e-05	7.23196512656649e-07	2.96530248100353e-07	2.49003703608211e-06	1.0464828182918e-06	3.34584571691334e-06	9.51737199774375e-06	7.13073400699918e-07	6.95945886629439e-06	1.40559271836156e-05	2.26900320556312e-05	4.94146300528347e-05	1.62544142389552e-06	4.69645598344211e-07	3.25756955620749e-05	6.80541167596537e-06	4.08157729583581e-06	8.35566466782781e-07	1.08717152073467e-05	9.75644874953657e-06	7.22255553563825e-07	1.81439179118793e-06	4.55736320430452e-06	4.56979764446238e-05	3.46510109248494e-06	3.03361489859229e-05	1.88765695380512e-05	8.28287415796503e-07	1.73173758067633e-05	1.43211860010963e-06	6.09460826149459e-07	3.03481411154031e-06	1.82492486938538e-06	4.55545865287256e-06
f__Acholeplasmataceae;g__Acholeplasma	0	1.79096265581186e-06	2.7018847614978e-07	6.04079971309514e-07	3.53125966054173e-07	3.1573810457961e-06	2.35256131675708e-05	1.30061109756102e-06	0	0	2.1644703051633e-07	0	7.64141156528398e-07	0	7.24700521397918e-06	5.26355050663102e-07	0	8.81683271018382e-07	7.68238011081426e-07	7.27000591453515e-07	4.29329336580432e-07	4.91975692526252e-05	5.73393241794237e-07	2.37207732443525e-06	1.08766998216376e-07	0	0	8.21057729377913e-07	0	8.95875572053245e-07	0	2.85745381740119e-06	4.1330596272083e-07	6.45755380658323e-07	1.27909994218664e-06	1.3023357524242e-06	2.21413572627428e-06	1.99784158828734e-06	9.23623557000466e-07	7.28896783526942e-07	1.14777966611964e-06	3.35263659584454e-07	0	2.73022647661818e-06	3.55187377281774e-07	1.05997996262837e-06	9.4298982852622e-07	3.67518868440938e-06	1.25614011269363e-07
f__Anaerolineaceae;g__Flexilinea	0	4.57997006518276e-05	1.62612862177848e-06	3.39963057932658e-06	3.75665921334227e-08	1.4102144052134e-05	3.08241002849936e-07	3.49977631609417e-06	0	0	2.2099871834211e-06	4.27497367689993e-07	1.18061950520871e-06	0	0	1.73434490674846e-06	1.18445093887428e-06	0	4.38030444914848e-07	0	1.30534393078975e-06	6.05129246989743e-06	6.7644355185354e-07	3.19439005251087e-05	1.45478600382193e-06	2.49671658414856e-05	4.91519524077784e-05	2.61687829900397e-06	1.87035546517257e-06	0	0	3.8013065386067e-06	0	0	1.91015020503241e-06	1.36016661259612e-07	4.53319386854815e-06	2.06926907018472e-06	9.04590249631447e-06	9.90724195385337e-06	0	2.84110143648958e-05	4.28260879429379e-06	8.44033002205222e-07	0	0	9.64737826545569e-07	1.92411844638725e-06	1.34664844631902e-06
f__Succinivibrionaceae;g__Succinatimonas	8.84284996748652e-08	4.78115460365032e-06	2.09995457907877e-06	1.3897985726085e-07	1.50652755328052e-06	8.36691710362376e-07	4.83229062117228e-06	6.4121537239862e-06	1.36603536648083e-07	1.02079821768211e-05	3.90249538735809e-07	4.64784164445725e-06	2.11730047350288e-06	1.36141435534284e-06	3.29806668624899e-06	2.27391925538993e-07	3.36972937912957e-07	2.11344384689734e-06	2.17473328048037e-07	2.06673930377127e-05	0	1.05059461008264e-06	4.18706646903419e-07	2.57253674907205e-07	1.765343516578e-06	0	0	3.36949513594638e-07	2.29166164785354e-07	6.01162339848647e-07	3.97801143663915e-07	1.43868648458139e-05	1.38093232350502e-07	2.48367454099354e-07	1.511864523348e-07	5.39450235855139e-06	9.12162852155438e-06	1.25065524788452e-06	1.32449637692621e-07	8.75471236948977e-08	2.66321919758449e-06	1.69185790043475e-06	2.6320123234283e-07	3.71074046701931e-06	0	1.28532515783133e-06	9.17849927350281e-07	1.34899336399001e-05	1.56936126458779e-07
f__Intestiviridae;g__Jahgtovirus	0	4.86240593486854e-05	0	0	0	0	0	0	0	0	0	0	0	0	0	0	0	0	0	0	0	0	0	2.9641010725084e-07	2.81825651684246e-08	0	0	0	0	0	0	0	0	0	1.65625607894865e-08	0	0	0	0	0	0	0	0	0	0	0	0	0	0
f__Oscillospiraceae;g__Pygmaiobacter	0	9.80831055780283e-06	1.9007978423966e-07	2.03520059036473e-06	2.25207886514142e-08	1.70976242851571e-05	1.97841883266453e-06	1.24630172235635e-05	2.59495592716519e-07	0	1.59308786477143e-06	6.0397161926546e-07	2.09342523487514e-06	2.87773256679271e-07	2.6887309558276e-06	1.80382790203411e-06	1.00151811146958e-06	1.96765468831487e-06	4.4908794845726e-06	1.34081287632364e-06	1.42433478882045e-06	5.00198917342585e-06	3.48445845938975e-06	1.21441662611584e-05	9.05703781685553e-06	8.5521398637993e-06	3.92910327632365e-05	2.89194097618422e-06	3.10765994996512e-06	0	8.90602289146929e-06	7.81149645526295e-07	1.85206969673888e-06	3.04711497131028e-07	3.90735032274819e-06	9.89212081888087e-08	2.73128909997601e-05	2.59245174697794e-06	1.90152973124528e-06	2.88178889820548e-06	1.23721861551923e-06	6.22881794608886e-06	1.44752065561103e-06	9.09787761275058e-07	2.52571185419354e-06	8.3989482191544e-07	9.34921383910606e-07	2.72716070696696e-06	3.28637750891185e-06
f__Oscillospiraceae;g__Anaerobacterium	0	1.11823282591433e-07	0	2.99817953639868e-07	0	8.86485339554824e-07	3.78095866214686e-07	8.5522913421392e-08	1.56217254523752e-08	5.05290035307845e-08	0	2.01740330819996e-06	0	6.50298517265571e-07	0	0	0	0	6.05980815529586e-06	9.83267496092374e-07	1.74562869394051e-07	1.18240299167521e-06	2.08546557499805e-06	9.5222040652253e-08	2.63178540896116e-07	2.14926063555961e-05	4.82893719621984e-05	1.02478126500871e-06	8.91953681642794e-07	1.43800252335994e-07	0	2.54022661867828e-08	2.11968212775205e-06	0	3.12082363708497e-07	2.56750551591178e-07	1.35476526078495e-07	0	1.05981924806756e-05	0	1.81355635447275e-07	0	0	3.74346753349297e-07	2.54919170297923e-07	0	1.01923396378132e-07	0	1.53880532214886e-06
f__Candidatus Saccharimonadaceae;g__Candidatus Saccharimonas	2.12312425474272e-07	4.44658041679022e-07	1.17473250499904e-07	2.22537688477395e-07	7.12869763177423e-07	8.85773004621037e-08	0	0	1.54844452064013e-07	7.54306443953491e-06	7.01478579787134e-07	1.42215976136927e-06	9.33926515563979e-07	8.17198124496882e-07	1.56687744342693e-07	1.06305157148906e-06	1.43390950510574e-06	8.66064998240365e-07	0	1.52584528304814e-06	1.14851086799515e-06	2.81074781224295e-07	9.11058150850845e-08	5.90733024936668e-07	8.31818206447e-06	0	0	6.98092871957213e-07	3.26368111070405e-07	1.62661950873497e-07	4.75607708022577e-05	2.41142807604664e-07	9.29191164486093e-08	6.69631544498394e-07	4.29811275695474e-07	0	2.08592461537578e-07	1.26541802269367e-06	6.7784192553695e-07	5.81989401835399e-08	2.07485569038878e-07	1.73412237716097e-07	3.10585454496156e-08	1.48824731072304e-05	4.18716639848327e-07	9.51839233967264e-07	2.65745396801523e-07	0	5.01681059991176e-08
f__Lachnospiraceae;g__Lachnobacterium	1.940377655101e-06	6.41276588368616e-07	1.27994630833887e-05	8.42218368040948e-07	0	7.53104589930133e-06	1.0899702065771e-05	4.00789806609454e-05	0	5.02456633240696e-07	2.70044749395136e-06	1.92326187178424e-07	8.13074501093353e-06	7.26771891729046e-07	7.40077389372096e-06	1.0544348242157e-05	1.2582656174899e-07	7.16388953196615e-06	3.58405463003969e-07	1.39285077983036e-06	1.72634212574977e-06	4.31995140854787e-06	9.29500623540135e-07	1.43338590674274e-06	2.56867755304525e-05	7.90991705380084e-06	8.68446968588889e-06	1.68091050369113e-06	4.2779198696468e-06	1.37118812270012e-06	8.13162415118227e-06	1.0807872093858e-05	3.37234353222457e-06	1.96626277106071e-06	3.9967422066307e-06	2.21804068869234e-06	5.54124071012317e-06	4.64311811021275e-06	4.68046888467292e-05	3.79622070306134e-07	7.3241281014037e-06	1.04730150625926e-05	4.1746708863451e-08	7.18892702069982e-06	1.99170491933705e-07	1.57768473012203e-06	5.31549763330706e-07	2.71465520429047e-07	0
f__Astraeaceae;g__Astraeus	5.55926270079445e-06	1.66050135846668e-06	1.51106670767512e-07	1.00679609123512e-07	6.53936974174396e-07	6.08595015368754e-07	1.69928391886135e-07	1.88028099609516e-05	2.35547401770167e-07	5.53292012405408e-07	1.3418364468586e-05	4.97119026139111e-07	2.63306073778582e-06	4.01301944564875e-06	1.32635980750653e-06	3.4954009013846e-07	3.08867829664624e-06	2.48552228835551e-06	4.65480748116021e-05	8.38429467266036e-07	1.16676124092373e-07	2.21096033007399e-07	1.21474420113445e-07	1.9374321158618e-05	1.14428429006881e-06	1.01062806205218e-05	8.92009152538324e-06	1.02195538811505e-06	6.02189437863888e-06	2.2686078672346e-05	3.6467270558594e-07	1.09669668411766e-05	4.34950992952086e-06	1.02801287610549e-06	3.73183978715657e-07	8.60511553789707e-07	1.43595149038973e-06	1.91691415297307e-05	1.69909589438847e-06	8.32710526632529e-07	1.90334630935788e-07	6.53828362944395e-07	3.65602119383335e-07	5.66832531407823e-07	9.74620436212791e-07	8.09979058213458e-06	1.26277588102232e-06	1.08621082656692e-06	7.88103069157269e-07
f__Eggerthellaceae;g__Paraeggerthella	0	8.76316645262907e-07	1.03476437674384e-06	1.55695001097508e-06	0	1.47085921935451e-06	2.62422441470773e-06	1.99886456102766e-06	0	0	0	0	1.08203315666236e-07	0	0	0	0	0	0	0	1.59103805580509e-07	7.88728916069011e-07	0	0	2.40531539709271e-06	0	0	4.3281032530348e-07	0	1.7847377949847e-06	0	3.92018390332811e-06	0	0	1.70637340939278e-07	0	2.714639921982e-07	1.39700852157314e-07	6.86563769001997e-08	1.63452342643134e-07	6.29599883343556e-07	5.73100272793937e-08	9.91484335506957e-08	7.52466318322498e-07	0	2.30999714607417e-05	4.62989260412417e-05	0	0
f__Stappiaceae;g__Pseudovibrio	3.60700941883648e-06	1.00494192580058e-06	0	0	0	4.15835949474786e-07	0	0	0	0	0	0	0	0	0	0	0	0	0	0	4.30723535945796e-06	6.01592587665758e-06	0	0	5.38168217622331e-07	2.85548835206699e-05	4.61880155791688e-05	0	0	0	0	0	0	0	4.56637404536966e-06	0	0	0	0	0	3.41498815331256e-06	0	0	4.4831946508898e-08	8.50748209058143e-08	0	0	2.29887464848851e-06	0
f__Bacillaceae;g__Weizmannia	0	5.06686026245049e-07	0	2.31941079038806e-08	3.01302018817554e-08	7.37998331525604e-07	8.54777515399425e-07	2.190924074166e-07	1.8157556231453e-07	0	1.0615930652027e-07	3.35036104958059e-07	1.31505655223276e-07	1.02740790252301e-06	7.12466483702969e-07	5.21663829177688e-08	1.50799772477797e-07	0	8.45586206736383e-07	0	0	6.46265815321267e-07	5.03724984429477e-07	7.61776325218024e-07	1.66612883465026e-06	1.14669617585718e-05	4.57880688642809e-05	3.83209404799105e-07	0	0	2.87642636349711e-06	6.87735654522566e-08	1.97877025848858e-07	4.92943038670474e-08	2.6123281032075e-07	0	5.06277704354073e-07	1.02995138061079e-07	8.16923978306175e-08	1.04254590048886e-07	0	3.9442783480524e-07	0	2.30962029233019e-07	5.42270805010344e-08	4.2298059433575e-07	0	6.92296704686149e-08	9.34428844563719e-08
f__Actinomycetaceae;g__Actinotignum	0	0	0	0	0	0	3.98412492905641e-08	5.03320395416513e-08	0	0	0	0	0	0	1.2732583797878e-07	0	0	0	2.03026447299968e-07	9.43539516452276e-08	0	0	0	0	7.96269301584063e-08	0	0	1.02364879827015e-07	0	4.55994204013138e-05	0	0	5.8035860107437e-08	0	0	0	0	0	0	0	6.67181884323591e-06	0	0	2.4683309351027e-07	0	0	0	0	0
f__Spirosomaceae;g__Dyadobacter	0	1.2142026811004e-06	0	0	0	1.56406764779931e-07	0	0	0	0	0	0	0	0	0	0	0	0	0	0	2.52020428039526e-07	0	6.74476921355707e-06	1.19829983742161e-06	0	0	0	0	0	0	0	0	9.81619936311653e-07	0	1.28552434034677e-06	0	0	0	0	7.4194711818105e-07	0	1.69658384412102e-06	6.59931973713431e-07	1.44096373463149e-07	0	3.69864806202039e-06	6.15137674611554e-08	7.95205674301661e-08	2.44820357275694e-07
f__Clostridiaceae;g__Natronincola	0	1.60197539648089e-07	0	0	0	1.87640698670485e-05	1.50795459543994e-06	8.94878970123042e-07	0	8.84257561788728e-07	3.89882151122363e-07	8.28687205060601e-07	3.51660775915268e-07	0	4.95212384355024e-07	1.84755939500432e-07	8.34708599771471e-07	1.08760271918386e-07	7.38690395270602e-08	2.34643379749316e-07	1.47892540283238e-06	4.53951231261379e-06	7.8875802499335e-07	3.90044128056343e-06	4.92199309346591e-07	0	0	8.11191381024527e-07	0	1.54869944137092e-06	4.51005965840628e-05	3.6927684424812e-06	0	4.47061417378841e-07	1.01441698644299e-06	0	1.60356151035354e-05	2.90742732903045e-07	0	0	5.3094248535551e-07	1.37902109001133e-06	2.16838710308447e-07	6.91893537570996e-08	0	0	1.61030804872134e-07	6.84344694980288e-06	8.05330122617414e-08
f__Weeksellaceae;g__Elizabethkingia	0	8.91248252295899e-07	4.40319417293756e-07	0	0	0	2.16716094867144e-07	3.88859074815585e-07	3.18962991326107e-07	0	2.9373179112549e-07	0	0	0	4.94193651827135e-07	0	1.98341066210758e-07	0	1.56510706785954e-06	9.14507531330667e-08	0	1.77240811291467e-06	0	4.75876930256237e-07	4.63519471111214e-07	1.52056090223719e-07	0	0	4.68593501128263e-07	3.00948300371493e-05	1.87770621057707e-07	1.03953889318219e-07	0	6.39252539205909e-07	1.69436132097769e-06	6.82113405719843e-07	5.67238192652955e-07	1.40214104427008e-06	0	0	5.32694770785725e-07	1.20094445224282e-06	3.07804092217085e-07	0	0	1.80300193838338e-07	0	2.63486059246221e-06	1.82701759160966e-07
f__Cyclobacteriaceae;g__Algoriphagus	0	1.40172847192078e-07	1.1416414485202e-07	0	0	5.134099405946e-07	6.3083953511874e-06	6.83301019139822e-07	1.17420441861808e-07	0	0	0	0	0	0	0	1.33298044497918e-08	0	1.14948330835126e-06	0	3.32773452516979e-07	3.30216723137171e-06	0	2.25150014274836e-06	6.4853937150695e-07	3.60254975947589e-06	1.23072785071281e-05	0	0	0	0	9.51690536011863e-08	0	0	0	5.17951446076604e-06	1.04540156323285e-06	0	0	0	1.58474732987801e-08	0	1.4523150829961e-07	0	0	0	0	8.32909346655501e-07	0
f__Prevotellaceae;g__Pseudoprevotella	0	0	0	0	4.4320912065983e-05	0	0	1.37888370454958e-06	0	0	0	0	0	2.60036460666782e-07	0	0	0	0	0	0	1.20545485350539e-06	0	0	0	0	0	0	0	0	0	6.41868959738084e-08	0	4.12764750198718e-06	0	1.492726997736e-07	0	7.82455036335987e-06	0	0	0	0	0	0	0	0	0	0	7.85258954496014e-06	0
f__Neisseriaceae;g__Stenoxybacter	0	0	0	0	0	0	0	0	0	0	0	0	0	0	0	0	0	0	0	4.42637975655675e-05	0	0	0	0	0	0	0	0	0	0	0	7.11898509884587e-06	0	0	0	0	0	2.2070386727374e-06	0	0	0	0	0	0	6.44709861284565e-06	0	0	3.31004361928066e-06	0
f__Zhaonellaceae;g__Zhaonella	0	0	0	0	9.4418707501116e-08	1.73890496735466e-06	0	2.05793190605416e-07	0	0	1.29517570143091e-06	0	0	0	0	0	4.00984298863935e-07	0	0	0	0	3.28076039696053e-06	0	5.67241559589556e-06	2.62290237702116e-07	0	0	6.40563162479798e-07	2.24790677152221e-07	0	0	0	0	0	4.89501796616072e-07	0	2.42069801960179e-07	0	2.87869149624555e-06	0	0	0	0	1.94703075163421e-07	0	0	0	1.96708326705094e-07	0
f__Tissierellaceae;g__Gudongella	0	4.11250915315599e-07	0	7.15355117456526e-08	2.19332898170294e-07	4.39451003707164e-07	5.31278426586265e-07	5.93139443839894e-07	4.01324327114537e-07	0	1.07329106041155e-07	4.77206363933013e-07	2.09252693106606e-07	7.02026808411699e-08	1.93631430832854e-08	1.9256119273224e-07	0	0	0	2.45586060056875e-06	1.95263761394261e-07	3.47679953932566e-07	3.13195705078494e-07	1.22765606130178e-06	9.33301693019456e-08	3.29566589107609e-05	4.31852305285796e-05	3.26918886313569e-07	0	0	3.90702845057963e-07	6.34460357341243e-08	4.33110592372029e-07	0	1.94918070778751e-07	0	4.8242897245595e-07	4.47740828413321e-07	6.00344132894773e-08	1.42925769380972e-07	1.33669992172319e-07	1.04801536596167e-06	0	2.80257109233065e-06	0	0	5.97221043312186e-07	1.91759087231859e-07	3.22132049046966e-07
f__Clostridiaceae;g__Alkaliphilus	0	5.63941134091774e-06	4.59751526632213e-07	2.35594996203787e-07	6.10944577948397e-07	3.08532390853649e-06	3.23276856012958e-06	3.284355237997e-06	1.01536724514859e-07	3.97983316858027e-05	9.30865743153544e-07	4.72497090604726e-07	1.42308784015582e-06	1.1757127172016e-07	1.28104500668172e-06	2.03631821904528e-06	1.02622182829046e-06	8.39165549827139e-07	6.41378981360758e-07	7.83604233042791e-06	2.89481236895441e-06	7.54770248803973e-06	4.10671112168769e-06	8.72132519801361e-06	5.81455321074066e-06	6.78805469930946e-06	9.30956401845075e-06	6.65680407574907e-07	3.22200642943493e-07	2.94448037230535e-06	4.35315972694342e-08	2.02488767020184e-06	2.99689075367732e-06	6.7033430518165e-08	3.26788345166343e-06	4.72356517163299e-07	2.0492773110807e-05	5.06802796498173e-07	3.32032218718734e-06	7.23233233855087e-06	1.05995201037603e-06	1.73252012681547e-06	8.9883220851843e-07	5.15341804635398e-07	1.39770137917731e-06	4.41068042620536e-07	1.39153154509785e-06	3.56879872406906e-06	7.81333323773854e-07
f__Veillonellaceae;g__Colibacter	0	0	0	1.1822055132005e-06	2.41042632830683e-05	0	6.94376059064114e-08	5.10798298434126e-07	3.36014471994483e-08	4.31337103737602e-07	8.89508344587654e-08	0	2.31162108254249e-06	0	3.16493131828167e-05	2.35311219231748e-07	2.74132733783277e-07	0	0	0	5.35757712669061e-08	0	3.04606205879041e-07	1.97498378819567e-06	1.4071519214529e-08	0	5.45471626801416e-08	3.08674040674887e-07	1.52252415429186e-05	4.29861909485915e-05	6.62003392171373e-06	1.49928618814859e-06	5.49611936074394e-08	0	2.38425154823274e-06	0	6.26063003556134e-06	0	0	8.48553887273349e-08	6.0793414519049e-08	0	0	4.54287141852222e-06	0	2.27731319737904e-06	0	1.9285574652792e-06	2.09200824013225e-06
f__Aerococcaceae;g__Globicatella	4.99249941337052e-06	2.89520644382183e-06	2.06325745423468e-06	3.95396283103246e-06	0	0	1.73946320608197e-06	4.06316828299877e-07	1.94277458353174e-07	0	0	3.03805235921822e-07	7.1997797178436e-06	1.85335077420688e-06	3.7276799305598e-06	5.63035839183446e-06	0	0	5.33862897339436e-06	8.64625302348994e-07	0	2.39901704172289e-07	1.49082242866502e-06	0	5.83737786179444e-06	1.63364108284921e-05	8.19199206796305e-06	2.87688619955941e-07	8.99592108183197e-08	4.29026796905878e-05	6.03044498315094e-06	2.45709192933972e-07	3.17614434406155e-07	0	2.14409877856625e-07	4.15469074392997e-07	2.30333084289381e-07	0	0	7.4494643434931e-07	1.95644261270394e-07	0	0	1.79811256362622e-06	3.87477138852844e-07	2.41189021370902e-06	3.07568837305776e-06	9.62921780154372e-07	2.22563961159722e-07
f__Lachnospiraceae;g__Aequitasia	0	5.34033784204275e-07	0	3.32629831480088e-07	0	1.42942041005724e-06	8.32442180175904e-07	3.80917324720076e-05	0	0	2.08801700903539e-06	0	0	1.53054493365433e-07	8.48948180667968e-07	1.78120280589579e-07	0	1.22274583215054e-06	1.03815947443436e-07	0	5.1140508936592e-08	1.03858255868388e-06	0	7.39371139182198e-07	3.36164353083686e-07	3.39558232634104e-05	4.25714117792805e-05	0	0	0	1.12225279149413e-06	1.21747798300617e-07	0	0	3.07631850172536e-06	0	0	0	8.53554981698343e-07	0	2.90822550537072e-07	2.19522141046475e-06	4.06857161718186e-07	8.70573844998366e-08	3.45961731118611e-07	1.1290615997705e-06	0	0	4.80861325349914e-07
f__Micrococcaceae;g__Arthrobacter	2.08639201638681e-06	7.57562747043861e-06	1.43513409626363e-06	9.23576614068723e-06	1.57645520559898e-07	5.49385730672707e-06	1.37158705677684e-05	4.00646822134036e-06	4.50442442263728e-06	1.05070964242706e-06	6.63388542866682e-06	8.32872426640355e-07	1.06408779590797e-05	8.07256396439888e-07	1.36114257089299e-05	1.32278227156509e-05	1.77988991919021e-06	1.23989882888454e-05	2.54507075445603e-06	2.12116479005828e-06	1.03368347042563e-05	3.24727476494692e-06	1.38974972163689e-07	1.10644422795917e-05	4.20592596854326e-05	8.21457687853e-07	6.89631985313216e-07	1.00825018262217e-05	2.01508401548446e-05	9.19101949573356e-07	1.32752643749219e-05	1.16191484280651e-05	5.57064572797028e-06	1.72416549925911e-05	6.07504058859109e-06	2.33171419302192e-06	5.27019499773582e-06	1.05761897471529e-05	5.89436441448645e-06	2.84309149902237e-05	2.54650741345283e-05	2.17397402845944e-05	7.52134144921064e-06	1.82247549894633e-05	9.7760711270199e-06	9.22444271407153e-06	3.71258656541393e-06	2.12572816374281e-06	3.55481373425173e-06
f__Hafniaceae;g__Edwardsiella	0	4.85476690275003e-07	0	4.97259045061244e-07	0	1.05860676162026e-07	0	0	0	0	0	0	0	0	0	0	0	0	0	1.58514638763983e-07	0	0	0	1.37119738539244e-06	0	2.25492929389417e-05	4.19084052613416e-05	0	0	0	0	5.40560224454739e-07	0	0	0	0	2.31737554315537e-07	1.02065669741991e-06	6.37402412703091e-07	0	0	0	0	1.49738701339719e-07	0	0	0	0	1.6321357151713e-07
f__Erysipelotrichaceae;g__Lactimicrobium	0	2.12596289958761e-05	2.77652246209166e-06	3.60112834924349e-06	3.36310443861117e-08	3.10720789128257e-06	2.87570089337919e-06	5.70959826035478e-08	5.90345867924008e-08	0	9.67575204664321e-07	2.17635023551268e-07	4.39575969894086e-08	2.71455919846783e-06	9.29880807786601e-07	4.61889848751079e-08	3.23848691714614e-07	6.66345421917267e-07	0	0	3.62171865530478e-07	4.53599387699211e-06	0	7.93347831839219e-07	2.64881775649951e-06	0	9.65484779438503e-08	3.25318609334155e-07	4.17672697829029e-05	0	1.20475885246951e-05	1.61326461818304e-06	0	2.11338124579088e-07	3.8449418758871e-06	2.52495017586904e-07	9.69798294317083e-07	3.74971050596822e-06	2.0048587831749e-06	8.36156177399583e-06	5.22608884083123e-07	2.38744948791238e-06	2.18506576538143e-06	1.57939446574712e-05	0	5.03140037669523e-07	4.35744223158129e-06	3.42202321922491e-06	3.89917304330098e-07
f__Pasteurellaceae;g__Gallibacterium	3.94447640222398e-05	9.59255147049401e-07	0	4.09389976857653e-06	4.25452971149605e-07	0	3.39926715322006e-06	0	7.72428448874066e-07	6.92820357690139e-07	5.94577385032807e-06	0	1.52527565457225e-07	1.30999894080486e-05	1.06312097290027e-06	0	0	3.36404040888612e-06	0	4.78631863800335e-06	1.5181953496357e-06	8.64101737603207e-06	2.37094651305763e-06	0	7.25276616864519e-07	0	0	5.6574794282348e-06	3.78262223802332e-07	0	2.12203424761602e-06	0	6.4699236638291e-07	7.15996208590101e-06	0	0	4.57891071177688e-07	1.89858507510181e-06	0	0	1.17975846705822e-05	0	4.96936727193848e-07	4.16057001536453e-05	2.56761959480801e-06	4.15578433934876e-07	6.34162551145931e-07	3.7041481725127e-06	1.32733928643449e-05
f__Morganellaceae;g__Providencia	2.86504036568815e-06	7.96748853085231e-07	2.49404747215181e-07	2.09103803564215e-07	2.71635358503211e-07	5.34189258171456e-07	0	1.56431978895452e-05	0	0	4.3485672776838e-06	5.52458136707065e-07	1.94765968199225e-07	3.29626695616153e-05	4.90532958109896e-07	2.04652732985094e-07	1.21567816582101e-06	0	4.13424868131266e-05	0	0	0	0	0	1.11191861959662e-06	1.15845571715163e-05	2.39670597787596e-05	4.86857664540822e-07	2.89807057620864e-06	1.90360828733936e-05	7.74192714514858e-07	2.488593107921e-07	2.95625742793421e-06	2.3843275593538e-06	8.61135194096111e-07	3.06205802766121e-06	3.1219648105605e-07	1.21217354794962e-06	2.410686166747e-06	1.00952777010679e-06	2.32797858963569e-07	7.18519422118633e-07	0	7.93196267586273e-07	3.27865271337022e-07	3.06168293689833e-07	4.73182826624269e-07	1.08637329043058e-06	6.43002184796384e-07
f__Erysipelotrichaceae;g__Massilimicrobiota	2.80760798310289e-06	2.8520450840397e-06	1.79744780403807e-06	4.97440867045684e-07	4.17483677119936e-06	7.85248147883707e-06	2.97502244660097e-05	3.24249851074596e-05	0	9.86964865516745e-06	6.96372005867475e-06	2.31403574672287e-06	2.54235978889134e-06	1.12814590554959e-06	1.74533634635623e-05	1.17711208377625e-06	1.29499069420347e-07	8.92179500435267e-07	2.14036689064432e-07	2.7569735346626e-07	9.97887903421612e-07	9.8995584852077e-07	2.01652720943668e-06	1.0211029393258e-06	9.28021886294975e-06	1.63654830436786e-05	2.00913209907002e-05	2.34523575498725e-06	1.4569506840522e-06	7.23650709790678e-07	1.39996565974327e-05	1.85623688962347e-06	1.50153662921819e-06	5.07717847848173e-07	3.04448738540028e-05	4.59092568831361e-06	2.82561796565966e-06	5.20200081366465e-07	4.13220712933519e-05	1.44613292580604e-06	3.48170342859096e-07	4.18439417416529e-07	6.59068445563822e-07	3.71918286527787e-06	4.07584761877641e-07	2.87762458427421e-06	1.0966046014493e-06	1.06757968901941e-06	1.94573050494805e-06
f__Peptostreptococcaceae;g__Tepidibacter	2.60864074040853e-07	2.93486274018587e-07	4.4010081682129e-06	1.39961149881311e-07	0	0	5.88657904742934e-08	1.88164393978788e-06	0	0	2.6968654868055e-07	0	4.37185148760559e-06	0	4.13887183405227e-07	4.6442089839025e-06	6.02279579103396e-08	0	5.76178508311069e-07	0	2.23461019671726e-06	0	8.73322014425069e-07	1.32381485030999e-05	0	0	0	3.25127549950207e-07	0	4.1211894740892e-05	0	0	0	0	4.34081347807892e-07	9.90771680329641e-07	2.16923281436918e-07	0	4.88154816612039e-07	2.79784289845335e-07	4.13740451961941e-07	0	1.03471168023841e-06	3.25518915955911e-08	2.65468766411291e-06	0	0	0	0
f__Lachnospiraceae;g__Anthropogastromicrobium	0	7.76026918420531e-07	2.71926693053456e-07	1.27637300441112e-06	0	5.63122450833777e-06	3.65199919442389e-06	8.11298317898139e-07	0	0	3.0159702671273e-06	2.23682668160084e-06	5.18017417737208e-07	0	1.56917049778648e-06	6.60067198317036e-07	0	5.87775613626941e-07	8.62897321606865e-07	1.66045867440905e-06	3.11257483549718e-06	1.09182727009366e-05	0	4.44149655010079e-07	1.55690225166196e-06	0	0	1.01188267242398e-06	7.75029766556244e-06	4.33120346732452e-07	4.10085942888561e-05	0	3.02375028190216e-06	7.46327200286526e-07	1.56940563580378e-07	0	7.89001355285958e-07	1.93982759249328e-06	6.02184844714926e-07	0	0	1.20888121969129e-06	8.59028199196449e-08	3.44226030814464e-06	1.06026082770678e-07	4.72355783354089e-07	2.15974041790561e-07	1.40355705359499e-06	1.64949101472654e-06
f__Unclassified;g__Candidatus Ordinivivax	1.49778415717236e-07	0	0	4.28233131956854e-06	0	0	4.68993021816953e-06	2.67313702828865e-08	0	0	4.65477484981353e-08	0	0	0	4.09737546470583e-05	0	0	0	4.68661944559244e-07	0	0	0	0	0	0	0	0	0	0	1.46965233966356e-06	0	0	0	0	7.63744464856177e-07	0	0	0	0	1.61538563720907e-06	0	0	0	5.36680361639502e-07	1.84657073984558e-06	0	0	0	0
f__Muribaculaceae;g__Candidatus Amulumruptor	0	0	3.40664978500026e-05	0	3.52100862277921e-07	1.24008220646945e-07	1.98393159732604e-07	7.84120194964672e-07	0	1.48415781863717e-05	3.37034857793561e-07	0	0	0	0	0	9.63647326565436e-08	2.80195954772791e-07	9.7657374290012e-08	0	0	4.09520949681843e-05	0	1.68176096154216e-06	3.40101464405395e-07	0	0	8.05228353035013e-06	5.3213160297616e-07	0	7.46308654881907e-07	2.37087817743306e-07	0	1.6417509677754e-07	0	0	0	8.91646113987269e-06	0	2.57789733988822e-06	0	0	1.21311024579675e-07	0	0	0	0	7.44876201244592e-08	0
f__Coprobacillaceae;g__Eggerthia	0	0	0	1.29479276259632e-05	0	4.87672777825067e-07	0	8.73333873143046e-07	0	0	4.10110163083569e-07	0	5.56474194854929e-08	0	0	0	0	0	0	0	4.42451594170517e-08	0	1.44167443651123e-07	2.48872793468721e-07	1.45769785896962e-06	4.07848256193402e-05	2.22037736716479e-05	0	0	8.0709510995788e-07	0	4.17996523464691e-07	0	0	2.01881235469214e-06	0	7.15724273215593e-08	0	1.45846314771046e-07	1.43862548768301e-07	0	1.32631777418026e-07	0	5.62282782379827e-08	0	0	2.4936612401299e-07	0	1.37539526559379e-07
f__Lachnospiraceae;g__Muricomes	2.72442897170602e-07	2.71734393191469e-07	1.14973819638205e-07	2.44380098134969e-07	4.23293544622173e-06	2.7138694200088e-06	4.94796372052026e-06	4.03825253011255e-05	0	0	5.67098634163453e-07	4.48248761609975e-07	6.16513228807888e-08	1.12377581178617e-06	1.47518738966457e-06	0	1.15770114689515e-06	2.38362047106714e-06	2.14799144505039e-06	0	1.64499232107437e-06	3.83746643203676e-06	1.07334947399041e-06	1.55995151921779e-07	5.26008003215084e-07	0	0	5.16911193226963e-07	7.06372679527175e-06	0	3.57764198117998e-06	7.29641088005659e-07	1.78861370911316e-07	1.25524804015657e-07	3.75036624545591e-06	5.04466177179712e-06	2.28726921957205e-06	1.87241010310985e-06	2.65079802822607e-07	5.48729034713608e-07	5.33424751526465e-06	2.17233472732907e-07	1.32638659609254e-06	4.2092265348131e-07	2.5310177158666e-07	0	6.54774995609924e-07	6.47114497684882e-06	7.4535941372304e-07
f__Ceratobasidiaceae;g__Ceratobasidium	2.19675009718613e-07	1.46665063272553e-06	0	2.71834944633481e-06	0	1.64474061068581e-06	3.22336675839236e-06	1.17618029244701e-07	2.24952846514201e-07	0	4.23780501853023e-06	3.77997672483783e-07	1.99891388414994e-06	0	1.16178858499713e-07	2.10038331221544e-06	0	1.04409861041651e-06	0	5.00572543465208e-07	2.48704369775848e-06	1.11112368248217e-06	0	4.69093842371098e-06	4.2244181894565e-06	0	0	1.49900912503358e-06	0	0	0	9.95768834521887e-07	5.14869714721556e-06	3.46668678037626e-06	1.11718831093715e-06	0	1.33350733009642e-06	3.59398823865765e-06	1.49454092031172e-06	9.70390750007656e-07	5.66338651045877e-07	9.31680064529429e-06	4.3416577217989e-06	0	1.79463095889739e-06	4.37450983089343e-07	1.61878335424092e-07	1.8582701020523e-07	2.70590921199452e-06
f__Clostridiaceae;g__Hathewaya	0	6.28111047101072e-07	7.11022305657316e-08	5.1861994208115e-07	4.7570227256671e-07	5.24891628320244e-06	5.34404523882618e-07	2.03248790342366e-07	4.68651763571253e-08	7.8125160369916e-06	0	0	8.72541774827356e-08	2.11304546966757e-06	1.05805362322463e-05	5.83439808948732e-08	8.6643728923647e-08	3.43215806192276e-07	2.14724909929591e-07	4.87814792038434e-06	0	0	5.81212808560124e-07	5.50887745628113e-07	3.99625477799395e-05	0	0	0	1.37700721822778e-07	2.06787169679274e-06	1.11005573037057e-06	7.20112385714977e-07	7.66175170716603e-08	8.49678132445161e-08	6.11737351837968e-07	5.32779400702755e-07	5.5562805420684e-08	0	3.00432186416337e-06	7.05972106487048e-08	1.20132441130944e-07	0	7.75296021749801e-08	1.04141577999429e-06	9.3470362442572e-08	1.04154995973653e-07	2.69797225706821e-07	0	2.46577441179587e-05
f__Suoliviridae;g__Afonbuvirus	0	0	3.99594766230917e-05	0	0	0	0	0	0	0	0	0	0	0	0	0	0	9.58351381541718e-07	0	1.72298520395634e-07	0	0	3.148015806458e-05	0	0	0	0	0	0	0	0	0	0	0	0	0	3.67197670606261e-07	0	0	0	0	0	0	0	0	0	0	0	0
f__Lachnospiraceae;g__Extibacter	7.27992764765168e-07	4.99001836727042e-07	1.24329811771655e-05	6.12373193237077e-06	3.90772623425964e-05	5.64145420837348e-06	1.75193810567401e-05	1.15998928005825e-06	7.17774250999436e-06	3.08981952625027e-07	8.91911081559662e-06	2.24833293204112e-06	1.01492438863981e-05	1.10563023957355e-05	1.40816320970284e-05	1.00963662572027e-05	2.78780382176789e-07	1.86661035285469e-06	1.66019084907261e-06	8.69092690032349e-06	4.45367131001283e-06	6.35149609732085e-06	3.53362793491123e-06	3.11321848133516e-06	2.07684397814307e-05	3.32618448467104e-06	5.38124506026982e-06	2.13358193071352e-06	7.74316246982502e-06	2.07939358664895e-06	1.5861200267325e-05	1.33891984758492e-05	2.56541745240151e-06	4.50565660405124e-06	1.08936979120997e-05	3.51590600146913e-06	1.00558417972493e-05	8.69553324488563e-06	3.95170904236738e-05	4.04071220713288e-07	5.80432550826764e-06	1.30018467643547e-06	3.33050532894276e-07	2.30263434636542e-05	9.1830051165792e-07	1.28321939495847e-05	9.64655089176879e-06	2.07226522334382e-06	3.68342541266279e-06
f__Fervidobacteriaceae;g__Thermosipho	0	0	0	0	0	0	0	0	0	0	0	0	0	0	0	0	0	0	0	0	0	0	0	0	0	2.35666093032756e-05	3.93526707568606e-05	0	0	0	0	0	0	0	0	0	0	0	0	0	0	0	0	0	0	0	0	0	0
f__Paenibacillaceae;g__Aneurinibacillus	0	0	0	0	0	1.65565849978088e-06	1.21515810336219e-06	3.18670940393018e-05	0	0	0	0	0	0	6.17454073145323e-07	0	0	0	0	0	0	1.78524255182755e-06	0	1.88870163277195e-07	0	0	0	0	0	0	2.19941112078084e-06	0	0	0	3.89836141557501e-07	0	4.65503134306716e-06	0	0	0	0	1.66246442769151e-07	0	0	0	0	0	6.85575377456187e-07	0
f__Rikenellaceae;g__Millionella	9.45217408229449e-06	0	0	0	0	8.93588648779458e-07	6.25449023789368e-08	0	0	0	4.27549689908798e-07	0	0	4.32291317139009e-07	0	0	0	0	0	0	8.75070930692799e-08	3.91918625627996e-07	0	0	0	0	0	1.64937875851278e-05	0	3.91527899968786e-05	0	0	1.00322792233109e-06	0	4.8809072913672e-07	0	0	1.48263162450827e-06	0	8.13637781798401e-07	0	0	3.72062163014983e-07	0	0	0	0	0	4.54537795677301e-06
f__Tepidanaerobacteraceae;g__Tepidanaerobacter	0	1.22518204834444e-05	1.29271739158047e-06	2.16539355169614e-06	1.76562983027087e-07	8.38169838752626e-06	3.15948521818542e-06	6.84484369509692e-07	0	0	4.58817753698253e-06	2.38260564998938e-07	3.46725833162235e-07	0	4.49763990244915e-07	3.10252904099348e-07	4.31717690711947e-07	0	7.24822261413033e-07	6.73747477940105e-07	2.90731446996747e-06	1.32806167874424e-05	2.67139004921897e-06	2.03933587888247e-05	5.88495296825363e-06	0	8.18207440202124e-08	1.44294196835891e-06	1.78231580543844e-06	1.66713687280585e-05	2.13870737384729e-06	1.37979602205889e-06	5.74631378037452e-08	1.95683448684341e-07	1.14034481515628e-05	0	6.5951485716178e-06	4.81176985904875e-06	9.33725540351042e-06	2.46068961864701e-06	0	1.12334005855865e-05	3.82165720322149e-06	1.15771338347551e-06	1.88103552720283e-07	0	6.83809013926782e-07	2.429244894877e-06	1.39454627131208e-06
f__Lachnospiraceae;g__Qiania	0	3.92160472227784e-06	2.65008400107301e-06	1.44395895768787e-06	1.4472375657958e-07	1.85401790006635e-06	2.41803146960281e-06	5.61451989465658e-06	7.98597898919955e-07	4.82226378965674e-06	6.47440750560822e-07	2.41329159179834e-07	2.68410247381886e-07	9.23317867584951e-08	2.06408386487398e-07	1.64628974662569e-07	3.81095330011779e-05	1.05471974499776e-05	6.91006395301712e-07	4.36017326424134e-07	2.50674005482553e-06	4.8207086661726e-06	2.0606735231826e-06	6.72573126246719e-06	7.28969160770985e-06	7.58870435445153e-07	1.50856996787266e-06	3.32515133004779e-06	6.83163721321847e-07	1.49979169428557e-07	1.16675212520132e-06	2.41599824788098e-06	1.96450461145243e-06	7.55959523952118e-06	1.73204005591712e-06	7.3977724967148e-07	3.52912506196807e-06	1.97376085878172e-06	1.34778496662552e-06	2.95493303329207e-07	4.14868255156255e-07	1.24612306580993e-06	4.39268256003729e-07	1.56220581870429e-07	2.06497083118905e-06	2.04470902788248e-05	3.88344235820478e-05	3.19086329655929e-06	1.27445759318651e-06
f__Tissierellaceae;g__Tissierella	1.03312504570635e-07	3.12244494871008e-06	1.723637105951e-07	7.50682273088092e-07	3.05706716636205e-06	6.83457866962501e-06	3.03121212826413e-06	3.87037265329282e-05	1.5021638874523e-06	0	3.49638428846025e-06	1.49784487774638e-06	1.89033100875252e-06	0	9.90102371914682e-07	7.91539472310122e-07	9.7795892052433e-08	9.19988061427824e-07	1.2933512894528e-06	0	5.77821084339337e-06	2.42081254270077e-05	1.03361833529102e-06	3.01517557651765e-05	3.23423639645543e-06	4.20135881215309e-08	1.20268000206873e-06	6.50803673217053e-07	1.60182472324456e-07	1.58193631728536e-05	3.84141423232563e-07	2.47575181994609e-06	3.30390736042456e-07	1.47882911601142e-07	9.56145007662912e-06	3.59640888353475e-07	6.9237097340057e-06	2.47687735396728e-06	8.4980795493149e-07	1.14813378757187e-06	3.82461841414853e-06	2.30061679821999e-06	2.01013402916917e-06	1.47891469994748e-06	9.2978202571834e-07	7.08423153668141e-06	2.8938644202345e-06	3.06131201783182e-07	2.83888801790533e-06
f__Lachnospiraceae;g__Candidatus Epulonipiscium	0	4.43949394954912e-07	0	1.63755990743061e-07	0	1.7303168800294e-06	7.57129200731118e-07	1.99571438095854e-07	6.6574829965262e-08	0	1.48585235469726e-06	7.44140714268447e-07	7.38490794863533e-07	0	0	1.01417646648586e-06	9.68371087970169e-08	0	1.35926590471522e-05	6.99176810605681e-07	3.34346849455595e-07	3.34962987837471e-06	2.96368314132202e-07	3.97822270636088e-07	4.79828225271826e-07	2.13803496594983e-05	3.86193911775402e-05	0	0	4.11793714000718e-07	0	1.54571959607155e-07	1.39178834660121e-06	0	1.76739845198248e-06	2.75310832429094e-07	7.10422231302955e-07	1.67406729707948e-06	4.7954594736019e-07	1.11693715308623e-06	0	2.63503458474767e-07	5.90908736502944e-07	1.36311400915165e-06	2.0893375134222e-07	3.70587777445055e-06	0	3.58432802214204e-06	7.29235533777556e-07
f__Oscillospiraceae;g__Scatolibacter	1.06475132261572e-07	4.69886833322222e-06	4.25214650989818e-07	1.53818362558628e-07	1.39810558148933e-06	3.3100385904799e-06	9.8625614840718e-07	3.82724077454035e-05	0	3.43816915329033e-07	5.36777679930547e-07	1.7366387104737e-06	1.15446280799067e-06	1.28704914875478e-07	4.6403879363084e-07	5.62255110556706e-07	0	6.83616540007585e-06	1.45348965351482e-06	3.80788133766862e-07	2.26522897971296e-06	1.56609278968446e-05	2.83501349737003e-06	8.34564343674835e-06	2.17812365678877e-05	1.09778725394877e-05	7.13101939636976e-06	5.70366027151057e-07	4.01555831650899e-07	2.08943504216319e-06	2.10513187971843e-06	3.36784005168571e-07	2.44249017268667e-06	1.03626366226837e-06	1.71050428231902e-06	1.03016452878888e-06	1.19907181914148e-05	1.7541413742976e-05	4.4304677354347e-06	1.58246420124601e-06	2.08419658847629e-07	8.86230121775752e-07	2.61984300879482e-07	9.89785261780133e-07	2.24439704284042e-07	1.3322740769949e-06	1.2375183163579e-06	2.98603814939943e-07	3.76259754462389e-07
f__Carnobacteriaceae;g__Trichococcus	0	2.2552621483862e-06	1.92495294107813e-05	0	3.2269996897901e-07	4.0313351198307e-06	2.963026413917e-07	1.30329750506009e-06	1.21965394831625e-06	1.16373472365322e-05	0	1.16244726642166e-06	2.09224926029495e-07	0	0	0	1.66285944398918e-07	0	1.40531343490505e-07	0	0	1.10429461497558e-06	2.76078227530559e-08	1.83655794093862e-07	1.0478321879853e-07	2.46120141225455e-07	1.17423824526305e-06	0	1.57793829693709e-06	1.43038027424781e-06	0	0	0	0	2.48277307732636e-05	5.96626608136155e-08	2.41572239114722e-06	0	9.77928645125962e-06	7.26252079444517e-07	3.81507255441204e-07	3.52323393890865e-06	1.74227730129085e-06	3.25220922896638e-05	0	8.13795888906415e-08	2.31808711298705e-06	1.46632148043756e-06	3.99672295743688e-07
f__Sphaerochaetaceae;g__Sphaerochaeta	2.19675009718613e-07	1.17907102554577e-05	7.20178530359863e-06	1.67125866624159e-06	0	9.31602197944817e-06	1.726421593435e-06	3.81692538801376e-05	4.45299882213209e-07	0	3.67460069555825e-06	8.34217626842384e-07	9.94118853359121e-07	4.66255802525506e-07	0	1.09070620047396e-06	5.19862373541879e-07	0	0	0	1.43359547752465e-06	2.4856516109712e-05	0	1.17137583907656e-05	3.19178684691578e-06	1.39791922318844e-05	2.33748946600901e-05	2.3369655554245e-06	6.12003208101238e-08	1.37478913554272e-06	0	1.72606788117167e-06	1.45051676834162e-06	2.03922751786838e-07	1.48504535211848e-05	0	8.06319563733009e-06	3.15508295155286e-06	2.46596657468449e-06	4.85995930775693e-07	3.15096384934489e-06	9.78290879339246e-06	5.47640917181453e-07	1.42949517398261e-05	0	5.16043568484542e-06	1.04638982062753e-06	1.61367147801617e-07	4.19806751518106e-07
f__Frankiaceae;g__Frankia	1.9716191167226e-06	2.00649571146396e-06	6.14446196728048e-07	9.54724701709551e-07	4.60593749108227e-07	0	1.07517431579643e-06	5.19034339155004e-07	1.28285262578691e-06	6.04411614105042e-07	9.39978440798938e-06	2.74298371353596e-06	4.33951353818536e-07	1.05654312047528e-05	7.52220992421407e-06	1.10793513015698e-07	1.01828712343255e-06	1.87297407470308e-06	2.21330322037802e-07	2.26940053889367e-06	1.52928620761584e-07	2.31925178526391e-07	1.89196120277064e-07	1.70701596358276e-07	2.40338110102179e-05	5.3313914745666e-06	3.80558206712088e-05	6.54641242447489e-07	5.50883605426656e-07	6.98562328508706e-07	7.6410850480537e-07	3.42991698629234e-07	8.08478241492466e-07	5.99154476899473e-07	3.07569458478921e-07	9.60905935219563e-07	2.38224280253126e-07	1.38961694209392e-07	2.02293617985365e-07	3.16794231102156e-07	7.29131688349989e-07	2.03143578838566e-07	2.33095848693836e-07	6.21298773647071e-07	6.36329352532262e-07	5.80567062393056e-06	1.29882164585398e-06	7.89279205895672e-07	2.19986197302051e-06
f__Eubacteriaceae;g__Anaerofustis	6.85119841128863e-06	4.58830327397997e-06	2.35035966343251e-06	2.27092595899751e-06	1.93801529261664e-06	1.03400955381667e-05	2.9885694439032e-06	2.48802637875508e-05	1.90649671243166e-06	4.30646781265448e-06	4.14563645789423e-06	7.13629303468946e-07	2.12167235238219e-06	2.7949291092172e-05	4.50413114773763e-06	2.1878768446306e-06	2.88262926203845e-06	7.21835932846062e-06	2.99543150396581e-06	2.25306719343752e-06	1.52362682204089e-06	1.0878240466725e-05	3.78440218428626e-06	1.20050810367955e-05	7.53595485263889e-06	3.74925135031301e-06	6.64861907151835e-06	3.80219598447902e-05	1.12388599294621e-05	5.7352845877091e-06	8.20220565536836e-06	7.26076315198201e-06	4.02488642551694e-06	3.57515026468283e-06	1.2632863847981e-06	4.11327996010462e-06	9.14649565339842e-06	1.7286821768021e-06	3.68728508332265e-06	5.40665333161503e-07	2.90988432805992e-06	7.95837784081857e-06	3.67644707199649e-06	1.3701239393565e-05	2.31684926125481e-06	2.6237802803079e-06	2.44271533134804e-06	2.79960021564431e-07	1.43297263856612e-06
f__Flavobacteriaceae;g__Gramella	0	3.57566664094763e-07	0	1.38791807526882e-06	0	0	1.3831067843147e-07	0	0	0	3.79377939914763e-05	0	0	0	0	0	7.45463026210999e-08	0	0	0	1.59189885181281e-06	0	0	0	0	0	0	1.00340177204145e-05	0	1.56075883632969e-07	0	0	0	2.63175777777732e-06	0	0	3.4424781619337e-08	1.57268025183084e-07	0	2.78342757399539e-08	1.60465120176374e-07	4.17035283873343e-06	2.22170744107466e-06	1.6948320997674e-06	0	3.3810589813569e-07	8.84332858620836e-08	1.19529352918468e-06	0
f__Actinomycetaceae;g__Gleimia	0	0	0	0	0	0	0	0	0	0	0	0	0	0	0	0	0	0	3.35964144787797e-08	0	0	0	0	0	0	0	0	0	0	3.71907712647132e-05	0	0	0	0	0	0	0	0	0	0	1.7862117424549e-06	0	0	0	0	0	0	0	0
f__Bacillaceae;g__Anoxybacillus	3.59812515918417e-07	6.5820020756409e-06	4.98577057573684e-07	9.71247475436167e-07	3.04418936253598e-07	2.72960337089352e-06	6.73427021544449e-07	1.38062988722298e-06	0	0	7.01990369242149e-07	0	1.19754750717092e-06	0	7.09669538862005e-06	8.98812678650749e-07	5.33912707961933e-07	0	2.11032762130709e-06	0	2.9799712774944e-06	6.1880610892325e-06	1.68725947500514e-06	3.71006340670551e-05	3.01825144704675e-06	0	0	2.48751704833331e-07	2.68421518028909e-06	1.54461305526422e-06	3.2799469640875e-07	2.9723255585116e-06	3.78311019439014e-07	3.34011403788787e-07	2.41685360347087e-06	4.44422559785914e-07	1.30341371112327e-06	3.54915678453717e-07	4.63418453955488e-06	2.11600943546622e-06	1.93046003373746e-06	1.90284779764149e-06	4.06373114332013e-06	1.18629125971887e-06	4.70446857326851e-08	0	1.13036067254259e-06	5.87114469811507e-07	8.81140030586257e-07
f__Hymenobacteraceae;g__Rufibacter	0	0	0	0	0	0	0	0	0	0	0	0	0	0	0	0	0	0	3.63902215775413e-07	0	0	0	0	0	0	0	0	0	0	4.0415439340748e-07	0	0	0	0	0	0	0	0	0	2.04367816875277e-06	0	0	0	0	0	0	0	0	0
f__Bifidobacteriaceae;g__Gardnerella	4.53676650505829e-07	0	0	0	4.83734200074213e-08	1.86679041834111e-07	0	0	0	0	0	0	4.16049368688485e-07	0	2.1342181557888e-05	1.43036856387431e-07	0	0	2.57509947848524e-07	1.55248861746303e-05	4.82183446279336e-06	1.98202051730324e-07	4.12432299482517e-07	1.22867149228713e-07	2.71246967949665e-06	1.82702535007676e-05	1.71315221749831e-05	6.80553724626956e-07	0	3.66550687237253e-05	1.74730994595366e-07	6.57338859900803e-06	0	0	4.74265327650252e-06	2.48378250995813e-07	0	0	0	1.11337102959816e-07	1.34630633045471e-06	0	0	6.1515045237285e-07	0	1.12928922264912e-07	3.30009482087742e-08	0	0
f__Selenomonadaceae;g__Mitsuokella	1.92356041880064e-06	1.15749802851811e-06	2.86502380311606e-06	0	6.25001709830394e-08	2.00058219208917e-05	9.17383915842115e-07	2.38348921351258e-07	0	5.95936005278219e-07	3.79459559581335e-07	0	3.48898235540319e-07	1.99559268115152e-06	9.74585711485674e-06	1.86192610880684e-07	4.90914481545084e-06	1.41269577900921e-06	2.53851484248376e-06	4.06758477527917e-06	4.21747430033699e-08	1.24510935324736e-05	1.22938756662808e-06	7.83887863657423e-06	2.26272173749693e-06	5.43315798139719e-06	2.35423007178261e-06	5.44654697055408e-06	8.26901159850281e-06	6.68185732009724e-06	5.82754052819424e-07	2.57098495147413e-06	3.80346989879844e-07	0	9.1258927642881e-07	0	1.10856160624391e-05	2.98043580946951e-06	1.50349755525294e-05	3.85704032435015e-06	8.79120455054875e-07	6.64034643668161e-06	8.60036624623105e-06	5.92996736963839e-06	0	0	2.69554711346636e-06	4.54994203025608e-06	3.46443901805228e-07
f__Erysipelotrichaceae;g__Candidatus Stoquefichus	1.29717450686553e-05	1.10017831229205e-05	7.50786681946155e-06	2.13584378978043e-06	1.80261618144992e-06	8.26238679925878e-06	9.44177287759248e-06	3.64707754058516e-05	1.10871067299645e-06	1.89908693708934e-05	1.0453204585185e-06	3.18988126679266e-06	3.47581503848269e-06	2.35959010605043e-07	5.44017461238936e-06	2.7264084912391e-06	6.29253225858485e-07	1.61874305677078e-06	3.3324085695616e-06	4.00051229528039e-06	1.78369996030222e-06	2.46562892463569e-06	1.40354001338333e-05	7.54557727894433e-06	2.69261033038756e-05	5.43215701769864e-06	4.75385815671263e-06	2.84862570703055e-06	1.96918866799148e-06	6.3144408717828e-06	4.85039896801179e-06	4.75622342270515e-06	6.54143248514633e-06	1.75836636776237e-06	2.5164256516871e-06	1.31429759886158e-05	3.24891555999264e-06	2.07706460720051e-06	5.22328417363643e-06	1.04064225529616e-05	8.17965234051308e-06	9.51335445068194e-06	1.58029520630275e-06	2.40242497740102e-06	2.8984130984213e-06	1.17686288283092e-05	5.30187782390866e-06	1.1899959108099e-06	1.43184179280925e-05
f__Clostridiaceae;g__Anaeromicrobium	0	2.01056003043183e-07	0	0	0	0	6.24646163493765e-07	0	0	0	0	0	0	0	0	0	0	0	0	0	0	0	0	0	0	0	0	0	0	0	0	2.7301021437108e-07	0	0	4.16908095832328e-07	0	0	0	0	4.16866827361169e-07	0	0	0	4.42775729767986e-07	0	0	0	0	0
f__Sphingobacteriaceae;g__Mucilaginibacter	0	5.9151691831427e-08	4.88184278121573e-06	6.56531097178169e-08	0	5.55099387194136e-07	3.31701266625059e-06	2.68852210906465e-07	4.8214799057001e-07	0	1.32375100059562e-06	0	2.43457460249032e-07	0	1.57671307963895e-07	3.45398615857856e-07	3.79899426819066e-07	1.45652522745327e-07	0	3.61980911250559e-05	2.25018239321006e-07	3.4169469685212e-06	8.69370289607512e-06	1.61669021569274e-06	3.54677241451342e-07	0	0	8.58890443265776e-06	6.03764703376801e-07	1.27982224579035e-06	3.59446617453326e-07	2.11964064105083e-05	1.37086059809421e-07	0	4.31845870499412e-06	3.33205666235916e-07	3.21214074643147e-07	7.8634012591542e-07	4.22585252304984e-07	7.72036234399737e-07	3.07440981996333e-07	8.94241398852151e-07	3.36707920148193e-07	7.86410179331543e-07	1.49636849877624e-06	7.42104346312277e-07	1.52784907971227e-06	6.36013878087346e-07	1.19367419267571e-07
f__Eggerthellaceae;g__Slackia	0	7.73003240071975e-06	1.1310003919007e-06	3.35598697078371e-07	0	2.9700734327787e-07	1.78766551872675e-06	3.31619862792414e-06	0	2.66152771073042e-07	4.07699168591604e-07	9.13734831703797e-08	4.15294630604699e-07	0	1.86398212516333e-07	1.64227501778162e-07	1.2194302589254e-07	2.71988734607834e-07	5.86441229833149e-07	2.38712431212481e-07	2.28279373224209e-07	1.93939567534575e-06	6.6072933298603e-07	3.17533852515971e-06	1.63393055876873e-06	1.54897010691686e-06	4.76782607130125e-07	8.71063489968401e-07	1.17868058133627e-06	4.62363266562239e-06	0	3.33679150897987e-07	5.99237797876236e-07	7.44660602004211e-07	1.53014959323766e-06	9.93513003983251e-07	6.63898772197116e-07	1.35495638158422e-06	1.00158109078748e-06	1.71404157272704e-06	3.13579058202586e-07	5.27552446351409e-06	4.26737412551209e-07	1.17969926000912e-06	0	0	1.74755021196464e-06	9.86642248053659e-07	2.16033667636992e-06
[truncated: 1,524 more rows]
[truncated: 30 more columns]
