# Supplementary material for: Dysbiosis and unsustainable delayed gut microbiota development as non-invasive biomarkers for predicting autism spectrum disorder in Chinese children
Source: Front Microbiol. 2026 Jun 18;17:1753665. doi: 10.3389/fmicb.2026.1753665 (PMC13323027; doi:10.3389/fmicb.2026.1753665)
Supplement: Supplementary file 3 [file Data_Sheet_1.zip › Supplementary SR/pca raw data and p value.csv]

	Dim.1	Dim.2
TD.5	-7.964080216	-1.71479789
TD.7	9.19475208971827	-1.478031078
TD.20	-6.018307096	-1.947257316
TD.22	-5.486606027	-2.022357677
TD.24	-5.218202603	-0.384735048
TD.30	1.99557295932644	-2.019985865
TD.33	-0.537952028	-1.721610747
TD.40	6.9249455623986	-2.035214406
TD.2	-8.692157358	-2.060864589
TD.4	-7.232731592	-0.814592989
TD.8	1.88065708521617	-2.082682771
TD.21	-7.169068564	-1.726561905
TD.38	-5.342669205	-1.446319848
TD.9	-7.121771139	-1.096624903
TD.12	-2.021125914	-0.094681567
TD.14	-4.97181498	-1.60352707
TD.16	-7.409946099	-1.11177645
TD.17	-6.192402048	-1.96039773
TD.18	-6.389605831	1.62325976721909
TD.34	-7.012032919	-2.053181237
TD.36	-5.040085403	-1.381256821
TD.41	25.2284820825325	-2.460515531
TD.1	-0.842826423	-1.994216647
TD.11	9.90463953400681	-2.050962246
TD.25	0.506162193316777	-1.119643123
TD.26	-3.895745756	-0.735444708
TD.27	-3.248191145	-0.332499136
TD.28	-2.313342258	-2.023244935
TD.35	-4.297844574	-1.594729433
TD.42	-8.164449488	95.8393463661902
TD.10	-3.598648019	-0.88473401
TD.31	-2.233301114	-1.937814638
TD.37	-5.437999666	-1.674205025
TD.43	-8.267851857	-2.544468516
TD.3	0.365982132456639	-1.494705906
TD.13	-4.785061606	-2.188424415
TD.19	4.05340837857672	-1.96219116
TD.23	-4.178755833	-1.43707806
TD.39	2.57365835048263	-2.011796488
TD.6	-1.282698423	-2.335690772
TD.15	-5.042485045	5.23349583345901
TD.29	3.98393399586386	-2.339777015
TD.32	-5.800234972	-2.261973909
TD.44	-0.591540944	0.383933508020999
ASD.1	-6.531351412	-1.948665761
ASD.3	-6.034813854	-1.860439561
ASD.12	-3.147557647	-1.602048406
ASD.18	-3.59176223	-1.899616113
ASD.34	-6.308406238	-1.758137756
ASD.4	2.38377038773308	-0.092030236
ASD.32	-4.23426593	-1.934399176
ASD.33	-8.336610834	-0.082419128
ASD.2	-1.34542787	-1.94741531
ASD.11	-2.302203768	-1.181397481
ASD.14	-1.923965717	-2.036536077
ASD.17	-8.703161232	1.5159583780683
ASD.21	0.422471648965987	-1.477148801
ASD.29	10.4369969209474	-2.994111344
ASD.30	1.00980842763434	-2.434390908
ASD.5	-3.893794964	-1.991088257
ASD.6	-6.369714271	-2.40344615
ASD.8	-6.47508087	-0.929198465
ASD.9	1.69359993162028	-0.736011092
ASD.22	-3.862432669	-1.49555867
ASD.23	-6.150052497	-1.608895516
ASD.7	-4.685971002	-2.136952198
ASD.10	23.1359650573626	-1.364787872
ASD.15	-7.741254001	-1.276339768
ASD.20	5.20269204796534	1.80217796942563
ASD.25	1.76113293266347	-1.088999075
ASD.27	96.9046179506184	6.91696945736491
ASD.31	-0.170648022	-1.218302503
ASD.16	1.37908792557049	-1.41631036
ASD.19	1.03184638662453	-1.659104542
ASD.28	-4.460329619	-1.598399483
ASD.13	7.9321295052454	-2.216422839
ASD.24	-8.439592179	-1.014342966
ASD.26	48.6036194827076	0.228348112092287
	general linear model multivariate analysis ASD vs TD: Dim.1 P value = 0.028; Dim.2 P value = 0.147
