# Supplementary material for: Dysbiosis and unsustainable delayed gut microbiota development as non-invasive biomarkers for predicting autism spectrum disorder in Chinese children
Source: Front Microbiol. 2026 Jun 18;17:1753665. doi: 10.3389/fmicb.2026.1753665 (PMC13323027; doi:10.3389/fmicb.2026.1753665)
Supplement: Supplementary file 3 [file Data_Sheet_1.zip › Supplementary SR/significant differences in CAZymes.xls]

Taxa	mean(group1)	variance(group1)	standard error(group1)	mean(group2)	variance(group2)	standard error(group2)	p value	q value
AA1	8.17945463326808e-05	6.71404926301215e-10	4.44378259085001e-06	0.000106269553484839	1.02340353229488e-09	4.82277629467923e-06	0.000999000999000999	0.00643641079826319
CBM35	0.000143384035307004	3.72678741650683e-09	1.04695460552568e-05	0.000211461139350733	1.21881395798074e-08	1.66434122783866e-05	0.000999000999000999	0.00643641079826319
CBM9	6.77333640094242e-05	6.6607561243175e-10	4.42611106832726e-06	9.37555953539548e-05	1.27578408496061e-09	5.38470916949224e-06	0.000999000999000999	0.00643641079826319
CE14	0.000136959641077572	6.42386744901977e-10	4.34669159145604e-06	0.000168432670284911	7.61247047065529e-10	4.15945540323361e-06	0.000999000999000999	0.00643641079826319
GH101	0.00022254370197415	5.12207118621415e-09	1.22739216445157e-05	0.000321962694998007	9.01261050741444e-09	1.4311955037195e-05	0.000999000999000999	0.00643641079826319
GH117	0.00013695462955775	4.66189565838603e-09	1.17095934253852e-05	0.000210713785356819	9.32665301362599e-09	1.45591684746526e-05	0.000999000999000999	0.00643641079826319
GH130	0.000485394191988532	1.38273628468578e-08	2.01664856272639e-05	0.000584416017479717	1.95594152857512e-08	2.10839314546708e-05	0.000999000999000999	0.00643641079826319
GH171	0.000168350564659665	4.69068064543156e-09	1.1745688377182e-05	0.000243019166360299	8.9188364476011e-09	1.42373041111922e-05	0.000999000999000999	0.00643641079826319
GH20	0.000786828048506721	7.03483676444828e-08	4.5487027124252e-05	0.00112679767715698	1.1641437325903e-07	5.14371578766993e-05	0.000999000999000999	0.00643641079826319
GH29	0.000576385589490205	4.75626284015534e-08	3.74018827780074e-05	0.000816239669112049	8.75677875827373e-08	4.46113997820821e-05	0.000999000999000999	0.00643641079826319
GH31	0.000803095306304658	1.60018469711226e-08	2.16942978216441e-05	0.000983908691714885	3.42634835756937e-08	2.79054750149719e-05	0.000999000999000999	0.00643641079826319
GH47	0.000196986885195024	6.07516178990974e-09	1.3367169824424e-05	0.000144221604394655	2.20115598171802e-09	7.0729253008761e-06	0.000999000999000999	0.00643641079826319
GH51	0.000369823593917674	1.13231749861322e-08	1.8249234461085e-05	0.0005031385580316	2.32486262734702e-08	2.29864714528262e-05	0.000999000999000999	0.00643641079826319
GH57	8.71703415501271e-05	1.42625956756537e-09	6.47679016263042e-06	0.000129528787255791	1.48790777272678e-09	5.81515999296583e-06	0.000999000999000999	0.00643641079826319
GH66	3.04360874268085e-05	3.53586811567575e-10	3.22484295818086e-06	6.21934852267504e-05	3.54282603139132e-09	8.97322536442231e-06	0.000999000999000999	0.00643641079826319
GH67	0.000108348043026396	2.81986695934007e-09	9.10698981606997e-06	0.00015340718075239	5.13463675462379e-09	1.08026056985254e-05	0.000999000999000999	0.00643641079826319
GH74	2.73959465004947e-05	4.68974426124693e-10	3.71394203970063e-06	5.58054155860433e-05	2.13130395532403e-09	6.95979354990968e-06	0.000999000999000999	0.00643641079826319
GH84	7.04101261739645e-05	9.64845676333068e-10	5.32708306766434e-06	0.0001125908720851	2.28668873522998e-09	7.20903589448367e-06	0.000999000999000999	0.00643641079826319
GH89	0.000159965747106321	6.09438166587255e-09	1.33882978598658e-05	0.000252095479558387	1.23016698269641e-08	1.67207477451899e-05	0.000999000999000999	0.00643641079826319
GH92	0.000917725480482142	1.64664362465231e-07	6.9592165394328e-05	0.00131093929386221	2.08169191225786e-07	6.8783122802067e-05	0.000999000999000999	0.00643641079826319
GH97	0.000609239031239952	5.99578874374133e-08	4.19936575874379e-05	0.000908187604639574	1.19534140242844e-07	5.2121828493628e-05	0.000999000999000999	0.00643641079826319
GH98	4.41559096235178e-06	1.68197825122408e-11	7.0334876530363e-07	1.66888613273894e-05	6.74324904212168e-10	3.91478811748759e-06	0.000999000999000999	0.00643641079826319
GT20	9.70403001717701e-05	1.26999926172914e-09	6.11170348287788e-06	0.000143939835067057	3.72157037783045e-09	9.19680079977228e-06	0.000999000999000999	0.00643641079826319
GT49	8.4768442718511e-07	1.83877400952894e-12	2.32554485047176e-07	7.38837014665496e-08	1.83424421426705e-14	2.04174847878159e-08	0.000999000999000999	0.00643641079826319
GT66	0.000194739772799133	3.47885045403317e-09	1.01152919384947e-05	0.000139844571323676	1.62233057049755e-09	6.07216183327567e-06	0.000999000999000999	0.00643641079826319
GT84	1.70745074040469e-05	4.5666434553454e-10	3.66487438808312e-06	4.47126386695125e-06	2.6969922153036e-11	7.82913006792813e-07	0.000999000999000999	0.00643641079826319
GT96	1.71511803520227e-05	1.98028456833071e-10	2.41337240753334e-06	8.99721248357595e-06	2.29029685111271e-11	7.21472114233478e-07	0.000999000999000999	0.00643641079826319
PL29	2.15129969354669e-05	2.35729186311516e-10	2.63309919336576e-06	5.46480383165477e-05	3.39291466018652e-09	8.78132659809558e-06	0.000999000999000999	0.00643641079826319
Others	0.925063242709498	4.74893563317998e-05	0.001181839995289	0.917535067324284	9.8218859449622e-05	0.00149407054909506	0.000999000999000999	0.00643641079826319
CBM38	8.90378034315068e-05	1.81607008181607e-09	7.30847630739587e-06	0.000155417206320037	6.18384512357965e-09	1.18550383646284e-05	0.001998001998002	0.010089508818899
CBM6	0.000174918695477453	5.10690693601775e-09	1.22557392750088e-05	0.000242047097507455	9.77566410257389e-09	1.4905508516968e-05	0.001998001998002	0.010089508818899
GH109	0.00020116994534465	1.66257468511589e-08	2.21131760370565e-05	0.000303184031447761	2.35113408496889e-08	2.31159826889264e-05	0.001998001998002	0.010089508818899
GH136	5.89073100827624e-05	7.72589192111203e-10	4.76688698551607e-06	8.59219449217435e-05	1.4709111376709e-09	5.78185079221433e-06	0.001998001998002	0.010089508818899
GH159	1.1389239957814e-05	6.0379264997146e-11	1.33261424846434e-06	1.85343774335122e-05	1.4495478848133e-10	1.81505564954338e-06	0.001998001998002	0.010089508818899
GH30	0.000193457432291054	8.06455545555993e-09	1.54010651422708e-05	0.000273892623180195	1.41421064576689e-08	1.79279533243917e-05	0.001998001998002	0.010089508818899
GH78	0.000678582680778173	3.58384744971811e-08	3.2466487018599e-05	0.00086050265480658	7.12764262731245e-08	4.0248214605553e-05	0.001998001998002	0.010089508818899
PL30	2.01846046572932e-05	4.0118669035792e-10	3.43505582777614e-06	4.06960179420117e-05	1.05963376182031e-09	4.90740109384958e-06	0.001998001998002	0.010089508818899
CBM32	0.000591109976205223	4.87267066847288e-08	3.78568148673893e-05	0.000826218152828783	8.52362387074639e-08	4.40134893339696e-05	0.002997002997003	0.0133325652249737
CBM67	5.80852300282702e-05	1.08359922694542e-09	5.64540215559482e-06	9.25429487746024e-05	3.16893876705781e-09	8.48653849428318e-06	0.002997002997003	0.0133325652249737
GH110	0.00011583751374843	1.06060641898244e-08	1.76619099875013e-05	0.000187933735859943	1.00666397496083e-08	1.51257154223049e-05	0.002997002997003	0.0133325652249737
GH95	0.000460246252683359	3.24552634294655e-08	3.08960607756857e-05	0.000635208051014816	5.31322701094314e-08	3.47498430700941e-05	0.002997002997003	0.0133325652249737
GT39	4.29105172018723e-05	1.21348896006612e-09	5.97418210022514e-06	2.15183750607227e-05	4.99706020889379e-10	3.37000816322649e-06	0.002997002997003	0.0133325652249737
CBM51	6.72070793289359e-05	9.14598832103886e-10	5.18651768049761e-06	0.000101599405532021	5.1839057751198e-09	1.08543097589682e-05	0.003996003996004	0.0140872387282741
GH19	6.11733775657926e-05	1.04534134052419e-09	5.54484747714751e-06	8.68566929172395e-05	1.69465500349473e-09	6.20603629082702e-06	0.003996003996004	0.0140872387282741
GH2	0.00339845738442567	3.29832866595183e-07	9.84934853914927e-05	0.00396812787156321	8.27649421415675e-07	0.000137150334024688	0.003996003996004	0.0140872387282741
GH35	0.00119679165024428	3.56162619950948e-08	3.23656780788351e-05	0.00135840633674318	6.01635958194594e-08	3.69777561574828e-05	0.003996003996004	0.0140872387282741
GH36	0.000529715031256441	1.34921545291849e-08	1.99205440284092e-05	0.00061953420338317	2.51187676719301e-08	2.38931179098283e-05	0.003996003996004	0.0140872387282741
GH43	0.0024651123865347	3.96620043694175e-07	0.000108005997068542	0.00308152083739155	9.00330782313014e-07	0.000143045668352407	0.003996003996004	0.0140872387282741
GT116	0.000174156800612954	1.02372348901847e-09	5.48721371762539e-06	0.000199523947461483	1.09582553477906e-09	4.99050356080758e-06	0.003996003996004	0.0140872387282741
GT29	7.56314973376528e-07	9.78853677658644e-13	1.69675614184195e-07	2.48751248841424e-06	1.72062270365697e-11	6.25340398876878e-07	0.003996003996004	0.0140872387282741
GT30	0.000220728786702843	5.67857823193108e-09	1.29235059802479e-05	0.000273665697344796	5.55401200291151e-09	1.12351032714753e-05	0.003996003996004	0.0140872387282741
GT34	2.80498260171296e-05	2.19332079144189e-10	2.53987076526363e-06	4.05822482072805e-05	5.81958902448115e-10	3.6368033617454e-06	0.003996003996004	0.0140872387282741
PL42	4.95720100216918e-05	8.79373327654491e-10	5.08565840394365e-06	7.56311493041594e-05	1.86991892939346e-09	6.51906108931456e-06	0.003996003996004	0.0140872387282741
CBM86	6.36720570711769e-06	4.82554458186491e-11	1.19133446949023e-06	1.62392792306645e-05	4.53421196870134e-10	3.21014442067549e-06	0.004995004995005	0.0166657065312172
GH156	1.32091444496129e-06	3.09051827108296e-12	3.0149228217041e-07	4.39925924571969e-06	7.19039113342484e-11	1.27835042263501e-06	0.004995004995005	0.0166657065312172
GT41	7.01347192412257e-05	6.93414263538955e-10	4.51603112953293e-06	9.13178678945231e-05	8.55660477390191e-10	4.40985589691945e-06	0.004995004995005	0.0166657065312172
CBM65	4.06566315700411e-06	4.89473390908375e-11	1.19984483176732e-06	1.38053808918374e-05	4.63454822786332e-10	3.24546824884096e-06	0.00599400599400599	0.0180634754660935
CE20	0.000372332803088651	2.23758314456826e-08	2.56537071313076e-05	0.0004915203272664	3.21250873523526e-08	2.70206517620204e-05	0.00599400599400599	0.0180634754660935
GH123	8.45029449687699e-05	2.02335319215988e-09	7.71429763521621e-06	0.00011698351277245	3.13486138902815e-09	8.44078490133706e-06	0.00599400599400599	0.0180634754660935
GH125	0.000150522625383172	5.65487835799255e-09	1.28965092837428e-05	0.00020269843785404	9.39693742167385e-09	1.46139234835651e-05	0.00599400599400599	0.0180634754660935
GH133	0.000120824041805301	1.44601377463731e-09	6.52148885616601e-06	0.00015116534253099	3.22342281784731e-09	8.55918275868262e-06	0.00599400599400599	0.0180634754660935
GT58	0.000483116388161857	3.40637609566857e-08	3.16524141615685e-05	0.000390622168350455	5.43169403035029e-09	1.11106971697941e-05	0.00599400599400599	0.0180634754660935
CBM37	2.11575712251719e-05	2.91148523069722e-10	2.92629319361403e-06	1.24086377611358e-05	1.1031131207716e-10	1.58337464754268e-06	0.00699300699300699	0.0201014060314989
CBM93	8.22221462446444e-05	1.40829382254097e-09	6.4358687482983e-06	0.000109045667939196	1.51897595788643e-09	5.87555791913034e-06	0.00699300699300699	0.0201014060314989
PL8	0.00015967618939749	7.45579096314671e-09	1.48083749785152e-05	0.000259341749780695	3.38819355224956e-08	2.77496664691241e-05	0.00699300699300699	0.0201014060314989
GH3	0.00248876003348718	1.70527662961755e-07	7.08203325244605e-05	0.00279742002414691	3.38582752817609e-07	8.77215057100399e-05	0.00799200799200799	0.0226249591696524
GH177	9.78570253806492e-06	4.77214181785836e-11	1.18472407036386e-06	1.68301628067971e-05	2.46790556468351e-10	2.36830662781904e-06	0.00899100899100899	0.0239986174049527
GH63	0.00011971292136807	5.10191837115214e-09	1.22497519436495e-05	0.000163733591367778	5.74035511098546e-09	1.14220232953168e-05	0.00899100899100899	0.0239986174049527
PL15	4.24222557951289e-05	1.68637796359198e-09	7.04268073040034e-06	7.21350490120059e-05	3.97789227681237e-09	9.50824077602301e-06	0.00899100899100899	0.0239986174049527
PL26	5.87437466676641e-05	1.02945897823298e-09	5.50256351550316e-06	8.71481448005565e-05	2.40968216744357e-09	7.40037186940871e-06	0.00899100899100899	0.0239986174049527
GH107	1.4897486810046e-07	1.74975706324781e-13	7.17380255071884e-08	5.10622165848702e-09	5.62030618387161e-16	3.57399260563907e-09	0.00999000999000999	0.0255693031711825
GH172	0.000134225793248125	7.66124639203976e-09	1.50110218251944e-05	0.00020341406279312	1.90176302993843e-08	2.07898742285891e-05	0.00999000999000999	0.0255693031711825
PL9	0.000145980474004611	1.15868010282828e-08	1.8460451390411e-05	9.32669946821863e-05	3.39914456133232e-09	8.78938481833771e-06	0.00999000999000999	0.0255693031711825
GT9	0.000416890027296821	1.16688922379014e-08	1.85257311024276e-05	0.000493411179521837	2.49548424975205e-08	2.38150270062262e-05	0.010989010989011	0.0273762005952794
PL38	2.49228113052992e-05	5.76107710749706e-10	4.11635086378881e-06	4.01868171826695e-05	9.25255507690699e-10	4.5856879817207e-06	0.010989010989011	0.0273762005952794
AA3	9.68784367884132e-05	1.52252306591499e-09	6.69179274738618e-06	7.79348707591161e-05	6.27317182964043e-10	3.77587191304581e-06	0.011988011988012	0.0283527969341214
GH44	2.66477970264104e-06	1.74002679673971e-11	7.1538282567894e-07	7.68332868778764e-06	1.59575117113684e-10	1.90439155824877e-06	0.011988011988012	0.0283527969341214
GT33	4.37210858473234e-05	2.49774434957596e-10	2.71040714847742e-06	5.62286029061198e-05	6.61774032336126e-10	3.8781850029015e-06	0.011988011988012	0.0283527969341214
PL40	5.60043742532153e-05	1.76098127763607e-09	7.196774762996e-06	9.38120248079571e-05	6.62983270728676e-09	1.22750973957317e-05	0.011988011988012	0.0283527969341214
GT4	0.00506171607124915	4.19589941140127e-07	0.000111089516254993	0.00544841200217835	3.51311445875292e-07	8.93551959464041e-05	0.012987012987013	0.0303315858868153
CBM66	7.10902089640521e-05	1.34249658949615e-09	6.28372451725172e-06	5.30849139087363e-05	5.7275160055051e-10	3.60791932153331e-06	0.013986013986014	0.0318680827328641
GH116	4.52776739043512e-05	1.55289719601086e-09	6.75821329505779e-06	7.72792793751651e-05	5.14104680006136e-09	1.08093465449428e-05	0.013986013986014	0.0318680827328641
CBM62	0.000120294466199459	4.44038289498516e-09	1.14280136905469e-05	0.000161707739285088	8.8714910617437e-09	1.41994646680011e-05	0.014985014985015	0.0333314130624344
GH146	0.000124275734119084	4.81895829769242e-09	1.19052117822065e-05	0.000185086756504447	1.89195238399831e-08	2.07361804144697e-05	0.014985014985015	0.0333314130624344
GT28	0.000572468822070638	1.32576965737705e-08	1.97467023112651e-05	0.000512966481223903	9.059475779281e-09	1.43491176314727e-05	0.016983016983017	0.0373311826299265
GH105	0.000698707071071863	6.71234119430546e-08	4.44321730092636e-05	0.000849197549692832	1.04048957113967e-07	4.86286852106598e-05	0.017982017982018	0.039067516705737
GT22	8.58704893261188e-05	1.21444705365203e-09	5.97654005171601e-06	6.64901412068278e-05	1.28691480633211e-09	5.40814790665669e-06	0.018981018981019	0.0407639350556668
CBM23	1.26717672044505e-05	1.16824181540739e-10	1.85364649796921e-06	2.06290931294466e-05	4.0562245762019e-10	3.0362299350742e-06	0.01998001998002	0.0414790918110294
CBM59	3.37159627743906e-07	1.61371056634061e-12	2.17857924989214e-07	2.55533064520537e-08	5.6168083862973e-15	1.12984395405831e-08	0.01998001998002	0.0414790918110294
GH5	0.00088420012208482	7.00854432755357e-08	4.54019445280433e-05	0.00104550699054089	1.12954464072544e-07	5.06670199512428e-05	0.01998001998002	0.0414790918110294
GH10	0.000251347794587068	7.0720559161467e-09	1.44222621177314e-05	0.000299131509389451	9.38112166132277e-09	1.46016201321842e-05	0.022977022977023	0.0466639782874081
GT90	0.000129377585043136	5.81283917246308e-09	1.30753913139768e-05	9.52556236716397e-05	2.43780977242106e-09	7.44343788548169e-06	0.022977022977023	0.0466639782874081
GH16	0.000371390932201584	1.15332663430208e-08	1.84177554542132e-05	0.000438742586968372	2.33482355520874e-08	2.30356618548913e-05	0.023976023976024	0.0481692679095826
CE8	0.000843549094237667	4.94200486926465e-08	3.81251995916266e-05	0.000744734301008829	2.36602177208682e-08	2.31890539032713e-05	0.024975024975025	0.0491199771446401
GH59	9.56775946117825e-06	1.59191196733069e-10	2.16381469205679e-06	1.70093262866977e-05	2.6239290243317e-10	2.44202273848941e-06	0.024975024975025	0.0491199771446401
