# Supplementary material for: Dysbiosis and unsustainable delayed gut microbiota development as non-invasive biomarkers for predicting autism spectrum disorder in Chinese children
Source: Front Microbiol. 2026 Jun 18;17:1753665. doi: 10.3389/fmicb.2026.1753665 (PMC13323027; doi:10.3389/fmicb.2026.1753665)
Supplement: Supplementary file 3 [file Data_Sheet_1.zip › Supplementary SR/stat_anosim p-value.txt]

Group	R-value	P-value
ASD-TD	0.1239	0.001
