# Supplementary material for: Dysbiosis and unsustainable delayed gut microbiota development as non-invasive biomarkers for predicting autism spectrum disorder in Chinese children
Source: Front Microbiol. 2026 Jun 18;17:1753665. doi: 10.3389/fmicb.2026.1753665 (PMC13323027; doi:10.3389/fmicb.2026.1753665)
Supplement: Supplementary file 4 [file Data_Sheet_2.zip]

Archive with 11 entries (10 files):
- co-occurrence/
- co-occurrence/ASDdiyinetwork.edge10.csv
- co-occurrence/ASDdiyinetwork.node10.csv
- co-occurrence/ASDgenus10.csv
- co-occurrence/ASDgenus_taxonomy10.csv
- co-occurrence/Annotation Information.csv
- co-occurrence/TDdiyinetwork.edge10.csv
- co-occurrence/TDdiyinetwork.node10.csv
- co-occurrence/TDgenus10.csv
- co-occurrence/TDgenus_taxonomy10.csv
- co-occurrence/co-occurrence Analysis process code.txt
