# Supplementary material for: Dysbiosis and unsustainable delayed gut microbiota development as non-invasive biomarkers for predicting autism spectrum disorder in Chinese children
Source: Front Microbiol. 2026 Jun 18;17:1753665. doi: 10.3389/fmicb.2026.1753665 (PMC13323027; doi:10.3389/fmicb.2026.1753665)
Supplement: Supplementary file 4 [file Data_Sheet_2.zip › co-occurrence/ASDdiyinetwork.edge10.csv]

source	target	weight	correlation	cor
otu 1	otu 2	1	1	1
otu 1	otu 6	1	1	1
otu 1	otu 10	1	1	1
otu 1	otu 13	1	1	1
otu 1	otu 40	1	1	1
otu 1	otu 52	1	1	1
otu 1	otu 88	1	1	1
otu 1	otu 101	1	1	1
otu 1	otu 163	0.717740562565273	0.717740562565273	1
otu 1	otu 187	1	1	1
otu 1	otu 245	1	1	1
otu 1	otu 261	0.717740562565273	0.717740562565273	1
otu 1	otu 274	1	1	1
otu 1	otu 285	0.717740562565273	0.717740562565273	1
otu 1	otu 388	1	1	1
otu 1	otu 393	0.717740562565273	0.717740562565273	1
otu 1	otu 403	0.717740562565273	0.717740562565273	1
otu 1	otu 684	1	1	1
otu 1	otu 774	1	1	1
otu 1	otu 823	1	1	1
otu 1	otu 853	1	1	1
otu 1	otu 882	0.717740562565273	0.717740562565273	1
otu 1	otu 889	1	1	1
otu 1	otu 948	1	1	1
otu 1	otu 967	0.717740562565273	0.717740562565273	1
otu 1	otu 973	1	1	1
otu 1	otu 1001	0.717740562565273	0.717740562565273	1
otu 1	otu 1005	0.717740562565273	0.717740562565273	1
otu 1	otu 1023	0.717740562565273	0.717740562565273	1
otu 1	otu 1051	1	1	1
otu 1	otu 1055	1	1	1
otu 1	otu 1056	1	1	1
otu 1	otu 1065	0.717740562565273	0.717740562565273	1
otu 1	otu 1069	1	1	1
otu 1	otu 1070	1	1	1
otu 1	otu 1077	1	1	1
otu 1	otu 1091	0.717740562565273	0.717740562565273	1
otu 1	otu 1092	0.717740562565273	0.717740562565273	1
otu 1	otu 1093	1	1	1
otu 1	otu 1110	1	1	1
otu 1	otu 1111	0.717740562565273	0.717740562565273	1
otu 1	otu 1113	1	1	1
otu 1	otu 1118	1	1	1
otu 1	otu 1158	1	1	1
otu 1	otu 1172	1	1	1
otu 1	otu 1178	1	1	1
otu 1	otu 1188	0.717740562565273	0.717740562565273	1
otu 1	otu 1199	1	1	1
otu 1	otu 1200	0.717740562565273	0.717740562565273	1
otu 1	otu 1206	1	1	1
otu 1	otu 1213	1	1	1
otu 1	otu 1234	1	1	1
otu 1	otu 1240	1	1	1
otu 1	otu 1278	1	1	1
otu 1	otu 1313	1	1	1
otu 1	otu 1428	1	1	1
otu 1	otu 1443	0.717740562565273	0.717740562565273	1
otu 1	otu 1468	1	1	1
otu 1	otu 1474	1	1	1
otu 1	otu 1475	0.717740562565273	0.717740562565273	1
otu 1	otu 1515	1	1	1
otu 1	otu 1530	1	1	1
otu 1	otu 1590	1	1	1
otu 2	otu 6	1	1	1
otu 2	otu 10	1	1	1
otu 2	otu 13	1	1	1
otu 2	otu 40	1	1	1
otu 2	otu 52	1	1	1
otu 2	otu 88	1	1	1
otu 2	otu 101	1	1	1
otu 2	otu 163	0.717740562565273	0.717740562565273	1
otu 2	otu 187	1	1	1
otu 2	otu 245	1	1	1
otu 2	otu 261	0.717740562565273	0.717740562565273	1
otu 2	otu 274	1	1	1
otu 2	otu 285	0.717740562565273	0.717740562565273	1
otu 2	otu 388	1	1	1
otu 2	otu 393	0.717740562565273	0.717740562565273	1
otu 2	otu 403	0.717740562565273	0.717740562565273	1
otu 2	otu 684	1	1	1
otu 2	otu 774	1	1	1
otu 2	otu 823	1	1	1
otu 2	otu 853	1	1	1
otu 2	otu 882	0.717740562565273	0.717740562565273	1
otu 2	otu 889	1	1	1
otu 2	otu 948	1	1	1
otu 2	otu 967	0.717740562565273	0.717740562565273	1
otu 2	otu 973	1	1	1
otu 2	otu 1001	0.717740562565273	0.717740562565273	1
otu 2	otu 1005	0.717740562565273	0.717740562565273	1
otu 2	otu 1023	0.717740562565273	0.717740562565273	1
otu 2	otu 1051	1	1	1
otu 2	otu 1055	1	1	1
otu 2	otu 1056	1	1	1
otu 2	otu 1065	0.717740562565273	0.717740562565273	1
otu 2	otu 1069	1	1	1
otu 2	otu 1070	1	1	1
otu 2	otu 1077	1	1	1
otu 2	otu 1091	0.717740562565273	0.717740562565273	1
otu 2	otu 1092	0.717740562565273	0.717740562565273	1
otu 2	otu 1093	1	1	1
otu 2	otu 1110	1	1	1
otu 2	otu 1111	0.717740562565273	0.717740562565273	1
otu 2	otu 1113	1	1	1
otu 2	otu 1118	1	1	1
otu 2	otu 1158	1	1	1
otu 2	otu 1172	1	1	1
otu 2	otu 1178	1	1	1
otu 2	otu 1188	0.717740562565273	0.717740562565273	1
otu 2	otu 1199	1	1	1
otu 2	otu 1200	0.717740562565273	0.717740562565273	1
otu 2	otu 1206	1	1	1
otu 2	otu 1213	1	1	1
otu 2	otu 1234	1	1	1
otu 2	otu 1240	1	1	1
otu 2	otu 1278	1	1	1
otu 2	otu 1313	1	1	1
otu 2	otu 1428	1	1	1
otu 2	otu 1443	0.717740562565273	0.717740562565273	1
otu 2	otu 1468	1	1	1
otu 2	otu 1474	1	1	1
otu 2	otu 1475	0.717740562565273	0.717740562565273	1
otu 2	otu 1515	1	1	1
otu 2	otu 1530	1	1	1
otu 2	otu 1590	1	1	1
otu 3	otu 156	0.717740562565273	0.717740562565273	1
otu 3	otu 231	1	1	1
otu 3	otu 280	0.717740562565273	0.717740562565273	1
otu 3	otu 300	1	1	1
otu 3	otu 821	0.717740562565273	0.717740562565273	1
otu 3	otu 863	1	1	1
otu 3	otu 866	1	1	1
otu 3	otu 921	1	1	1
otu 3	otu 926	0.717740562565273	0.717740562565273	1
otu 3	otu 933	1	1	1
otu 3	otu 937	1	1	1
otu 3	otu 950	1	1	1
otu 3	otu 976	1	1	1
otu 3	otu 993	1	1	1
otu 3	otu 1144	0.717740562565273	0.717740562565273	1
otu 3	otu 1402	0.717740562565273	0.717740562565273	1
otu 3	otu 1415	1	1	1
otu 3	otu 1417	1	1	1
otu 3	otu 1452	0.717740562565273	0.717740562565273	1
otu 4	otu 686	0.803776574885325	0.803776574885325	1
otu 4	otu 914	0.803776574885325	0.803776574885325	1
otu 5	otu 1588	0.71956169332147	0.71956169332147	1
otu 6	otu 10	1	1	1
otu 6	otu 13	1	1	1
otu 6	otu 40	1	1	1
otu 6	otu 52	1	1	1
otu 6	otu 88	1	1	1
otu 6	otu 101	1	1	1
otu 6	otu 163	0.717740562565273	0.717740562565273	1
otu 6	otu 187	1	1	1
otu 6	otu 245	1	1	1
otu 6	otu 261	0.717740562565273	0.717740562565273	1
otu 6	otu 274	1	1	1
otu 6	otu 285	0.717740562565273	0.717740562565273	1
otu 6	otu 388	1	1	1
otu 6	otu 393	0.717740562565273	0.717740562565273	1
otu 6	otu 403	0.717740562565273	0.717740562565273	1
otu 6	otu 684	1	1	1
otu 6	otu 774	1	1	1
otu 6	otu 823	1	1	1
otu 6	otu 853	1	1	1
otu 6	otu 882	0.717740562565273	0.717740562565273	1
otu 6	otu 889	1	1	1
otu 6	otu 948	1	1	1
otu 6	otu 967	0.717740562565273	0.717740562565273	1
otu 6	otu 973	1	1	1
otu 6	otu 1001	0.717740562565273	0.717740562565273	1
otu 6	otu 1005	0.717740562565273	0.717740562565273	1
otu 6	otu 1023	0.717740562565273	0.717740562565273	1
otu 6	otu 1051	1	1	1
otu 6	otu 1055	1	1	1
otu 6	otu 1056	1	1	1
otu 6	otu 1065	0.717740562565273	0.717740562565273	1
otu 6	otu 1069	1	1	1
otu 6	otu 1070	1	1	1
otu 6	otu 1077	1	1	1
otu 6	otu 1091	0.717740562565273	0.717740562565273	1
otu 6	otu 1092	0.717740562565273	0.717740562565273	1
otu 6	otu 1093	1	1	1
otu 6	otu 1110	1	1	1
otu 6	otu 1111	0.717740562565273	0.717740562565273	1
otu 6	otu 1113	1	1	1
otu 6	otu 1118	1	1	1
otu 6	otu 1158	1	1	1
otu 6	otu 1172	1	1	1
otu 6	otu 1178	1	1	1
otu 6	otu 1188	0.717740562565273	0.717740562565273	1
otu 6	otu 1199	1	1	1
otu 6	otu 1200	0.717740562565273	0.717740562565273	1
otu 6	otu 1206	1	1	1
otu 6	otu 1213	1	1	1
otu 6	otu 1234	1	1	1
otu 6	otu 1240	1	1	1
otu 6	otu 1278	1	1	1
otu 6	otu 1313	1	1	1
otu 6	otu 1428	1	1	1
otu 6	otu 1443	0.717740562565273	0.717740562565273	1
otu 6	otu 1468	1	1	1
otu 6	otu 1474	1	1	1
otu 6	otu 1475	0.717740562565273	0.717740562565273	1
otu 6	otu 1515	1	1	1
otu 6	otu 1530	1	1	1
otu 6	otu 1590	1	1	1
otu 7	otu 55	0.717740562565273	0.717740562565273	1
otu 7	otu 67	1	1	1
otu 7	otu 77	1	1	1
otu 7	otu 100	1	1	1
otu 7	otu 106	1	1	1
otu 7	otu 126	1	1	1
otu 7	otu 154	1	1	1
otu 7	otu 160	1	1	1
otu 7	otu 167	0.717740562565273	0.717740562565273	1
otu 7	otu 190	0.717740562565273	0.717740562565273	1
otu 7	otu 224	1	1	1
otu 7	otu 312	1	1	1
otu 7	otu 401	0.717740562565273	0.717740562565273	1
otu 7	otu 439	1	1	1
otu 7	otu 625	0.717740562565273	0.717740562565273	1
otu 7	otu 655	0.717740562565273	0.717740562565273	1
otu 7	otu 683	1	1	1
otu 7	otu 813	1	1	1
otu 7	otu 827	1	1	1
otu 7	otu 849	1	1	1
otu 7	otu 870	1	1	1
otu 7	otu 923	1	1	1
otu 7	otu 927	1	1	1
otu 7	otu 929	1	1	1
otu 7	otu 994	1	1	1
otu 7	otu 999	1	1	1
otu 7	otu 1011	1	1	1
otu 7	otu 1012	1	1	1
otu 7	otu 1020	1	1	1
otu 7	otu 1034	1	1	1
otu 7	otu 1042	0.717740562565273	0.717740562565273	1
otu 7	otu 1045	1	1	1
otu 7	otu 1074	1	1	1
otu 7	otu 1083	0.717740562565273	0.717740562565273	1
otu 7	otu 1104	1	1	1
otu 7	otu 1154	0.717740562565273	0.717740562565273	1
otu 7	otu 1162	1	1	1
otu 7	otu 1211	1	1	1
otu 7	otu 1269	1	1	1
otu 7	otu 1281	1	1	1
otu 7	otu 1283	1	1	1
otu 7	otu 1294	1	1	1
otu 7	otu 1314	1	1	1
otu 7	otu 1323	1	1	1
otu 7	otu 1350	0.717740562565273	0.717740562565273	1
otu 7	otu 1375	0.717740562565273	0.717740562565273	1
otu 7	otu 1386	0.717740562565273	0.717740562565273	1
otu 7	otu 1471	0.717740562565273	0.717740562565273	1
otu 7	otu 1477	1	1	1
otu 7	otu 1491	0.717740562565273	0.717740562565273	1
otu 7	otu 1529	1	1	1
otu 7	otu 1536	1	1	1
otu 7	otu 1552	1	1	1
otu 7	otu 1576	1	1	1
otu 7	otu 1584	0.717740562565273	0.717740562565273	1
otu 7	otu 1626	1	1	1
otu 7	otu 1636	1	1	1
otu 8	otu 42	0.886557609053071	0.886557609053071	1
otu 8	otu 45	0.749591273437274	0.749591273437274	1
otu 8	otu 119	0.878139520811188	0.878139520811188	1
otu 8	otu 244	0.839614470869868	0.839614470869868	1
otu 8	otu 618	0.708844637124082	0.708844637124082	1
otu 8	otu 634	0.750325447064538	0.750325447064538	1
otu 8	otu 663	0.789580657214741	0.789580657214741	1
otu 8	otu 728	0.90560907191628	0.90560907191628	1
otu 8	otu 901	0.997073170731707	0.997073170731707	1
otu 8	otu 986	0.730487804878049	0.730487804878049	1
otu 8	otu 1156	0.718051019986374	0.718051019986374	1
otu 8	otu 1174	0.71464002732254	0.71464002732254	1
otu 8	otu 1245	0.78880807340142	0.78880807340142	1
otu 8	otu 1321	0.743658536585366	0.743658536585366	1
otu 8	otu 1337	0.718051019986374	0.718051019986374	1
otu 8	otu 1347	0.706761766879018	0.706761766879018	1
otu 8	otu 1432	0.775287856668291	0.775287856668291	1
otu 8	otu 1520	0.997073170731707	0.997073170731707	1
otu 8	otu 1591	0.727560975609756	0.727560975609756	1
otu 8	otu 1603	0.728848072093987	0.728848072093987	1
otu 8	otu 1627	0.728848072093987	0.728848072093987	1
otu 9	otu 12	1	1	1
otu 9	otu 15	1	1	1
otu 9	otu 33	1	1	1
otu 9	otu 35	1	1	1
otu 9	otu 47	0.717740562565273	0.717740562565273	1
otu 9	otu 51	1	1	1
otu 9	otu 57	1	1	1
otu 9	otu 78	0.717740562565273	0.717740562565273	1
otu 9	otu 80	0.717740562565273	0.717740562565273	1
otu 9	otu 92	1	1	1
otu 9	otu 93	1	1	1
otu 9	otu 103	0.717740562565273	0.717740562565273	1
otu 9	otu 121	0.717740562565273	0.717740562565273	1
otu 9	otu 133	1	1	1
otu 9	otu 144	1	1	1
otu 9	otu 155	0.717740562565273	0.717740562565273	1
otu 9	otu 159	1	1	1
otu 9	otu 162	1	1	1
otu 9	otu 179	1	1	1
otu 9	otu 206	0.717740562565273	0.717740562565273	1
otu 9	otu 213	0.717740562565273	0.717740562565273	1
otu 9	otu 218	0.717740562565273	0.717740562565273	1
otu 9	otu 232	1	1	1
otu 9	otu 252	1	1	1
otu 9	otu 276	1	1	1
otu 9	otu 323	0.717740562565273	0.717740562565273	1
otu 9	otu 383	1	1	1
otu 9	otu 629	1	1	1
otu 9	otu 658	1	1	1
otu 9	otu 672	1	1	1
otu 9	otu 685	1	1	1
otu 9	otu 749	0.717740562565273	0.717740562565273	1
otu 9	otu 941	1	1	1
otu 9	otu 949	1	1	1
otu 9	otu 951	0.717740562565273	0.717740562565273	1
otu 9	otu 969	1	1	1
otu 9	otu 970	1	1	1
otu 9	otu 982	1	1	1
otu 9	otu 991	0.717740562565273	0.717740562565273	1
otu 9	otu 1004	1	1	1
otu 9	otu 1018	0.717740562565273	0.717740562565273	1
otu 9	otu 1027	1	1	1
otu 9	otu 1041	0.717740562565273	0.717740562565273	1
otu 9	otu 1062	1	1	1
otu 9	otu 1068	0.717740562565273	0.717740562565273	1
otu 9	otu 1082	0.717740562565273	0.717740562565273	1
otu 9	otu 1102	1	1	1
otu 9	otu 1103	0.717740562565273	0.717740562565273	1
otu 9	otu 1105	0.717740562565273	0.717740562565273	1
otu 9	otu 1107	0.717740562565273	0.717740562565273	1
otu 9	otu 1114	1	1	1
otu 9	otu 1173	1	1	1
otu 9	otu 1183	0.717740562565273	0.717740562565273	1
otu 9	otu 1190	1	1	1
otu 9	otu 1195	0.717740562565273	0.717740562565273	1
otu 9	otu 1230	1	1	1
otu 9	otu 1238	0.717740562565273	0.717740562565273	1
otu 9	otu 1243	1	1	1
otu 9	otu 1258	0.717740562565273	0.717740562565273	1
otu 9	otu 1261	1	1	1
otu 9	otu 1267	0.717740562565273	0.717740562565273	1
otu 9	otu 1276	1	1	1
otu 9	otu 1336	1	1	1
otu 9	otu 1338	1	1	1
otu 9	otu 1347	0.717740562565273	0.717740562565273	1
otu 9	otu 1348	1	1	1
otu 9	otu 1370	1	1	1
otu 9	otu 1376	0.717740562565273	0.717740562565273	1
otu 9	otu 1389	1	1	1
otu 9	otu 1425	1	1	1
otu 9	otu 1427	0.717740562565273	0.717740562565273	1
otu 9	otu 1441	1	1	1
otu 9	otu 1476	0.717740562565273	0.717740562565273	1
otu 9	otu 1527	1	1	1
otu 9	otu 1528	1	1	1
otu 9	otu 1561	1	1	1
otu 9	otu 1581	0.717740562565273	0.717740562565273	1
otu 9	otu 1582	1	1	1
otu 9	otu 1587	1	1	1
otu 9	otu 1596	0.717740562565273	0.717740562565273	1
otu 9	otu 1603	0.717740562565273	0.717740562565273	1
otu 9	otu 1613	1	1	1
otu 9	otu 1624	1	1	1
otu 9	otu 1627	0.717740562565273	0.717740562565273	1
otu 10	otu 13	1	1	1
otu 10	otu 40	1	1	1
otu 10	otu 52	1	1	1
otu 10	otu 88	1	1	1
otu 10	otu 101	1	1	1
otu 10	otu 163	0.717740562565273	0.717740562565273	1
otu 10	otu 187	1	1	1
otu 10	otu 245	1	1	1
otu 10	otu 261	0.717740562565273	0.717740562565273	1
otu 10	otu 274	1	1	1
otu 10	otu 285	0.717740562565273	0.717740562565273	1
otu 10	otu 388	1	1	1
otu 10	otu 393	0.717740562565273	0.717740562565273	1
otu 10	otu 403	0.717740562565273	0.717740562565273	1
otu 10	otu 684	1	1	1
otu 10	otu 774	1	1	1
otu 10	otu 823	1	1	1
otu 10	otu 853	1	1	1
otu 10	otu 882	0.717740562565273	0.717740562565273	1
otu 10	otu 889	1	1	1
otu 10	otu 948	1	1	1
otu 10	otu 967	0.717740562565273	0.717740562565273	1
otu 10	otu 973	1	1	1
otu 10	otu 1001	0.717740562565273	0.717740562565273	1
otu 10	otu 1005	0.717740562565273	0.717740562565273	1
otu 10	otu 1023	0.717740562565273	0.717740562565273	1
otu 10	otu 1051	1	1	1
otu 10	otu 1055	1	1	1
otu 10	otu 1056	1	1	1
otu 10	otu 1065	0.717740562565273	0.717740562565273	1
otu 10	otu 1069	1	1	1
otu 10	otu 1070	1	1	1
otu 10	otu 1077	1	1	1
otu 10	otu 1091	0.717740562565273	0.717740562565273	1
otu 10	otu 1092	0.717740562565273	0.717740562565273	1
otu 10	otu 1093	1	1	1
otu 10	otu 1110	1	1	1
otu 10	otu 1111	0.717740562565273	0.717740562565273	1
otu 10	otu 1113	1	1	1
otu 10	otu 1118	1	1	1
otu 10	otu 1158	1	1	1
otu 10	otu 1172	1	1	1
otu 10	otu 1178	1	1	1
otu 10	otu 1188	0.717740562565273	0.717740562565273	1
otu 10	otu 1199	1	1	1
otu 10	otu 1200	0.717740562565273	0.717740562565273	1
otu 10	otu 1206	1	1	1
otu 10	otu 1213	1	1	1
otu 10	otu 1234	1	1	1
otu 10	otu 1240	1	1	1
otu 10	otu 1278	1	1	1
otu 10	otu 1313	1	1	1
otu 10	otu 1428	1	1	1
otu 10	otu 1443	0.717740562565273	0.717740562565273	1
otu 10	otu 1468	1	1	1
otu 10	otu 1474	1	1	1
otu 10	otu 1475	0.717740562565273	0.717740562565273	1
otu 10	otu 1515	1	1	1
otu 10	otu 1530	1	1	1
otu 10	otu 1590	1	1	1
otu 11	otu 124	0.715479724304076	0.715479724304076	1
otu 11	otu 161	0.712739162490526	0.712739162490526	1
otu 11	otu 250	0.714228271357524	0.714228271357524	1
otu 11	otu 255	0.732664995822891	0.732664995822891	1
otu 11	otu 256	0.704774455901084	0.704774455901084	1
otu 11	otu 340	0.78483199299562	0.78483199299562	1
otu 11	otu 343	0.733804273966258	0.733804273966258	1
otu 11	otu 413	0.717465787042861	0.717465787042861	1
otu 11	otu 425	0.713200561261314	0.713200561261314	1
otu 11	otu 436	0.745756613863175	0.745756613863175	1
otu 11	otu 531	0.705384827248026	0.705384827248026	1
otu 11	otu 532	0.821306070450185	0.821306070450185	1
otu 11	otu 544	0.703815796473425	0.703815796473425	1
otu 11	otu 563	0.723628091311723	0.723628091311723	1
otu 11	otu 566	0.78334408083864	0.78334408083864	1
otu 11	otu 574	0.793176148308597	0.793176148308597	1
otu 11	otu 584	0.709945838258696	0.709945838258696	1
otu 11	otu 585	0.747292673772565	0.747292673772565	1
otu 11	otu 593	0.77923033811598	0.77923033811598	1
otu 11	otu 637	0.784922647016116	0.784922647016116	1
otu 11	otu 651	0.731153370737087	0.731153370737087	1
otu 11	otu 673	0.731662489557226	0.731662489557226	1
otu 11	otu 1000	0.721669639851585	0.721669639851585	1
otu 11	otu 1048	0.706446463499651	0.706446463499651	1
otu 11	otu 1066	0.739989215775297	0.739989215775297	1
otu 11	otu 1115	0.781244918023229	0.781244918023229	1
otu 11	otu 1207	0.885952600347275	0.885952600347275	1
otu 11	otu 1495	0.717453506269954	0.717453506269954	1
otu 12	otu 15	1	1	1
otu 12	otu 33	1	1	1
otu 12	otu 35	1	1	1
otu 12	otu 47	0.717740562565273	0.717740562565273	1
otu 12	otu 51	1	1	1
otu 12	otu 57	1	1	1
otu 12	otu 78	0.717740562565273	0.717740562565273	1
otu 12	otu 80	0.717740562565273	0.717740562565273	1
otu 12	otu 92	1	1	1
otu 12	otu 93	1	1	1
otu 12	otu 103	0.717740562565273	0.717740562565273	1
otu 12	otu 121	0.717740562565273	0.717740562565273	1
otu 12	otu 133	1	1	1
otu 12	otu 144	1	1	1
otu 12	otu 155	0.717740562565273	0.717740562565273	1
otu 12	otu 159	1	1	1
otu 12	otu 162	1	1	1
otu 12	otu 179	1	1	1
otu 12	otu 206	0.717740562565273	0.717740562565273	1
otu 12	otu 213	0.717740562565273	0.717740562565273	1
otu 12	otu 218	0.717740562565273	0.717740562565273	1
otu 12	otu 232	1	1	1
otu 12	otu 252	1	1	1
otu 12	otu 276	1	1	1
otu 12	otu 323	0.717740562565273	0.717740562565273	1
otu 12	otu 383	1	1	1
otu 12	otu 629	1	1	1
otu 12	otu 658	1	1	1
otu 12	otu 672	1	1	1
otu 12	otu 685	1	1	1
otu 12	otu 749	0.717740562565273	0.717740562565273	1
otu 12	otu 941	1	1	1
otu 12	otu 949	1	1	1
otu 12	otu 951	0.717740562565273	0.717740562565273	1
otu 12	otu 969	1	1	1
otu 12	otu 970	1	1	1
otu 12	otu 982	1	1	1
otu 12	otu 991	0.717740562565273	0.717740562565273	1
otu 12	otu 1004	1	1	1
otu 12	otu 1018	0.717740562565273	0.717740562565273	1
otu 12	otu 1027	1	1	1
otu 12	otu 1041	0.717740562565273	0.717740562565273	1
otu 12	otu 1062	1	1	1
otu 12	otu 1068	0.717740562565273	0.717740562565273	1
otu 12	otu 1082	0.717740562565273	0.717740562565273	1
otu 12	otu 1102	1	1	1
otu 12	otu 1103	0.717740562565273	0.717740562565273	1
otu 12	otu 1105	0.717740562565273	0.717740562565273	1
otu 12	otu 1107	0.717740562565273	0.717740562565273	1
otu 12	otu 1114	1	1	1
otu 12	otu 1173	1	1	1
otu 12	otu 1183	0.717740562565273	0.717740562565273	1
otu 12	otu 1190	1	1	1
otu 12	otu 1195	0.717740562565273	0.717740562565273	1
otu 12	otu 1230	1	1	1
otu 12	otu 1238	0.717740562565273	0.717740562565273	1
otu 12	otu 1243	1	1	1
otu 12	otu 1258	0.717740562565273	0.717740562565273	1
otu 12	otu 1261	1	1	1
otu 12	otu 1267	0.717740562565273	0.717740562565273	1
otu 12	otu 1276	1	1	1
otu 12	otu 1336	1	1	1
otu 12	otu 1338	1	1	1
otu 12	otu 1347	0.717740562565273	0.717740562565273	1
otu 12	otu 1348	1	1	1
otu 12	otu 1370	1	1	1
otu 12	otu 1376	0.717740562565273	0.717740562565273	1
otu 12	otu 1389	1	1	1
otu 12	otu 1425	1	1	1
otu 12	otu 1427	0.717740562565273	0.717740562565273	1
otu 12	otu 1441	1	1	1
otu 12	otu 1476	0.717740562565273	0.717740562565273	1
otu 12	otu 1527	1	1	1
otu 12	otu 1528	1	1	1
otu 12	otu 1561	1	1	1
otu 12	otu 1581	0.717740562565273	0.717740562565273	1
otu 12	otu 1582	1	1	1
otu 12	otu 1587	1	1	1
otu 12	otu 1596	0.717740562565273	0.717740562565273	1
otu 12	otu 1603	0.717740562565273	0.717740562565273	1
otu 12	otu 1613	1	1	1
otu 12	otu 1624	1	1	1
otu 12	otu 1627	0.717740562565273	0.717740562565273	1
otu 13	otu 40	1	1	1
otu 13	otu 52	1	1	1
otu 13	otu 88	1	1	1
otu 13	otu 101	1	1	1
otu 13	otu 163	0.717740562565273	0.717740562565273	1
otu 13	otu 187	1	1	1
otu 13	otu 245	1	1	1
otu 13	otu 261	0.717740562565273	0.717740562565273	1
otu 13	otu 274	1	1	1
otu 13	otu 285	0.717740562565273	0.717740562565273	1
otu 13	otu 388	1	1	1
otu 13	otu 393	0.717740562565273	0.717740562565273	1
otu 13	otu 403	0.717740562565273	0.717740562565273	1
otu 13	otu 684	1	1	1
otu 13	otu 774	1	1	1
otu 13	otu 823	1	1	1
otu 13	otu 853	1	1	1
otu 13	otu 882	0.717740562565273	0.717740562565273	1
otu 13	otu 889	1	1	1
otu 13	otu 948	1	1	1
otu 13	otu 967	0.717740562565273	0.717740562565273	1
otu 13	otu 973	1	1	1
otu 13	otu 1001	0.717740562565273	0.717740562565273	1
otu 13	otu 1005	0.717740562565273	0.717740562565273	1
otu 13	otu 1023	0.717740562565273	0.717740562565273	1
otu 13	otu 1051	1	1	1
otu 13	otu 1055	1	1	1
otu 13	otu 1056	1	1	1
otu 13	otu 1065	0.717740562565273	0.717740562565273	1
otu 13	otu 1069	1	1	1
otu 13	otu 1070	1	1	1
otu 13	otu 1077	1	1	1
otu 13	otu 1091	0.717740562565273	0.717740562565273	1
otu 13	otu 1092	0.717740562565273	0.717740562565273	1
otu 13	otu 1093	1	1	1
otu 13	otu 1110	1	1	1
otu 13	otu 1111	0.717740562565273	0.717740562565273	1
otu 13	otu 1113	1	1	1
otu 13	otu 1118	1	1	1
otu 13	otu 1158	1	1	1
otu 13	otu 1172	1	1	1
otu 13	otu 1178	1	1	1
otu 13	otu 1188	0.717740562565273	0.717740562565273	1
otu 13	otu 1199	1	1	1
otu 13	otu 1200	0.717740562565273	0.717740562565273	1
otu 13	otu 1206	1	1	1
otu 13	otu 1213	1	1	1
otu 13	otu 1234	1	1	1
otu 13	otu 1240	1	1	1
otu 13	otu 1278	1	1	1
otu 13	otu 1313	1	1	1
otu 13	otu 1428	1	1	1
otu 13	otu 1443	0.717740562565273	0.717740562565273	1
otu 13	otu 1468	1	1	1
otu 13	otu 1474	1	1	1
otu 13	otu 1475	0.717740562565273	0.717740562565273	1
otu 13	otu 1515	1	1	1
otu 13	otu 1530	1	1	1
otu 13	otu 1590	1	1	1
otu 14	otu 227	0.803776574885325	0.803776574885325	1
otu 14	otu 978	0.717740562565273	0.717740562565273	1
otu 14	otu 1019	0.728848072093987	0.728848072093987	1
otu 14	otu 1296	0.800731966647123	0.800731966647123	1
otu 14	otu 1407	0.717740562565273	0.717740562565273	1
otu 15	otu 33	1	1	1
otu 15	otu 35	1	1	1
otu 15	otu 47	0.717740562565273	0.717740562565273	1
otu 15	otu 51	1	1	1
otu 15	otu 57	1	1	1
otu 15	otu 78	0.717740562565273	0.717740562565273	1
otu 15	otu 80	0.717740562565273	0.717740562565273	1
otu 15	otu 92	1	1	1
otu 15	otu 93	1	1	1
otu 15	otu 103	0.717740562565273	0.717740562565273	1
otu 15	otu 121	0.717740562565273	0.717740562565273	1
otu 15	otu 133	1	1	1
otu 15	otu 144	1	1	1
otu 15	otu 155	0.717740562565273	0.717740562565273	1
otu 15	otu 159	1	1	1
otu 15	otu 162	1	1	1
otu 15	otu 179	1	1	1
otu 15	otu 206	0.717740562565273	0.717740562565273	1
otu 15	otu 213	0.717740562565273	0.717740562565273	1
otu 15	otu 218	0.717740562565273	0.717740562565273	1
otu 15	otu 232	1	1	1
otu 15	otu 252	1	1	1
otu 15	otu 276	1	1	1
otu 15	otu 323	0.717740562565273	0.717740562565273	1
otu 15	otu 383	1	1	1
otu 15	otu 629	1	1	1
otu 15	otu 658	1	1	1
otu 15	otu 672	1	1	1
otu 15	otu 685	1	1	1
otu 15	otu 749	0.717740562565273	0.717740562565273	1
otu 15	otu 941	1	1	1
otu 15	otu 949	1	1	1
otu 15	otu 951	0.717740562565273	0.717740562565273	1
otu 15	otu 969	1	1	1
otu 15	otu 970	1	1	1
otu 15	otu 982	1	1	1
otu 15	otu 991	0.717740562565273	0.717740562565273	1
otu 15	otu 1004	1	1	1
otu 15	otu 1018	0.717740562565273	0.717740562565273	1
otu 15	otu 1027	1	1	1
otu 15	otu 1041	0.717740562565273	0.717740562565273	1
otu 15	otu 1062	1	1	1
otu 15	otu 1068	0.717740562565273	0.717740562565273	1
otu 15	otu 1082	0.717740562565273	0.717740562565273	1
otu 15	otu 1102	1	1	1
otu 15	otu 1103	0.717740562565273	0.717740562565273	1
otu 15	otu 1105	0.717740562565273	0.717740562565273	1
otu 15	otu 1107	0.717740562565273	0.717740562565273	1
otu 15	otu 1114	1	1	1
otu 15	otu 1173	1	1	1
otu 15	otu 1183	0.717740562565273	0.717740562565273	1
otu 15	otu 1190	1	1	1
otu 15	otu 1195	0.717740562565273	0.717740562565273	1
otu 15	otu 1230	1	1	1
otu 15	otu 1238	0.717740562565273	0.717740562565273	1
otu 15	otu 1243	1	1	1
otu 15	otu 1258	0.717740562565273	0.717740562565273	1
otu 15	otu 1261	1	1	1
otu 15	otu 1267	0.717740562565273	0.717740562565273	1
otu 15	otu 1276	1	1	1
otu 15	otu 1336	1	1	1
otu 15	otu 1338	1	1	1
otu 15	otu 1347	0.717740562565273	0.717740562565273	1
otu 15	otu 1348	1	1	1
otu 15	otu 1370	1	1	1
otu 15	otu 1376	0.717740562565273	0.717740562565273	1
otu 15	otu 1389	1	1	1
otu 15	otu 1425	1	1	1
otu 15	otu 1427	0.717740562565273	0.717740562565273	1
otu 15	otu 1441	1	1	1
otu 15	otu 1476	0.717740562565273	0.717740562565273	1
otu 15	otu 1527	1	1	1
otu 15	otu 1528	1	1	1
otu 15	otu 1561	1	1	1
otu 15	otu 1581	0.717740562565273	0.717740562565273	1
otu 15	otu 1582	1	1	1
otu 15	otu 1587	1	1	1
otu 15	otu 1596	0.717740562565273	0.717740562565273	1
otu 15	otu 1603	0.717740562565273	0.717740562565273	1
otu 15	otu 1613	1	1	1
otu 15	otu 1624	1	1	1
otu 15	otu 1627	0.717740562565273	0.717740562565273	1
otu 16	otu 18	0.819008329993592	0.819008329993592	1
otu 16	otu 19	0.716949445078721	0.716949445078721	1
otu 16	otu 20	0.956608097784568	0.956608097784568	1
otu 16	otu 110	0.868601986249045	0.868601986249045	1
otu 17	otu 978	0.717740562565273	0.717740562565273	1
otu 17	otu 1407	0.717740562565273	0.717740562565273	1
otu 18	otu 20	0.765681108507069	0.765681108507069	1
otu 18	otu 110	0.781877915033062	0.781877915033062	1
otu 19	otu 20	0.800397408628707	0.800397408628707	1
otu 20	otu 110	0.864935064935065	0.864935064935065	1
otu 23	otu 28	0.966386554621849	0.966386554621849	1
otu 23	otu 29	0.876613953203963	0.876613953203963	1
otu 23	otu 64	0.758308157168898	0.758308157168898	1
otu 23	otu 72	0.724675324675325	0.724675324675325	1
otu 23	otu 1282	0.863374013747331	0.863374013747331	1
otu 26	otu 1242	0.777136252801058	0.777136252801058	1
otu 27	otu 169	0.717740562565273	0.717740562565273	1
otu 27	otu 554	0.717740562565273	0.717740562565273	1
otu 27	otu 862	0.717740562565273	0.717740562565273	1
otu 27	otu 945	0.717740562565273	0.717740562565273	1
otu 27	otu 947	0.717740562565273	0.717740562565273	1
otu 27	otu 954	0.717740562565273	0.717740562565273	1
otu 27	otu 957	0.717740562565273	0.717740562565273	1
otu 27	otu 997	0.717740562565273	0.717740562565273	1
otu 27	otu 1022	0.717740562565273	0.717740562565273	1
otu 27	otu 1044	0.717740562565273	0.717740562565273	1
otu 27	otu 1078	0.717740562565273	0.717740562565273	1
otu 27	otu 1182	0.717740562565273	0.717740562565273	1
otu 27	otu 1209	0.717740562565273	0.717740562565273	1
otu 27	otu 1248	0.717740562565273	0.717740562565273	1
otu 27	otu 1275	0.717740562565273	0.717740562565273	1
otu 27	otu 1291	0.717740562565273	0.717740562565273	1
otu 27	otu 1341	0.717740562565273	0.717740562565273	1
otu 27	otu 1357	0.717740562565273	0.717740562565273	1
otu 27	otu 1439	0.717740562565273	0.717740562565273	1
otu 27	otu 1457	0.717740562565273	0.717740562565273	1
otu 27	otu 1465	0.717740562565273	0.717740562565273	1
otu 27	otu 1546	0.717740562565273	0.717740562565273	1
otu 27	otu 1593	0.717740562565273	0.717740562565273	1
otu 28	otu 29	0.926885173459166	0.926885173459166	1
otu 28	otu 64	0.801515713572455	0.801515713572455	1
otu 28	otu 1282	0.878605454493908	0.878605454493908	1
otu 29	otu 64	0.901055185033652	0.901055185033652	1
otu 29	otu 1282	0.800644343299696	0.800644343299696	1
otu 30	otu 152	0.722024454418821	0.722024454418821	1
otu 32	otu 38	0.747245522143921	0.747245522143921	1
otu 32	otu 310	0.875972689443348	0.875972689443348	1
otu 32	otu 523	0.724557937853093	0.724557937853093	1
otu 32	otu 1279	0.803776574885325	0.803776574885325	1
otu 32	otu 1460	0.726082803377876	0.726082803377876	1
otu 32	otu 1492	0.87930127471039	0.87930127471039	1
otu 33	otu 35	1	1	1
otu 33	otu 47	0.717740562565273	0.717740562565273	1
otu 33	otu 51	1	1	1
otu 33	otu 57	1	1	1
otu 33	otu 78	0.717740562565273	0.717740562565273	1
otu 33	otu 80	0.717740562565273	0.717740562565273	1
otu 33	otu 92	1	1	1
otu 33	otu 93	1	1	1
otu 33	otu 103	0.717740562565273	0.717740562565273	1
otu 33	otu 121	0.717740562565273	0.717740562565273	1
otu 33	otu 133	1	1	1
otu 33	otu 144	1	1	1
otu 33	otu 155	0.717740562565273	0.717740562565273	1
otu 33	otu 159	1	1	1
otu 33	otu 162	1	1	1
otu 33	otu 179	1	1	1
otu 33	otu 206	0.717740562565273	0.717740562565273	1
otu 33	otu 213	0.717740562565273	0.717740562565273	1
otu 33	otu 218	0.717740562565273	0.717740562565273	1
otu 33	otu 232	1	1	1
otu 33	otu 252	1	1	1
otu 33	otu 276	1	1	1
otu 33	otu 323	0.717740562565273	0.717740562565273	1
otu 33	otu 383	1	1	1
otu 33	otu 629	1	1	1
otu 33	otu 658	1	1	1
otu 33	otu 672	1	1	1
otu 33	otu 685	1	1	1
otu 33	otu 749	0.717740562565273	0.717740562565273	1
otu 33	otu 941	1	1	1
otu 33	otu 949	1	1	1
otu 33	otu 951	0.717740562565273	0.717740562565273	1
otu 33	otu 969	1	1	1
otu 33	otu 970	1	1	1
otu 33	otu 982	1	1	1
otu 33	otu 991	0.717740562565273	0.717740562565273	1
otu 33	otu 1004	1	1	1
otu 33	otu 1018	0.717740562565273	0.717740562565273	1
otu 33	otu 1027	1	1	1
otu 33	otu 1041	0.717740562565273	0.717740562565273	1
otu 33	otu 1062	1	1	1
otu 33	otu 1068	0.717740562565273	0.717740562565273	1
otu 33	otu 1082	0.717740562565273	0.717740562565273	1
otu 33	otu 1102	1	1	1
otu 33	otu 1103	0.717740562565273	0.717740562565273	1
otu 33	otu 1105	0.717740562565273	0.717740562565273	1
otu 33	otu 1107	0.717740562565273	0.717740562565273	1
otu 33	otu 1114	1	1	1
otu 33	otu 1173	1	1	1
otu 33	otu 1183	0.717740562565273	0.717740562565273	1
otu 33	otu 1190	1	1	1
otu 33	otu 1195	0.717740562565273	0.717740562565273	1
otu 33	otu 1230	1	1	1
otu 33	otu 1238	0.717740562565273	0.717740562565273	1
otu 33	otu 1243	1	1	1
otu 33	otu 1258	0.717740562565273	0.717740562565273	1
otu 33	otu 1261	1	1	1
otu 33	otu 1267	0.717740562565273	0.717740562565273	1
otu 33	otu 1276	1	1	1
otu 33	otu 1336	1	1	1
otu 33	otu 1338	1	1	1
otu 33	otu 1347	0.717740562565273	0.717740562565273	1
otu 33	otu 1348	1	1	1
otu 33	otu 1370	1	1	1
otu 33	otu 1376	0.717740562565273	0.717740562565273	1
otu 33	otu 1389	1	1	1
otu 33	otu 1425	1	1	1
otu 33	otu 1427	0.717740562565273	0.717740562565273	1
otu 33	otu 1441	1	1	1
otu 33	otu 1476	0.717740562565273	0.717740562565273	1
otu 33	otu 1527	1	1	1
otu 33	otu 1528	1	1	1
otu 33	otu 1561	1	1	1
otu 33	otu 1581	0.717740562565273	0.717740562565273	1
otu 33	otu 1582	1	1	1
otu 33	otu 1587	1	1	1
otu 33	otu 1596	0.717740562565273	0.717740562565273	1
otu 33	otu 1603	0.717740562565273	0.717740562565273	1
otu 33	otu 1613	1	1	1
otu 33	otu 1624	1	1	1
otu 33	otu 1627	0.717740562565273	0.717740562565273	1
otu 34	otu 218	0.728848072093987	0.728848072093987	1
otu 34	otu 602	0.704084638974173	0.704084638974173	1
otu 35	otu 47	0.717740562565273	0.717740562565273	1
otu 35	otu 51	1	1	1
otu 35	otu 57	1	1	1
otu 35	otu 78	0.717740562565273	0.717740562565273	1
otu 35	otu 80	0.717740562565273	0.717740562565273	1
otu 35	otu 92	1	1	1
otu 35	otu 93	1	1	1
otu 35	otu 103	0.717740562565273	0.717740562565273	1
otu 35	otu 121	0.717740562565273	0.717740562565273	1
otu 35	otu 133	1	1	1
otu 35	otu 144	1	1	1
otu 35	otu 155	0.717740562565273	0.717740562565273	1
otu 35	otu 159	1	1	1
otu 35	otu 162	1	1	1
otu 35	otu 179	1	1	1
otu 35	otu 206	0.717740562565273	0.717740562565273	1
otu 35	otu 213	0.717740562565273	0.717740562565273	1
otu 35	otu 218	0.717740562565273	0.717740562565273	1
otu 35	otu 232	1	1	1
otu 35	otu 252	1	1	1
otu 35	otu 276	1	1	1
otu 35	otu 323	0.717740562565273	0.717740562565273	1
otu 35	otu 383	1	1	1
otu 35	otu 629	1	1	1
otu 35	otu 658	1	1	1
otu 35	otu 672	1	1	1
otu 35	otu 685	1	1	1
otu 35	otu 749	0.717740562565273	0.717740562565273	1
otu 35	otu 941	1	1	1
otu 35	otu 949	1	1	1
otu 35	otu 951	0.717740562565273	0.717740562565273	1
otu 35	otu 969	1	1	1
otu 35	otu 970	1	1	1
otu 35	otu 982	1	1	1
otu 35	otu 991	0.717740562565273	0.717740562565273	1
otu 35	otu 1004	1	1	1
otu 35	otu 1018	0.717740562565273	0.717740562565273	1
otu 35	otu 1027	1	1	1
otu 35	otu 1041	0.717740562565273	0.717740562565273	1
otu 35	otu 1062	1	1	1
otu 35	otu 1068	0.717740562565273	0.717740562565273	1
otu 35	otu 1082	0.717740562565273	0.717740562565273	1
otu 35	otu 1102	1	1	1
otu 35	otu 1103	0.717740562565273	0.717740562565273	1
otu 35	otu 1105	0.717740562565273	0.717740562565273	1
otu 35	otu 1107	0.717740562565273	0.717740562565273	1
otu 35	otu 1114	1	1	1
otu 35	otu 1173	1	1	1
otu 35	otu 1183	0.717740562565273	0.717740562565273	1
otu 35	otu 1190	1	1	1
otu 35	otu 1195	0.717740562565273	0.717740562565273	1
otu 35	otu 1230	1	1	1
otu 35	otu 1238	0.717740562565273	0.717740562565273	1
otu 35	otu 1243	1	1	1
otu 35	otu 1258	0.717740562565273	0.717740562565273	1
otu 35	otu 1261	1	1	1
otu 35	otu 1267	0.717740562565273	0.717740562565273	1
otu 35	otu 1276	1	1	1
otu 35	otu 1336	1	1	1
otu 35	otu 1338	1	1	1
otu 35	otu 1347	0.717740562565273	0.717740562565273	1
otu 35	otu 1348	1	1	1
otu 35	otu 1370	1	1	1
otu 35	otu 1376	0.717740562565273	0.717740562565273	1
otu 35	otu 1389	1	1	1
otu 35	otu 1425	1	1	1
otu 35	otu 1427	0.717740562565273	0.717740562565273	1
otu 35	otu 1441	1	1	1
otu 35	otu 1476	0.717740562565273	0.717740562565273	1
otu 35	otu 1527	1	1	1
otu 35	otu 1528	1	1	1
otu 35	otu 1561	1	1	1
otu 35	otu 1581	0.717740562565273	0.717740562565273	1
otu 35	otu 1582	1	1	1
otu 35	otu 1587	1	1	1
otu 35	otu 1596	0.717740562565273	0.717740562565273	1
otu 35	otu 1603	0.717740562565273	0.717740562565273	1
otu 35	otu 1613	1	1	1
otu 35	otu 1624	1	1	1
otu 35	otu 1627	0.717740562565273	0.717740562565273	1
otu 36	otu 60	1	1	1
otu 36	otu 63	1	1	1
otu 36	otu 118	1	1	1
otu 36	otu 140	1	1	1
otu 36	otu 198	1	1	1
otu 36	otu 368	0.717740562565273	0.717740562565273	1
otu 36	otu 748	1	1	1
otu 36	otu 871	1	1	1
otu 36	otu 893	0.717740562565273	0.717740562565273	1
otu 36	otu 913	1	1	1
otu 36	otu 924	1	1	1
otu 36	otu 1242	0.717740562565273	0.717740562565273	1
otu 36	otu 1249	0.717740562565273	0.717740562565273	1
otu 36	otu 1263	1	1	1
otu 36	otu 1295	0.717740562565273	0.717740562565273	1
otu 36	otu 1311	1	1	1
otu 36	otu 1319	1	1	1
otu 36	otu 1354	1	1	1
otu 36	otu 1355	1	1	1
otu 36	otu 1359	1	1	1
otu 36	otu 1372	0.717740562565273	0.717740562565273	1
otu 36	otu 1382	0.717740562565273	0.717740562565273	1
otu 36	otu 1426	1	1	1
otu 36	otu 1451	1	1	1
otu 36	otu 1542	1	1	1
otu 36	otu 1617	1	1	1
otu 36	otu 1618	1	1	1
otu 36	otu 1619	1	1	1
otu 39	otu 78	0.828894592850492	0.828894592850492	1
otu 39	otu 103	0.828894592850492	0.828894592850492	1
otu 39	otu 155	0.828894592850492	0.828894592850492	1
otu 39	otu 157	0.86154881995283	0.86154881995283	1
otu 39	otu 259	1	1	1
otu 39	otu 393	0.827372288731391	0.827372288731391	1
otu 39	otu 403	0.827372288731391	0.827372288731391	1
otu 39	otu 640	0.86154881995283	0.86154881995283	1
otu 39	otu 749	0.828894592850492	0.828894592850492	1
otu 39	otu 797	0.749261019169258	0.749261019169258	1
otu 39	otu 882	0.827372288731391	0.827372288731391	1
otu 39	otu 903	0.842686836772923	0.842686836772923	1
otu 39	otu 1005	0.827372288731391	0.827372288731391	1
otu 39	otu 1041	0.828894592850492	0.828894592850492	1
otu 39	otu 1065	0.827372288731391	0.827372288731391	1
otu 39	otu 1091	0.827372288731391	0.827372288731391	1
otu 39	otu 1111	0.827372288731391	0.827372288731391	1
otu 39	otu 1137	0.86154881995283	0.86154881995283	1
otu 39	otu 1183	0.828894592850492	0.828894592850492	1
otu 39	otu 1200	0.827372288731391	0.827372288731391	1
otu 39	otu 1259	0.79864069629003	0.79864069629003	1
otu 39	otu 1376	0.828894592850492	0.828894592850492	1
otu 39	otu 1596	0.828894592850492	0.828894592850492	1
otu 40	otu 52	1	1	1
otu 40	otu 88	1	1	1
otu 40	otu 101	1	1	1
otu 40	otu 163	0.717740562565273	0.717740562565273	1
otu 40	otu 187	1	1	1
otu 40	otu 245	1	1	1
otu 40	otu 261	0.717740562565273	0.717740562565273	1
otu 40	otu 274	1	1	1
otu 40	otu 285	0.717740562565273	0.717740562565273	1
otu 40	otu 388	1	1	1
otu 40	otu 393	0.717740562565273	0.717740562565273	1
otu 40	otu 403	0.717740562565273	0.717740562565273	1
otu 40	otu 684	1	1	1
otu 40	otu 774	1	1	1
otu 40	otu 823	1	1	1
otu 40	otu 853	1	1	1
otu 40	otu 882	0.717740562565273	0.717740562565273	1
otu 40	otu 889	1	1	1
otu 40	otu 948	1	1	1
otu 40	otu 967	0.717740562565273	0.717740562565273	1
otu 40	otu 973	1	1	1
otu 40	otu 1001	0.717740562565273	0.717740562565273	1
otu 40	otu 1005	0.717740562565273	0.717740562565273	1
otu 40	otu 1023	0.717740562565273	0.717740562565273	1
otu 40	otu 1051	1	1	1
otu 40	otu 1055	1	1	1
otu 40	otu 1056	1	1	1
otu 40	otu 1065	0.717740562565273	0.717740562565273	1
otu 40	otu 1069	1	1	1
otu 40	otu 1070	1	1	1
otu 40	otu 1077	1	1	1
otu 40	otu 1091	0.717740562565273	0.717740562565273	1
otu 40	otu 1092	0.717740562565273	0.717740562565273	1
otu 40	otu 1093	1	1	1
otu 40	otu 1110	1	1	1
otu 40	otu 1111	0.717740562565273	0.717740562565273	1
otu 40	otu 1113	1	1	1
otu 40	otu 1118	1	1	1
otu 40	otu 1158	1	1	1
otu 40	otu 1172	1	1	1
otu 40	otu 1178	1	1	1
otu 40	otu 1188	0.717740562565273	0.717740562565273	1
otu 40	otu 1199	1	1	1
otu 40	otu 1200	0.717740562565273	0.717740562565273	1
otu 40	otu 1206	1	1	1
otu 40	otu 1213	1	1	1
otu 40	otu 1234	1	1	1
otu 40	otu 1240	1	1	1
otu 40	otu 1278	1	1	1
otu 40	otu 1313	1	1	1
otu 40	otu 1428	1	1	1
otu 40	otu 1443	0.717740562565273	0.717740562565273	1
otu 40	otu 1468	1	1	1
otu 40	otu 1474	1	1	1
otu 40	otu 1475	0.717740562565273	0.717740562565273	1
otu 40	otu 1515	1	1	1
otu 40	otu 1530	1	1	1
otu 40	otu 1590	1	1	1
otu 42	otu 45	0.816528416203775	0.816528416203775	1
otu 42	otu 65	0.740791975879848	0.740791975879848	1
otu 42	otu 119	0.773038229376258	0.773038229376258	1
otu 42	otu 221	0.724043767990685	0.724043767990685	1
otu 42	otu 244	0.739089841595825	0.739089841595825	1
otu 42	otu 359	0.78150897157466	0.78150897157466	1
otu 42	otu 385	0.791753198433572	0.791753198433572	1
otu 42	otu 618	0.783853943035964	0.783853943035964	1
otu 42	otu 668	0.70551948985065	0.70551948985065	1
otu 42	otu 728	0.803621730382294	0.803621730382294	1
otu 42	otu 901	0.891874296363734	0.891874296363734	1
otu 42	otu 1156	0.792391966645298	0.792391966645298	1
otu 42	otu 1174	0.7876725096093	0.7876725096093	1
otu 42	otu 1245	0.870474608614999	0.870474608614999	1
otu 42	otu 1270	0.773228920293537	0.773228920293537	1
otu 42	otu 1286	0.750233264671425	0.750233264671425	1
otu 42	otu 1337	0.792391966645298	0.792391966645298	1
otu 42	otu 1520	0.891874296363734	0.891874296363734	1
otu 42	otu 1568	0.742326845320815	0.742326845320815	1
otu 42	otu 1592	0.782520291069931	0.782520291069931	1
otu 43	otu 96	0.997585513078471	0.997585513078471	1
otu 43	otu 102	0.902064613709171	0.902064613709171	1
otu 43	otu 108	0.890988181811957	0.890988181811957	1
otu 43	otu 138	0.707227193571926	0.707227193571926	1
otu 43	otu 183	0.763369498346622	0.763369498346622	1
otu 43	otu 219	0.766392743884628	0.766392743884628	1
otu 43	otu 251	0.797632947777361	0.797632947777361	1
otu 43	otu 765	0.715585217658149	0.715585217658149	1
otu 43	otu 880	0.755847251749269	0.755847251749269	1
otu 43	otu 998	0.795617450752024	0.795617450752024	1
otu 43	otu 1079	0.995975855130785	0.995975855130785	1
otu 43	otu 1180	0.999195171026157	0.999195171026157	1
otu 43	otu 1280	0.71398982122585	0.71398982122585	1
otu 43	otu 1315	0.740040241448692	0.740040241448692	1
otu 43	otu 1570	0.782516720087329	0.782516720087329	1
otu 43	otu 1589	0.893646525467288	0.893646525467288	1
otu 44	otu 54	0.831771795079644	0.831771795079644	1
otu 44	otu 134	0.709608966859347	0.709608966859347	1
otu 44	otu 199	0.82112980786148	0.82112980786148	1
otu 44	otu 201	0.723987909921584	0.723987909921584	1
otu 44	otu 263	0.709608966859347	0.709608966859347	1
otu 44	otu 287	0.704969365750706	0.704969365750706	1
otu 44	otu 297	0.704003102736693	0.704003102736693	1
otu 44	otu 600	0.709576078551069	0.709576078551069	1
otu 44	otu 667	0.743904993515328	0.743904993515328	1
otu 44	otu 803	0.70592522587037	0.70592522587037	1
otu 44	otu 897	0.844171566931857	0.844171566931857	1
otu 44	otu 992	0.708123432281108	0.708123432281108	1
otu 44	otu 1031	0.708674656172238	0.708674656172238	1
otu 44	otu 1312	0.709608966859347	0.709608966859347	1
otu 44	otu 1478	0.709608966859347	0.709608966859347	1
otu 44	otu 1524	0.708674656172238	0.708674656172238	1
otu 44	otu 1632	0.844504506787876	0.844504506787876	1
otu 45	otu 54	0.752313873305057	0.752313873305057	1
otu 45	otu 65	0.871834239184698	0.871834239184698	1
otu 45	otu 175	0.710420074685802	0.710420074685802	1
otu 45	otu 221	0.76633871863927	0.76633871863927	1
otu 45	otu 244	0.725341001228527	0.725341001228527	1
otu 45	otu 249	0.711878453038674	0.711878453038674	1
otu 45	otu 287	0.767112441824401	0.767112441824401	1
otu 45	otu 302	0.81762784250898	0.81762784250898	1
otu 45	otu 385	0.946544750197745	0.946544750197745	1
otu 45	otu 618	0.724033149171271	0.724033149171271	1
otu 45	otu 634	0.750552486187845	0.750552486187845	1
otu 45	otu 663	0.79505209281907	0.79505209281907	1
otu 45	otu 669	0.782512779401583	0.782512779401583	1
otu 45	otu 728	0.827864457915057	0.827864457915057	1
otu 45	otu 789	0.730171174436976	0.730171174436976	1
otu 45	otu 901	0.751793794319068	0.751793794319068	1
otu 45	otu 968	0.831789683826626	0.831789683826626	1
otu 45	otu 1061	0.799346078451704	0.799346078451704	1
otu 45	otu 1088	0.844505269702253	0.844505269702253	1
otu 45	otu 1156	0.950249426323763	0.950249426323763	1
otu 45	otu 1174	0.808714779606089	0.808714779606089	1
otu 45	otu 1245	0.948539297575366	0.948539297575366	1
otu 45	otu 1270	0.951043285493624	0.951043285493624	1
otu 45	otu 1337	0.835139846693901	0.835139846693901	1
otu 45	otu 1432	0.785459142521802	0.785459142521802	1
otu 45	otu 1490	0.804598936361268	0.804598936361268	1
otu 45	otu 1519	0.826104345720233	0.826104345720233	1
otu 45	otu 1520	0.751793794319068	0.751793794319068	1
otu 45	otu 1568	0.793481988697188	0.793481988697188	1
otu 45	otu 1592	0.832182320441989	0.832182320441989	1
otu 46	otu 81	0.703645687789501	0.703645687789501	1
otu 46	otu 99	0.7924617196702	0.7924617196702	1
otu 46	otu 120	0.706544593262517	0.706544593262517	1
otu 46	otu 147	0.752921424092509	0.752921424092509	1
otu 46	otu 151	0.762734798285414	0.762734798285414	1
otu 46	otu 216	0.70661141020791	0.70661141020791	1
otu 46	otu 302	0.742491286412137	0.742491286412137	1
otu 46	otu 354	0.711254170065379	0.711254170065379	1
otu 46	otu 399	0.720848056537102	0.720848056537102	1
otu 46	otu 1094	0.7521410951645	0.7521410951645	1
otu 47	otu 50	0.803776574885325	0.803776574885325	1
otu 47	otu 51	0.717740562565273	0.717740562565273	1
otu 47	otu 57	0.717740562565273	0.717740562565273	1
otu 47	otu 71	0.777136252801058	0.777136252801058	1
otu 47	otu 92	0.717740562565273	0.717740562565273	1
otu 47	otu 93	0.717740562565273	0.717740562565273	1
otu 47	otu 133	0.717740562565273	0.717740562565273	1
otu 47	otu 144	0.717740562565273	0.717740562565273	1
otu 47	otu 157	0.706761766879018	0.706761766879018	1
otu 47	otu 159	0.717740562565273	0.717740562565273	1
otu 47	otu 162	0.717740562565273	0.717740562565273	1
otu 47	otu 179	0.717740562565273	0.717740562565273	1
otu 47	otu 185	0.777136252801058	0.777136252801058	1
otu 47	otu 232	0.717740562565273	0.717740562565273	1
otu 47	otu 242	0.803776574885325	0.803776574885325	1
otu 47	otu 252	0.717740562565273	0.717740562565273	1
otu 47	otu 265	0.775613948681957	0.775613948681957	1
otu 47	otu 271	0.828894592850492	0.828894592850492	1
otu 47	otu 276	0.717740562565273	0.717740562565273	1
otu 47	otu 279	0.803776574885325	0.803776574885325	1
otu 47	otu 283	0.827372288731391	0.827372288731391	1
otu 47	otu 286	0.777136252801058	0.777136252801058	1
otu 47	otu 383	0.717740562565273	0.717740562565273	1
otu 47	otu 629	0.717740562565273	0.717740562565273	1
otu 47	otu 640	0.706761766879018	0.706761766879018	1
otu 47	otu 658	0.717740562565273	0.717740562565273	1
otu 47	otu 672	0.717740562565273	0.717740562565273	1
otu 47	otu 674	0.775613948681957	0.775613948681957	1
otu 47	otu 685	0.717740562565273	0.717740562565273	1
otu 47	otu 892	0.803776574885325	0.803776574885325	1
otu 47	otu 903	0.728848072093987	0.728848072093987	1
otu 47	otu 941	0.717740562565273	0.717740562565273	1
otu 47	otu 949	0.717740562565273	0.717740562565273	1
otu 47	otu 951	1	1	1
otu 47	otu 969	0.717740562565273	0.717740562565273	1
otu 47	otu 970	0.717740562565273	0.717740562565273	1
otu 47	otu 971	0.777136252801058	0.777136252801058	1
otu 47	otu 982	0.717740562565273	0.717740562565273	1
otu 47	otu 1004	0.717740562565273	0.717740562565273	1
otu 47	otu 1018	1	1	1
otu 47	otu 1027	0.717740562565273	0.717740562565273	1
otu 47	otu 1062	0.717740562565273	0.717740562565273	1
otu 47	otu 1102	0.717740562565273	0.717740562565273	1
otu 47	otu 1114	0.717740562565273	0.717740562565273	1
otu 47	otu 1169	0.828894592850492	0.828894592850492	1
otu 47	otu 1173	0.717740562565273	0.717740562565273	1
otu 47	otu 1177	0.777136252801058	0.777136252801058	1
otu 47	otu 1190	0.717740562565273	0.717740562565273	1
otu 47	otu 1230	0.717740562565273	0.717740562565273	1
otu 47	otu 1237	0.827372288731391	0.827372288731391	1
otu 47	otu 1243	0.717740562565273	0.717740562565273	1
otu 47	otu 1253	0.775613948681957	0.775613948681957	1
otu 47	otu 1261	0.717740562565273	0.717740562565273	1
otu 47	otu 1276	0.717740562565273	0.717740562565273	1
otu 47	otu 1280	0.828894592850492	0.828894592850492	1
otu 47	otu 1336	0.717740562565273	0.717740562565273	1
otu 47	otu 1338	0.717740562565273	0.717740562565273	1
otu 47	otu 1348	0.717740562565273	0.717740562565273	1
otu 47	otu 1370	0.717740562565273	0.717740562565273	1
otu 47	otu 1389	0.717740562565273	0.717740562565273	1
otu 47	otu 1425	0.717740562565273	0.717740562565273	1
otu 47	otu 1441	0.717740562565273	0.717740562565273	1
otu 47	otu 1488	0.706761766879018	0.706761766879018	1
otu 47	otu 1527	0.717740562565273	0.717740562565273	1
otu 47	otu 1528	0.717740562565273	0.717740562565273	1
otu 47	otu 1561	0.717740562565273	0.717740562565273	1
otu 47	otu 1570	0.777136252801058	0.777136252801058	1
otu 47	otu 1582	0.717740562565273	0.717740562565273	1
otu 47	otu 1587	0.717740562565273	0.717740562565273	1
otu 47	otu 1613	0.717740562565273	0.717740562565273	1
otu 47	otu 1624	0.717740562565273	0.717740562565273	1
otu 48	otu 89	0.906495186468057	0.906495186468057	1
otu 48	otu 194	0.704084638974173	0.704084638974173	1
otu 48	otu 204	0.860439291530483	0.860439291530483	1
otu 48	otu 210	0.702664978216054	0.702664978216054	1
otu 48	otu 218	0.728848072093987	0.728848072093987	1
otu 48	otu 225	0.717654720651259	0.717654720651259	1
otu 48	otu 262	0.814968253525351	0.814968253525351	1
otu 48	otu 361	0.785392792711931	0.785392792711931	1
otu 48	otu 660	0.766403142815091	0.766403142815091	1
otu 48	otu 1195	0.706761766879018	0.706761766879018	1
otu 48	otu 1391	0.764634146341463	0.764634146341463	1
otu 48	otu 1414	0.878191746288043	0.878191746288043	1
otu 48	otu 1446	0.791125824841385	0.791125824841385	1
otu 48	otu 1512	0.751793794319068	0.751793794319068	1
otu 48	otu 1581	0.706761766879018	0.706761766879018	1
otu 49	otu 1161	0.719269424027394	0.719269424027394	1
otu 50	otu 71	0.998738170347003	0.998738170347003	1
otu 50	otu 78	0.828894592850492	0.828894592850492	1
otu 50	otu 103	0.828894592850492	0.828894592850492	1
otu 50	otu 155	0.828894592850492	0.828894592850492	1
otu 50	otu 157	0.87930127471039	0.87930127471039	1
otu 50	otu 163	0.777136252801058	0.777136252801058	1
otu 50	otu 185	0.998738170347003	0.998738170347003	1
otu 50	otu 199	0.838248723083533	0.838248723083533	1
otu 50	otu 242	1	1	1
otu 50	otu 244	0.710543277546456	0.710543277546456	1
otu 50	otu 247	0.838248723083533	0.838248723083533	1
otu 50	otu 265	0.996214511041009	0.996214511041009	1
otu 50	otu 271	0.998738170347003	0.998738170347003	1
otu 50	otu 279	1	1	1
otu 50	otu 283	0.996214511041009	0.996214511041009	1
otu 50	otu 286	0.998738170347003	0.998738170347003	1
otu 50	otu 393	0.827372288731391	0.827372288731391	1
otu 50	otu 403	0.827372288731391	0.827372288731391	1
otu 50	otu 628	0.710543277546456	0.710543277546456	1
otu 50	otu 640	0.87930127471039	0.87930127471039	1
otu 50	otu 674	0.996214511041009	0.996214511041009	1
otu 50	otu 749	0.828894592850492	0.828894592850492	1
otu 50	otu 882	0.827372288731391	0.827372288731391	1
otu 50	otu 892	1	1	1
otu 50	otu 903	0.878191746288043	0.878191746288043	1
otu 50	otu 951	0.803776574885325	0.803776574885325	1
otu 50	otu 992	0.729106048915882	0.729106048915882	1
otu 50	otu 1005	0.827372288731391	0.827372288731391	1
otu 50	otu 1018	0.803776574885325	0.803776574885325	1
otu 50	otu 1041	0.828894592850492	0.828894592850492	1
otu 50	otu 1065	0.827372288731391	0.827372288731391	1
otu 50	otu 1091	0.827372288731391	0.827372288731391	1
otu 50	otu 1111	0.827372288731391	0.827372288731391	1
otu 50	otu 1169	0.998738170347003	0.998738170347003	1
otu 50	otu 1177	0.998738170347003	0.998738170347003	1
otu 50	otu 1183	0.828894592850492	0.828894592850492	1
otu 50	otu 1200	0.827372288731391	0.827372288731391	1
otu 50	otu 1253	0.996214511041009	0.996214511041009	1
otu 50	otu 1259	0.782516720087329	0.782516720087329	1
otu 50	otu 1321	0.840467779928228	0.840467779928228	1
otu 50	otu 1376	0.828894592850492	0.828894592850492	1
otu 50	otu 1487	0.842686836772923	0.842686836772923	1
otu 50	otu 1591	0.878191746288043	0.878191746288043	1
otu 50	otu 1596	0.828894592850492	0.828894592850492	1
otu 51	otu 57	1	1	1
otu 51	otu 78	0.717740562565273	0.717740562565273	1
otu 51	otu 80	0.717740562565273	0.717740562565273	1
otu 51	otu 92	1	1	1
otu 51	otu 93	1	1	1
otu 51	otu 103	0.717740562565273	0.717740562565273	1
otu 51	otu 121	0.717740562565273	0.717740562565273	1
otu 51	otu 133	1	1	1
otu 51	otu 144	1	1	1
otu 51	otu 155	0.717740562565273	0.717740562565273	1
otu 51	otu 159	1	1	1
otu 51	otu 162	1	1	1
otu 51	otu 179	1	1	1
otu 51	otu 206	0.717740562565273	0.717740562565273	1
otu 51	otu 213	0.717740562565273	0.717740562565273	1
otu 51	otu 218	0.717740562565273	0.717740562565273	1
otu 51	otu 232	1	1	1
otu 51	otu 252	1	1	1
otu 51	otu 276	1	1	1
otu 51	otu 323	0.717740562565273	0.717740562565273	1
otu 51	otu 383	1	1	1
otu 51	otu 629	1	1	1
otu 51	otu 658	1	1	1
otu 51	otu 672	1	1	1
otu 51	otu 685	1	1	1
otu 51	otu 749	0.717740562565273	0.717740562565273	1
otu 51	otu 941	1	1	1
otu 51	otu 949	1	1	1
otu 51	otu 951	0.717740562565273	0.717740562565273	1
otu 51	otu 969	1	1	1
otu 51	otu 970	1	1	1
otu 51	otu 982	1	1	1
otu 51	otu 991	0.717740562565273	0.717740562565273	1
otu 51	otu 1004	1	1	1
otu 51	otu 1018	0.717740562565273	0.717740562565273	1
otu 51	otu 1027	1	1	1
otu 51	otu 1041	0.717740562565273	0.717740562565273	1
otu 51	otu 1062	1	1	1
otu 51	otu 1068	0.717740562565273	0.717740562565273	1
otu 51	otu 1082	0.717740562565273	0.717740562565273	1
otu 51	otu 1102	1	1	1
otu 51	otu 1103	0.717740562565273	0.717740562565273	1
otu 51	otu 1105	0.717740562565273	0.717740562565273	1
otu 51	otu 1107	0.717740562565273	0.717740562565273	1
otu 51	otu 1114	1	1	1
otu 51	otu 1173	1	1	1
otu 51	otu 1183	0.717740562565273	0.717740562565273	1
otu 51	otu 1190	1	1	1
otu 51	otu 1195	0.717740562565273	0.717740562565273	1
otu 51	otu 1230	1	1	1
otu 51	otu 1238	0.717740562565273	0.717740562565273	1
otu 51	otu 1243	1	1	1
otu 51	otu 1258	0.717740562565273	0.717740562565273	1
otu 51	otu 1261	1	1	1
otu 51	otu 1267	0.717740562565273	0.717740562565273	1
otu 51	otu 1276	1	1	1
otu 51	otu 1336	1	1	1
otu 51	otu 1338	1	1	1
otu 51	otu 1347	0.717740562565273	0.717740562565273	1
otu 51	otu 1348	1	1	1
otu 51	otu 1370	1	1	1
otu 51	otu 1376	0.717740562565273	0.717740562565273	1
otu 51	otu 1389	1	1	1
otu 51	otu 1425	1	1	1
otu 51	otu 1427	0.717740562565273	0.717740562565273	1
otu 51	otu 1441	1	1	1
otu 51	otu 1476	0.717740562565273	0.717740562565273	1
otu 51	otu 1527	1	1	1
otu 51	otu 1528	1	1	1
otu 51	otu 1561	1	1	1
otu 51	otu 1581	0.717740562565273	0.717740562565273	1
otu 51	otu 1582	1	1	1
otu 51	otu 1587	1	1	1
otu 51	otu 1596	0.717740562565273	0.717740562565273	1
otu 51	otu 1603	0.717740562565273	0.717740562565273	1
otu 51	otu 1613	1	1	1
otu 51	otu 1624	1	1	1
otu 51	otu 1627	0.717740562565273	0.717740562565273	1
otu 52	otu 88	1	1	1
otu 52	otu 101	1	1	1
otu 52	otu 163	0.717740562565273	0.717740562565273	1
otu 52	otu 187	1	1	1
otu 52	otu 245	1	1	1
otu 52	otu 261	0.717740562565273	0.717740562565273	1
otu 52	otu 274	1	1	1
otu 52	otu 285	0.717740562565273	0.717740562565273	1
otu 52	otu 388	1	1	1
otu 52	otu 393	0.717740562565273	0.717740562565273	1
otu 52	otu 403	0.717740562565273	0.717740562565273	1
otu 52	otu 684	1	1	1
otu 52	otu 774	1	1	1
otu 52	otu 823	1	1	1
otu 52	otu 853	1	1	1
otu 52	otu 882	0.717740562565273	0.717740562565273	1
otu 52	otu 889	1	1	1
otu 52	otu 948	1	1	1
otu 52	otu 967	0.717740562565273	0.717740562565273	1
otu 52	otu 973	1	1	1
otu 52	otu 1001	0.717740562565273	0.717740562565273	1
otu 52	otu 1005	0.717740562565273	0.717740562565273	1
otu 52	otu 1023	0.717740562565273	0.717740562565273	1
otu 52	otu 1051	1	1	1
otu 52	otu 1055	1	1	1
otu 52	otu 1056	1	1	1
otu 52	otu 1065	0.717740562565273	0.717740562565273	1
otu 52	otu 1069	1	1	1
otu 52	otu 1070	1	1	1
otu 52	otu 1077	1	1	1
otu 52	otu 1091	0.717740562565273	0.717740562565273	1
otu 52	otu 1092	0.717740562565273	0.717740562565273	1
otu 52	otu 1093	1	1	1
otu 52	otu 1110	1	1	1
otu 52	otu 1111	0.717740562565273	0.717740562565273	1
otu 52	otu 1113	1	1	1
otu 52	otu 1118	1	1	1
otu 52	otu 1158	1	1	1
otu 52	otu 1172	1	1	1
otu 52	otu 1178	1	1	1
otu 52	otu 1188	0.717740562565273	0.717740562565273	1
otu 52	otu 1199	1	1	1
otu 52	otu 1200	0.717740562565273	0.717740562565273	1
otu 52	otu 1206	1	1	1
otu 52	otu 1213	1	1	1
otu 52	otu 1234	1	1	1
otu 52	otu 1240	1	1	1
otu 52	otu 1278	1	1	1
otu 52	otu 1313	1	1	1
otu 52	otu 1428	1	1	1
otu 52	otu 1443	0.717740562565273	0.717740562565273	1
otu 52	otu 1468	1	1	1
otu 52	otu 1474	1	1	1
otu 52	otu 1475	0.717740562565273	0.717740562565273	1
otu 52	otu 1515	1	1	1
otu 52	otu 1530	1	1	1
otu 52	otu 1590	1	1	1
otu 53	otu 667	0.728848072093987	0.728848072093987	1
otu 53	otu 729	0.717740562565273	0.717740562565273	1
otu 53	otu 1037	0.717740562565273	0.717740562565273	1
otu 53	otu 1039	0.828894592850492	0.828894592850492	1
otu 53	otu 1187	0.827372288731391	0.827372288731391	1
otu 53	otu 1251	0.717740562565273	0.717740562565273	1
otu 53	otu 1384	0.717740562565273	0.717740562565273	1
otu 53	otu 1387	0.717740562565273	0.717740562565273	1
otu 54	otu 65	0.719597991984376	0.719597991984376	1
otu 54	otu 199	0.720160866274287	0.720160866274287	1
otu 54	otu 201	0.83574144486692	0.83574144486692	1
otu 54	otu 287	0.871709201285113	0.871709201285113	1
otu 54	otu 409	0.715783300628678	0.715783300628678	1
otu 54	otu 626	0.770043394765288	0.770043394765288	1
otu 54	otu 634	0.799680803773437	0.799680803773437	1
otu 54	otu 663	0.722614044493611	0.722614044493611	1
otu 54	otu 669	0.845744628611405	0.845744628611405	1
otu 54	otu 703	0.728291958026087	0.728291958026087	1
otu 54	otu 789	0.841453111086653	0.841453111086653	1
otu 54	otu 798	0.75951886624215	0.75951886624215	1
otu 54	otu 803	0.803802281368821	0.803802281368821	1
otu 54	otu 807	0.705524144563773	0.705524144563773	1
otu 54	otu 897	0.70118747267661	0.70118747267661	1
otu 54	otu 925	0.717017317661706	0.717017317661706	1
otu 54	otu 968	0.717230114419439	0.717230114419439	1
otu 54	otu 992	0.759176019635579	0.759176019635579	1
otu 54	otu 1061	0.876317761693705	0.876317761693705	1
otu 54	otu 1088	0.773142099306853	0.773142099306853	1
otu 54	otu 1270	0.713054499366286	0.713054499366286	1
otu 54	otu 1592	0.785920578162511	0.785920578162511	1
otu 54	otu 1632	0.879847908745247	0.879847908745247	1
otu 55	otu 67	0.717740562565273	0.717740562565273	1
otu 55	otu 77	0.717740562565273	0.717740562565273	1
otu 55	otu 100	0.717740562565273	0.717740562565273	1
otu 55	otu 106	0.717740562565273	0.717740562565273	1
otu 55	otu 126	0.717740562565273	0.717740562565273	1
otu 55	otu 154	0.717740562565273	0.717740562565273	1
otu 55	otu 160	0.717740562565273	0.717740562565273	1
otu 55	otu 167	1	1	1
otu 55	otu 170	0.775613948681957	0.775613948681957	1
otu 55	otu 224	0.717740562565273	0.717740562565273	1
otu 55	otu 304	0.727509508141565	0.727509508141565	1
otu 55	otu 312	0.717740562565273	0.717740562565273	1
otu 55	otu 439	0.717740562565273	0.717740562565273	1
otu 55	otu 683	0.717740562565273	0.717740562565273	1
otu 55	otu 757	0.828894592850492	0.828894592850492	1
otu 55	otu 796	0.777136252801058	0.777136252801058	1
otu 55	otu 813	0.717740562565273	0.717740562565273	1
otu 55	otu 827	0.717740562565273	0.717740562565273	1
otu 55	otu 849	0.717740562565273	0.717740562565273	1
otu 55	otu 870	0.717740562565273	0.717740562565273	1
otu 55	otu 923	0.717740562565273	0.717740562565273	1
otu 55	otu 927	0.717740562565273	0.717740562565273	1
otu 55	otu 929	0.717740562565273	0.717740562565273	1
otu 55	otu 994	0.717740562565273	0.717740562565273	1
otu 55	otu 999	0.717740562565273	0.717740562565273	1
otu 55	otu 1011	0.717740562565273	0.717740562565273	1
otu 55	otu 1012	0.717740562565273	0.717740562565273	1
otu 55	otu 1020	0.717740562565273	0.717740562565273	1
otu 55	otu 1034	0.717740562565273	0.717740562565273	1
otu 55	otu 1045	0.717740562565273	0.717740562565273	1
otu 55	otu 1074	0.717740562565273	0.717740562565273	1
otu 55	otu 1104	0.717740562565273	0.717740562565273	1
otu 55	otu 1162	0.717740562565273	0.717740562565273	1
otu 55	otu 1211	0.717740562565273	0.717740562565273	1
otu 55	otu 1269	0.717740562565273	0.717740562565273	1
otu 55	otu 1281	0.717740562565273	0.717740562565273	1
otu 55	otu 1283	0.717740562565273	0.717740562565273	1
otu 55	otu 1294	0.717740562565273	0.717740562565273	1
otu 55	otu 1306	0.828894592850492	0.828894592850492	1
otu 55	otu 1314	0.717740562565273	0.717740562565273	1
otu 55	otu 1323	0.717740562565273	0.717740562565273	1
otu 55	otu 1327	0.706761766879018	0.706761766879018	1
otu 55	otu 1350	1	1	1
otu 55	otu 1366	0.706761766879018	0.706761766879018	1
otu 55	otu 1477	0.717740562565273	0.717740562565273	1
otu 55	otu 1529	0.717740562565273	0.717740562565273	1
otu 55	otu 1536	0.717740562565273	0.717740562565273	1
otu 55	otu 1544	0.803776574885325	0.803776574885325	1
otu 55	otu 1552	0.717740562565273	0.717740562565273	1
otu 55	otu 1570	0.803776574885325	0.803776574885325	1
otu 55	otu 1576	0.717740562565273	0.717740562565273	1
otu 55	otu 1578	0.803776574885325	0.803776574885325	1
otu 55	otu 1626	0.717740562565273	0.717740562565273	1
otu 55	otu 1636	0.717740562565273	0.717740562565273	1
otu 57	otu 78	0.717740562565273	0.717740562565273	1
otu 57	otu 80	0.717740562565273	0.717740562565273	1
otu 57	otu 92	1	1	1
otu 57	otu 93	1	1	1
otu 57	otu 103	0.717740562565273	0.717740562565273	1
otu 57	otu 121	0.717740562565273	0.717740562565273	1
otu 57	otu 133	1	1	1
otu 57	otu 144	1	1	1
otu 57	otu 155	0.717740562565273	0.717740562565273	1
otu 57	otu 159	1	1	1
otu 57	otu 162	1	1	1
otu 57	otu 179	1	1	1
otu 57	otu 206	0.717740562565273	0.717740562565273	1
otu 57	otu 213	0.717740562565273	0.717740562565273	1
otu 57	otu 218	0.717740562565273	0.717740562565273	1
otu 57	otu 232	1	1	1
otu 57	otu 252	1	1	1
otu 57	otu 276	1	1	1
otu 57	otu 323	0.717740562565273	0.717740562565273	1
otu 57	otu 383	1	1	1
otu 57	otu 629	1	1	1
otu 57	otu 658	1	1	1
otu 57	otu 672	1	1	1
otu 57	otu 685	1	1	1
otu 57	otu 749	0.717740562565273	0.717740562565273	1
otu 57	otu 941	1	1	1
otu 57	otu 949	1	1	1
otu 57	otu 951	0.717740562565273	0.717740562565273	1
otu 57	otu 969	1	1	1
otu 57	otu 970	1	1	1
otu 57	otu 982	1	1	1
otu 57	otu 991	0.717740562565273	0.717740562565273	1
otu 57	otu 1004	1	1	1
otu 57	otu 1018	0.717740562565273	0.717740562565273	1
otu 57	otu 1027	1	1	1
otu 57	otu 1041	0.717740562565273	0.717740562565273	1
otu 57	otu 1062	1	1	1
otu 57	otu 1068	0.717740562565273	0.717740562565273	1
otu 57	otu 1082	0.717740562565273	0.717740562565273	1
otu 57	otu 1102	1	1	1
otu 57	otu 1103	0.717740562565273	0.717740562565273	1
otu 57	otu 1105	0.717740562565273	0.717740562565273	1
otu 57	otu 1107	0.717740562565273	0.717740562565273	1
otu 57	otu 1114	1	1	1
otu 57	otu 1173	1	1	1
otu 57	otu 1183	0.717740562565273	0.717740562565273	1
otu 57	otu 1190	1	1	1
otu 57	otu 1195	0.717740562565273	0.717740562565273	1
otu 57	otu 1230	1	1	1
otu 57	otu 1238	0.717740562565273	0.717740562565273	1
otu 57	otu 1243	1	1	1
otu 57	otu 1258	0.717740562565273	0.717740562565273	1
otu 57	otu 1261	1	1	1
otu 57	otu 1267	0.717740562565273	0.717740562565273	1
otu 57	otu 1276	1	1	1
otu 57	otu 1336	1	1	1
otu 57	otu 1338	1	1	1
otu 57	otu 1347	0.717740562565273	0.717740562565273	1
otu 57	otu 1348	1	1	1
otu 57	otu 1370	1	1	1
otu 57	otu 1376	0.717740562565273	0.717740562565273	1
otu 57	otu 1389	1	1	1
otu 57	otu 1425	1	1	1
otu 57	otu 1427	0.717740562565273	0.717740562565273	1
otu 57	otu 1441	1	1	1
otu 57	otu 1476	0.717740562565273	0.717740562565273	1
otu 57	otu 1527	1	1	1
otu 57	otu 1528	1	1	1
otu 57	otu 1561	1	1	1
otu 57	otu 1581	0.717740562565273	0.717740562565273	1
otu 57	otu 1582	1	1	1
otu 57	otu 1587	1	1	1
otu 57	otu 1596	0.717740562565273	0.717740562565273	1
otu 57	otu 1603	0.717740562565273	0.717740562565273	1
otu 57	otu 1613	1	1	1
otu 57	otu 1624	1	1	1
otu 57	otu 1627	0.717740562565273	0.717740562565273	1
otu 58	otu 150	0.721018718523339	0.721018718523339	1
otu 58	otu 630	0.704941118844479	0.704941118844479	1
otu 58	otu 1053	0.702586612740501	0.702586612740501	1
otu 60	otu 63	1	1	1
otu 60	otu 118	1	1	1
otu 60	otu 140	1	1	1
otu 60	otu 198	1	1	1
otu 60	otu 368	0.717740562565273	0.717740562565273	1
otu 60	otu 748	1	1	1
otu 60	otu 871	1	1	1
otu 60	otu 893	0.717740562565273	0.717740562565273	1
otu 60	otu 913	1	1	1
otu 60	otu 924	1	1	1
otu 60	otu 1242	0.717740562565273	0.717740562565273	1
otu 60	otu 1249	0.717740562565273	0.717740562565273	1
otu 60	otu 1263	1	1	1
otu 60	otu 1295	0.717740562565273	0.717740562565273	1
otu 60	otu 1311	1	1	1
otu 60	otu 1319	1	1	1
otu 60	otu 1354	1	1	1
otu 60	otu 1355	1	1	1
otu 60	otu 1359	1	1	1
otu 60	otu 1372	0.717740562565273	0.717740562565273	1
otu 60	otu 1382	0.717740562565273	0.717740562565273	1
otu 60	otu 1426	1	1	1
otu 60	otu 1451	1	1	1
otu 60	otu 1542	1	1	1
otu 60	otu 1617	1	1	1
otu 60	otu 1618	1	1	1
otu 60	otu 1619	1	1	1
otu 63	otu 118	1	1	1
otu 63	otu 140	1	1	1
otu 63	otu 198	1	1	1
otu 63	otu 368	0.717740562565273	0.717740562565273	1
otu 63	otu 748	1	1	1
otu 63	otu 871	1	1	1
otu 63	otu 893	0.717740562565273	0.717740562565273	1
otu 63	otu 913	1	1	1
otu 63	otu 924	1	1	1
otu 63	otu 1242	0.717740562565273	0.717740562565273	1
otu 63	otu 1249	0.717740562565273	0.717740562565273	1
otu 63	otu 1263	1	1	1
otu 63	otu 1295	0.717740562565273	0.717740562565273	1
otu 63	otu 1311	1	1	1
otu 63	otu 1319	1	1	1
otu 63	otu 1354	1	1	1
otu 63	otu 1355	1	1	1
otu 63	otu 1359	1	1	1
otu 63	otu 1372	0.717740562565273	0.717740562565273	1
otu 63	otu 1382	0.717740562565273	0.717740562565273	1
otu 63	otu 1426	1	1	1
otu 63	otu 1451	1	1	1
otu 63	otu 1542	1	1	1
otu 63	otu 1617	1	1	1
otu 63	otu 1618	1	1	1
otu 63	otu 1619	1	1	1
otu 64	otu 1282	0.721422924901186	0.721422924901186	1
otu 65	otu 111	0.775006327003904	0.775006327003904	1
otu 65	otu 221	0.760799061614281	0.760799061614281	1
otu 65	otu 244	0.755682553348444	0.755682553348444	1
otu 65	otu 249	0.700532530152944	0.700532530152944	1
otu 65	otu 287	0.831507646441595	0.831507646441595	1
otu 65	otu 302	0.856476553246468	0.856476553246468	1
otu 65	otu 385	0.923709038081952	0.923709038081952	1
otu 65	otu 399	0.724977274125176	0.724977274125176	1
otu 65	otu 618	0.737858010764481	0.737858010764481	1
otu 65	otu 634	0.746756800844052	0.746756800844052	1
otu 65	otu 663	0.78426458252966	0.78426458252966	1
otu 65	otu 728	0.722294552398353	0.722294552398353	1
otu 65	otu 750	0.704295371254698	0.704295371254698	1
otu 65	otu 789	0.733468851163782	0.733468851163782	1
otu 65	otu 968	0.865516478655165	0.865516478655165	1
otu 65	otu 1061	0.83753462394622	0.83753462394622	1
otu 65	otu 1088	0.720830429731349	0.720830429731349	1
otu 65	otu 1094	0.735014377350144	0.735014377350144	1
otu 65	otu 1156	0.925129764620914	0.925129764620914	1
otu 65	otu 1174	0.7083092730442	0.7083092730442	1
otu 65	otu 1245	0.825883930192925	0.825883930192925	1
otu 65	otu 1270	0.921814736030002	0.921814736030002	1
otu 65	otu 1337	0.832782539588368	0.832782539588368	1
otu 65	otu 1432	0.815479093277109	0.815479093277109	1
otu 65	otu 1490	0.75669099756691	0.75669099756691	1
otu 65	otu 1519	0.870382658703827	0.870382658703827	1
otu 65	otu 1568	0.870155342873164	0.870155342873164	1
otu 65	otu 1571	0.701393497013935	0.701393497013935	1
otu 65	otu 1592	0.732667049884731	0.732667049884731	1
otu 65	otu 1632	0.700181395951892	0.700181395951892	1
otu 66	otu 82	0.733850491072477	0.733850491072477	1
otu 66	otu 86	0.774836821690887	0.774836821690887	1
otu 66	otu 91	0.71000452444261	0.71000452444261	1
otu 66	otu 107	0.925770610634871	0.925770610634871	1
otu 66	otu 236	0.886350868448233	0.886350868448233	1
otu 66	otu 664	0.925865051418186	0.925865051418186	1
otu 66	otu 895	0.765078171543646	0.765078171543646	1
otu 66	otu 992	0.700660134382972	0.700660134382972	1
otu 66	otu 1181	0.848883450596513	0.848883450596513	1
otu 66	otu 1191	0.832364637503824	0.832364637503824	1
otu 66	otu 1628	0.91568667214939	0.91568667214939	1
otu 67	otu 77	1	1	1
otu 67	otu 100	1	1	1
otu 67	otu 106	1	1	1
otu 67	otu 126	1	1	1
otu 67	otu 154	1	1	1
otu 67	otu 160	1	1	1
otu 67	otu 167	0.717740562565273	0.717740562565273	1
otu 67	otu 190	0.717740562565273	0.717740562565273	1
otu 67	otu 224	1	1	1
otu 67	otu 312	1	1	1
otu 67	otu 401	0.717740562565273	0.717740562565273	1
otu 67	otu 439	1	1	1
otu 67	otu 625	0.717740562565273	0.717740562565273	1
otu 67	otu 655	0.717740562565273	0.717740562565273	1
otu 67	otu 683	1	1	1
otu 67	otu 813	1	1	1
otu 67	otu 827	1	1	1
otu 67	otu 849	1	1	1
otu 67	otu 870	1	1	1
otu 67	otu 923	1	1	1
otu 67	otu 927	1	1	1
otu 67	otu 929	1	1	1
otu 67	otu 994	1	1	1
otu 67	otu 999	1	1	1
otu 67	otu 1011	1	1	1
otu 67	otu 1012	1	1	1
otu 67	otu 1020	1	1	1
otu 67	otu 1034	1	1	1
otu 67	otu 1042	0.717740562565273	0.717740562565273	1
otu 67	otu 1045	1	1	1
otu 67	otu 1074	1	1	1
otu 67	otu 1083	0.717740562565273	0.717740562565273	1
otu 67	otu 1104	1	1	1
otu 67	otu 1154	0.717740562565273	0.717740562565273	1
otu 67	otu 1162	1	1	1
otu 67	otu 1211	1	1	1
otu 67	otu 1269	1	1	1
otu 67	otu 1281	1	1	1
otu 67	otu 1283	1	1	1
otu 67	otu 1294	1	1	1
otu 67	otu 1314	1	1	1
otu 67	otu 1323	1	1	1
otu 67	otu 1350	0.717740562565273	0.717740562565273	1
otu 67	otu 1375	0.717740562565273	0.717740562565273	1
otu 67	otu 1386	0.717740562565273	0.717740562565273	1
otu 67	otu 1471	0.717740562565273	0.717740562565273	1
otu 67	otu 1477	1	1	1
otu 67	otu 1491	0.717740562565273	0.717740562565273	1
otu 67	otu 1529	1	1	1
otu 67	otu 1536	1	1	1
otu 67	otu 1552	1	1	1
otu 67	otu 1576	1	1	1
otu 67	otu 1584	0.717740562565273	0.717740562565273	1
otu 67	otu 1626	1	1	1
otu 67	otu 1636	1	1	1
otu 68	otu 161	0.751506510945556	0.751506510945556	1
otu 68	otu 195	0.736254542310816	0.736254542310816	1
otu 68	otu 258	0.701176001560968	0.701176001560968	1
otu 68	otu 436	0.70758939937093	0.70758939937093	1
otu 68	otu 531	0.7138962125369	0.7138962125369	1
otu 68	otu 532	0.706964244359171	0.706964244359171	1
otu 68	otu 562	0.733162132139004	0.733162132139004	1
otu 68	otu 585	0.710619202675304	0.710619202675304	1
otu 68	otu 594	0.755285690544526	0.755285690544526	1
otu 68	otu 637	0.767947057184621	0.767947057184621	1
otu 68	otu 759	0.712725194499082	0.712725194499082	1
otu 68	otu 1000	0.724427684419425	0.724427684419425	1
otu 68	otu 1007	0.720679320679321	0.720679320679321	1
otu 68	otu 1048	0.766891943297946	0.766891943297946	1
otu 68	otu 1637	0.721840632743113	0.721840632743113	1
otu 70	otu 1167	0.755179818544143	0.755179818544143	1
otu 70	otu 1205	0.789542310844483	0.789542310844483	1
otu 71	otu 78	0.827372288731391	0.827372288731391	1
otu 71	otu 103	0.827372288731391	0.827372288731391	1
otu 71	otu 155	0.827372288731391	0.827372288731391	1
otu 71	otu 157	0.878191746288043	0.878191746288043	1
otu 71	otu 163	0.803776574885325	0.803776574885325	1
otu 71	otu 185	1	1	1
otu 71	otu 199	0.841577308350575	0.841577308350575	1
otu 71	otu 242	0.998738170347003	0.998738170347003	1
otu 71	otu 244	0.709608966859347	0.709608966859347	1
otu 71	otu 247	0.841577308350575	0.841577308350575	1
otu 71	otu 265	0.998738170347003	0.998738170347003	1
otu 71	otu 271	0.996214511041009	0.996214511041009	1
otu 71	otu 279	0.998738170347003	0.998738170347003	1
otu 71	otu 283	0.994952681388013	0.994952681388013	1
otu 71	otu 286	1	1	1
otu 71	otu 393	0.828894592850492	0.828894592850492	1
otu 71	otu 403	0.828894592850492	0.828894592850492	1
otu 71	otu 628	0.709608966859347	0.709608966859347	1
otu 71	otu 640	0.878191746288043	0.878191746288043	1
otu 71	otu 674	0.998738170347003	0.998738170347003	1
otu 71	otu 749	0.827372288731391	0.827372288731391	1
otu 71	otu 882	0.828894592850492	0.828894592850492	1
otu 71	otu 892	0.998738170347003	0.998738170347003	1
otu 71	otu 903	0.875972689443348	0.875972689443348	1
otu 71	otu 951	0.777136252801058	0.777136252801058	1
otu 71	otu 992	0.732129294453889	0.732129294453889	1
otu 71	otu 1005	0.828894592850492	0.828894592850492	1
otu 71	otu 1018	0.777136252801058	0.777136252801058	1
otu 71	otu 1041	0.827372288731391	0.827372288731391	1
otu 71	otu 1065	0.828894592850492	0.828894592850492	1
otu 71	otu 1091	0.828894592850492	0.828894592850492	1
otu 71	otu 1111	0.828894592850492	0.828894592850492	1
otu 71	otu 1169	0.996214511041009	0.996214511041009	1
otu 71	otu 1177	1	1	1
otu 71	otu 1183	0.827372288731391	0.827372288731391	1
otu 71	otu 1200	0.828894592850492	0.828894592850492	1
otu 71	otu 1253	0.998738170347003	0.998738170347003	1
otu 71	otu 1259	0.78150897157466	0.78150897157466	1
otu 71	otu 1321	0.842686836772923	0.842686836772923	1
otu 71	otu 1376	0.827372288731391	0.827372288731391	1
otu 71	otu 1487	0.840467779928228	0.840467779928228	1
otu 71	otu 1591	0.87930127471039	0.87930127471039	1
otu 71	otu 1596	0.827372288731391	0.827372288731391	1
otu 72	otu 75	0.819348960790242	0.819348960790242	1
otu 73	otu 169	0.717740562565273	0.717740562565273	1
otu 73	otu 554	0.717740562565273	0.717740562565273	1
otu 73	otu 785	1	1	1
otu 73	otu 862	0.717740562565273	0.717740562565273	1
otu 73	otu 945	0.717740562565273	0.717740562565273	1
otu 73	otu 947	0.717740562565273	0.717740562565273	1
otu 73	otu 954	0.717740562565273	0.717740562565273	1
otu 73	otu 957	0.717740562565273	0.717740562565273	1
otu 73	otu 997	0.717740562565273	0.717740562565273	1
otu 73	otu 1022	0.717740562565273	0.717740562565273	1
otu 73	otu 1044	0.717740562565273	0.717740562565273	1
otu 73	otu 1078	0.717740562565273	0.717740562565273	1
otu 73	otu 1182	0.717740562565273	0.717740562565273	1
otu 73	otu 1209	0.717740562565273	0.717740562565273	1
otu 73	otu 1248	0.717740562565273	0.717740562565273	1
otu 73	otu 1275	0.717740562565273	0.717740562565273	1
otu 73	otu 1291	0.717740562565273	0.717740562565273	1
otu 73	otu 1341	0.717740562565273	0.717740562565273	1
otu 73	otu 1357	0.717740562565273	0.717740562565273	1
otu 73	otu 1439	0.717740562565273	0.717740562565273	1
otu 73	otu 1457	0.717740562565273	0.717740562565273	1
otu 73	otu 1465	0.717740562565273	0.717740562565273	1
otu 73	otu 1546	0.717740562565273	0.717740562565273	1
otu 73	otu 1593	0.717740562565273	0.717740562565273	1
otu 75	otu 110	0.773498431367173	0.773498431367173	1
otu 76	otu 1089	0.731991951710262	0.731991951710262	1
otu 77	otu 100	1	1	1
otu 77	otu 106	1	1	1
otu 77	otu 126	1	1	1
otu 77	otu 154	1	1	1
otu 77	otu 160	1	1	1
otu 77	otu 167	0.717740562565273	0.717740562565273	1
otu 77	otu 190	0.717740562565273	0.717740562565273	1
otu 77	otu 224	1	1	1
otu 77	otu 312	1	1	1
otu 77	otu 401	0.717740562565273	0.717740562565273	1
otu 77	otu 439	1	1	1
otu 77	otu 625	0.717740562565273	0.717740562565273	1
otu 77	otu 655	0.717740562565273	0.717740562565273	1
otu 77	otu 683	1	1	1
otu 77	otu 813	1	1	1
otu 77	otu 827	1	1	1
otu 77	otu 849	1	1	1
otu 77	otu 870	1	1	1
otu 77	otu 923	1	1	1
otu 77	otu 927	1	1	1
otu 77	otu 929	1	1	1
otu 77	otu 994	1	1	1
otu 77	otu 999	1	1	1
otu 77	otu 1011	1	1	1
otu 77	otu 1012	1	1	1
otu 77	otu 1020	1	1	1
otu 77	otu 1034	1	1	1
otu 77	otu 1042	0.717740562565273	0.717740562565273	1
otu 77	otu 1045	1	1	1
otu 77	otu 1074	1	1	1
otu 77	otu 1083	0.717740562565273	0.717740562565273	1
otu 77	otu 1104	1	1	1
otu 77	otu 1154	0.717740562565273	0.717740562565273	1
otu 77	otu 1162	1	1	1
otu 77	otu 1211	1	1	1
otu 77	otu 1269	1	1	1
otu 77	otu 1281	1	1	1
otu 77	otu 1283	1	1	1
otu 77	otu 1294	1	1	1
otu 77	otu 1314	1	1	1
otu 77	otu 1323	1	1	1
otu 77	otu 1350	0.717740562565273	0.717740562565273	1
otu 77	otu 1375	0.717740562565273	0.717740562565273	1
otu 77	otu 1386	0.717740562565273	0.717740562565273	1
otu 77	otu 1471	0.717740562565273	0.717740562565273	1
otu 77	otu 1477	1	1	1
otu 77	otu 1491	0.717740562565273	0.717740562565273	1
otu 77	otu 1529	1	1	1
otu 77	otu 1536	1	1	1
otu 77	otu 1552	1	1	1
otu 77	otu 1576	1	1	1
otu 77	otu 1584	0.717740562565273	0.717740562565273	1
otu 77	otu 1626	1	1	1
otu 77	otu 1636	1	1	1
otu 78	otu 92	0.717740562565273	0.717740562565273	1
otu 78	otu 93	0.717740562565273	0.717740562565273	1
otu 78	otu 103	1	1	1
otu 78	otu 133	0.717740562565273	0.717740562565273	1
otu 78	otu 144	0.717740562565273	0.717740562565273	1
otu 78	otu 155	1	1	1
otu 78	otu 157	0.728848072093987	0.728848072093987	1
otu 78	otu 159	0.717740562565273	0.717740562565273	1
otu 78	otu 162	0.717740562565273	0.717740562565273	1
otu 78	otu 179	0.717740562565273	0.717740562565273	1
otu 78	otu 185	0.827372288731391	0.827372288731391	1
otu 78	otu 197	0.803776574885325	0.803776574885325	1
otu 78	otu 215	0.803776574885325	0.803776574885325	1
otu 78	otu 232	0.717740562565273	0.717740562565273	1
otu 78	otu 242	0.828894592850492	0.828894592850492	1
otu 78	otu 252	0.717740562565273	0.717740562565273	1
otu 78	otu 259	0.828894592850492	0.828894592850492	1
otu 78	otu 263	0.803776574885325	0.803776574885325	1
otu 78	otu 265	0.800731966647123	0.800731966647123	1
otu 78	otu 271	0.803776574885325	0.803776574885325	1
otu 78	otu 276	0.717740562565273	0.717740562565273	1
otu 78	otu 279	0.828894592850492	0.828894592850492	1
otu 78	otu 283	0.777136252801058	0.777136252801058	1
otu 78	otu 286	0.827372288731391	0.827372288731391	1
otu 78	otu 297	0.800731966647123	0.800731966647123	1
otu 78	otu 315	0.827372288731391	0.827372288731391	1
otu 78	otu 347	0.727509508141565	0.727509508141565	1
otu 78	otu 359	0.828894592850492	0.828894592850492	1
otu 78	otu 383	0.717740562565273	0.717740562565273	1
otu 78	otu 393	0.998163452708907	0.998163452708907	1
otu 78	otu 394	0.800731966647123	0.800731966647123	1
otu 78	otu 403	0.998163452708907	0.998163452708907	1
otu 78	otu 629	0.717740562565273	0.717740562565273	1
otu 78	otu 640	0.728848072093987	0.728848072093987	1
otu 78	otu 654	0.827372288731391	0.827372288731391	1
otu 78	otu 658	0.717740562565273	0.717740562565273	1
otu 78	otu 672	0.717740562565273	0.717740562565273	1
otu 78	otu 674	0.800731966647123	0.800731966647123	1
otu 78	otu 685	0.717740562565273	0.717740562565273	1
otu 78	otu 749	1	1	1
otu 78	otu 791	0.706761766879018	0.706761766879018	1
otu 78	otu 792	0.828894592850492	0.828894592850492	1
otu 78	otu 882	0.998163452708907	0.998163452708907	1
otu 78	otu 892	0.828894592850492	0.828894592850492	1
otu 78	otu 901	0.728848072093987	0.728848072093987	1
otu 78	otu 902	0.828894592850492	0.828894592850492	1
otu 78	otu 903	0.706761766879018	0.706761766879018	1
otu 78	otu 941	0.717740562565273	0.717740562565273	1
otu 78	otu 949	0.717740562565273	0.717740562565273	1
otu 78	otu 969	0.717740562565273	0.717740562565273	1
otu 78	otu 970	0.717740562565273	0.717740562565273	1
otu 78	otu 982	0.717740562565273	0.717740562565273	1
otu 78	otu 986	0.728848072093987	0.728848072093987	1
otu 78	otu 1004	0.717740562565273	0.717740562565273	1
otu 78	otu 1005	0.998163452708907	0.998163452708907	1
otu 78	otu 1027	0.717740562565273	0.717740562565273	1
otu 78	otu 1041	1	1	1
otu 78	otu 1062	0.717740562565273	0.717740562565273	1
otu 78	otu 1065	0.998163452708907	0.998163452708907	1
otu 78	otu 1091	0.998163452708907	0.998163452708907	1
otu 78	otu 1102	0.717740562565273	0.717740562565273	1
otu 78	otu 1111	0.998163452708907	0.998163452708907	1
otu 78	otu 1114	0.717740562565273	0.717740562565273	1
otu 78	otu 1137	0.728848072093987	0.728848072093987	1
otu 78	otu 1169	0.803776574885325	0.803776574885325	1
otu 78	otu 1173	0.717740562565273	0.717740562565273	1
otu 78	otu 1177	0.827372288731391	0.827372288731391	1
otu 78	otu 1183	1	1	1
otu 78	otu 1190	0.717740562565273	0.717740562565273	1
otu 78	otu 1200	0.998163452708907	0.998163452708907	1
otu 78	otu 1230	0.717740562565273	0.717740562565273	1
otu 78	otu 1243	0.717740562565273	0.717740562565273	1
otu 78	otu 1253	0.800731966647123	0.800731966647123	1
otu 78	otu 1261	0.717740562565273	0.717740562565273	1
otu 78	otu 1276	0.717740562565273	0.717740562565273	1
otu 78	otu 1284	0.775613948681957	0.775613948681957	1
otu 78	otu 1287	0.728848072093987	0.728848072093987	1
otu 78	otu 1312	0.803776574885325	0.803776574885325	1
otu 78	otu 1321	0.704084638974173	0.704084638974173	1
otu 78	otu 1336	0.717740562565273	0.717740562565273	1
otu 78	otu 1338	0.717740562565273	0.717740562565273	1
otu 78	otu 1348	0.717740562565273	0.717740562565273	1
otu 78	otu 1370	0.717740562565273	0.717740562565273	1
otu 78	otu 1376	1	1	1
otu 78	otu 1389	0.717740562565273	0.717740562565273	1
otu 78	otu 1425	0.717740562565273	0.717740562565273	1
otu 78	otu 1441	0.717740562565273	0.717740562565273	1
otu 78	otu 1478	0.803776574885325	0.803776574885325	1
otu 78	otu 1487	0.706761766879018	0.706761766879018	1
otu 78	otu 1520	0.728848072093987	0.728848072093987	1
otu 78	otu 1527	0.717740562565273	0.717740562565273	1
otu 78	otu 1528	0.717740562565273	0.717740562565273	1
otu 78	otu 1538	0.800731966647123	0.800731966647123	1
otu 78	otu 1561	0.717740562565273	0.717740562565273	1
otu 78	otu 1582	0.717740562565273	0.717740562565273	1
otu 78	otu 1587	0.717740562565273	0.717740562565273	1
otu 78	otu 1591	0.727509508141565	0.727509508141565	1
otu 78	otu 1596	1	1	1
otu 78	otu 1613	0.717740562565273	0.717740562565273	1
otu 78	otu 1624	0.717740562565273	0.717740562565273	1
otu 79	otu 1192	0.710925482193831	0.710925482193831	1
otu 80	otu 92	0.717740562565273	0.717740562565273	1
otu 80	otu 93	0.717740562565273	0.717740562565273	1
otu 80	otu 133	0.717740562565273	0.717740562565273	1
otu 80	otu 144	0.717740562565273	0.717740562565273	1
otu 80	otu 159	0.717740562565273	0.717740562565273	1
otu 80	otu 162	0.717740562565273	0.717740562565273	1
otu 80	otu 179	0.717740562565273	0.717740562565273	1
otu 80	otu 232	0.717740562565273	0.717740562565273	1
otu 80	otu 252	0.717740562565273	0.717740562565273	1
otu 80	otu 276	0.717740562565273	0.717740562565273	1
otu 80	otu 356	0.704084638974173	0.704084638974173	1
otu 80	otu 383	0.717740562565273	0.717740562565273	1
otu 80	otu 629	0.717740562565273	0.717740562565273	1
otu 80	otu 658	0.717740562565273	0.717740562565273	1
otu 80	otu 672	0.717740562565273	0.717740562565273	1
otu 80	otu 685	0.717740562565273	0.717740562565273	1
otu 80	otu 941	0.717740562565273	0.717740562565273	1
otu 80	otu 949	0.717740562565273	0.717740562565273	1
otu 80	otu 969	0.717740562565273	0.717740562565273	1
otu 80	otu 970	0.717740562565273	0.717740562565273	1
otu 80	otu 982	0.717740562565273	0.717740562565273	1
otu 80	otu 1004	0.717740562565273	0.717740562565273	1
otu 80	otu 1027	0.717740562565273	0.717740562565273	1
otu 80	otu 1054	0.800731966647123	0.800731966647123	1
otu 80	otu 1062	0.717740562565273	0.717740562565273	1
otu 80	otu 1102	0.717740562565273	0.717740562565273	1
otu 80	otu 1114	0.717740562565273	0.717740562565273	1
otu 80	otu 1173	0.717740562565273	0.717740562565273	1
otu 80	otu 1190	0.717740562565273	0.717740562565273	1
otu 80	otu 1230	0.717740562565273	0.717740562565273	1
otu 80	otu 1237	0.777136252801058	0.777136252801058	1
otu 80	otu 1243	0.717740562565273	0.717740562565273	1
otu 80	otu 1261	0.717740562565273	0.717740562565273	1
otu 80	otu 1276	0.717740562565273	0.717740562565273	1
otu 80	otu 1336	0.717740562565273	0.717740562565273	1
otu 80	otu 1338	0.717740562565273	0.717740562565273	1
otu 80	otu 1348	0.717740562565273	0.717740562565273	1
otu 80	otu 1370	0.717740562565273	0.717740562565273	1
otu 80	otu 1389	0.717740562565273	0.717740562565273	1
otu 80	otu 1425	0.717740562565273	0.717740562565273	1
otu 80	otu 1441	0.717740562565273	0.717740562565273	1
otu 80	otu 1527	0.717740562565273	0.717740562565273	1
otu 80	otu 1528	0.717740562565273	0.717740562565273	1
otu 80	otu 1561	0.717740562565273	0.717740562565273	1
otu 80	otu 1582	0.717740562565273	0.717740562565273	1
otu 80	otu 1587	0.717740562565273	0.717740562565273	1
otu 80	otu 1613	0.717740562565273	0.717740562565273	1
otu 80	otu 1624	0.717740562565273	0.717740562565273	1
otu 81	otu 151	0.7642684192321	0.7642684192321	1
otu 81	otu 399	0.760736615804876	0.760736615804876	1
otu 82	otu 89	0.714839039120444	0.714839039120444	1
otu 82	otu 107	0.828260117606365	0.828260117606365	1
otu 82	otu 1181	0.890964758443047	0.890964758443047	1
otu 82	otu 1225	0.733866591831897	0.733866591831897	1
otu 82	otu 1391	0.826880591908534	0.826880591908534	1
otu 82	otu 1414	0.709608966859347	0.709608966859347	1
otu 83	otu 171	0.796956428691298	0.796956428691298	1
otu 83	otu 247	0.765265048547243	0.765265048547243	1
otu 83	otu 288	0.787097890003459	0.787097890003459	1
otu 83	otu 362	0.756169341563646	0.756169341563646	1
otu 83	otu 694	0.779064290799054	0.779064290799054	1
otu 83	otu 902	0.739506908846838	0.739506908846838	1
otu 83	otu 1029	0.729016431336821	0.729016431336821	1
otu 83	otu 1053	0.73938039282258	0.73938039282258	1
otu 83	otu 1085	0.702157291408736	0.702157291408736	1
otu 83	otu 1131	0.831027326184711	0.831027326184711	1
otu 83	otu 1504	0.81341300145382	0.81341300145382	1
otu 84	otu 108	0.731463414634146	0.731463414634146	1
otu 84	otu 147	0.701135814037803	0.701135814037803	1
otu 84	otu 183	0.878191746288043	0.878191746288043	1
otu 84	otu 206	0.727509508141565	0.727509508141565	1
otu 84	otu 215	0.822715325170668	0.822715325170668	1
otu 84	otu 219	0.87930127471039	0.87930127471039	1
[truncated: 12,779 more rows]
