# Supplementary material for: Dysbiosis and unsustainable delayed gut microbiota development as non-invasive biomarkers for predicting autism spectrum disorder in Chinese children
Source: Front Microbiol. 2026 Jun 18;17:1753665. doi: 10.3389/fmicb.2026.1753665 (PMC13323027; doi:10.3389/fmicb.2026.1753665)
Supplement: Supplementary file 4 [file Data_Sheet_2.zip › co-occurrence/ASDdiyinetwork.node10.csv]

id	phylum	genus
otu 1	Bacillota	Unclassified
otu 2	Bacillota	Unclassified
otu 3	Bacillota	Unclassified
otu 4	Bacillota	Unclassified
otu 5	Bacillota	Unclassified
otu 6	Bacteroidota	Alistipes
otu 7	Unclassified	Unclassified
otu 8	Unclassified	Unclassified
otu 9	Bacillota	Anaerotruncus
otu 10	Bacillota	Unclassified
otu 11	Bacillota	Lachnospira
otu 12	Bacillota	Unclassified
otu 13	Bacillota	Megamonas
otu 14	Unclassified	Unclassified
otu 15	Unclassified	Unclassified
otu 16	Bacillota	Unclassified
otu 17	Bacillota	Oscillibacter
otu 18	Bacillota	Unclassified
otu 19	Bacillota	Unclassified
otu 20	Bacillota	Megamonas
otu 23	Bacillota	Clostridium
otu 26	Bacillota	Unclassified
otu 27	Bacillota	Unclassified
otu 28	Bacillota	Unclassified
otu 29	Thermodesulfobacteriota	Desulfovibrio
otu 30	Bacillota	Unclassified
otu 32	Thermodesulfobacteriota	Desulfovibrio
otu 33	Bacillota	Unclassified
otu 34	Bacillota	Unclassified
otu 35	Bacteroidota	Bacteroides
otu 36	Lentisphaerota	Victivallis
otu 38	Bacillota	Eubacterium
otu 39	Bacillota	Unclassified
otu 40	Bacillota	Unclassified
otu 42	Bacillota	Lachnospira
otu 43	Bacillota	Clostridium
otu 44	Bacillota	Clostridium
otu 45	Unclassified	Unclassified
otu 46	Bacillota	Coprobacillus
otu 47	Bacillota	Coprobacillus
otu 48	Bacillota	Unclassified
otu 49	Bacillota	Unclassified
otu 50	Actinomycetota	Adlercreutzia
otu 51	Actinomycetota	Adlercreutzia
otu 52	Bacillota	Unclassified
otu 53	Actinomycetota	Unclassified
otu 54	Synergistota	Pyramidobacter
otu 55	Unclassified	Unclassified
otu 57	Bacillota	Unclassified
otu 58	Unclassified	Unclassified
otu 60	Unclassified	Unclassified
otu 63	Bacillota	Unclassified
otu 64	Bacillota	Megamonas
otu 65	Bacillota	Unclassified
otu 66	Unclassified	Unclassified
otu 67	Bacillota	Phascolarctobacterium
otu 68	Unclassified	Unclassified
otu 70	Bacillota	Clostridium
otu 71	Bacillota	Unclassified
otu 72	Bacillota	Unclassified
otu 73	Actinomycetota	Bifidobacterium
otu 75	Bacteroidota	Unclassified
otu 76	Bacteroidota	Unclassified
otu 77	Unclassified	Unclassified
otu 78	Bacillota	Gemmiger
otu 79	Thermodesulfobacteriota	Desulfovibrio
otu 80	Bacillota	Lacrimispora
otu 81	Bacteroidota	Bacteroides
otu 82	Bacillota	Unclassified
otu 83	Bacillota	Unclassified
otu 84	Actinomycetota	Unclassified
otu 85	Bacillota	Unclassified
otu 86	Pseudomonadota	Sutterella
otu 87	Pseudomonadota	Sutterella
otu 88	Pseudomonadota	Sutterella
otu 89	Bacillota	Unclassified
otu 90	Pseudomonadota	Sutterella
otu 91	Bacteroidota	Bacteroides
otu 92	Unclassified	Unclassified
otu 93	Bacteroidota	Bacteroides
otu 95	Unclassified	Unclassified
otu 96	Bacillota	Unclassified
otu 98	Bacillota	Unclassified
otu 99	Bacillota	Unclassified
otu 100	Bacillota	Unclassified
otu 101	Bacillota	Hungatella
otu 102	Bacillota	Unclassified
otu 103	Bacillota	Ruminococcus
otu 104	Thermodesulfobacteriota	Desulfovibrio
otu 105	Thermodesulfobacteriota	Desulfovibrio
otu 106	Bacillota	Candidatus Borkfalkia
otu 107	Unclassified	Unclassified
otu 108	Bacillota	Unclassified
otu 109	Bacteroidota	Alistipes
otu 110	Bacillota	Unclassified
otu 111	Bacillota	Unclassified
otu 113	Thermodesulfobacteriota	Desulfovibrio
otu 114	Actinomycetota	Adlercreutzia
otu 116	Bacillota	Unclassified
otu 118	Bacillota	Clostridium
otu 119	Bacillota	Unclassified
otu 120	Bacillota	Oscillibacter
otu 121	Unclassified	Unclassified
otu 123	Bacillota	Butyricicoccus
otu 124	Bacteroidota	Parabacteroides
otu 125	Unclassified	Unclassified
otu 126	Bacillota	Holdemania
otu 127	Bacillota	Unclassified
otu 128	Unclassified	Unclassified
otu 129	Bacillota	Angelakisella
otu 130	Verrucomicrobiota	Akkermansia
otu 131	Bacteroidota	Unclassified
otu 133	Bacillota	Unclassified
otu 134	Bacillota	Unclassified
otu 136	Lentisphaerota	Unclassified
otu 137	Bacillota	Unclassified
otu 138	Uroviricota	Unclassified
otu 140	Bacillota	Unclassified
otu 143	Bacillota	Phascolarctobacterium
otu 144	Pseudomonadota	Unclassified
otu 145	Unclassified	Unclassified
otu 147	Bacillota	Unclassified
otu 148	Bacillota	Clostridium
otu 149	Actinomycetota	Unclassified
otu 150	Actinomycetota	Bifidobacterium
otu 151	Bacillota	Roseburia
otu 152	Lentisphaerota	Victivallis
otu 153	Bacillota	Unclassified
otu 154	Bacillota	Unclassified
otu 155	Bacillota	Unclassified
otu 156	Bacillota	Phascolarctobacterium
otu 157	Bacillota	Unclassified
otu 158	Bacillota	Yeguia
otu 159	Unclassified	Unclassified
otu 160	Bacillota	Unclassified
otu 161	Bacillota	Unclassified
otu 162	Bacillota	Unclassified
otu 163	Bacillota	Evtepia
otu 164	Bacillota	Phascolarctobacterium
otu 165	Bacillota	Unclassified
otu 167	Bacillota	Phascolarctobacterium
otu 168	Bacillota	Unclassified
otu 169	Bacillota	Faecalibacterium
otu 170	Bacillota	Phascolarctobacterium
otu 171	Bacillota	Unclassified
otu 172	Bacillota	Unclassified
otu 173	Bacillota	Unclassified
otu 174	Bacillota	Unclassified
otu 175	Bacillota	Unclassified
otu 176	Bacillota	Phascolarctobacterium
otu 177	Bacillota	Unclassified
otu 178	Bacillota	Clostridium
otu 179	Bacillota	Phascolarctobacterium
otu 181	Bacillota	Unclassified
otu 182	Bacillota	Unclassified
otu 183	Bacillota	Phascolarctobacterium
otu 184	Bacillota	Clostridium
otu 185	Bacteroidota	Prevotella
otu 186	Bacteroidota	Prevotella
otu 187	Bacillota	Phascolarctobacterium
otu 188	Bacillota	Hungatella
otu 189	Bacillota	Hungatella
otu 190	Bacillota	Phascolarctobacterium
otu 191	Bacillota	Ruminococcus
otu 193	Actinomycetota	Collinsella
otu 194	Pseudomonadota	Unclassified
otu 195	Bacillota	Unclassified
otu 197	Unclassified	Unclassified
otu 198	Bacillota	Angelakisella
otu 199	Bacillota	Unclassified
otu 200	Bacillota	Unclassified
otu 201	Bacillota	Faecalibacterium
otu 202	Bacillota	Faecalibacterium
otu 204	Bacillota	Unclassified
otu 206	Bacillota	Unclassified
otu 207	Bacteroidota	Unclassified
otu 208	Bacillota	Unclassified
otu 209	Bacillota	Unclassified
otu 210	Uroviricota	Unclassified
otu 213	Uroviricota	Unclassified
otu 214	Lentisphaerota	Unclassified
otu 215	Bacillota	Unclassified
otu 216	Unclassified	Unclassified
otu 218	Thermodesulfobacteriota	Desulfovibrio
otu 219	Unclassified	Unclassified
otu 220	Bacillota	Unclassified
otu 221	Bacillota	Eubacterium
otu 222	Bacillota	Unclassified
otu 224	Bacillota	Phascolarctobacterium
otu 225	Bacillota	Unclassified
otu 226	Bacillota	Unclassified
otu 227	Bacillota	Oscillibacter
otu 229	Bacillota	Unclassified
otu 230	Bacillota	Youngiibacter
otu 231	Bacillota	Clostridium
otu 232	Bacillota	Streptococcus
otu 233	Bacillota	Unclassified
otu 236	Lentisphaerota	Unclassified
otu 238	Bacillota	Unclassified
otu 239	Thermodesulfobacteriota	Bilophila
otu 240	Bacteroidota	Bacteroides
otu 242	Bacillota	Unclassified
otu 244	Bacillota	Dysosmobacter
otu 245	Bacillota	Oscillibacter
otu 247	Bacillota	Clostridium
otu 248	Thermodesulfobacteriota	Bilophila
otu 249	Bacillota	Romboutsia
otu 250	Bacteroidota	Alistipes
otu 251	Bacteroidota	Alistipes
otu 252	Bacillota	Unclassified
otu 253	Bacillota	Unclassified
otu 254	Bacillota	Unclassified
otu 255	Bacillota	Streptococcus
otu 256	Synergistota	Pyramidobacter
otu 258	Bacillota	Unclassified
otu 259	Bacillota	Unclassified
otu 260	Synergistota	Pyramidobacter
otu 261	Bacillota	Coprobacillus
otu 262	Bacillota	Unclassified
otu 263	Synergistota	Pyramidobacter
otu 264	Actinomycetota	Bifidobacterium
otu 265	Bacillota	Feifania
otu 266	Bacillota	Unclassified
otu 267	Synergistota	Pyramidobacter
otu 268	Pseudomonadota	Sutterella
otu 270	Bacillota	Unclassified
otu 271	Synergistota	Pyramidobacter
otu 273	Bacillota	Unclassified
otu 274	Bacillota	Unclassified
otu 276	Bacillota	Phascolarctobacterium
otu 278	Synergistota	Pyramidobacter
otu 279	Bacillota	Phascolarctobacterium
otu 280	Bacillota	Oscillibacter
otu 282	Bacillota	Unclassified
otu 283	Bacillota	Clostridium
otu 284	Bacillota	Clostridium
otu 285	Bacillota	Clostridium
otu 286	Bacillota	Clostridium
otu 287	Bacillota	Clostridium
otu 288	Bacillota	Clostridium
otu 289	Bacillota	Evtepia
otu 290	Bacillota	Phascolarctobacterium
otu 291	Bacillota	Phascolarctobacterium
otu 292	Bacillota	Phascolarctobacterium
otu 293	Thermodesulfobacteriota	Desulfovibrio
otu 295	Thermodesulfobacteriota	Desulfovibrio
otu 297	Bacillota	Unclassified
otu 300	Actinomycetota	Adlercreutzia
otu 301	Actinomycetota	Adlercreutzia
otu 302	Bacillota	Phascolarctobacterium
otu 304	Bacillota	Roseburia
otu 306	Bacillota	Eubacterium
otu 307	Bacillota	Unclassified
otu 308	Bacillota	Phascolarctobacterium
otu 310	Bacillota	Unclassified
otu 312	Bacillota	Phascolarctobacterium
otu 315	Bacillota	Unclassified
otu 316	Bacillota	Clostridium
otu 320	Bacillota	Unclassified
otu 323	Bacillota	Unclassified
otu 324	Bacillota	Intestinimonas
otu 326	Bacillota	Unclassified
otu 327	Bacillota	Ruminococcus
otu 330	Bacillota	Unclassified
otu 332	Bacillota	Unclassified
otu 334	Bacillota	Unclassified
otu 335	Bacillota	Unclassified
otu 337	Bacillota	Megamonas
otu 338	Bacillota	Unclassified
otu 339	Bacillota	Coprobacillus
otu 340	Bacillota	Coprobacillus
otu 341	Bacillota	Oscillibacter
otu 342	Bacillota	Unclassified
otu 343	Bacillota	Oscillibacter
otu 344	Uroviricota	Unclassified
otu 345	Uroviricota	Unclassified
otu 346	Unclassified	Unclassified
otu 347	Bacillota	Oscillibacter
otu 348	Bacillota	Unclassified
otu 351	Bacteroidota	Parabacteroides
otu 353	Bacillota	Unclassified
otu 354	Bacillota	Unclassified
otu 356	Bacillota	Clostridium
otu 358	Bacteroidota	Unclassified
otu 359	Bacillota	Unclassified
otu 361	Bacteroidota	Unclassified
otu 362	Bacteroidota	Unclassified
otu 363	Bacillota	Unclassified
otu 366	Bacillota	Unclassified
otu 368	Bacteroidota	Unclassified
otu 369	Bacillota	Phascolarctobacterium
otu 370	Bacillota	Coprobacillus
otu 372	Bacillota	Unclassified
otu 373	Synergistota	Pyramidobacter
otu 374	Synergistota	Pyramidobacter
otu 375	Synergistota	Pyramidobacter
otu 377	Synergistota	Pyramidobacter
otu 379	Synergistota	Pyramidobacter
otu 380	Synergistota	Pyramidobacter
otu 383	Synergistota	Pyramidobacter
otu 384	Bacteroidota	Prevotella
otu 385	Bacillota	Unclassified
otu 386	Bacillota	Unclassified
otu 387	Bacillota	Unclassified
otu 388	Bacillota	Eubacterium
otu 389	Bacillota	Unclassified
otu 390	Bacillota	Unclassified
otu 391	Bacillota	Unclassified
otu 392	Bacteroidota	Prevotella
otu 393	Bacillota	Unclassified
otu 394	Bacillota	Oscillibacter
otu 395	Bacillota	Unclassified
otu 396	Thermodesulfobacteriota	Desulfovibrio
otu 398	Thermodesulfobacteriota	Desulfovibrio
otu 399	Bacillota	Unclassified
otu 400	Bacillota	Unclassified
otu 401	Unclassified	Unclassified
otu 403	Actinomycetota	Raoultibacter
otu 404	Bacillota	Unclassified
otu 405	Bacillota	Pseudoflavonifractor
otu 406	Actinomycetota	Eggerthella
otu 408	Bacteroidota	Alistipes
otu 409	Bacillota	Ruminococcus
otu 410	Verrucomicrobiota	Akkermansia
otu 411	Bacillota	Coprobacillus
otu 412	Bacillota	Oscillibacter
otu 413	Bacillota	Oscillibacter
otu 414	Unclassified	Unclassified
otu 416	Bacillota	Unclassified
otu 417	Unclassified	Unclassified
otu 418	Unclassified	Unclassified
otu 421	Thermodesulfobacteriota	Desulfovibrio
otu 422	Bacillota	Faecalibacterium
otu 423	Bacillota	Faecalibacterium
otu 424	Actinomycetota	Adlercreutzia
otu 425	Bacillota	Unclassified
otu 428	Bacillota	Phascolarctobacterium
otu 429	Actinomycetota	Adlercreutzia
otu 430	Bacillota	Unclassified
otu 431	Bacillota	Unclassified
otu 432	Bacillota	Unclassified
otu 434	Bacteroidota	Prevotella
otu 435	Bacteroidota	Prevotella
otu 436	Bacillota	Unclassified
otu 437	Bacillota	Clostridium
otu 438	Bacillota	Unclassified
otu 439	Unclassified	Unclassified
otu 441	Bacillota	Unclassified
otu 442	Bacillota	Eubacterium
otu 443	Bacteroidota	Parabacteroides
otu 444	Bacteroidota	Parabacteroides
otu 445	Bacillota	Unclassified
otu 446	Bacteroidota	Alistipes
otu 448	Bacteroidota	Prevotella
otu 450	Bacillota	Unclassified
otu 451	Bacteroidota	Alistipes
otu 452	Bacteroidota	Prevotella
otu 453	Bacteroidota	Prevotella
otu 454	Bacillota	Oscillibacter
otu 456	Bacteroidota	Parabacteroides
otu 458	Unclassified	Unclassified
otu 460	Bacillota	Unclassified
otu 461	Bacteroidota	Alistipes
otu 463	Bacillota	Unclassified
otu 464	Bacillota	Unclassified
otu 465	Bacillota	Oscillibacter
otu 466	Bacillota	Unclassified
otu 469	Bacillota	Flavonifractor
otu 470	Bacillota	Unclassified
otu 475	Bacillota	Unclassified
otu 477	Bacillota	Unclassified
otu 480	Thermodesulfobacteriota	Desulfovibrio
otu 482	Actinomycetota	Bifidobacterium
otu 483	Bacillota	Unclassified
otu 484	Bacillota	Clostridium
otu 486	Bacillota	Coprobacillus
otu 490	Bacteroidota	Alistipes
otu 491	Bacillota	Unclassified
otu 492	Synergistota	Pyramidobacter
otu 493	Actinomycetota	Unclassified
otu 495	Bacillota	Unclassified
otu 496	Thermodesulfobacteriota	Desulfovibrio
otu 497	Thermodesulfobacteriota	Desulfovibrio
otu 498	Bacillota	Megamonas
otu 499	Bacillota	Alkaliphilus
otu 501	Synergistota	Pyramidobacter
otu 502	Synergistota	Pyramidobacter
otu 503	Bacillota	Clostridium
otu 504	Bacillota	Unclassified
otu 506	Bacillota	Unclassified
otu 508	Bacillota	Oscillibacter
otu 509	Bacillota	Unclassified
otu 510	Bacillota	Unclassified
otu 511	Pseudomonadota	Sphingomonas
otu 512	Bacillota	Enterocloster
otu 514	Fibrobacterota	Fibrobacter
otu 516	Bacillota	Unclassified
otu 519	Bacillota	Unclassified
otu 520	Bacillota	Coprobacillus
otu 521	Bacillota	Coprobacillus
otu 522	Lentisphaerota	Unclassified
otu 523	Bacillota	Unclassified
otu 525	Actinomycetota	Adlercreutzia
otu 526	Actinomycetota	Adlercreutzia
otu 527	Phixviricota	Unclassified
otu 528	Bacillota	Faecalibacterium
otu 530	Bacteroidota	Alistipes
otu 531	Bacteroidota	Alistipes
otu 532	Bacteroidota	Alistipes
otu 533	Bacteroidota	Unclassified
otu 534	Bacillota	Bacilliculturomica
otu 535	Unclassified	Unclassified
otu 536	Bacillota	Hungatella
otu 537	Bacillota	Hungatella
otu 538	Bacillota	Hungatella
otu 539	Unclassified	Unclassified
otu 540	Bacillota	Unclassified
otu 541	Bacillota	Anaeromassilibacillus
otu 542	Bacteroidota	Prevotella
otu 543	Bacillota	Unclassified
otu 544	Unclassified	Unclassified
otu 545	Bacillota	Unclassified
otu 547	Bacillota	Unclassified
otu 548	Bacillota	Unclassified
otu 550	Bacillota	Streptococcus
otu 551	Synergistota	Pyramidobacter
otu 553	Synergistota	Pyramidobacter
otu 554	Synergistota	Pyramidobacter
otu 555	Bacillota	Unclassified
otu 556	Actinomycetota	Unclassified
otu 557	Bacillota	Hungatella
otu 558	Bacillota	Phascolarctobacterium
otu 559	Bacteroidota	Unclassified
otu 560	Bacillota	Unclassified
otu 561	Bacillota	Unclassified
otu 562	Bacillota	Coprococcus
otu 563	Bacillota	Dysosmobacter
otu 564	Bacillota	Unclassified
otu 566	Thermodesulfobacteriota	Desulfovibrio
otu 567	Uroviricota	Unclassified
otu 568	Bacillota	Phascolarctobacterium
otu 569	Bacillota	Phascolarctobacterium
otu 571	Bacillota	Unclassified
otu 572	Bacillota	Unclassified
otu 574	Synergistota	Pyramidobacter
otu 575	Synergistota	Pyramidobacter
otu 578	Bacillota	Unclassified
otu 580	Bacillota	Unclassified
otu 581	Unclassified	Unclassified
otu 582	Bacillota	Ruminococcus
otu 583	Bacteroidota	Alistipes
otu 584	Uroviricota	Unclassified
otu 585	Uroviricota	Unclassified
otu 586	Uroviricota	Unclassified
otu 587	Uroviricota	Unclassified
otu 588	Actinomycetota	Bifidobacterium
otu 589	Bacillota	Unclassified
otu 590	Lentisphaerota	Unclassified
otu 591	Bacillota	Unclassified
otu 592	Bacillota	Unclassified
otu 593	Bacillota	Unclassified
otu 594	Bacillota	Lachnospira
otu 595	Bacteroidota	Alistipes
otu 597	Bacteroidota	Alistipes
otu 598	Bacillota	Unclassified
otu 599	Bacillota	Unclassified
otu 600	Thermodesulfobacteriota	Desulfovibrio
otu 601	Thermodesulfobacteriota	Desulfovibrio
otu 602	Bacillota	Streptococcus
otu 604	Bacillota	Unclassified
otu 605	Bacillota	Hungatella
otu 606	Bacillota	Hungatella
otu 607	Bacillota	Unclassified
otu 609	Bacillota	Clostridium
otu 611	Bacillota	Unclassified
otu 614	Bacteroidota	Unclassified
otu 616	Unclassified	Unclassified
otu 618	Thermodesulfobacteriota	Desulfovibrio
otu 619	Thermodesulfobacteriota	Desulfovibrio
otu 621	Bacillota	Unclassified
otu 622	Bacillota	Unclassified
otu 625	Thermodesulfobacteriota	Desulfovibrio
otu 626	Bacillota	Unclassified
otu 627	Bacteroidota	Unclassified
otu 628	Bacteroidota	Unclassified
otu 629	Bacillota	Unclassified
otu 630	Bacillota	Clostridium
otu 631	Bacillota	Unclassified
otu 632	Bacillota	Unclassified
otu 634	Bacteroidota	Alistipes
otu 636	Bacillota	Streptococcus
otu 637	Bacteroidota	Alistipes
otu 638	Bacillota	Blautia
otu 640	Unclassified	Unclassified
otu 641	Bacteroidota	Unclassified
otu 643	Bacteroidota	Parabacteroides
otu 645	Bacillota	Unclassified
otu 646	Bacillota	Unclassified
otu 647	Verrucomicrobiota	Akkermansia
otu 650	Bacteroidota	Prevotella
otu 651	Unclassified	Unclassified
otu 652	Bacteroidota	Prevotella
otu 653	Bacteroidota	Prevotella
otu 654	Bacteroidota	Prevotella
otu 655	Bacillota	Unclassified
otu 657	Bacillota	Unclassified
otu 658	Unclassified	Unclassified
otu 659	Unclassified	Unclassified
otu 660	Bacillota	Unclassified
otu 662	Bacillota	Hungatella
otu 663	Bacillota	Gemmiger
otu 664	Bacillota	Unclassified
otu 665	Bacillota	Unclassified
otu 666	Pseudomonadota	Acetobacter
otu 667	Bacillota	Oscillibacter
otu 668	Bacillota	Oscillibacter
otu 669	Bacillota	Unclassified
otu 670	Bacillota	Unclassified
otu 671	Bacillota	Unclassified
otu 672	Bacillota	Unclassified
otu 673	Bacillota	Coprococcus
otu 674	Bacillota	Unclassified
otu 675	Bacillota	Unclassified
otu 676	Bacillota	Clostridium
otu 679	Bacteroidota	Alistipes
otu 680	Thermodesulfobacteriota	Desulfovibrio
otu 681	Thermodesulfobacteriota	Desulfovibrio
otu 682	Unclassified	Unclassified
otu 683	Bacteroidota	Alistipes
otu 684	Bacillota	Unclassified
otu 685	Bacillota	Clostridium
otu 686	Bacillota	Clostridium
otu 687	Actinomycetota	Adlercreutzia
otu 688	Actinomycetota	Adlercreutzia
otu 689	Actinomycetota	Adlercreutzia
otu 690	Bacteroidota	Bacteroides
otu 691	Bacillota	Unclassified
otu 692	Bacteroidota	Bacteroides
otu 694	Bacteroidota	Alistipes
otu 696	Bacteroidota	Bacteroides
otu 703	Bacteroidota	Alistipes
otu 704	Bacillota	Unclassified
otu 707	Bacillota	Intestinimonas
otu 708	Bacillota	Unclassified
otu 709	Bacillota	Blautia
otu 711	Bacillota	Unclassified
otu 713	Bacillota	Unclassified
otu 715	Bacteroidota	Unclassified
otu 723	Bacillota	Unclassified
otu 724	Unclassified	Unclassified
otu 725	Bacteroidota	Unclassified
otu 728	Bacteroidota	Alistipes
otu 729	Unclassified	Unclassified
otu 730	Bacteroidota	Prevotella
otu 731	Bacillota	Unclassified
otu 733	Bacillota	Unclassified
otu 735	Unclassified	Unclassified
otu 736	Thermodesulfobacteriota	Desulfovibrio
otu 737	Thermodesulfobacteriota	Desulfovibrio
otu 739	Thermodesulfobacteriota	Desulfovibrio
otu 742	Bacillota	Gemmiger
otu 743	Synergistota	Pyramidobacter
otu 744	Synergistota	Pyramidobacter
otu 748	Bacillota	Unclassified
otu 749	Bacteroidota	Phocaeicola
otu 750	Bacteroidota	Alistipes
otu 755	Bacillota	Unclassified
otu 757	Bacillota	Unclassified
otu 758	Lentisphaerota	Unclassified
otu 759	Bacillota	Unclassified
otu 762	Bacteroidota	Alistipes
otu 764	Bacillota	Unclassified
otu 765	Bacillota	Unclassified
otu 768	Bacillota	Unclassified
otu 769	Bacillota	Oscillibacter
otu 770	Actinomycetota	Bifidobacterium
otu 772	Bacillota	Unclassified
otu 774	Bacillota	Bianquea
otu 776	Bacillota	Unclassified
otu 777	Bacillota	Unclassified
otu 778	Bacillota	Unclassified
otu 779	Bacillota	Unclassified
otu 780	Bacillota	Unclassified
otu 782	Unclassified	Unclassified
otu 784	Bacillota	Unclassified
otu 785	Lentisphaerota	Unclassified
otu 787	Bacteroidota	Parabacteroides
otu 788	Bacillota	Dorea
otu 789	Bacillota	Unclassified
otu 790	Bacillota	Unclassified
otu 791	Bacillota	Coprococcus
otu 792	Bacillota	Unclassified
otu 794	Pseudomonadota	Sutterella
otu 796	Bacillota	Intestinimonas
otu 797	Bacillota	Unclassified
otu 798	Bacillota	Unclassified
otu 800	Bacillota	Unclassified
otu 801	Bacillota	Unclassified
otu 803	Bacillota	Unclassified
otu 804	Bacillota	Unclassified
otu 805	Bacillota	Acidaminobacter
otu 806	Bacillota	Unclassified
otu 807	Bacillota	Unclassified
otu 808	Bacillota	Subdoligranulum
otu 809	Bacillota	Unclassified
otu 810	Lentisphaerota	Unclassified
otu 811	Bacillota	Unclassified
otu 812	Bacillota	Unclassified
otu 813	Bacillota	Unclassified
otu 815	Bacteroidota	Bacteroides
otu 816	Uroviricota	Unclassified
otu 819	Actinomycetota	Adlercreutzia
otu 821	Bacillota	Ruminococcus
otu 822	Bacillota	Unclassified
otu 823	Actinomycetota	Adlercreutzia
otu 824	Unclassified	Unclassified
otu 827	Bacillota	Hungatella
otu 829	Bacillota	Unclassified
otu 832	Bacillota	Unclassified
otu 833	Bacillota	Ruminococcus
otu 835	Bacillota	Unclassified
otu 837	Bacteroidota	Unclassified
otu 846	Bacillota	Clostridium
otu 847	Bacillota	Clostridium
otu 849	Bacillota	Clostridium
otu 850	Bacillota	Faecalibacterium
otu 851	Bacillota	Unclassified
otu 852	Synergistota	Pyramidobacter
otu 853	Bacillota	Unclassified
otu 855	Bacillota	Unclassified
otu 856	Bacillota	Unclassified
otu 858	Bacillota	Eubacterium
otu 860	Bacillota	Unclassified
otu 862	Bacillota	Unclassified
otu 863	Unclassified	Unclassified
otu 865	Unclassified	Unclassified
otu 866	Bacillota	Streptococcus
otu 867	Actinomycetota	Adlercreutzia
otu 868	Bacteroidota	Bacteroides
otu 869	Bacteroidota	Alistipes
otu 870	Bacteroidota	Alistipes
otu 871	Bacillota	Unclassified
otu 873	Bacillota	Lachnoclostridium
otu 874	Bacillota	Lachnoclostridium
otu 877	Lentisphaerota	Unclassified
otu 878	Bacillota	Clostridium
otu 879	Bacillota	Flavonifractor
otu 880	Bacillota	Unclassified
otu 881	Unclassified	Unclassified
otu 882	Bacillota	Unclassified
otu 883	Bacillota	Unclassified
otu 884	Bacillota	Streptococcus
otu 885	Bacillota	Lachnoclostridium
otu 886	Bacillota	Lachnoclostridium
otu 887	Bacillota	Lachnoclostridium
otu 888	Bacillota	Unclassified
otu 889	Bacillota	Unclassified
otu 890	Bacillota	Unclassified
otu 891	Bacillota	Unclassified
otu 892	Bacillota	Unclassified
otu 893	Bacillota	Unclassified
otu 894	Bacillota	Unclassified
otu 895	Uroviricota	Unclassified
otu 896	Unclassified	Unclassified
otu 897	Bacillota	Unclassified
otu 898	Thermodesulfobacteriota	Desulfovibrio
otu 899	Synergistota	Pyramidobacter
otu 901	Synergistota	Pyramidobacter
otu 902	Synergistota	Pyramidobacter
otu 903	Bacillota	Unclassified
otu 904	Bacillota	Unclassified
otu 906	Bacillota	Unclassified
otu 907	Bacillota	Unclassified
otu 908	Bacillota	Unclassified
otu 909	Bacillota	Unclassified
otu 910	Unclassified	Unclassified
otu 913	Bacteroidota	Bacteroides
otu 914	Bacteroidota	Bacteroides
otu 915	Bacillota	Clostridium
otu 917	Pseudomonadota	Sutterella
otu 919	Pseudomonadota	Sutterella
otu 921	Bacteroidota	Unclassified
otu 922	Synergistota	Pyramidobacter
otu 923	Synergistota	Pyramidobacter
otu 924	Bacillota	Unclassified
otu 925	Bacillota	Megasphaera
otu 926	Bacillota	Ruminococcus
otu 927	Lentisphaerota	Unclassified
otu 928	Unclassified	Unclassified
otu 929	Pseudomonadota	Sutterella
otu 930	Pseudomonadota	Sutterella
otu 931	Uroviricota	Unclassified
otu 932	Bacillota	Oscillibacter
otu 933	Bacteroidota	Unclassified
otu 934	Bacteroidota	Alistipes
otu 936	Bacillota	Unclassified
otu 937	Uroviricota	Unclassified
otu 938	Bacillota	Unclassified
otu 939	Actinomycetota	Unclassified
otu 940	Actinomycetota	Bifidobacterium
otu 941	Actinomycetota	Unclassified
otu 942	Bacteroidota	Prevotella
otu 944	Bacteroidota	Prevotella
otu 945	Bacillota	Unclassified
otu 947	Bacillota	Unclassified
otu 948	Pseudomonadota	Unclassified
otu 949	Bacteroidota	Unclassified
otu 950	Unclassified	Unclassified
otu 951	Bacteroidota	Unclassified
otu 952	Bacillota	Clostridium
otu 953	Bacillota	Ruminococcus
otu 954	Bacteroidota	Unclassified
otu 956	Bacillota	Unclassified
otu 957	Bacillota	Unclassified
otu 959	Pseudomonadota	Unclassified
otu 960	Bacillota	Oscillibacter
otu 963	Uroviricota	Unclassified
otu 964	Bacillota	Hominisplanchenecus
otu 965	Bacillota	Unclassified
otu 966	Bacillota	Coprococcus
otu 967	Bacillota	Faecalibacterium
otu 968	Bacteroidota	Unclassified
otu 969	Bacteroidota	Unclassified
otu 970	Bacillota	Unclassified
otu 971	Bacillota	Unclassified
otu 972	Bacillota	Unclassified
otu 973	Actinomycetota	Adlercreutzia
otu 976	Uroviricota	Unclassified
otu 977	Bacillota	Unclassified
otu 978	Bacillota	Hungatella
otu 979	Bacillota	Roseburia
otu 980	Bacteroidota	Bacteroides
otu 981	Bacillota	Unclassified
otu 982	Bacillota	Unclassified
otu 983	Lentisphaerota	Victivallis
otu 985	Bacillota	Faecalibacterium
otu 986	Lentisphaerota	Unclassified
otu 987	Bacillota	Unclassified
otu 988	Bacillota	Faecalibacterium
otu 989	Unclassified	Unclassified
otu 990	Unclassified	Unclassified
otu 991	Bacillota	Unclassified
otu 992	Bacteroidota	Bacteroides
otu 993	Bacillota	Unclassified
otu 994	Unclassified	Unclassified
otu 995	Bacillota	Oscillibacter
otu 997	Bacillota	Ruminococcus
otu 998	Bacillota	Unclassified
otu 999	Uroviricota	Unclassified
otu 1000	Bacteroidota	Alistipes
otu 1001	Thermodesulfobacteriota	Desulfovibrio
otu 1003	Bacillota	Unclassified
otu 1004	Bacillota	Gemmiger
otu 1005	Synergistota	Pyramidobacter
otu 1007	Bacillota	Unclassified
otu 1008	Unclassified	Unclassified
otu 1009	Bacillota	Hungatella
otu 1010	Bacillota	Unclassified
otu 1011	Bacillota	Roseburia
otu 1012	Bacillota	Unclassified
otu 1014	Bacillota	Unclassified
otu 1018	Bacillota	Clostridium
otu 1019	Bacillota	Unclassified
otu 1020	Bacillota	Coprococcus
otu 1021	Bacillota	Coprococcus
otu 1022	Lentisphaerota	Unclassified
otu 1023	Bacillota	Evtepia
otu 1024	Bacillota	Unclassified
otu 1025	Bacillota	Unclassified
otu 1026	Bacillota	Unclassified
otu 1027	Bacillota	Unclassified
otu 1029	Lentisphaerota	Victivallis
otu 1030	Verrucomicrobiota	Akkermansia
otu 1031	Thermodesulfobacteriota	Desulfovibrio
otu 1032	Thermodesulfobacteriota	Desulfovibrio
otu 1033	Thermodesulfobacteriota	Desulfovibrio
otu 1034	Thermodesulfobacteriota	Desulfovibrio
otu 1036	Bacteroidota	Alistipes
otu 1037	Bacillota	Unclassified
otu 1038	Bacillota	Unclassified
otu 1039	Bacillota	Clostridium
otu 1041	Unclassified	Unclassified
otu 1042	Bacteroidota	Prevotella
otu 1043	Bacteroidota	Prevotella
otu 1044	Bacillota	Unclassified
otu 1045	Bacteroidota	Alistipes
otu 1046	Unclassified	Unclassified
otu 1047	Unclassified	Unclassified
otu 1048	Unclassified	Unclassified
otu 1049	Bacillota	Unclassified
otu 1050	Bacillota	Unclassified
otu 1051	Bacillota	Unclassified
otu 1053	Bacteroidota	Unclassified
otu 1054	Bacillota	Faecalibacterium
otu 1055	Bacillota	Ruminococcus
otu 1056	Bacillota	Unclassified
otu 1057	Bacteroidota	Bacteroides
otu 1058	Bacteroidota	Bacteroides
otu 1059	Bacteroidota	Prevotella
otu 1061	Uroviricota	Unclassified
otu 1062	Bacillota	Unclassified
otu 1063	Actinomycetota	Olsenella
otu 1064	Bacillota	Unclassified
otu 1065	Bacillota	Eubacterium
otu 1066	Bacillota	Unclassified
otu 1068	Bacillota	Oscillibacter
otu 1069	Chloroflexota	Pelolinea
otu 1070	Bacillota	Faecalibacterium
otu 1073	Bacillota	Unclassified
otu 1074	Bacteroidota	Alistipes
otu 1076	Bacillota	Clostridium
otu 1077	Bacillota	Clostridium
otu 1078	Bacillota	Clostridium
otu 1079	Bacillota	Clostridium
otu 1081	Bacillota	Unclassified
otu 1082	Bacillota	Clostridium
otu 1083	Bacillota	Unclassified
otu 1084	Unclassified	Unclassified
otu 1085	Bacillota	Bacillus
otu 1086	Bacteroidota	Bacteroides
otu 1088	Lentisphaerota	Unclassified
otu 1089	Lentisphaerota	Unclassified
otu 1090	Lentisphaerota	Unclassified
otu 1091	Synergistota	Pyramidobacter
otu 1092	Synergistota	Pyramidobacter
otu 1093	Bacillota	Unclassified
otu 1094	Bacillota	Unclassified
otu 1095	Bacillota	Vescimonas
otu 1096	Bacillota	Vescimonas
otu 1097	Bacillota	Ruthenibacterium
otu 1098	Bacillota	Unclassified
otu 1099	Bacillota	Unclassified
otu 1101	Bacteroidota	Unclassified
otu 1102	Unclassified	Unclassified
otu 1103	Bacillota	Unclassified
otu 1104	Bacillota	Faecalibacterium
otu 1105	Thermodesulfobacteriota	Desulfovibrio
otu 1106	Bacillota	Unclassified
otu 1107	Bacillota	Unclassified
otu 1108	Bacillota	Unclassified
otu 1109	Actinomycetota	Rubrobacter
otu 1110	Bacillota	Desulforamulus
otu 1111	Unclassified	Unclassified
otu 1112	Unclassified	Unclassified
otu 1113	Unclassified	Unclassified
otu 1114	Bacillota	Faecalibacterium
otu 1115	Synergistota	Pyramidobacter
otu 1117	Synergistota	Pyramidobacter
otu 1118	Unclassified	Unclassified
otu 1121	Lentisphaerota	Unclassified
otu 1122	Bacillota	Lacrimispora
otu 1123	Bacteroidota	Prevotella
otu 1124	Bacillota	Gemmiger
otu 1129	Bacillota	Unclassified
otu 1130	Bacteroidota	Prevotella
otu 1131	Bacillota	Blautia
otu 1132	Bacillota	Unclassified
otu 1133	Lentisphaerota	Unclassified
otu 1134	Fusobacteriota	Fusobacterium
otu 1135	Bacillota	Peptococcus
otu 1136	Bacillota	Unclassified
otu 1137	Bacteroidota	Bacteroides
otu 1138	Bacteroidota	Bacteroides
otu 1139	Bacteroidota	Prevotella
otu 1140	Bacteroidota	Prevotella
otu 1142	Bacillota	Clostridium
otu 1143	Verrucomicrobiota	Akkermansia
otu 1144	Unclassified	Unclassified
otu 1145	Unclassified	Unclassified
otu 1146	Bacillota	Gemmiger
otu 1147	Thermodesulfobacteriota	Desulfovibrio
otu 1148	Unclassified	Unclassified
otu 1149	Unclassified	Unclassified
otu 1150	Unclassified	Unclassified
otu 1152	Pseudomonadota	Escherichia
otu 1154	Unclassified	Unclassified
otu 1155	Unclassified	Unclassified
otu 1156	Bacillota	Blautia
otu 1157	Bacillota	Oscillibacter
otu 1158	Bacillota	Unclassified
otu 1161	Actinomycetota	Bifidobacterium
otu 1162	Bacillota	Clostridium
otu 1163	Synergistota	Pyramidobacter
otu 1164	Synergistota	Pyramidobacter
otu 1167	Synergistota	Pyramidobacter
otu 1168	Bacteroidota	Alistipes
otu 1169	Bacillota	Coprobacillus
otu 1170	Bacillota	Coprobacillus
otu 1171	Bacillota	Unclassified
otu 1172	Bacillota	Unclassified
otu 1173	Unclassified	Unclassified
otu 1174	Bacillota	Hungatella
otu 1175	Thermodesulfobacteriota	Desulfovibrio
otu 1176	Thermodesulfobacteriota	Desulfovibrio
otu 1177	Bacillota	Clostridium
otu 1178	Bacillota	Butyricicoccus
otu 1179	Bacillota	Clostridium
otu 1180	Bacillota	Unclassified
otu 1181	Bacillota	Clostridium
otu 1182	Uroviricota	Unclassified
otu 1183	Uroviricota	Unclassified
otu 1185	Bacillota	Unclassified
otu 1186	Bacillota	Unclassified
otu 1187	Bacillota	Unclassified
otu 1188	Bacteroidota	Bacteroides
otu 1189	Bacillota	Unclassified
otu 1190	Bacillota	Unclassified
otu 1191	Bacillota	Clostridium
otu 1192	Bacteroidota	Bacteroides
otu 1193	Bacillota	Ruminococcus
otu 1195	Bacillota	Unclassified
otu 1196	Bacillota	Megamonas
otu 1197	Verrucomicrobiota	Akkermansia
otu 1199	Unclassified	Unclassified
otu 1200	Unclassified	Unclassified
otu 1201	Unclassified	Unclassified
otu 1202	Actinomycetota	Unclassified
otu 1203	Unclassified	Unclassified
otu 1204	Bacillota	Streptococcus
otu 1205	Bacillota	Unclassified
otu 1206	Bacillota	Unclassified
otu 1207	Bacillota	Unclassified
otu 1208	Bacteroidota	Alistipes
otu 1209	Bacillota	Faecalibacterium
otu 1211	Bacillota	Clostridium
otu 1213	Bacillota	Unclassified
otu 1214	Bacillota	Clostridium
otu 1215	Bacteroidota	Bacteroides
otu 1216	Bacillota	Unclassified
otu 1219	Bacillota	Unclassified
otu 1220	Bacillota	Ruminococcus
otu 1221	Bacillota	Ruminococcus
otu 1222	Bacillota	Unclassified
otu 1223	Bacteroidota	Prevotella
otu 1224	Bacillota	Faecalibacterium
otu 1225	Bacillota	Gemmiger
otu 1227	Bacteroidota	Unclassified
otu 1228	Bacillota	Unclassified
otu 1230	Bacteroidota	Alistipes
otu 1232	Bacillota	Phascolarctobacterium
otu 1233	Bacillota	Unclassified
otu 1234	Bacillota	Phascolarctobacterium
otu 1237	Bacillota	Unclassified
otu 1238	Bacillota	Faecalicatena
otu 1239	Bacillota	Faecalibacterium
otu 1240	Bacillota	Clostridium
otu 1242	Bacillota	Unclassified
otu 1243	Bacillota	Pseudoflavonifractor
otu 1245	Bacteroidota	Bacteroides
otu 1247	Unclassified	Unclassified
otu 1248	Bacteroidota	Prevotella
otu 1249	Bacteroidota	Prevotella
otu 1250	Bacillota	Unclassified
otu 1251	Bacillota	Unclassified
otu 1252	Bacillota	Unclassified
otu 1253	Bacillota	Unclassified
otu 1254	Bacillota	Clostridium
otu 1255	Bacillota	Clostridium
otu 1256	Actinomycetota	Adlercreutzia
otu 1258	Bacillota	Unclassified
otu 1259	Bacillota	Unclassified
otu 1260	Bacillota	Unclassified
otu 1261	Bacteroidota	Alistipes
otu 1263	Unclassified	Unclassified
otu 1265	Bacillota	Unclassified
otu 1266	Bacillota	Unclassified
otu 1267	Bacteroidota	Alistipes
otu 1269	Bacillota	Unclassified
otu 1270	Bacillota	Evtepia
otu 1271	Bacillota	Unclassified
otu 1273	Bacteroidota	Unclassified
otu 1274	Bacteroidota	Unclassified
otu 1275	Bacteroidota	Unclassified
otu 1276	Bacteroidota	Unclassified
otu 1277	Bacteroidota	Unclassified
otu 1278	Bacteroidota	Unclassified
otu 1279	Bacillota	Unclassified
otu 1280	Unclassified	Unclassified
otu 1281	Bacillota	Oscillibacter
otu 1282	Bacillota	Coprococcus
otu 1283	Bacteroidota	Alistipes
otu 1284	Bacteroidota	Alistipes
otu 1286	Bacillota	Unclassified
otu 1287	Bacteroidota	Prevotella
otu 1288	Bacteroidota	Alistipes
otu 1291	Bacillota	Unclassified
otu 1292	Bacillota	Clostridium
otu 1293	Bacillota	Eubacterium
otu 1294	Synergistota	Pyramidobacter
otu 1295	Bacillota	Vescimonas
otu 1296	Actinomycetota	Adlercreutzia
otu 1297	Bacillota	Unclassified
otu 1299	Bacillota	Ruminococcus
otu 1300	Bacillota	Ruminococcus
otu 1302	Bacillota	Unclassified
otu 1303	Bacillota	Vescimonas
otu 1304	Bacillota	Fournierella
otu 1305	Bacillota	Unclassified
otu 1306	Bacteroidota	Alistipes
otu 1307	Bacteroidota	Alistipes
otu 1310	Bacillota	Unclassified
otu 1311	Bacteroidota	Bacteroides
otu 1312	Bacillota	Unclassified
otu 1313	Bacillota	Unclassified
otu 1314	Bacillota	Unclassified
otu 1315	Thermodesulfobacteriota	Desulfovibrio
otu 1316	Bacteroidota	Bacteroides
otu 1317	Bacteroidota	Bacteroides
otu 1318	Bacteroidota	Bacteroides
otu 1319	Verrucomicrobiota	Akkermansia
otu 1320	Bacillota	Ruminococcus
otu 1321	Bacteroidota	Unclassified
otu 1323	Bacillota	Coprobacillus
otu 1324	Bacillota	Unclassified
otu 1325	Bacteroidota	Prevotella
otu 1326	Bacteroidota	Prevotella
otu 1327	Bacillota	Unclassified
otu 1328	Bacillota	Hungatella
otu 1330	Bacillota	Unclassified
otu 1331	Bacillota	Unclassified
otu 1332	Lentisphaerota	Unclassified
otu 1333	Unclassified	Unclassified
otu 1335	Bacteroidota	Alistipes
otu 1336	Bacillota	Unclassified
otu 1337	Bacillota	Unclassified
otu 1338	Bacteroidota	Prevotella
otu 1339	Pseudomonadota	Oxalobacter
otu 1340	Bacillota	Unclassified
otu 1341	Bacillota	Unclassified
otu 1342	Bacillota	Unclassified
otu 1343	Actinomycetota	Adlercreutzia
otu 1344	Actinomycetota	Adlercreutzia
otu 1345	Actinomycetota	Unclassified
otu 1346	Bacillota	Clostridium
otu 1347	Bacteroidota	Bacteroides
otu 1348	Bacillota	Unclassified
otu 1350	Bacillota	Roseburia
otu 1351	Bacillota	Phascolarctobacterium
otu 1352	Bacillota	Phascolarctobacterium
otu 1353	Bacillota	Unclassified
otu 1354	Bacillota	Unclassified
otu 1355	Bacillota	Unclassified
otu 1356	Bacteroidota	Bacteroides
otu 1357	Bacillota	Peptococcus
otu 1358	Actinomycetota	Bifidobacterium
otu 1359	Actinomycetota	Bifidobacterium
otu 1360	Actinomycetota	Unclassified
otu 1362	Bacillota	Oscillibacter
otu 1364	Bacteroidota	Unclassified
otu 1365	Bacillota	Evtepia
otu 1366	Bacillota	Unclassified
otu 1368	Thermodesulfobacteriota	Bilophila
otu 1370	Bacillota	Unclassified
otu 1372	Bacteroidota	Unclassified
otu 1373	Bacillota	Butyricicoccus
otu 1374	Bacillota	Intestinimonas
otu 1375	Bacillota	Unclassified
otu 1376	Bacillota	Unclassified
otu 1377	Bacillota	Unclassified
otu 1378	Bacillota	Unclassified
otu 1380	Thermodesulfobacteriota	Desulfovibrio
otu 1382	Uroviricota	Unclassified
otu 1383	Uroviricota	Unclassified
otu 1384	Uroviricota	Unclassified
otu 1385	Bacteroidota	Alistipes
otu 1386	Bacillota	Streptococcus
otu 1387	Unclassified	Unclassified
otu 1388	Synergistota	Pyramidobacter
otu 1389	Synergistota	Pyramidobacter
otu 1390	Synergistota	Pyramidobacter
otu 1391	Bacillota	Oscillibacter
otu 1392	Bacillota	Clostridioides
otu 1393	Bacteroidota	Alistipes
otu 1394	Bacillota	Unclassified
otu 1395	Bacteroidota	Alistipes
otu 1396	Unclassified	Unclassified
otu 1397	Bacteroidota	Unclassified
otu 1398	Actinomycetota	Unclassified
otu 1399	Acidobacteriota	Acidobacterium
otu 1400	Bacillota	Oscillibacter
otu 1401	Bacillota	Unclassified
otu 1402	Bacteroidota	Unclassified
otu 1403	Bacillota	Unclassified
otu 1407	Bacillota	Coprobacillus
otu 1409	Bacillota	Ruminococcus
otu 1410	Bacillota	Hungatella
otu 1411	Bacillota	Unclassified
otu 1412	Unclassified	Unclassified
otu 1414	Bacillota	Unclassified
otu 1415	Bacillota	Unclassified
otu 1416	Bacteroidota	Prevotella
otu 1417	Bacillota	Unclassified
otu 1418	Bacillota	Unclassified
otu 1421	Bacillota	Unclassified
otu 1422	Bacillota	Dorea
otu 1425	Bacteroidota	Bacteroides
otu 1426	Bacteroidota	Alistipes
otu 1427	Bacillota	Unclassified
otu 1428	Bacteroidota	Unclassified
otu 1432	Bacillota	Clostridioides
otu 1433	Bacillota	Coprobacillus
otu 1434	Bacillota	Unclassified
otu 1435	Bacillota	Unclassified
otu 1437	Bacillota	Clostridium
otu 1438	Unclassified	Unclassified
otu 1439	Unclassified	Unclassified
otu 1441	Uroviricota	Unclassified
otu 1442	Bacillota	Unclassified
otu 1443	Bacillota	Unclassified
otu 1444	Bacillota	Ruminococcus
otu 1445	Bacillota	Coprococcus
otu 1446	Bacteroidota	Unclassified
otu 1448	Bacillota	Unclassified
otu 1449	Unclassified	Unclassified
otu 1451	Unclassified	Unclassified
otu 1452	Unclassified	Unclassified
otu 1454	Bacillota	Ruminococcus
otu 1455	Bacteroidota	Prevotella
otu 1457	Bacteroidota	Prevotella
otu 1458	Synergistota	Pyramidobacter
otu 1459	Synergistota	Pyramidobacter
otu 1460	Synergistota	Pyramidobacter
otu 1461	Synergistota	Pyramidobacter
otu 1462	Synergistota	Pyramidobacter
otu 1464	Actinomycetota	Adlercreutzia
otu 1465	Actinomycetota	Adlercreutzia
otu 1467	Thermodesulfobacteriota	Desulfovibrio
otu 1468	Bacteroidota	Bacteroides
otu 1469	Bacteroidota	Bacteroides
otu 1470	Bacteroidota	Bacteroides
otu 1471	Bacteroidota	Bacteroides
otu 1472	Bacillota	Hungatella
otu 1473	Thermodesulfobacteriota	Desulfovibrio
otu 1474	Bacillota	Clostridium
otu 1475	Pseudomonadota	Oxalobacter
otu 1476	Bacillota	Ruminococcus
otu 1477	Lentisphaerota	Unclassified
otu 1478	Bacteroidota	Alistipes
otu 1479	Bacillota	Angelakisella
otu 1480	Bacillota	Angelakisella
otu 1483	Bacillota	Unclassified
otu 1484	Bacillota	Unclassified
otu 1486	Bacillota	Unclassified
otu 1487	Bacillota	Unclassified
otu 1488	Bacillota	Hungatella
otu 1489	Thermodesulfobacteriota	Bilophila
otu 1490	Bacillota	Unclassified
otu 1491	Unclassified	Unclassified
otu 1492	Bacillota	Unclassified
otu 1493	Bacillota	Clostridium
otu 1494	Bacteroidota	Prevotella
otu 1495	Bacteroidota	Prevotella
otu 1496	Bacillota	Unclassified
otu 1497	Bacillota	Unclassified
otu 1500	Thermodesulfobacteriota	Desulfovibrio
otu 1501	Thermodesulfobacteriota	Desulfovibrio
otu 1502	Actinomycetota	Unclassified
otu 1503	Actinomycetota	Unclassified
otu 1504	Unclassified	Unclassified
otu 1505	Bacillota	Unclassified
otu 1506	Thermodesulfobacteriota	Mailhella
otu 1507	Bacteroidota	Unclassified
otu 1508	Bacillota	Unclassified
otu 1510	Unclassified	Unclassified
otu 1511	Lentisphaerota	Victivallis
otu 1512	Lentisphaerota	Unclassified
otu 1513	Thermodesulfobacteriota	Desulfovibrio
otu 1514	Pseudomonadota	Sutterella
otu 1515	Actinomycetota	Unclassified
otu 1516	Bacillota	Ruminococcus
otu 1517	Bacillota	Unclassified
otu 1518	Bacillota	Megamonas
otu 1519	Bacillota	Megamonas
otu 1520	Bacillota	Megamonas
otu 1521	Actinomycetota	Unclassified
otu 1522	Lentisphaerota	Unclassified
otu 1523	Actinomycetota	Unclassified
otu 1524	Actinomycetota	Bifidobacterium
otu 1525	Actinomycetota	Unclassified
otu 1526	Bacillota	Unclassified
otu 1527	Uroviricota	Unclassified
otu 1528	Bacillota	Oscillibacter
otu 1529	Bacillota	Unclassified
otu 1530	Bacteroidota	Prevotella
otu 1532	Bacillota	Unclassified
otu 1533	Thermodesulfobacteriota	Mailhella
otu 1534	Bacteroidota	Unclassified
otu 1535	Bacillota	Unclassified
otu 1536	Pseudomonadota	Unclassified
otu 1538	Bacillota	Unclassified
otu 1542	Spirochaetota	Unclassified
otu 1543	Spirochaetota	Unclassified
otu 1544	Bacillota	Unclassified
otu 1546	Unclassified	Unclassified
otu 1548	Unclassified	Unclassified
otu 1549	Unclassified	Unclassified
otu 1550	Lentisphaerota	Unclassified
otu 1551	Lentisphaerota	Unclassified
otu 1552	Bacillota	Unclassified
otu 1553	Bacillota	Unclassified
otu 1554	Unclassified	Unclassified
otu 1555	Bacillota	Unclassified
otu 1556	Bacillota	Clostridium
otu 1557	Bacillota	Unclassified
otu 1558	Bacteroidota	Unclassified
otu 1559	Bacteroidota	Unclassified
otu 1560	Bacteroidota	Parabacteroides
otu 1561	Bacillota	Unclassified
otu 1564	Unclassified	Unclassified
otu 1565	Bacillota	Streptococcus
otu 1566	Bacillota	Unclassified
otu 1568	Bacteroidota	Alistipes
otu 1569	Bacillota	Coprobacillus
otu 1570	Actinomycetota	Unclassified
otu 1571	Bacillota	Faecalibacterium
otu 1572	Unclassified	Unclassified
otu 1574	Bacillota	Hungatella
otu 1575	Unclassified	Unclassified
otu 1576	Bacillota	Hungatella
otu 1577	Unclassified	Unclassified
otu 1578	Bacillota	Unclassified
otu 1579	Bacillota	Oscillibacter
otu 1580	Actinomycetota	Unclassified
otu 1581	Bacillota	Clostridium
otu 1582	Bacillota	Unclassified
otu 1583	Actinomycetota	Collinsella
otu 1584	Bacillota	Enterocloster
otu 1586	Thermodesulfobacteriota	Desulfovibrio
otu 1587	Bacillota	Unclassified
otu 1588	Thermodesulfobacteriota	Desulfovibrio
otu 1589	Bacillota	Ruminococcus
otu 1590	Bacillota	Unclassified
otu 1591	Bacillota	Bianquea
otu 1592	Bacteroidota	Bacteroides
otu 1593	Bacteroidota	Alistipes
otu 1594	Bacillota	Faecalibacterium
otu 1595	Lentisphaerota	Unclassified
otu 1596	Bacillota	Unclassified
otu 1597	Bacillota	Unclassified
otu 1598	Bacillota	Unclassified
otu 1599	Bacillota	Eubacterium
otu 1600	Bacillota	Unclassified
otu 1601	Bacillota	Unclassified
otu 1602	Bacillota	Eubacterium
otu 1603	Bacillota	Unclassified
otu 1604	Bacillota	Unclassified
otu 1605	Bacillota	Unclassified
otu 1606	Bacillota	Unclassified
otu 1607	Bacillota	Unclassified
otu 1610	Bacillota	Unclassified
otu 1611	Actinomycetota	Unclassified
otu 1613	Lentisphaerota	Unclassified
otu 1614	Bacillota	Coprobacillus
otu 1615	Pseudomonadota	Sutterella
otu 1617	Bacillota	Unclassified
otu 1618	Pseudomonadota	Pseudomonas
otu 1619	Bacillota	Unclassified
otu 1620	Bacillota	Unclassified
otu 1622	Bacillota	Unclassified
otu 1623	Bacillota	Robinsoniella
otu 1624	Bacillota	Unclassified
otu 1625	Bacillota	Unclassified
otu 1626	Bacillota	Faecalibacterium
otu 1627	Bacillota	Unclassified
otu 1628	Thermodesulfobacteriota	Desulfovibrio
otu 1629	Bacillota	Unclassified
otu 1630	Verrucomicrobiota	Akkermansia
otu 1631	Bacteroidota	Bacteroides
otu 1632	Actinomycetota	Adlercreutzia
otu 1633	Lentisphaerota	Unclassified
otu 1634	Bacteroidota	Unclassified
otu 1635	Bacteroidota	Unclassified
otu 1636	Bacillota	Unclassified
otu 1637	Bacillota	Unclassified
