# Supplementary material for: Dysbiosis and unsustainable delayed gut microbiota development as non-invasive biomarkers for predicting autism spectrum disorder in Chinese children
Source: Front Microbiol. 2026 Jun 18;17:1753665. doi: 10.3389/fmicb.2026.1753665 (PMC13323027; doi:10.3389/fmicb.2026.1753665)
Supplement: Supplementary file 4 [file Data_Sheet_2.zip › co-occurrence/ASDgenus10.csv]

	ASD.1	ASD.2	ASD.3	ASD.4	ASD.5	ASD.6	ASD.7	ASD.8	ASD.9	ASD.10	ASD.11	ASD.12	ASD.13	ASD.14	ASD.15	ASD.16	ASD.17	ASD.18	ASD.19	ASD.20	ASD.21	ASD.22	ASD.23	ASD.24	ASD.25	ASD.26	ASD.27	ASD.28	ASD.29	ASD.30	ASD.31	ASD.32	ASD.33	ASD.34
otu 1	0	0	0	0	0	0	0	0	0	0	0	0	0	0	0	0	0	0	0	0	0	0	0	0	0	14.46696881	0	0	0	0	0	0	0	0
otu 2	0	0	0	0	0	0	0	0	0	0	0	0	0	0	0	0	0	0	0	0	0	0	0	0	0	69.73793818	0	0	0	0	0	0	0	0
otu 3	0	0	0	0	0	0	0	0	0	0	0	0	0	0	0	0	32.71805415	0	0	0	0	0	0	0	0	0	0	0	0	0	0	0	0	0
otu 4	0	0	0	0	2.383351929	0	0	0	0	0	0	0	0	0	0	0	0	0	0	27.95598476	1.812372252	0	0	0	0	0	0	0	0	0	0	0	0	0
otu 5	0	0	0	0	2.571511292	0	0	0	0	1.948098091	0	0	0	0	0	0	0	0	23.26674118	0	0	0	0	0	2.021984978	1.082643225	0	0	2.897463113	0	0	0	0	1.020310494
otu 6	0	0	0	0	0	0	0	0	0	0	0	0	0	0	0	0	0	0	0	0	0	0	0	0	0	36.1233154	0	0	0	0	0	0	0	0
otu 7	0	0	0	0	0	0	0	0	0	7.257620337	0	0	0	0	0	0	0	0	0	0	0	0	0	0	0	0	0	0	0	0	0	0	0	0
otu 8	0	0	0	0	0	0	0	0	0	0	0	0	0	3.974002283	0	0	0	0	0	0	0	0	0	0	0	3.047440188	36.13225906	0	4.077911048	0	0	0	0	0
otu 9	0	0	0	0	0	0	0	0	0	0	0	0	0	0	0	0	0	0	0	0	0	0	0	0	0	0	121.4043904	0	0	0	0	0	0	0
otu 10	0	0	0	0	0	0	0	0	0	0	0	0	0	0	0	0	0	0	0	0	0	0	0	0	0	27.20029259	0	0	0	0	0	0	0	0
otu 11	0	2.356785378	0	17.753514834	6.505701705	0	10.12509863	0	3.536982495	19.338654374	5.073213878	1.753549115	60.591347215	0	0	3.888302653	0	179.4718462	27.117415137	185.017789973	0	5.162996497	1.493976471	0	12.44424402	23.98591188	45.161131578	0	7.358620591	0	0	0	0	0
otu 12	0	0	0	0	0	0	0	0	0	0	0	0	0	0	0	0	0	0	0	0	0	0	0	0	0	0	55.07255614	0	0	0	0	0	0	0
otu 13	0	0	0	0	0	0	0	0	0	0	0	0	0	0	0	0	0	0	0	0	0	0	0	0	0	14.49883438	0	0	0	0	0	0	0	0
otu 14	0	0	0	0	0	0	0	0	0	0	4.207783275	0	0	0	0	66.00965562	0	0	0	0	0	0	0	0	0	0	0	0	0	0	0	0	0	0
otu 15	0	0	0	0	0	0	0	0	0	0	0	0	0	0	0	0	0	0	0	0	0	0	0	0	0	0	24.26793519	0	0	0	0	0	0	0
otu 16	52.284414714	66.759339423	324.586621258	147.58776133	5.970257712	7.60316592	582.866956381	873.0551621	138.771039896	114.535442429	5565.310663791	265.144209087	686.128092166	510.251674694	126.79110099	3196.558550839	1566.22122803	229.125107159	3035.995769149	12104.930058087	879.814055917	81.592054041	1828.230142453	3535.812888911	191.725180109	603.507442685	2646.534307431	149.266304302	928.392919259	93.551599046	1026.53092196	1340.009941102	422.934399379	2090.986816899
otu 17	0	0	0	0	0	0	0	0	0	0	0	0	0	0	0	43.16015944	0	0	0	0	0	0	0	0	0	0	0	0	0	0	0	16.24222452	0	0
otu 18	0	42.79371729	82.992001831	180.063267598	17.951510857	0	141.443335039	64.451723745	11.176432654	30.317613613	331.279299604	48.901232169	83.764862443	54.242342854	20.002450514	368.335366107	62.582172257	17.718241684	116.681345021	483.202030984	86.361802177	14.489498706	164.548560475	173.949924236	12.05261634	77.027280977	246.795654012	58.120315438	50.204305785	19.219113931	220.084939886	156.602493891	4.000783775	90.463182956
otu 19	2.20783155	1.317367197	39.115544372	2.012122949	0	1.856221855	7.723630876	3.837922212	19.169359927	9.90922942	350.73062791	30.257646089	102.17946095	26.09907936	7.582847942	185.104052499	208.350603098	26.902339957	41.628365488	72.56525868	2.177502192	0	46.669553603	70.841503107	4.977193792	11.98722272	348.731818501	11.317540666	52.276286507	0	3.719952584	15.073679952	74.225618093	4.040840039
otu 20	78.326227293	70.047291058	298.132579312	132.002569796	2.035779773	13.153980087	404.145751492	424.245318698	210.158205277	227.826927931	4931.189765947	259.971551936	723.982190958	350.379468683	158.280664173	2555.207111747	1725.510632519	203.329456527	1844.754939588	3857.722303265	438.714199835	63.508847803	2113.669116826	2142.926975376	59.997145002	449.120764106	2453.78366471	209.670445394	806.661266155	100.533061239	370.816446872	1012.823547656	584.734408927	1216.866416316
otu 21	0	0	0	0	0	0	0	0	0	23.53199283	0	2.578065587	0	2.842332759	0	11.43315482	0	0	0	0	0	0	3.096785665	0	0	0	0	0	0	0	0	0	0	0
otu 22	0	0	0	5.685045793	0	0	0	135.4491316	4.728889541	0	15.89607015	0	0	26.41183056	0	0	31.96913624	0	0	0	2.358960708	0	0	0	0	0	0	0	0	0	0	0	0	0
otu 23	7121.462643956	3268.210788869	15487.520584416	19128.339362832	2898.782958186	1984.460579315	11078.845873034	292237.743252125	95604.69071757	90484.287988816	40073.727963199	35335.196232765	166800.819010994	7577.513759536	146904.774545521	21013.801322958	9073.223490977	78192.114445209	78976.2523343	443166.933058553	33981.624949993	7153.776042323	73623.997307958	1384.993352335	2814.921247084	3149.6500935	7652.376005319	99014.420655698	11195.957980974	8262.772789005	2677.377520098	54756.822882595	76389.049040557	2165.687807254
otu 24	0	0	2.854203913	0	0	0	0	7.759277515	14.809776115	13.34405387	3.887625852	0.835381767	10.12542589	0	0	9.26183679	65.53212007	0	0	19.69830934	6.461501071	0	0	0	0	0	22.78961892	0	0	0	0	0	9.088737055	0
otu 25	0	0	0	10.98643819	0	0	2.298335271	0	29.54672838	0	0	0	0	0	24.22093875	0	0	90.26023468	4.821465112	0	1.8234911	0	0	0	0	0	0	0	0	0	0	0	0	0
otu 26	0	0	0	13.40411246	0	0	0	0	0	0	0	0	0	0	0	0	0	48.05362521	0	0	0	0	0	0	0	0	0	0	0	0	0	0	0	145.3362038
otu 27	0	0	0	0	0	0	0	0	0	0	23.73860034	0	0	6.265580242	0	0	0	0	0	0	0	0	0	0	0	0	0	0	0	0	0	0	0	0
otu 28	11027.244485455	4371.984517499	25593.876279795	36960.953684981	5224.438082542	3181.177089316	15224.055616005	482667.003974282	178980.47892309	105354.576809768	52745.556562241	56119.550181207	301774.830780757	4103.725673878	273375.484509861	7036.114294176	15595.994396308	139457.118294456	114467.539883793	924538.50240927	54693.851874235	13565.977246708	113688.706413521	242.596620912	1672.760915238	954.075924378	7572.138747044	147467.68749155	19997.549979876	8794.138717419	2906.305594258	81207.516336059	82421.420763339	2712.909002255
otu 29	816.734546888	58.747425844	1315.66852765	1049.051508673	324.482108707	188.971849624	497.042763658	24140.042521281	8563.281152712	3459.466131063	1819.416065286	339.372959645	3885.388676088	334.764842586	6378.020178206	24.948892369	468.318537538	2115.571408192	4067.950135144	4809.645720008	2884.678907482	517.450884643	4965.984772421	0	7.780802954	0	0.586986158	2255.358097086	702.303702008	105.709557783	11.057001919	2966.35871233	7564.837304292	13.67160553
otu 30	0	3.765263454	39.816253993	35.396909148	10.541169091	1.463927545	4.407395874	0	2.572711926	16.863773908	181.19125114	24.513809841	4.015255094	2.75123235	71.01825547	0	529.39460544	0	20.447751751	28.379287883	11.57416679	0	5.082767777	15.21076369	5.856884117	0	0	0	5.574865736	20.894026617	14.06766859	37.724474381	3.062871095	30.271437679
otu 31	0	1.601350544	9.959497828	2.210851142	2.442935728	0	0	0	1.986846834	12.932004242	14.1182202	1.92716784	0	4.774048947	214.5226544	10.65682949	63.34731097	0	0	13.54256234	0	0	0	0	0	36.265146513	36.157350902	0	13.661002009	0	2.872834669	0	0	0
otu 32	0	0	0	0	0	0	0	0	0	0	0	0	0	0	60.88521289	0	11.67135265	0	0	3.274843929	0	0	0	0	0	0	0	0	0	0	0	0	0	0
otu 33	0	0	0	0	0	0	0	0	0	0	0	0	0	0	0	0	0	0	0	0	0	0	0	0	0	0	17.57785576	0	0	0	0	0	0	0
otu 34	0	0	0	0	0	0	0	0	0	0	0	0	0	0	0	0	0	0	0	0	0	0	0	0	3.322613153	0	47.48418035	2.412784934	2.380618341	0	0	0	0	0
otu 35	0	0	0	0	0	0	0	0	0	0	0	0	0	0	0	0	0	0	0	0	0	0	0	0	0	0	8.410094781	0	0	0	0	0	0	0
otu 36	0	0	0	0	0	0	0	0	0	0	0	0	0	0	0	0	0	20.26503892	0	0	0	0	0	0	0	0	0	0	0	0	0	0	0	0
otu 37	9.063192172	21.284405723	47.871284824	33.318066394	50.652746493	8.208148664	12.655753635	297.242880126	85.772258314	117.396150667	117.351705158	8.591664916	69.842425469	4.994828405	182.281003856	17.713769699	311.437000629	27.556902864	88.274166114	125.709628956	60.142789699	24.248645908	53.915521452	22.8752599	42.653111196	109.890523764	377.094351391	90.892524546	12.898914837	19.884615378	88.408175687	23.440913987	32.53585372	32.407977954
otu 38	0	0	0	0	0	0	0	0	0	0	0	0	0	0	186.9589497	0	2.653991094	0	0	27.65326988	121.177997	0	0	0	0	9.853998213	0	0	0	0	0	0	0	0
otu 39	0	1.273454957	0	0	0	0	0	0	0	0	0	0	0	0	0	0	0	0	0	0	0	0	0	0	0	3.134509908	17.03377927	0	0	0	0	0	0	0
otu 40	0	0	0	0	0	0	0	0	0	0	0	0	0	0	0	0	0	0	0	0	0	0	0	0	0	8.895230819	0	0	0	0	0	0	0	0
otu 41	0	0	0	3.590555238	0.979623349	55.51917698	0	0	8.046978656	284.2367881	618.512504	127.8113167	0	0	0	80.046411	5.002008278	0	38.33652748	3.945595095	0	171.369249934	0	0	0	0	19.58977901	0	390.7435969	20.8001189	0	0	0	0
otu 42	0	0	0	0	0	0	0	0	0	0	0	0	0	6.437883699	0	4.316015944	0	0	0	0	0	0	0	0	0	37.84920714	37.39688812	0	2.202071966	0	0	0	0	0
otu 43	0	0	0	5.833190309	0	0	0	0	0	12.53889846	2.330042856	0	6.068659164	0	0	0	0	0	0	0	0	0	0	0	0	0	6.355511365	0	0	0	0	0	0	0
otu 44	0	0	0	8.200789694	0	0	0	0	0	0	0	0	20.66554499	0	0	0	0	0	0	6.706165041	0	1.638766806	0	0	0	6.249181145	12.34899993	0	0	0	0	0	0	0
otu 45	0	0	0	0.992127105	0	0	0	0	0	3.28100731	0	0	0	17.83347285	0	2.391144567	0	0	0	0	0	1.33007943	0	0	0	33.73288363	41.43699515	0	10.97986022	0	0	0	0	0
otu 46	0	0.928560906	0	0	1.357186515	0	0	0	0	13.36611745	0	0	0	0	0	2.997233295	0	0	0	11.37098586	0	1.667217619	3.247323857	0	0	1.142790071	5.645665478	0	7.646083214	0	0	0	0	0
otu 47	0	0	0	1.159087006	0	0	0	0	0	0	0	0	0	0	0	0	0	0	0	0	0	0	0	0	0	0	30.51948095	0	0	0	0	0	0	0
otu 48	0	0	0	0	0	0	0	0	0	0	0	0	0	0	0	10.79003986	0	0	0	0	0	0	0	0	76.83542917	0	85.36246202	0	0	0	0	6.090834194	0	0
otu 49	0	0	0	0	0	0	0	0	0	0	7.451282883	0	0	0	0	8.991699884	5.197399227	0	8.186445971	0	3.09613593	0	0	0	0	0	13.54959715	0	4.587649929	28.8168314	12.0898459	0	0	0
otu 50	0	0	0	3.893020489	0	0	0	0	0	0	0	0	0	0	0	0	0	0	0	0	0	0	0	0	0	7.154859572	24.74274262	0	0	0	0	0	0	0
otu 51	0	0	0	0	0	0	0	0	0	0	0	0	0	0	0	0	0	0	0	0	0	0	0	0	0	0	15.67182321	0	0	0	0	0	0	0
otu 52	0	0	0	0	0	0	0	0	0	0	0	0	0	0	0	0	0	0	0	0	0	0	0	0	0	10.58275049	0	0	0	0	0	0	0	0
otu 53	0	0	0	0	0	0	0	0	0	0	0	0	0	0	0	0	0	0	0	28.78983673	0	0	0	0	0	0	22.58266191	0	0	0	0	0	0	0
otu 54	0	0	0	9.029190378	0	0	0	0	0	1.121632234	0	0	23.48418105	3.251456414	0	0	0	0	0	2.751969688	0	1.818782857	0	0	0	32.413682	20.9402865	0	1.668236338	0	0	0	0	0
otu 55	0	0	0	2.428189051	0	0	0	0	0	35.13180285	0	0	0	0	0	0	0	0	0	0	0	0	0	0	0	0	0	0	0	0	0	0	0	0
otu 56	0	0	19.111434026	7.259957128	0	10.335030622	6.81650011	2.223842777	7.302578224	17.807994573	0	0	12.58836732	0	0	152.14025006	0	0	21.254562232	0	0	0	7.54217154	0	0	17.802232685	4.394463939	0	0	8.160518626	0	0	0	0
otu 57	0	0	0	0	0	0	0	0	0	0	0	0	0	0	0	0	0	0	0	0	0	0	0	0	0	0	18.28379374	0	0	0	0	0	0	0
otu 58	2.919842267	1.449460926	0	7.959064111	0	0	0	0	0	12.03702885	0	4.219923074	0	0	0	3.853585665	0	0	34.07691331	0	0	0	0	0	0	31.822920707	19.828678752	0	1.193534941	4.998041218	0	0	0	0
otu 59	105.59621589	2.057119545	50.822080333	21.942090204	6.979816365	481.7890117	0	61.285502344	90.19192952	20.458191998	100.61688359	20.96165635	18.885644449	55.21307173	0	145.36910843	8.909827246	7.410100768	128.107686614	39.616856497	69.16291339	3.693528263	46.05490297	0	0	69.356350447	97.4923499	38.750386611	34.301505618	30.880115368	78.03929099	53.18882314	0	2.769414198
otu 60	0	0	0	0	0	0	0	0	0	0	0	0	0	0	0	0	0	13.78858318	0	0	0	0	0	0	0	0	0	0	0	0	0	0	0	0
otu 61	0	0	34.304196093	1.689423986	0	0	0	0	0	0.931166383	4.498887778	0	2.197026372	0	0	0	99.97780412	0	1.235689958	3.089475404	0	0	0	0	6.452533587	3.10493906	0	0	0	0	6.091731709	0	0	6.340042566
otu 62	22.44628742	96.187552295	136.139599059	327.395548524	7.484053768	0	35.510987596	785.251743093	38.35879024	132.412442419	442.366256022	32.588964103	43.244086871	55.949270569	14.209280546	60.525905226	199.066343324	76.864965499	133.144655703	555.851436539	39.664555365	89.92250195	190.62466024	135.781325701	26.169241135	19.467811062	49.927666184	7.082506501	24.439808451	21.269621602	55.4001292	140.88643934	0	165.132622446
otu 63	0	0	0	0	0	0	0	0	0	0	0	0	0	0	0	0	0	59.00702508	0	0	0	0	0	0	0	0	0	0	0	0	0	0	0	0
otu 64	4.050457881	4.021436705	11.84601925	16.15749857	8.816610145	0	2.816756761	282.678842	96.56374387	75.6975258	10.7567392	0	24.51418899	3.227009373	32.98256488	0	0	33.521117	70.9081636	14.77373201	42.46129275	10.83064679	28.12719612	0	0	0	0	6.71225884	6.622772829	0	0	48.84879554	31.43472966	0
otu 65	0	0.665237664	0	1.781880025	0	0	0	0	0	6.629348726	0	0	0	17.08227847	0	15.0309013	0	3.327095941	0	1.629275586	0	1.194424563	0	0	0	39.28468792	52.58052624	0	13.1466983	0	0	0	0	0
otu 66	0	0	0	0	0	0	3.550982457	0	0	0	0	3.689932736	13.24463292	0	0	0	0	0	0	0	0	0	0	0	2.913191627	12.47861764	7.705932026	0	45.91998412	0	0	0	0	0
otu 67	0	0	0	0	0	0	0	0	0	12.87438738	0	0	0	0	0	0	0	0	0	0	0	0	0	0	0	0	0	0	0	0	0	0	0	0
otu 68	0	9.327281061	0	0	7.817394329	0	0	0	0	33.863805188	2.055526313	0	2.676836729	0	0	0	0	4.458308562	41.69031718	0	0	41.323760466	0	0	17.415688323	18.819263482	38.106035204	0	7.015344022	12.63203568	0	0	0	0
otu 69	3.520986263	3.283178783	0	0	3.521348797	0	1.224276632	0	0	9.676827117	0	2.544365383	0	0	19.28211485	2.820925454	0	0	16.69392904	0	0.971336762	0	0	0	2.00876939	4.302268501	89.467094282	4.376129538	2.878525445	3.013524852	0	0	0	0
otu 70	0	2.057119545	0	8.265181961	3.006690126	0	1.212390451	0	0	15.9444336	19.25870037	0	18.08813945	0	0	0	0	0	3.022687743	10.07644286	9.145509208	0	0	0	0	0	3.553859984	0	9.977025088	7.093373883	8.927886201	0	0	0
otu 71	0	0	0	1.461868918	0	0	0	0	0	0	0	0	0	0	0	0	0	0	0	0	0	0	0	0	0	27.692560917	14.60038223	0	0	0	0	0	0	0
otu 72	9.641596189	29.334602783	12.80911024	21.462664163	18.76174639	11.397021092	18.88797419	617.1254106	72.024427155	37.673578404	69.446509437	26.058225174	488.429470827	24.090595698	1464.68809552	98.25076946	97.043470152	14.382575912	85.41455916	3128.47856857	62.63558501	23.359914684	119.456160334	71.697357867	12.327617028	19.722776775	34.15820393	260.67292653	35.6341792	23.881115134	18.5700033	60.616510109	54.38463799	10.675538245
otu 73	0	0	0	0	0	0	0	0	0	0	8.128672236	2.211863089	0	0	0	0	0	0	0	0	0	0	0	0	0	0	0	0	0	0	0	0	0	0
otu 74	28.8595124	108.937677092	80.763220242	279.630624953	123.158353974	1568.074396457	14.688468	44.70821806	174.49698284	408.34031647	102.83696004	278.517972242	130.00323593	94.205091008	26.960454004	209.214644563	142.95442096	32.191203128	121.688214287	442.153061731	241.36056647	107.30254017	139.77611385	6.250420438	41.669964511	172.73875252	345.5147272	162.269465444	130.621856583	91.694463934	76.218593701	91.0052176	58.86039235	106.321423314
otu 75	0	4.81753804	5.148020494	13.020867205	3.006690126	0	9.027196368	162.503518105	66.457981042	22.685263759	129.734155756	16.427817791	34.717860484	6.821730333	51.563653658	33.030240461	165.751618673	19.044283311	57.230632093	87.133551911	24.828067278	5.621876352	37.763133747	39.68138405	0	6.023546148	9.141896869	51.062616944	15.009170791	4.680906623	18.804754589	40.508380011	17.10854494	20.102107921
otu 76	0	0	0	6.632553425	0	0	0	0	0	21.93414146	13.24672513	7.209035252	0	0	0	0	0	0	0	0	0	0	0	0	0	0	0	16.53204492	0	0	0	0	0	0
otu 77	0	0	0	0	0	0	0	0	0	12.87438738	0	0	0	0	0	0	0	0	0	0	0	0	0	0	0	0	0	0	0	0	0	0	0	0
otu 78	0	0	0	0	0	0	0	0	0	0	0	0	0	0	0	0	0	0	0	0	0	0	0	0	0	24.3795215	59.12551482	0	0	0	0	0	0	0
otu 79	0	2.971394899	0	0	0	0	0	0	1.849507191	0	0	0	67.61296113	0	0	0	0	131.4892848	5.432480276	0	0	0	0	0	0	14.93919527	120.38536085	23.91242212	2.029559415	0	0	0	0	0
otu 80	0	0	0	0	0	0	0	0	0	0	0	0	0	0	0	0	0	0	0	0	0	3.334435238	0	0	0	0	54.19838859	0	0	0	0	0	0	0
otu 81	0	1.80692933	0	0	2.641011598	0	0	0	0	2.00074939	0	0	0	0	0	0	0	0	0	0	0	3.244315367	0	0	0	0	26.36678364	0	2.975772927	0	0	0	0	0
otu 82	0	0	0	0	0	0	0	0	0	0	0	2.648217031	6.337001236	0	0	5.872130536	0	0	0	0	0	0	0	0	8.36303991	0	8.848716504	0	5.99203256	0	0	0	0	0
otu 83	0	0	0	2.935720369	3.203850135	0	0	0	0	2.427138605	0	0	0	0	0	0	0	0	0	0	0	0	0	0	5.038388798	4.912291646	38.64303996	0	0	0	0	0	0	0
otu 84	0	0	0	0	0	0	0	0	0	28.02113585	8.794956846	0	0	0	0	0	0	0	0	0	0	0	0	0	0	2.632988323	18.21065856	0	0	0	0	0	0	0
otu 85	0	0	0	0	0	0	0	0	0	0	0	0	0	0	0	0	0	0	0	0	194.6850273	0	0	0	0	0	0	0	0	0	0	0	0	0
otu 86	0	0	0	0	0	0	0	0	0	0	0	1.917674402	11.47215741	0	0	0	0	0	5.807134088	0	0	0	0	0	0	4.863894684	17.62115097	0	21.6952903	0	0	0	0	0
otu 87	0	0	0	9.098699156	1.36667733	0	0	0	1.403297414	7.228340899	0	0	22.58928732	0	0	0	0	0	0	3.02525998	0	1.678876483	0	0	0	1.150781609	0	0	0	0	0	0	0	0
otu 88	0	0	0	0	0	0	0	0	0	0	0	0	0	0	0	0	0	0	0	0	0	0	0	0	0	14.1863595	0	0	0	0	0	0	0	0
otu 89	0	0	0	0	0	0	0	0	0	0	0	0	4.273115513	0	0	7.919295311	0	0	0	0	0	0	0	0	45.11438043	0	20.88378276	0	0	0	0	14.90112341	0	0
otu 90	0	0	0	0	0	0	0	0	0	0	0	0	0	0	0	0	0	0	0	0	0	0	23.99199274	0	0	0	0	0	0	0	0	0	0	0
otu 91	0	0	0	0	0	0	0	0	0	0	0	0	8.788105488	0	0	0	0	0	0	0	0	0	0	0	5.798900315	3.10493906	18.4069999	0	0	0	0	0	0	0
otu 92	0	0	0	0	0	0	0	0	0	0	0	0	0	0	0	0	0	0	0	0	0	0	0	0	0	0	16.5351016	0	0	0	0	0	0	0
otu 93	0	0	0	0	0	0	0	0	0	0	0	0	0	0	0	0	0	0	0	0	0	0	0	0	0	0	15.00878453	0	0	0	0	0	0	0
otu 94	10.88304845	56.102765593	0	471.560806156	186.61774309	225.88018489	0	0	2.866736146	7.050259756	21.631967381	0	3019.542422515	0	0	19.775896696	73.3336865	0	55.784333753	52.553683034	219.432152009	0	0	5.343870909	32.56600972	7.052647292	52.193509687	5216.2838526	3835.39499512	0	20.72545011	170.439084519	0	661.21674493
otu 95	5.823901602	2.891086929	0	1.935988567	8.451237112	0	0	0	0	12.8047961	0	4.208517877	0	0	0	0	0	2.40989652	25.48861016	0	0	0	0	0	0	0	5.273356727	0	0	0	0	0	0	0
otu 96	0	0	0	11.55348016	0	0	0	0	0	11.93995604	2.884367568	0	3.756206378	0	0	0	0	0	0	0	0	0	0	0	0	0	10.49001069	0	0	0	0	0	0	0
otu 97	0	9.072031397	9.054715862	2.470054379	2.695653217	5.875902285	5.167291714	0	16.60729905	14.00524573	4.93326315	0	3.212204075	5.919893056	0	11.90625088	3.441036729	0	26.77036498	4.517026108	4.016608774	3.311439133	0	0	0	0	287.469563631	6.156761556	0	12.71915317	0	0	0	0
otu 98	0	2.647777633	0	1.773058837	0	0	0	0	0	11.72716474	0	0	0	0	0	0	0	0	0	3.242419731	0	0	0	0	0	0	4.829559379	0	2.180269273	0	0	0	0	0
otu 99	0	0.475000961	0	1.272319307	3.471311869	0	0	0	0	24.19378659	0	0	0	0	0	3.066441168	0	2.375652875	0	3.490064577	0	0	2.491729852	0	0	0	1.732808161	0	3.911317879	0	0	0	0	0
otu 100	0	0	0	0	0	0	0	0	0	11.71060095	0	0	0	0	0	0	0	0	0	0	0	0	0	0	0	0	0	0	0	0	0	0	0	0
otu 101	0	0	0	0	0	0	0	0	0	0	0	0	0	0	0	0	0	0	0	0	0	0	0	0	0	7.116184655	0	0	0	0	0	0	0	0
otu 102	0	0	0	5.345640074	0	0	0	0	0	4.419565817	0	0	13.90356988	0	0	0	0	0	0	0	0	0	0	0	0	0	7.280380556	0	0	0	0	0	0	0
otu 103	0	0	0	0	0	0	0	0	0	0	0	0	0	0	0	0	0	0	0	0	0	0	0	0	0	41.07883661	64.41879063	0	0	0	0	0	0	0
otu 104	0	12.1557064	0	1.627990386	1.776680529	0	0	0	1.824286638	6.729793404	0	1.769490471	0	0	0	0	0	0	33.93653966	2.977130844	0	2.182539428	0	0	5.588031212	4.488048277	0	2.028932786	0	0	0	0	0	0
otu 105	0	0	0	0	0	0	0	0	0	0	0	0	21.49705804	0	0	0	0	0	0	0	0	0	0	0	0	0	0	0	0	0	0	0	0	0
otu 106	0	0	0	0	0	0	0	0	0	10.21072103	0	0	0	0	0	0	0	0	0	0	0	0	0	0	0	0	0	0	0	0	0	0	0	0
otu 107	0	0	0	0	0	0	0	0	0	0	0	1.491524535	19.63013601	0	0	0	0	0	0	0	0	0	0	0	7.06532682	2.522019466	9.96751974	0	15.18670321	0	0	0	0	0
otu 108	0	0	0	0	0	0	0	0	0	9.708554419	2.931652282	0	3.817783532	0	0	0	0	0	0	0	0	0	0	0	0	0	2.665494521	0	0	0	0	0	0	0
otu 109	0	0	0	10.93611863	0	0	0	0	0	0	0	0	0	0	0	0	0	0	0	0	0	0	0	0	0	7.537180313	0	0	6.723883865	0	0	0	0	0
otu 110	165.675187053	78.112003298	326.617186833	360.403678271	54.35227593	39.829195365	656.92711085	1158.58460712	461.84440771	396.731905623	3347.95667624	208.38627243	1060.298799244	297.762474665	793.803051361	1828.932334815	658.653505798	415.051682761	2793.919270633	7706.397880725	877.80728986	163.71208052	2549.789024233	2056.307073631	103.44698246	556.917044675	844.366074015	282.448153613	288.201209025	123.305925028	630.56828688	1405.531168015	282.826060787	1750.774903984
otu 111	0	0	0	1.467860184	0	0	0	0	0	11.098746484	0	0	0	2.014987073	0	0	0	2.093102611	0	8.052894906	0	0	0	0	0	10.81626658	25.566222091	0	9.287581291	3.779256577	0	0	0	0
otu 112	0	0	1.360553161	0	0	0	4.386291568	1.816421199	0	0	22.033225462	0	0	0	0	0	284.80846494	220.91105254	124.676542658	3.628635932	0	0	0	27.338833958	23.03096948	12.291231719	5.926565306	7.639742728	0	0	0	5.303078124	3.21601465	4.861459032
otu 113	0	0	0	0	0	0	0	0	0	4.056313832	0	0	25.52162142	0	0	0	0	0	0	0	0	0	0	0	0	0	0	0	6.033073879	0	0	0	0	0
otu 114	0	0	0	0	0	0	0	0	0	0	0	0	14.33137203	0	0	0	0	0	0	0	0	0	0	0	0	0	0	0	0	0	0	0	0	0
otu 115	0	0	2.6258676	0	0	0	0	0	0	1.31313042	52.614887311	0	0	0	0	0	342.66183328	0	8.458692781	19.829230757	0	4.757856444	0	9.47554251	0	0	47.028666431	4.978102249	3.70051154	0	0	1.775106505	3.371628262	0
otu 116	20.495276284	56.993257337	52.531031903	131.766179396	46.805814406	1.193285478	11.214903948	4.455339724	120.238407395	220.187484476	1117.112378815	25.102792109	93.670493374	71.177712905	0	136.65579522	8.617560837	206.666897973	369.733362954	264.489973476	2449.827654693	13.145986248	118.969735381	2.941374324	140.942012388	654.090499484	979.428242919	2.665607384	82.861724515	469.240827606	109.901126515	20.468206488	10.53987995	31.870931377
otu 117	0	0	0	0	0	0	0	0	25.59289081	0	2.263680876	0	0	32.59687949	0	21.85324529	0	93.04296128	0	0	0	0	0	0	0	0	45.82123075	0	0	0	0	0	0	0
otu 118	0	0	0	0	0	0	0	0	0	0	0	0	0	0	0	0	0	33.02450786	0	0	0	0	0	0	0	0	0	0	0	0	0	0	0	0
otu 119	0	0	0	0	0	0	0	0	0	0	0	0	0	18.54534399	0	0	0	0	0	0	4.436254466	0	0	0	0	2.031626792	25.500592218	0	2.718607365	0	0	0	0	0
otu 120	0	0	0	0	0	0	0	0	0	10.57538963	0	0	0	0	0	0	0	0	0	99.07090876	0	0	7.859069504	0	0	556.379757667	79.636066888	0	1.384950922	0	0	0	0	3.040925393
otu 121	0	0	0	0	0	0	0	0	0	0	0	0	0	0	0	0	0	0	0	0	131.589492026	0	0	0	0	0	140.7336309	0	0	0	0	0	0	0
otu 122	5.992334797	4.369197383	1.013848494	138.47592519	2.658977663	4.695414075	62.734917162	6.479693395	12.052152211	67.67514721	197.266867763	13.861026595	32.371979749	272.743929616	4.857964121	512.941122879	1674.049647227	22.466184832	187.324666867	218.23662444	1686.82929221	33.198015594	26.57593249	59.552075519	12.71853188	13.131485329	133.142277277	31.023693552	41.428261791	124.775597604	19.513142801	25.345400153	12.592693947	245.610474676
otu 123	3149.583734249	17980.475153077	1166.327360048	189133.317230571	3185.125680457	1449.923745219	567.498585238	159314.592696877	2447.116480521	4226.701422976	134228.106533098	16922.649094344	695.890868487	6379.685886106	326.091064597	1520.853331964	662.392050901	5729.773005571	995.171139178	10215.846172862	999.805049589	20126.556710725	146307.904913134	7073.226212141	794.685642266	9718.226669725	36669.839514607	1660.024320968	760.884650684	7470.033515214	1626.204178312	68552.585203685	1231.418133557	42366.11877812
otu 124	0	8.84645775	0	15.391057655	1.217662668	0	18.815902032	0	1.443680074	59.626996193	131.06656896	1.4003162	82.024121357	0	0	0	0	531.98191534	22.576255084	9.073631397	28.448581277	0	38.195011064	0	0	31.986087661	112.859500872	0	23.232806051	8.618117801	0	0	0	0
otu 125	62.5023694	0	0	0	0	0	0	0	0	0.817985939	0	0	0	0	0	0	0	0	0	0	0	0	0	0	0	0	0	0	0	0	0	0	0	0
otu 126	0	0	0	0	0	0	0	0	0	15.05648694	0	0	0	0	0	0	0	0	0	0	0	0	0	0	0	0	0	0	0	0	0	0	0	0
otu 127	2.5434632	0.602309777	13.841017123	33.621402826	12.555367287	3.6436942	3.30218697	2007.872920438	0.903925812	3.98738415	16.262426894	8.110164659	0	17.277643771	0	0	1.157657368	42.190250383	6.372897161	873.054023324	5.005168598	2.983924068	88.342441582	0	7.913913692	52.060493768	9741.130476152	1.005327056	7.804735446	9.93476456	5.386684586	132.529064336	2.034461823	4.777525741
otu 128	532.132149705	4165.603641182	2.68789133	43100.581712627	566.397591122	10.352646781	2.069771543	39829.75716978	759.204918739	412.44175737	22153.181834625	3269.088971174	52.259705729	1131.630567999	1.566671832	103.739500752	84.174678757	1399.42976514	8.402781937	1533.78507165	28.998422887	7560.045288354	21333.634286977	1591.556502731	37.712568711	1365.855853531	5334.984134462	176.695743793	4.735638636	1934.432986851	1.70179649	16384.211123504	60.254703048	8032.901988812
otu 129	2.137741659	23.295994631	0	104.509940453	8.948727412	0	0	227.65162178	3.822314861	308.316065519	319.531407791	18.280053675	91.138948352	11.558669498	1.74074648	76.502319579	0	11.646749674	102.39182312	45.083005106	71.784827838	60.908613564	47.849030284	0	0	86.470526008	548.037538924	5.313871581	13.931006041	69.871162079	31.04692514	31.226607593	3.318110353	6.783099641
otu 130	294.644469505	2233.12339813	168.251887003	23769.036157159	1484.252956424	47.648893377	80.078535966	242.890087474	11236.944070004	44809.475483276	590.094173969	183.05682478	147.336349928	55.635099232	37.226817496	1955.652191183	116.736028607	1536.408720117	114.682212599	1969.827995844	2942.987329271	933.720460734	8052.438301736	56.951533586	199.460278222	49060.709598362	2559.107868474	111.558197616	421.010921214	848.555835796	1146.514362881	1425.700716755	100.839279585	11196.261481054
otu 131	0	0	0	6.427370183	2.383351929	0	0	0	17.7585425	16.162107989	0	0	33.673658503	9.213429265	0	0	0	6.338057987	27.81942702	181.723041251	2.630345569	1.463898397	62.881674162	0	0	12.221159449	164.045738173	7.900269254	12.317536807	10.971916811	0	0.990379544	0	0
otu 132	0	0	0	19.638870414	0	0	0	18.50731378	0	0	2.669116257	0	0	0	0	0	0	0	0	0	29.788627213	0	14.00043819	0	12.11198883	73.783634023	2.045222211	0	6.573349151	0	0	0	0	1.505700923
otu 133	0	0	0	0	0	0	0	0	0	0	0	0	0	0	0	0	0	0	0	0	0	0	0	0	0	0	72.77084571	0	0	0	0	0	0	0
otu 134	0	0	0	8.953947124	0	0	0	0	0	0	0	0	15.52565303	0	0	0	0	0	0	5.458073214	0	0	0	0	0	0	0	0	0	0	0	0	0	0
otu 135	2107.187308226	979.949055152	10309.813950052	6431.890197872	793.302933661	2374.169250773	3131.704654639	9055.997267716	1664.185077154	2229.342975126	2852.532081043	4152.894790046	1341.669893759	1736.050091023	1777.902415426	998.489522568	704.039525714	18458.921162762	3849.829077566	2011.364784872	3340.816127827	2733.693270372	6949.059981267	424.983010645	25355.508972396	1907.975438196	12473.612796748	1379.691821884	489.356331317	1759.277107412	3918.609352404	2241.415487216	2046.11049919	1649.748767907
otu 136	0	0	0	4.404177244	0	0	0	0	3.262951711	54.1482058	0	0	0	0	0	0	0	0	0	6.421262605	17.271556612	0	0	0	0	0	63.82289829	0	0	0	0	1.35351871	0	0
otu 137	0	11.02785736	0	26.326715084	5.820778384	0	0	0	31.60935798	203.683317876	0.853607586	1.003319339	0	5.53082792	0	17.139605182	0	15.831640949	81.02049621	3.126342653	17.449216628	3.712567069	22.498841609	0	0	141.93330974	129.487831026	0	18.16141827	16.63652122	22.213452069	1.55057036	0	19.24709819
otu 138	0	0	0	4.533644114	0	0	0	0	0	13.74354434	4.628262256	0	14.630996985	0	0	2.509311596	1.450436993	0	0	1.903979028	26.78517595	0	0	0	0	1.388706921	2.744222207	0	0	0	0	0	0	0
otu 139	20.851149301	1.519463301	108.1221975	298.866547789	31.247442171	63.130156621	44.009020836	12.96938195	36.344955212	167.895166935	133.012756099	193.629770634	19.093997673	5.937096199	4.204486705	0	39.354681905	30.37129861	36.232919899	4.185104062	3.314603577	17.452226422	111.862686378	0	61.588935835	70.598895202	165.49191022	18.635811087	26.977454342	2.946129728	32.749187308	22.503312195	14.667531904	13.214843407
otu 140	0	0	0	0	0	0	0	0	0	0	0	0	0	0	0	0	0	6.107272002	0	0	0	0	0	0	0	0	0	0	0	0	0	0	0	0
otu 141	0	227.596205	583.8365196	3.617756414	0	0	0	0	12.80882108	11.96407716	129.3669539	1172.005071	0	0	0	0	0	0	85.69641315	0	0	0	20.55448947	0	0	7.537180313	41.98886148	0	0	0	0	12.687695138	0	0
otu 142	0	0	1.0941115	0	3.257247637	0	0	0	0	0	0	0	0	1.788301027	0	0	0	0	0	7.989830067	0	0	68.16291333	0	0	0	0	0	1.835059971	0	0	0	0	0
otu 143	0	4.747198951	0	19.019895938	9.251354235	0	0	0	6.764208884	145.506755409	35.97779191	2.30347872	0	39.94220294	0	13.688259774	0	25.52585428	55.80346603	0	18.901641217	0	12.478672826	0	0	134.78639834	311.452853749	14.87884043	53.05828147	141.8674777	17.16901193	0	0	5.506054263
otu 144	0	0	0	0	0	0	0	0	0	0	0	0	0	0	0	0	0	0	0	0	0	0	0	0	0	0	17.64598698	0	0	0	0	0	0	0
otu 145	0	9.904649663	0	10.862764665	12.06388014	0	0	0	3.859067889	19.735846388	26.119986191	44.23726177	20.17112401	7.31446797	4.768131661	70.80963659	0	22.794089666	53.36349966	14.23845186	48.290878662	2.963942434	2.886510095	0	0	52.29283413	346.350069093	37.78012773	21.74885892	146.6363723	0	0	0	3.829313458
otu 146	137.023341162	207.105220549	381.925581649	1160.891879945	91.945998484	127.978610437	210.964812148	1072.987801014	447.824396526	2954.222360289	143.377994147	177.088503874	85.581345853	130.668433468	99.536349937	309.637321769	41.125228824	804.13973511	357.407062942	157.365836817	204.463946786	143.332932352	1179.002733833	20.637682111	995.524356305	3066.142831564	2036.142604393	54.625779187	73.823928692	272.549668428	319.215052662	153.897630211	91.3494105	689.596320067
otu 147	0	0	0	0	0	0	0	0	0	451.66009387	3.931065281	0	0	0	0	26.97509965	0	0	0	59.09492803	0	18.05107798	1.623661929	0	0	296.9535702	41.56568147	0	0	0	0	0	0	0
otu 148	0	0	0	0	0	0	1.504532728	0	0	27.810661463	0	0	0	0	0	0	0	0	0	0	0	0	582.760479358	0	0	73.942364465	51.111626952	0	0	20.020202599	0	0	0	0
otu 149	259.590383055	178.151044261	250.471680749	2425.416009183	84.584624711	54.895426425	33.953406312	7777.236367599	115.028504756	458.909179987	2398.42266815	222.845751841	66.30779153	126.418964946	53.783729974	13.697854487	40.950632087	458.294739133	175.863040673	2585.761234766	134.487310654	255.265701412	1345.848139064	46.332837991	310.702534505	617.850776691	19570.421709808	47.597388757	90.288272529	197.572826309	102.110612933	976.952138712	19.579906502	182.398504094
otu 150	7.135243685	8.855150361	0	2.371906523	0	0	2.480984432	0	0	23.53199283	0	2.578065587	0	0	0	0	0	0	26.02313951	0	0	0	0	0	0	6.538878284	0	0	2.91665161	0	0	0	0	0
otu 151	0	0.89141847	0	0	3.908697164	0	0	0	0	13.81850912	0	0	0	0	0	0	0	0	0	4.366458571	0	0	0	0	0	0	1.083967772	0	5.872191909	0	0	0	0	0
otu 152	1.183979996	9.92587617	33.166288789	4.776631133	6.872434575	1.486921172	7.930764139	1.245817681	0	5.752792284	5.129102855	1.828797569	2.047338861	0	160.293125556	0	266.59004106	0.979848036	9.202842794	25.289954444	1.886566215	0	0	2.904759706	2.701905202	2.893393761	0	0	1.858288579	0	6.258104869	15.624454073	3.651370345	26.970280424
otu 153	291.485257923	296.694089086	1222.685914016	3408.873321938	121.791047179	263.589105423	340.761506161	3162.161438056	1330.97084059	1029.61840934	1997.772154911	652.138751682	411.325644333	282.241820262	972.331090196	40.809693389	581.176061626	3101.584729869	868.647309925	2038.148377907	421.16646209	401.850195925	2841.950659558	236.610313807	2652.810308174	675.882120801	1223.351181785	232.463152205	127.966453587	466.578038375	482.780716424	1139.672766498	242.248913528	586.700639953
otu 154	0	0	0	0	0	0	0	0	0	25.93672202	0	0	0	0	0	0	0	0	0	0	0	0	0	0	0	0	0	0	0	0	0	0	0	0
otu 155	0	0	0	0	0	0	0	0	0	0	0	0	0	0	0	0	0	0	0	0	0	0	0	0	0	9.973440616	13.13900329	0	0	0	0	0	0	0
otu 156	0	0	0	0	0	0	0	0	0	0	0	0	0	0	0	0	36.55200644	0	0	0	24.63231982	0	0	0	0	0	0	0	0	0	0	0	0	0
otu 157	0	2.139404327	0	2.86526308	0	0	0	0	0	0	0	0	0	0	0	0	0	0	0	0	0	0	0	0	0	7.898964968	13.00761326	0	0	0	0	0	0	0
otu 158	0	0	0	0	2.39797372	0	2.298335271	0	0	0	0	0	8.572446458	0	0	0	0	0	4.821465112	0	0	0	0	0	3.771064008	0	9.975163543	0	16.21157275	0	0	0	0	0
otu 159	0	0	0	0	0	0	0	0	0	0	0	0	0	0	0	0	0	0	0	0	0	0	0	0	0	0	19.67712197	0	0	0	0	0	0	0
otu 160	0	0	0	0	0	0	0	0	0	10.57538963	0	0	0	0	0	0	0	0	0	0	0	0	0	0	0	0	0	0	0	0	0	0	0	0
otu 161	9.273368869	7.998876765	0	8.154168308	5.519037056	0	8.518036387	0	5.096860884	129.262310999	2.055526313	2.627354842	37.165707827	0	0	0	0	1.41085714	121.460283688	2.112802535	0	4.354275276	0	0	14.555467595	140.896469439	156.312894264	1.439887783	34.021508086	19.952578907	0	0	0	0
otu 162	0	0	0	0	0	0	0	0	0	0	0	0	0	0	0	0	0	0	0	0	0	0	0	0	0	0	37.81282925	0	0	0	0	0	0	0
otu 163	0	0	0	2.935720369	0	0	0	0	0	0	0	0	0	0	0	0	0	0	0	0	0	0	0	0	0	13.48866969	0	0	0	0	0	0	0	0
otu 164	0	0	0	0	0	0	0	0	0	0	0	0	5.062712944	0	20.66475989	0	0	0	0	0	5.589711243	0	22.728603077	0	5.798900315	0	3.534677516	158.83346697	0	0	0	8.707272204	0	0
otu 165	0	0	0	0	0	0	0	0	0	0	0	0	0	0	12.35684825	0	0	0	0	0	8.372649275	0	6.586121626	0	8.657513146	0	0	12.57366797	0	0	0	0	0	0
otu 166	0	0	0	0	0	1.880807575	0	0	0	0	9.474478898	0	0	0	2.90508684	0	16.52153397	0	0	0	0	0	0	0	0	0	0	0	0	0	0	10.75644008	0	0
otu 167	0	0	0	2.88837004	0	0	0	0	0	50.14781536	0	0	0	0	0	0	0	0	0	0	0	0	0	0	0	0	0	0	0	0	0	0	0	0
otu 168	0	0	0	0	0	0	0	0	0	0	0	0	2.875120931	0	0	0	0	0	0	0	0	0	0	0	0	0	4.014695451	13.7767041	0	0	0	0	0	0
otu 169	0	0	0	0	0	0	0	0	0	0	19.87008769	0	0	0	0	0	0	0	0	0	0	0	0	0	0	0	0	0	0	0	0	0	0	0
otu 170	0	0	0	6.256032925	0	0	0	0	0	1.293060741	0	0	0	24.36462535	0	0	0	0	0	0	0	0	0	0	0	0	0	0	0	0	0	0	0	0
otu 171	0	2.356172167	0	6.311152158	8.638004783	0	0	0	0	0	0	0	0	0	0	0	0	0	0	0	0	2.652810355	0	0	21.95297976	55.46836258	29.21977892	0	0	0	0	0	0	0
otu 172	0	0	0	21.831689041	0	0	0	0	0	0	0	0	22.17950433	0	0	0	0	0	0	0	0	0	67.94400686	0	0	84.106352582	184.567334811	0	0	0	0	34.70560794	0	0
otu 173	0	0	0	0	0	0	0	0	0	0	0	0	1.940706629	0	0	0	0	0	0	0	0	0	17.06622757	0	0	0	2.709919429	14.87884043	0	0	0	1.35351871	0	0
otu 174	0	0	0	0	4.935223692	0	0	0	0	109.808353729	0	0	0	0	0	0	0	4.503341981	0	0	7.505784072	0	0	0	0	0	0	0	0	0	0	0	0	0
otu 175	0	1.72532607	0	4.693120987	0.866673429	0	0	0	0	1.96969563	19.50881337	0	0	16.17797825	0	5.741928086	0	0	0	0	15.72640472	0	0	0	0	37.020218828	65.02876252	0	3.906114352	0	0	0	0	0
otu 176	0	0	0	0	0	0	0	0	0	0	0	0	0	0	0	0	0	0	0	0	0	0	23.27493661	0	0	0	0	0	0	0	0	0	0	0
otu 177	0	1.298182237	0	0	0	0	0	0	0	8.812824695	0	0	19.01100371	27.0849476	0	0	0	0	4.009687823	0	0	0	0	0	6.272279932	10.07521042	3.318268689	0	0	0	0	0	0	0
otu 178	0	0.871092967	0	17.525720452	0	0	18.73143246	0	0	0	0	3.148656666	5.284424224	38.46940538	0	0	0	0	0	10.07644286	10.156154247	1.56403477	1.523174708	0	36.80420564	32.340574359	75.490114691	33.441042	19.519223565	3.546686941	1.890269065	0	0	0
otu 179	0	0	0	0	0	0	0	0	0	0	0	0	0	0	0	0	0	0	0	0	0	0	0	0	0	0	21.9229437	0	0	0	0	0	0	0
otu 180	0	0	0	2.540126844	0	0	0	0	0	0	0	2.760907118	0	0	0	0	0	0	0	32.51618085	0	0	0	0	0	0	0	0	0	0	0	0	0	0
otu 181	0	4.295992625	0	1.43838508	0	0	0	0	0	1.189200441	0	0	22.44672727	0	0	0	0	3.580970732	0	0	0	1.928348089	1.877970424	0	0	18.230185716	4.438882509	0	6.011703169	0	2.330572703	0	0	0
otu 182	0	0	0	9.262703922	6.739133042	0	0	0	0	84.23844847	0	0	0	0	0	0	0	1.921684725	0	0	0	0	0	0	0	11.92476595	0	0	3.191408646	0	0	0	0	0
otu 183	0	0	0	0	0	0	0	0	0	28.12187822	0.752971744	0	0	0	0	0	0	0	0	0	0	0	0	0	0	0	0.684611224	0	0	0	0	0	0	0
otu 184	0	82.37848753	0	78.696237033	63.38427834	4.896585237	15.18764794	10.533719397	48.81199384	320.717121336	86.99876231	43.536391827	0	9.35933248	7.563243325	17.043120975	0	14.827244944	12.085116885	53.10557722	238.08794768	24.8357935	33.338788081	0	0	715.902673516	764.17775289	12.06392467	6.860037276	24.92266499	100.59472895	30.72853287	0	25.14927487
otu 185	0	0	0	1.201872097	0	0	0	0	0	0	0	0	0	0	0	0	0	0	0	0	0	0	0	0	0	9.939972694	7.638699062	0	0	0	0	0	0	0
otu 186	74.324363267	85.208001952	63.930086575	136.598747695	46.859214076	56.403244737	52.683640135	3.281351939	125.503523564	614.504784974	434.142848002	149.112754867	569.355673183	134.132757029	457.03741595	212.262338324	593.014189324	449.876495207	361.643494328	876.367964937	580.932277837	215.565333614	65.956048659	5.630405542	326.450637932	1366.340653349	1148.387993104	153.863728809	125.094117222	179.888186785	154.098008347	72.563237271	46.65389245	31.741614502
otu 187	0	0	0	0	0	0	0	0	0	0	0	0	0	0	0	0	0	0	0	0	0	0	0	0	0	17.76958082	0	0	0	0	0	0	0	0
otu 188	1.037978609	11.826045806	0	5.419559171	0.753120841	5.472099109	5.633513523	0	12.37281111	16.887054859	4.067456778	0	61.87926512	16.53920025	0	0	2.884105929	0	16.24978749	21.45369818	22.22273265	4.487464245	0	0	3.495201118	37.311244595	61.94101553	80.69879554	35.557526955	12.26365392	5.590680184	0	0	5.976385166
otu 189	18.26138638	231.1644506	271.4880061	42.49330839	132.498209	120.3398067	1282.626901	60.49606198	40.81454852	767.8808338	309.1650932	785.1739073	165.7823968	145.4888971	3249.118056	994.8782516	152.2221333	90.67746227	446.2306821	1121.217752	312.3423907	32.55313046	229.8444818	391.5517617	0	278.9182545	325.1903315	174.0067779	44.78790439	234.4420182	255.7309776	99.10509875	623.5797898	78.85789579
otu 190	0	0	0	0	0	0	0	0	0	13.79146703	0	0	0	0	0	0	0	0	0	0	0	0	0	0	0	0	0	0	8.44630343	0	0	0	0	0
otu 191	0	0	0	0	0	0	0	0	0	0	0	0	0	0	0	0	0	0	4.341982394	0	0	0	0	0	0	0	1.796631666	9.864424593	0	0	0	0	0	0
otu 192	0	1.995712992	0	0	0	0	0	0	19.57771027	0	21.80863283	4.747413459	0	0	0	31.58060447	0	0	0	71.88681794	0	3.583273688	0	0	0	0	7.280380556	0	0	0	0	0	0	0
otu 193	0	3.342819261	0	0	0	0	0	0	0	0	4.47076973	0	5.822119886	0	0	0	0	0	0	0	22.29217869	0	0	0	0	0	0	0	0	0	0	0	0	0
otu 194	0	0	0	0	0	0	0	0	0	0	0	0	0	0	0	70.99939649	0	0	0	0	0	0	0	0	0	0	24.0881727	0	0	0	0	0	0	0
otu 195	0	0.692812282	0	6.811964478	2.025231691	0	0.970540542	0	0	88.9564766	2.7797532	1.62253666	0	0	0	0	0	0.703203243	7.126025509	0	0.468815535	1.243934389	0	0	4.777332384	10.818212663	33.177118809	1.156386562	1.14096993	9.555840464	0	0	0	0.803560596
otu 196	0	0	0	0	0	0	9.858648664	0	0	2.597464121	0	0	0	0	0	0	0	0	27.57539696	0	0	4.211918195	0	0	0	0	0	0	0	0	0	0	0	0
otu 197	62.70708868	0	0	0	0	0	0	0	0	0	0	0	0	0	0	0	0	0	0	0	0	0	0	0	0	6.64896041	78.83401976	0	0	0	0	0	0	0
otu 198	0	0	0	0	0	0	0	0	0	0	0	0	0	0	0	0	0	26.74985137	0	0	0	0	0	0	0	0	0	0	0	0	0	0	0	0
otu 199	0	0	0	1.920417614	0	0	0	0	0	0	0	0	3.74613612	0	0	0	0	0	0	0	0	0	0	0	0	15.00026859	0.871823945	0	0	0	0	0	0	0
otu 200	0	0	0	5.293231838	0	0	0	0	0	16.537264253	1.168828688	0	32.96418283	20.7913199	0	0	0	0	0	90.65311913	15.42711328	0	0	0	30.73417167	17.461220598	23.235078426	0	0	0	0	0	0	0
otu 201	0	0	0	3.511351813	0	0	0	0	0	170.987225035	0	0	19.770799418	0	0	0	0	0	0	15.63585961	0	22.92534784	0	0	0	57.09184421	99.801984458	17.9744381	27.3941967	0	0	0	0	0
otu 202	0	0	0	0	0	0	0	0	0	0	0	0	2.146403645	0	0	0	0	0	0	0	0	0	0	0	22.6611404	0	0	0	0	0	0	0	0	0
otu 203	8.802465657	0	0	0	0	0	51.41961852	0	0	0	0	35.62111536	0	0	0	0	0	0	6.420741938	123.6850926	14.15376425	0	0	0	0	0	2.40881727	13.22563594	0	3.013524852	0	0	0	22.30011955
otu 204	0	0	0	0	0	0	0	0	0	0	0	0	0	0	0	0	0	0	0	0	0	0	0	0	106.3131724	0	48.06272195	0	0	0	0	4.086094218	0	0
otu 205	0	5.420787991	0	0	0	0	0	0	0	0	0	0	0	0	0	34.99472387	0	0	0	0	0	0	0	0	106.4535555	0	0	0	0	6.230666248	3.921031102	0	0	0
otu 206	0	0	0	0	0	0	0	0	0	7.792392362	0	0	0	0	0	0	0	0	0	0	0	0	0	0	0	0	50.35205133	0	0	0	0	0	0	0
otu 207	0	3.532641388	6.820435325	0	10.352752397	0	0	0	59.94084669	17.30518304	0	0	0	0	0	0	0	0	1.466229129	0	0	0	0	0	60.98718502	6.946605423	2.111625529	155.70211698	0	0	0	0	0	0
otu 208	0	0	0	0	0	0	0	0	0	0	1.933305829	0	0	0	0	0	0	0	0	0	9.639861057	0	0	0	0	0	0	0	0	0	0	0	0	0
otu 209	0	3.349798007	0	9.441888053	0.816011934	0	0	0	0	30.693977427	0	0	114.767584634	0	0	0	67.26585668	2.334192964	9.054133793	74.75640731	0	5.027839521	0	0	202.69722536	45.852301235	148.47178552	0	2.305834519	7.700531146	0	0	0	5.07157792
otu 210	0	0	0	0	0	0	0	0	0	0	0	0	0	13.73415189	0	7.315281262	0	0	0	0	10.76316891	0	37.40917084	0	100.710845	0	31.23296969	0	0	0	0	0.917639803	0	0
otu 211	0	17.670998406	2.869800656	13.860092447	0	0	0	10.40223725	6.531975375	33.504966203	12.703342968	4.254512608	6.495488781	0	2.397093513	0	2.726504512	4.872468373	42.59708529	3.579064403	3.24840491	15.714541753	2.555271232	164.30336319	10.0767776	18.38678996	5.403654319	45.57954638	0	41.53777499	15.8555356	0	0	1.694942023
otu 212	0	1.414949952	1.553767811	15.582577744	2.068093738	0	12.86278624	7.039975654	2.123508256	31.509231155	0	20.125129868	0	30.106459922	2.595669307	0	0	1.615329189	29.479671462	27.51969688	0	67.33932627	0	0	99.66115456	192.812556089	169.561725195	0	3.925939207	8.612394912	0	0	0	0
otu 213	0	0	0	0	0	0	0	0	0	0	0	0	12.46206263	0	0	0	0	0	0	0	0	0	0	0	0	0	15.48525388	0	0	0	0	0	0	0
otu 214	0	2.493478237	0	6.114122826	1.82223644	0	31.77230316	0	0	10.630270754	4.318210208	9.612047002	15.633470062	120.858692084	0	11.749491754	0	3.096047612	0	15.044020324	17.870683812	58.53664233	0	0	0	97.222881292	92.487171155	0	31.603810618	34.432170456	0	0	0	0
otu 215	0	0	0	0	0	0	0	0	0	0	4.527361752	0	0	0	0	0	0	0	0	0	0	0	0	0	0	1.13883578	166.533457	0	0	0	0	0	0	0
otu 216	0	0	0	0	0	0	0	0	0	11.4818516	0	0	0	0	0	0	0	0	0	4.010012974	0	0	0.954315583	0	0	0.671680695	5.309229902	0	0	0	0	0	0	0
otu 217	0	0	0	0	10.37707212	0	0	0	0	5.545148123	0	0	6.977821586	0	0	0	0	0	5.886882496	0	29.239197185	0	0	0	0	0	47.49971134	0	3.897472506	0	0	0	0	0
otu 218	0	0	0	0	0	0	0	0	0	0	0	0	0	0	0	0	0	0	0	0	0	0	0	0	4.043969956	0	12.83646045	0	0	0	0	0	0	0
otu 219	0	0	0	0	0	0	0	0	0	12.67400781	1.391679293	0	0	0	0	0	0	0	0	0	0	0	0	0	0	0	3.795996088	0	0	0	0	0	0	0
otu 220	16.430277952	3.664051142	15.96811378	19.135058701	1.357186515	0	6.503969605	0.535926075	23.991697593	57.4792383	2.483760961	34.267272299	145.688717635	9.981215037	1.97598249	10.03724638	11.001038477	1.296019931	30.05384444	3.807958056	1.338869591	32.75752531	0	0	2.134317477	57.344290203	302.3225672	97.88710808	21.231217109	16.788184061	0	18.503477019	0	3.551170757
otu 221	0	0	0	0	0	0	0	0	0	0.902777164	0	0	0	5.234051788	0	1.31585852	0	2.71848083	0	0	0	0.731949199	0	0	30.62479739	16.252255077	26.84867066	0	19.46953872	0	0	0	0	0
otu 222	0	4.457092348	0	3.226647612	0	0	0	0	0	36.57557297	0	0	20.9806122	0	0	0	0	0	0	77.32857276	0	0	0	0	57.81421483	20.11310524	64.06704786	57.22630934	0	6.188849696	0	105.2736774	0	0
otu 223	0	0	0	1.799788367	1.964169429	0	5.647668079	0	0	17.85593426	0	3.912441242	2.340550708	0	0	0	0	0	41.46702281	36.38715476	0	2.41285766	0	0	3.088861474	3.307774275	0	2.243041271	2.213137654	13.90158701	0	0	11.61338624	0
otu 224	0	0	0	0	0	0	0	0	0	55.83805727	0	0	0	0	0	0	0	0	0	0	0	0	0	0	0	0	0	0	0	0	0	0	0	0
otu 225	0	0	0	0	0	0	0	0	0	11.516120447	4.207783275	0	3.350860366	0	0	12.42018977	0	0	33.04079095	0	0	0	0	0	66.33274461	0	76.350231026	0	0	0	0	4.674021444	0	0
otu 226	0	0	0	0	0	0	0	0	0	0	0	0	0	0	0	0	0	0	24.18150195	0	0	0	0	0	0	0	0	0	0	0	0	0	0	0
otu 227	0	0	0	0	0	0	0	0	0	0	1.611088191	0	0	0	0	51.27939736	0	0	0	0	0	0	0	0	0	0	46.87428202	0	0	0	0	0	0	0
otu 228	0	0	0	4.775438466	0	0	0	0	5.351240806	3.948145464	0	5.190505381	0	0	0	5.754687926	0	0	0	8.732917143	0	0	0	0	0	10.97078468	0	0	0	0	0	0	0	2.067829267
otu 229	0	0	0	0	0	0	0	0	0	0	0	0	0	42.79824023	0	0	0	0	0	0	0	0	0	0	0	0	0	0	0	0	0	0	0	0
otu 230	0	0	0	0	0	0	0	0	0	11.91250786	0	8.949147209	0	0	0	4.960937867	0	0	0	0	6.832851707	0	2.687440434	0	0	0	1.868909951	0	0	5.299647154	6.670259805	0	0	0
otu 231	0	0	0	0	0	0	0	0	0	0	0	0	0	0	0	0	16.63167753	0	0	0	0	0	0	0	0	0	0	0	0	0	0	0	0	0
otu 232	0	0	0	0	0	0	0	0	0	0	0	0	0	0	0	0	0	0	0	0	0	0	0	0	0	0	74.38994512	0	0	0	0	0	0	0
otu 233	0	0	0	0	0	0	0	0	3.512849544	13.60684706	0	0	0	0	0	0	0	0	0	0	1.951175378	0	1.023226773	0	0	0	0	0	0	0	0	0	0	0
otu 234	0	0	0	0	0	0	0	0	1.398407876	0	0	0	29.21203009	0	0	0	1.738502877	0	0	0	0	0	0	0	104.945952	73.39340272	0	0	0	3.213026497	0	0	0	0
otu 235	0	0	0	0	0	0	0	0	2.079497723	0	0	0	16.8931976	0	0	0	0	0	0	0	0	0	0	0	0	0	0	0	2.281939861	0	12.02720421	0	0	0
otu 236	0	0	0	0	0	0	5.062549314	0	1.807851624	0	0	1.753549115	14.68642854	0	0	0	0	0	1.770042372	0	0	0	0	0	8.306532883	20.01426934	48.023347682	0	23.80618341	0	0	0	0	0
otu 237	2.06402643	0	0	0	2.995170241	0	0	0	10.76399013	0	0	8.949147209	0	0	0	39.68750294	0	0	0	0	0	0	3.583253912	0	0	0	2.491879935	1.710211543	0	0	4.44683987	1.244614906	0	0
otu 238	0	0	0	0	0	0	0	0	0	0	2.141686098	0	0	0	0	0	0	0	0	43.14165654	5.339443999	0	0	0	0	0	0	0	0	0	0	0	0	0
otu 239	0	0	0	0	0	0	0	0	0	0	0	0	6.606660863	0	0	0	0	0	0	0	0	64.7022327	0	0	0	0	0	0	0	0	0	0	0	0
otu 240	39.909284265	98.530885281	11.327272	175.841719818	14.834412963	51.127485606	110.024268334	0.987349283	96.191398401	683.961597965	118.942262951	180.952769259	364.934482771	222.25165984	125.59152881	76.386520175	2.787431988	454.244472894	347.786357156	432.202682021	396.795986461	178.824482652	25.367950785	0	375.660660174	1271.757278865	1598.00134427	283.241297522	194.573488567	52.728045715	87.611099025	59.010982212	2.986299318	259.051568636
otu 241	0	2.464751529	0	1.650497166	0	0	6.905597221	0	0	61.57259815	3.635218808	3.587906946	2.146403645	0	0	0	0	2.054520074	0	0	0	0	0	0	0	37.705344305	25.829273889	0	4.059118831	0	0	0	0	5.717500279
otu 242	0	0	0	1.620623914	0	0	0	0	0	0	0	0	0	0	0	0	0	0	0	0	0	0	0	0	0	13.4032211	14.71449464	0	0	0	0	0	0	0
otu 243	1.370765644	0	10.69055511	0	0	0	0	0	7.14860413	0	0	0	0	0	265.20001991	4.392891546	17.682615364	0	39.71297195	104.841795209	15.28106673	4.887111188	0	0	34.650387316	0	20.71275997	0	0	0	1.4766224	1.653152623	0	2.367743436
otu 244	0	0	0	6.715460343	0	0	0	0	0	0	0	0	0	8.047354623	0	0	0	5.572885702	0	0	0	0	0	0	0	18.51319914	42.68123101	0	8.257769872	0	0	0	0	0
otu 245	0	0	0	0	0	0	0	0	0	0	0	0	0	0	0	0	0	0	0	0	0	0	0	0	0	13.43361389	0	0	0	0	0	0	0	0
otu 246	19.58948721	3.301549888	9.548609455	443.540984961	53.21396882	5.163671705	69.950714807	4.326385038	19.323237817	231.092321827	33.731065801	15.815848265	43.319030545	0	63.80627096	24.056150409	84.04208187	13.61010021	41.2454094	61.765777128	70.21992457	28.508989881	38.67489466	12.72812889	13.876015707	36.151741231	89.281324459	16.23146229	22.39395219	9.040574556	116.0625206	27.320105366	0	69.637191503
otu 247	0	0	0	12.2099279	0	0	0	0	0	13.45958681	0	0	0	0	0	0	0	0	0	0	0	0	0	0	0	14.88498424	3.268244538	0	0	0	0	0	0	0
otu 248	0	0	0	2.202563262	0	1.079855299	0	0	0	8.368428995	1.259371755	0	8.367118399	94.560658682	0	2.026298565	0	334.7253086	22.671102345	0	1.69845171	0	65.47359702	0	0	20.904067938	288.838838436	0	0	5.269363456	0	0	0	0
otu 249	0	0	0	30.02810547	9.48712904	0	0	0	0	402.609221157	0	0	0	11.34428846	0	0	0	17.31381966	0	0	0	32.45312084	0	0	0	29.440688694	207.91604499	0	0	0	0	0	0	0
otu 250	2.002642744	6.135123067	0	10.889258815	21.308309811	0	2.785343117	0	5.90210383	819.275131582	236.278607287	2.878372456	63.843289233	48.787867358	0	71.377215141	0	105.893125758	51.417906472	20.930068812	30.46039522	4.449267952	3.129763415	0	51.709390814	371.9948354	641.936867827	33.140048196	48.956057507	34.618943237	0	0	0	2.306129295
otu 251	0	0	0	0	0	0	0	0	0	19.193132429	0	0	6.701720732	0	0	0	0	0	0	0	0	0	0	0	0	0	4.678997576	0	0	0	0	0	0	0
otu 252	0	0	0	0	0	0	0	0	0	0	0	0	0	0	0	0	0	0	0	0	0	0	0	0	0	0	61.1095925	0	0	0	0	0	0	0
otu 253	40.848118992	42.864994353	0	48.729628974	25.791599092	0	42.629190087	0	29.100774458	659.781702921	46.261171385	78.817423706	62.298947557	23.8440137	0	8.50672935	23.783975104	11.118679266	523.999363881	269.039528759	47.972034129	87.35688976	0	26.92488804	217.624424259	243.855488591	628.650044935	10.030490258	68.520400929	64.285008977	0	0	0	12.122085731
otu 254	0	0	0	0	0	0	0	0	0	20.23118017	0	0	0	0	0	0	0	0	0	0	0	10.76588956	0	0	0	23.302785	4.039631447	0	0	0	0	0	0	0
otu 255	0	6.657408261	0	5.273964612	0	0	3.68487196	0	1.270072976	17.871728184	20.109470406	16.161603203	21.810195193	0	0	6.188941662	0	7.190820261	1.28835871	14.349959408	0	5.550967332	0	0	43.814116216	118.730458932	238.010436379	31.99204597	20.049027328	2.918160142	0	0	0	0
otu 256	303.12917449	769.709210433	296.950588187	891.648617976	375.112821829	48.395376872	841.902262609	18.333368838	465.719547773	9602.483637674	1317.333728853	659.257059257	1533.53871606	514.367819792	736.00343651	2162.584826234	162.444241299	1163.995751703	3523.986909915	1725.00585171	670.115482905	480.434635032	331.129529009	841.488860677	1944.131407933	7435.334410443	6878.475432665	911.311304605	1146.696969283	1122.547962927	168.639750234	555.482923229	41.43405869	1082.304086609
otu 257	0	22.44812935	0	0	0	0	0	3.473739812	15.744996987	13.450725984	0	0	5.971405011	0	0	3.97789488	7.484254886	0	27.70797098	6.03657867	9.762997968	14.40476023	0	0	0	16.523345083	139.079097856	0	16.23647532	5.911144902	0	0	0	0
otu 258	68.912727528	48.885685188	0	69.980594296	48.984071537	0	71.719458436	0	28.061938404	542.816156596	161.426640293	52.219747699	102.498541783	55.886463204	8.199403978	36.271869134	3.991602606	46.320453489	443.804205741	14.66439842	83.504565243	43.50262519	7.17460119	0	209.534452873	513.065882264	1083.09738539	8.26857072	128.026309728	271.423050153	19.34375344	2.598755923	0	21.318060834
otu 259	0	1.364416025	0	0	0	0	0	0	0	0	0	0	0	0	0	0	0	0	0	0	0	0	0	0	0	4.198004341	15.76177627	0	0	0	0	0	0	0
otu 260	0	0	0	5.823705447	0	0	0	0	22.84066198	4.814811541	2.90781771	0	3.786744641	0	0	0	0	0	6.389421246	90.52414111	0	0	0	0	0	5.351602282	68.73941967	3.62898547	0	7.497061827	0	0	0	0
otu 261	0	0	0	0	0	0	0	0	0	0	0	0	0	0	0	0	0	0	0	0	0	0	0	0	23.00954029	86.81688259	0	0	0	0	0	0	0	0
otu 262	0	0	0	0	0	0	0	0	0	2.713966805	0	0	0	0	0	15.823157629	0	0	0	0	0	0	0	0	211.78231632	58.98751843	66.45206646	0	0	0	0	8.724242274	0	0
otu 263	0	0	0	0	0	0	0	0	0	0	0	0	16.1305486	0	0	0	0	0	0	0	0	0	0	0	0	11.48105373	61.28206855	0	0	0	0	0	0	0
otu 264	0	0	0	0	0	0	0	0	0	10.45097329	3.439053638	0	0	0	0	0	0	0	0	0	0	0	0	0	0	1.582324713	26.57805594	0	7.772018703	0	0	0	0	0
otu 265	0	0	0	3.378847971	0	0	0	0	0	0	0	0	0	0	0	0	0	0	0	0	0	0	0	0	0	12.41975624	3.067833316	0	0	0	0	0	0	0
otu 266	0	0.616187882	0	5.77674008	0	0	0	0	0	2.729132809	0	0	110.41100348	9.889222272	0	0	0	180.7977666	17.20285421	0	11.4809504	0	0	0	0	0	1.858230466	0	3.780381057	0	2.674251627	0	0	0.714687535
otu 267	0	0	2.063181686	0	0	0	0	0	0	0.846031171	27.627794693	0	0	0	0	0	168.39701693	0	2.245425181	0	0	0	0	2.00013454	0	0	0	0	0	0	0	0	0	9.969891111
otu 268	0	0	0	4.399584745	4.598467252	0	0	0	9.709912753	42.42375625	0	0	44.580934832	0	0	14.56883019	0	0	0	0	22.498721178	23.23348424	20.55448947	0	139.40335024	0	75.65365206	15.78058833	0	0	0	2.741303716	0	0
otu 269	0	2.318718563	8.372331478	0	1.129681261	0	0	0	2.326626437	13.3083555	0	8.138423072	70.00005412	0	90.27662612	0	8.692514386	0	0	20.097177194	6.030734333	5.567057093	0	29.27026156	3.563382222	0	0	0	0	15.99084286	0	0	0	2.691971753
otu 270	0	7.68464198	0	0	0	0	8.612152856	0	2.306569313	18.71965522	13.80448197	2.237286802	7.969672989	0	0	0	0	0	24.84162915	0	0	2.759532611	0	0	3.53266341	1.8915146	3.695344676	15.21699589	2.531117202	5.299647154	0	0	0	0
otu 271	0	0	0	3.347269953	0	0	0	0	0	0	0	0	0	0	0	0	0	0	0	0	0	0	0	0	0	1.537960469	13.6762289	0	0	0	0	0	0	0
otu 272	0	80.572854786	0	4.27715044	19.27149081	55.98115238	15.927176346	16.41042601	5.164778206	87.314420233	31.71383454	19.898520535	16.404789574	0	0	12.57092023	37.1120077	0	31.505690586	0	15.87145409	4.467458105	0	0	29.474975258	100.770866964	83.613296849	31.437138254	7.923034939	7.379488405	1.905788516	11.73494054	0	6.499047754
otu 273	0	0	0	0	2.233541237	0	0	0	0	0	0	0	0	0	0	0	0	0	0	0	6.79380684	0	0	0	0	13.16494161	0	0	0	0	0	0	0	0
otu 274	0	0	0	0	0	0	0	0	0	0	0	0	0	0	0	0	0	0	0	0	0	0	0	0	0	23.28704295	0	0	0	0	0	0	0	0
otu 275	0	0.766262295	3.009590373	0	0	0	0	0.68180853	0	0	2.049636552	0	4.003750065	2.459554422	0	0	45.749027	0	0	3.753402783	7.664932502	0	0	4.011731169	0	0.943047393	0	0	0	0	0	0	0	2.666255503
otu 276	0	0	0	0	0	0	0	0	0	0	0	0	0	0	0	0	0	0	0	0	0	0	0	0	0	0	17.70838439	0	0	0	0	0	0	0
otu 277	0	0	0	0	0	0	0	0	17.9705848	0	30.24998424	1.936755739	0	12.26263562	0	4.294543228	0	0	0	123.8249446	0	0	0	3.482821339	0	0	0	0	0	0	0	0	0	0
otu 278	0	0	0	0	0	0	0	0	0	0	0	86.1538803	0	0	0	0	0	0	0	0	0	0	0	0	0	0	0	0	0	0	0	0	0	0
otu 279	0	0	0	3.087567974	0	0	0	0	0	0	0	0	0	0	0	0	0	0	0	0	0	0	0	0	0	11.3490876	14.01682463	0	0	0	0	0	0	0
otu 280	0	0	0	0	0	0	0	0	0	0	0	0	0	0	0	0	14.58919081	0	0	0	0	0	0	0	0	0	0	0	0	0	0	0	0	3.627770645
otu 281	4.897371802	21.6899055	65.83800592	28.6776768	24.87352741	191.0558531	21.078614421	13.894351955	10.94571983	35.23118017	26.01175116	14.15592377	6.351403512	0	54.3300921	3.923650858	100.297462486	10.561622019	106.254087523	44.688296959	45.049936553	35.461454117	10.517664606	0	110.351810742	219.6490317	96.793183633	0	4.00376721	34.358813565	0	7.306455231	4.97716553	60.825359538
otu 282	0	12.63427752	0	0	0	0	0	0	0	0	0	0	0	0	0	0	20.59886666	0	0	0	0	0	0	0	0	0	25.60553791	31.63218044	6.935659735	0	0	10.23132253	0	0
otu 283	0	0	0	18.08878207	0	0	0	0	0	0	0	0	0	0	0	0	0	0	0	0	0	0	0	0	0	9.973440616	16.42375412	0	0	0	0	0	0	0
otu 284	0	0	0	0	0	0	0	0	0	0	0	0	0	0	0	0	0	0	55.4187566	0	0	0	0	0	0	0	0	0	0	0	0	0	0	0
otu 285	0	0	0	0	0	0	0	0	0	0	0	0	0	0	0	0	0	0	0	0	0	2.353718991	0	0	0	9.680104127	0	0	0	0	0	0	0	0
otu 286	0	0	0	5.365661198	0	0	0	0	0	0	0	0	0	0	0	0	0	0	0	0	0	0	0	0	0	14.79206923	10.96147185	0	0	0	0	0	0	0
otu 287	0	0	0	5.408055579	0	0	0	0	0	1.349024646	0	0	20.917796	10.75424764	0	1.96629428	1.493863251	5.077800184	0	3.921968777	0	2.531356343	0	0	0	26.23991779	59.01640514	0	9.02899667	0	0	0	0	0
otu 288	0	0	0	1.964302843	1.429139731	0	0	0	0	2.165344861	0	0	0	0	0	0	0	0	0	0	0	1.755607584	0	0	1.12373571	0	22.59091883	0	0	0	0	0	0	0
otu 289	0	0	0	0	0	0	0	0	0	9.655790536	0	0	1.497651418	0	0	0	0	0	0	0	0	0	0	0	0	0	4.182512302	20.09361087	0	0	0	0	0	0
otu 290	0	0	0	0	0	0	0	0	0	37.63519956	0	0	0	0	0	0	0	0	0	0	22.24162954	0	0	0	10.35983315	9.245043267	0	0	0	0	0	0	0	0
otu 291	0	6.248260301	0	0	0	0	0	0	0	191.351414722	1.640649442	0	14.95590429	0	0	0	0	0	0	0	8.333524745	0	0	0	0	0	2.983397537	0	0	0	0	0	0	0
otu 292	281.583000225	36.553089451	649.352125998	2041.224923333	21.413005223	326.236386357	261.59827274	711.584249853	371.534303539	293.604703921	6042.351170394	329.264982915	84.040771526	131.392100355	155.155339658	389.368385337	81686.603405934	78.715013583	354.476890403	4767.144880101	691.997293026	97.138949192	46.363299265	504.151295985	431.993124639	39.526192127	141.117728142	205.732470092	100.818042765	640.060461965	443.21888318	392.171202472	193.915019733	1448.095106109
otu 293	29.54860476	144.663260547	10.726179825	218.386799515	80.30148514	2.31090246	130.448573718	152.584536261	28.90644164	828.68179408	149.100431427	169.998255173	996.569078412	109.590593385	11.094085509	142.52455487	120.78105986	492.325751283	541.620072702	269.197050094	658.827969007	92.153616823	22.66886428	408.75815783	144.074627295	1270.008329921	1633.498415087	152.487464003	210.116245972	241.201799921	30.139204219	69.402600837	0	13.57554837
otu 294	29.687548376	27.049935489	124.927295973	34.145551194	52.635233244	70.714635001	70.980692481	85.434432453	154.188415901	25.044527895	211.408639516	73.317357025	3.55549306	80.248027841	372.088016972	29.27641165	12145.647116162	288.174312004	106.343244158	677.537390128	132.135040644	36.014523131	188.038382564	11.881457421	221.112335446	0	182.319928329	93.161061842	47.940156016	386.426587455	19.099996978	395.208547944	134.101306653	299.38355646
otu 295	0	0	0	14.57619299	0	0	0	0	0	56.71556867	63.439331637	0	0	23.58199157	0	0	34.87350565	45.85131343	0	0	17.73443015	0	0	0	0	196.82039307	0	0	0	0	0	0	0	0
otu 296	0	0	0	0	0	0	0	0	4.137557324	0	31.18075299	0	0	0	0	0	23.14718006	0	0	0	3.064217003	0	0	3.60849015	0	0	0	0	4.540354569	0	0	0	0	3.197674125
otu 297	0	0	0	0	0	0	0	0	0	0	0	0	3.638824929	0	0	0	0	0	0	0	0	0	0	0	0	46.28299786	2.540549465	0	0	0	0	0	0	0
otu 298	9.794743603	0	22.106809283	19.53588464	99.49410964	0	13.62285997	4.326385038	21.89143966	10.76766945	45.52056452	77.85758072	8.468538016	15.60699078	31.90313548	0	674.3562543	24.3180467	35.72267333	119.0852338	37.82915172	0	17.00416856	12.72812889	22.35212485	0	7.77610639	186.6618163	0	0	21.10227648	35.43758077	121.6238268	5.639534366
otu 299	0	0	0	0	0	0	0	0	0	0	0	2.820926838	0	1.657112921	0	0	72.28372185	0	0	5.057674021	0	0	0	0	0	0	16.0587818	0	0	0	0	0	0	0
otu 300	0	0	0	0	0	0	0	0	0	0	0	0	0	0	0	0	29.35001916	0	0	0	0	0	0	0	0	0	0	0	0	0	0	0	0	0
otu 301	0	0	0	0	0	0	0	0	11.89164624	9.111104916	0	0	0	0	0	0	1.847964169	0	0	0	0	0	0	0	0	0	32.51903315	0	0	0	0	0	0	0
otu 302	0	2.824917686	0	2.351145853	1.376301818	0	0	0	0	14.850262826	0	0	0	5.634909146	0	7.555388962	0	2.926679581	0	0	0	2.741374993	5.962817993	0	0	105.44726118	40.870532624	0	11.398218222	0	0	0	0	0
otu 303	0	0	0	0	0	0	0	0	0	17.41828881	13.00587558	13.65922469	0	0	0	0	0	0	127.8269154	0	14.54967374	0	0	0	0	0	15.862943	0	0	0	0	0	0	0
otu 304	0	0	0	41.3259098	18.04014076	0	0	0	0	36.44441966	0	0	0	0	0	0	0	6.858936249	0	0	0	0	0	0	0	0	0	0	0	0	0	0	0	0
otu 305	0	0	1.044082545	0	1.554153942	0	0	0	0	0	0	0	0	0.853264904	0	0	47.61354997	0	0	1.302124822	0	0	0	0	0	0	0	0	0	0	0	0	0	0
otu 306	276.792884927	38.414029136	4537.095035463	1015.752575475	203.717924158	380.001075612	521.848817034	544.616552511	1025.556637372	63.132469678	405.997229753	416.986390101	434.933713348	227.789029774	112.716136096	1267.883598321	124311.69820074	264.957761641	188.139585352	4043.130415901	782.45559284	83.121995115	188.068764653	316.18569648	193.566574145	16.324106143	437.724631696	131.49811829	156.775758353	518.278297262	252.669564356	721.371515266	256.384390075	1790.78085355
otu 307	0	0	0	0	3.869997192	0	0	0	0	11.72716474	0	0	0	0	0	0	0	0	0	0	0	0	0	0	0	0	78.43281264	0	0	0	0	0	0	0
otu 308	0	0	0	0	15.95386598	5.795958036	0	9.712292943	0	90.64619687	58.39372708	0	19.01100371	0	0	17.61639161	0	9.098588901	112.271259	13.36670991	12.13179793	0	9.543155826	0	12.54455986	197.81303899	63.554605006	18.21898828	20.566770581	0	23.6862287	0	0	0
otu 309	0	0	0	0	0	0	0	0	61.43006027	766.21753814	89.106779697	44.971606613	0	2.167637609	0	175.6172005	0	27.02005189	116.323741351	81.348181139	708.507319094	96.621831599	2.978437169	0	0	0	83.07978705	0	0	4.053356504	0	0	0	1.582522399
otu 310	0	0	2.561822049	0	0	0	0	0	0	0	0	0	0	0	2.724646664	0	110.48410868	0	0	4.79245453	0	0	0	0	0	0	0	0	0	0	0	0	0	0
otu 311	469.18307762	812.940836867	1175.3304436	516.901611821	527.048474449	1180.355535199	1143.951130944	920.138128206	608.547043364	3038.770198307	939.617677372	2155.597811824	769.946198476	434.75020591	3639.001258905	1197.635117879	3230.509344058	1062.539977263	1140.69451469	1558.744234808	2462.604327335	769.184772978	369.110572415	717.393692273	1457.86821426	1771.970405798	2681.9187998	773.083224699	436.741416285	611.468870276	1442.071092914	482.697986948	419.406342741	527.440935649
otu 312	0	0	0	0	0	0	0	0	0	9.837571753	0	0	0	0	0	0	0	0	0	0	0	0	0	0	0	0	0	0	0	0	0	0	0	0
otu 313	0	0	0	0	2.035779773	0	0	0	0	0	5.250935399	3.355930203	0	0	0	22.987697294	0	0	0	0	54.300217783	0	0	0	0	42.55907849	0	15.924857211	2.66917814	0	0	0	0	0
otu 314	0	11.053345502	1.326195758	1.808878207	0	0	0	4.807094487	0	1.495509645	1.806371608	20.669925233	20.51848418	0	0	0	2.51995114	0	1.984592963	3.30792316	0	38.32049426	0	3.535591359	30.73417167	17.211383743	92.395529793	26.56935791	0	0	0	4.824423124	0	0
otu 315	0	0	0	0	0	0	0	0	0	0	0	0	0	0	0	0	0	0	0	0	0	0	0	0	0	12.57796969	9.096233049	0	0	0	3.696258618	0	0	0
otu 316	0	0	1.738985166	0	0	0	0	0	0	0	13.332260282	0	0	0	25.66675128	0	93.92165646	0	0	0	0	0	0	0	0	0	0	0	0	0	0	0	0	0
otu 317	8.881601434	3.386481443	212.122308819	126.010311095	21.458720332	264.953820812	181.477502916	300.106599968	765.336406629	511.751779641	156.399854713	55.911206461	364.357474348	17.81181399	74.227167008	93.868507967	330.801283962	135.73262891	155.135383982	216.157626907	68.054570168	263.60999145	98.490909216	69.331138536	118.74297152	33.679876553	173.75854554	124.016764778	184.898110862	33.402006974	16.86955242	125.690691025	25.33829724	242.581679837
otu 318	0	0	0	0.893161808	7.79789958	5.208030035	10.544614897	66.463327732	4.297221571	10.8522323	4.459620678	1.255767431	149.041156371	84.53786675	105.790384345	79.971501894	23.096462016	0	14.294241952	15375.12358998	1032.468286018	3752.902096646	0	0	19.82849785	0	5.676639203	0	0	5.299647154	0	443.585531733	143.504776185	2.001125098
otu 319	6.249546383	2221.516971406	522.158771634	299.048978641	3844.303413859	0	92.629575891	8.907263314	93.519507061	318.844539626	1149.802504221	11368.113219732	85.083950014	37.372352464	310.928225994	220.365095439	187.600455187	25.33129865	1286.268967369	9958.218682588	371.374978386	482.747038064	31.568207724	0	6.985039016	281.490958197	198.50633578	3353.933125729	294.821411831	841.181365461	42.903949724	929.648879228	1968.58839183	19.849966302
otu 320	0	0	0	0	0	0	0	0	0	0	0	14.69010957	0	0	0	20.35856578	0	0	0	0	0	0	0	0	0	0	0	0	0	0	0	0	0	0
otu 321	0	0	7.957174546	0	23.68907372	0	0	10.8159626	0	0	10.83822965	0	0	0	0	0	45.35912052	6.755012972	6.604191708	144.68981726	62.080735103	0	11.014604986	0	0	0	0	0	0	0	0	8.721236982	12.66914862	0
otu 322	0	0	0	0	0	0	0	0	0	0	0	0	0	0	0	10.46306896	71.80427149	24.03989911	0	63.55515317	0	0	0	0	70.78172869	0	15.76680395	0	0	0	0	1.968754487	0	0
otu 323	0	0	0	0	0	0	0	0	0	18.260992566	0	0	0	0	0	0	0	0	0	0	0	0	0	0	0	0	26.53839655	0	0	0	0	0	0	0
otu 324	214.26051655	26.409798069	23.060162075	81.496867498	94.77694292	16.9189469	73.798815821	77.421419786	36.204793319	174.568616262	176.873650412	77.190164135	232.505730621	81.115533908	46.469231677	196.803402436	264.218400609	84.841253013	88.222028617	166518.38311956	234.110567496	73.33421102	35.713486176	22.329618732	333.63691243	646.209522893	812.851982878	108.693663016	226.378372795	147.336552291	538.064343089	84.73960886	15.697869375	40.258500183
otu 325	187.12454276	31.355389336	7.052855234	24.112683515	23.33550546	136.1653155	108.15557783	112.211568	100.140766514	7.581270159	33.545973145	44.938793947	37.038743776	7.3366196	2779.160206302	115.601623282	317.523141295	0	463.768547371	28218.076398424	35.800638986	27.211619542	46.289629945	80.3571899	0	2.813021712	120.57396083	13.80510968	1.680970966	0	3.223958906	129.304365007	58.689622173	17.62354489
otu 326	0	12.34271727	36.35816677	0	0	8.738521346	0	0	12.34901724	101.25244208	0	5.989044671	7.165686013	0	6.748740198	13.28004906	1.476184396	102.8840437	0	0	41.15479143	14.77411305	0	21.53991043	0	0	10.00585635	6.867157121	0	42.5602433	0	0	192.960879	0
otu 327	0	0	0	0	0	0	0	0	0	0	0	0	8.546231025	0	0	0	0	0	0	30.04443971	0	0	4.290042527	0	0	0	0	0	0	0	0	0	0	0
otu 328	0	0	0	0	0	0	0	6.666905175	1.573894355	0	0	0	1.826547415	0	63.42189583	0	0	10.7429122	0	543.6529137	44.44112638	52.72330541	7.467694155	0	2.410523268	0	0	0	0	0	0	5.095599849	69.57167341	1.216370157
otu 329	0	2.161014472	0	21.70653848	0	0	17.40698774	0	0	45.46349322	29.80513153	0.797721114	12.768274313	6.936440349	0	1.743844826	5.03990228	8.106015566	0	0	0	39.77071847	0	0	0	54.83203912	0	0	0	0	0	0	0	0
otu 330	0	0	0	0	0	0	0	0	0	0	0	0	0	0	0	0	0	0	0	0	0	0	0	0	14.09824388	4.529223032	0	45.04603065	0	0	0	0	0	0
otu 331	0	64.77211441	39.120238254	15.476633643	7.540731022	15.593377485	268.660271716	491.270512379	203.294225544	30.50590598	9.402568631	114.42154724	1146.990951102	39.862836597	572.136196136	834.572235774	88.611202821	81.116920473	763.730034766	349957.004551632	3296.563196585	14510.988665657	104.55866899	7.12583342	33.223688094	84.879695888	88.69611097	58.835114218	46.316833867	17.366742244	27.599028882	1912.375597024	993.183319994	34.226148185
otu 332	0	0	0	0	0	0	0	0	0	0	0	0	0	0	0	0	0	0	0	112.4693874	12.00925452	33.95061333	0	0	0	0	0	0	0	0	0	3.281257478	0	0
otu 333	0	11.253804004	52.517352	0	7.432411001	0	8.420458456	14.64314936	6.174508622	479.991532387	100.357590219	92.773420991	86.673145801	1.758984617	29.387009625	0	403.317342956	0	4.397323612	58.002607902	92.409718549	92.809732785	253.83142266	14.34522723	57.17985427	53.994267532	53.732018822	117.055231888	24.541270657	3.779256577	18.441207563	64.676514711	5.54377126	2.340938793
otu 334	5304.27474894	5342.365097555	41145.095442912	14216.896594989	5897.635830723	3253.107464933	15917.855847091	27025.222497299	19572.840512222	31778.387971094	382860.239915959	25917.960331119	11410.212356475	11374.24771111	11352.065437021	42559.933426459	1357316.76422323	11133.908865074	28019.312397168	704284.321615389	28735.27867342	12546.174891727	10195.492658214	48816.03891633	71105.771659935	4418.659773481	47209.315352986	6843.067486881	8446.727503797	18770.617575792	19345.291449388	71508.246638592	25537.834082589	14350.307152964
otu 335	4.883802911	8.240066598	33.221623491	229.410967927	1.760674398	1.168732279	8.313711916	16.560018735	25.333068663	31.822644255	245.262689773	28.923491127	20.100175792	6.087162227	18.803590681	43.35650627	1522.434123194	2.653755096	62.05262476	389.22036118	29.784927693	7.397987398	5.098344387	76.623878386	293.894793095	0	69.613280433	36.838055691	6.709865828	5.488920266	3.454241685	87.419244173	73.0496532	71.705373002
otu 336	101.92712811	326.545980108	803.451121231	788.116320762	149.658883155	266.124216279	195.985749778	514.540694776	747.973733651	219.951853583	973.109142172	327.943945716	575.390154751	583.425581926	190.517705186	825.653413042	20899.04199665	336.299854345	368.779140306	6233.699701485	709.485696641	268.509041288	542.249621275	353.228245008	386.707947428	374.438150714	899.003623727	306.492793734	119.329199862	381.142933833	186.296856356	335.666723251	269.458794092	553.473519143
otu 337	163.424678015	74.302723153	462.897115021	668.959367392	68.455013786	150.130211924	179.931591549	289.46117932	185.80691566	217.840510959	927.899879985	239.817259218	180.999584678	120.396345547	180.386533852	432.873897869	31636.583740539	133.227425148	163.213378532	3309.229522089	420.037000795	74.405837851	51.100787771	419.493182216	397.342101825	199.110615404	414.014323269	143.898787926	61.185466033	648.759436578	178.842888722	194.279152931	171.747750857	561.842133517
otu 338	0	5.429960221	0	19.411805598	3.376844202	0	0	0	0	269.115571276	2.031858965	0	18999.87206249	2.823633201	0	8.320245801	1.077646492	5.866195476	0	221.433006927	12.293855981	0	2.059976368	0	0	24.726689788	9991.096570571	0	40.729107424	6.066701347	0	0	0	0
otu 339	29.230319892	113.842620727	290.924172265	175.174299296	252.308302116	0	87.163399737	36.1333269	74.877614035	2603.476436802	251.901392689	92.341091042	354.051261336	56.381313703	114.1973372	99.425146521	16.213406144	27.918989425	566.333835413	3.830226817	2398.236710104	69.806230164	25.732930877	2.397421538	387.276159808	1740.337915329	1979.985222615	185.029393096	500.762864546	128.821513026	10.16611886	13.437851824	0	22.128551019
otu 340	13.232126029	14.938394669	0	68.494272581	13.246306263	0	20.980941857	0	32.774222758	728.36770912	17.98999142	4.899759134	144.298219544	68.558541072	0	36.038334524	1.059342518	16.06941154	159.730198339	126.337703531	3.786357315	10.53512111	2.975373886	0	70.240700885	444.532313262	1113.251690051	7.185199635	163.442761231	55.887763492	0	0.887553252	0	8.553242733
otu 341	23.372823495	5.134899019	1.256395981	12.15491909	12.336560935	0	1.128399546	0	0	45.741409362	50.068981705	10.29862179	78.66837238	13.58505197	0	4.014898553	0	8.092669585	97.17527929	86.891221523	79.620041176	34.030456255	48.060743493	0	24.195177916	215.585282871	677.877471326	2.399812972	86.596468388	21.705106792	3.260183163	7.03541147	0	2.706685297
otu 342	37.651436429	155.573413585	17.318901208	307.38274382	134.322473632	0	92.162950137	5.216930654	51.771800447	884.536768459	478.788067992	93.603617483	664.627251191	221.14544962	0	307.226651694	6.97455894	123.511312521	827.017538545	1493.670741524	333.590854945	106.988655223	117.155073135	2.71336081	410.212382605	1741.518646002	3923.582118918	146.844788344	549.017610358	889.658406743	128.439045279	43.69058965	0	70.964381114
otu 343	17.125211214	46.635620996	0	143.111951982	9.678618397	0	23.493907682	0	45.077881974	180.322433923	48.338728434	5.128886889	234.788725908	81.701288759	0	79.01119661	0.664381259	8.285011941	108.028682197	117.947713869	12.740526972	33.532814891	4.948303021	0	257.237670078	620.836616365	1641.016094834	8.475288851	139.948394596	28.836231957	0	20.202024743	0	8.615955281
otu 344	12.166845489	58.903921631	2.387152364	89.735203698	21.983614478	18.304859256	21.529479704	3.244788779	9.772599346	258.80547993	63.957262234	41.184479743	123.611105735	30.738853306	1.993945967	25.830996815	0	40.755337118	148.365646328	44.424758251	74.582483772	17.57016702	16.576044377	3.182032223	26.074628484	567.005782525	1421.25920584	36.528115477	105.775429222	199.763680523	37.56631919	6.307660007	48.16611803	8.077978699
otu 345	0	2.319392518	0	22.065258741	0	0	0	0	0	6.201444577	7.350803991	1.176096385	46.268120057	17.63803753	0	5.344911386	0	0	0	0	9.692251606	1.218676838	0	0	181.921325404	56.786645665	193.875507607	28.29075293	3.016536939	0	0	11.945878336	0	0
otu 346	22.11105844	291.813403325	19.948265579	358.441065388	96.490682484	13.74202954	75.337228596	4.127049978	32.860615767	537.101747432	407.148460374	44.148738504	68.675267151	93.825692967	2.890211364	426.049616074	6.807624528	66.99394426	273.380367416	141.428408472	78.838208868	200.085849591	131.119203822	17.378448072	78.632773262	1397.084728262	878.075719581	43.876871282	220.804267481	409.963561665	329.960021036	539.445087465	7.814615038	26.918915114
otu 347	0	0	0	0	0	0	0	0	0	0	3.406300747	0	0	0	0	36.73205059	0	0	0	0	0	0	0	0	0	733.854252084	51.203835361	0	0	0	0	0	0	0
otu 348	14.294092975	6.14944244	0	27.616179618	5.973991299	0	184.923238612	0	258.044086843	217.771679514	6.91459927	11.542492182	428.693698225	4.18724143	449.9205062	181.759334484	47.592937487	76.703602647	77.556762067	16.606713634	28.382402499	33.899504217	0	0	39.242047	202.729282866	873.46230926	7.130599747	17.072477953	23.698195437	0	0.720276032	0	0
otu 349	4.795645978	0	0	0	9.278806325	5.056414429	0	0	0	0	0	38.70760405	27.149036698	0	0	2.561433795	0	0	0	0	4.297172743	0	0	0	0	0	43.078786561	14.47670961	0	0	0	0	0	66.26871243
otu 350	2.302183326	0	0	0	3.340766807	0	0	0	0	0	16.60032642	0	0	0	0	0	0	3.810520138	0	33.58814286	9.145509207	0	0	0	0	0	1.389702271	0	0	0	0	0	0	0
otu 351	4.504271724	1.341599704	0	1.197852458	1.307256577	12.62230861	4.385285192	0	0.671142242	6.437193691	0.598096285	1.301966233	0	0	0	0	0	0	27.59845331	0	8.806786644	0.802940927	0	0	1.027898718	12.352834476	47.289498102	0	1.472957837	3.084075601	0	0	0	2.593431356
otu 352	15.21276623	42.953711586	1.651489057	4.687353594	0.649285243	79.627240067	6.209314628	5.440490446	4.524218666	17.200094439	17.087917197	27.732959949	40.776970549	8.482060209	4.847161468	4.845762652	1.769327396	3.98392575	4.642371113	43.575251489	3.581072883	91.963380244	2.583506273	180.257481175	104.76966995	47.38573272	87.123811015	60.9212364	13.92614682	3.063583404	62.874519165	35.995725945	5.258891881	1.713670664
otu 353	14388.118310053	5494.716282968	149600.864356988	14703.641211484	27734.770955566	11428.845834047	6319.435102379	12680.391469009	13866.521872286	10334.909952211	22424.208554886	4335.588483548	6706.161749642	33746.479327171	1730.234523786	23566.559455133	4616.552838324	4870.481733826	7175.315887057	25899.831050331	15174.334236884	11125.523586532	9945.720672512	51329.475891338	4780.929394552	18535.977331425	15440.088837478	8930.513604931	5953.065484117	15310.469635523	10363.464348148	15993.392093613	426.476499161	5307.420907664
otu 354	0	0	0	21.459802084	4.492755361	0	0	0	0	9.788790405	0.841556655	0	5.544876082	0	0	7.133910652	0	0	0	37.64188424	0	34.74832511	3.864583764	0	32.84567965	137.296364234	195.204137029	0	19.222632346	0	0	2.68466521	0	0
otu 355	9.677441285	13.09839384	0	2.106811088	0.797693299	15.8422853	0	0	3.549292371	1.741828881	0.729921589	0	0	5.049320548	82.66058997	5.664878871	0	0	1.871187651	36.53567376	0	0	25.20078874	0	0	88.74239512	47.82210758	0	7.772018703	0	1.973852391	4.111335825	0	0
otu 356	0	0	0	0	0	0	0	0	0	0	0	0	0	0	0	0	0	0	0	0	0	49.09590119	0	0	42.23015954	11.41468926	33.08183618	0	0	0	0	0	0	0
otu 357	157551.211226325	166017.826561632	110776.534626881	108257.390734063	140335.9057069	54019.871072915	108447.386595945	90171.125283218	92327.855963009	826716.473987595	134454.304521942	226579.573236822	233791.835882905	226597.627748661	74181.025535401	546140.392364136	206238.522527884	236337.487861272	134337.048418684	466534.628248929	212761.104917042	104444.693496293	79247.226654973	272271.93250885	105439.56604862	216836.442081756	150608.544906595	31838.566333687	234072.984438464	557434.996025187	211732.516342522	90398.849968301	9274.64609641	164261.540452769
otu 358	0	3.904022495	0	11.628003467	8.360849549	0	0	0	0	25.33569281	0	0	0	0	0	0	0	7.965926632	0	52.58873462	0	0	0	0	0	0	0	0	0	0	0	0	0	0
otu 359	0	0	0	0	0	0	0	0	0	0	0	0	0	0	0	4.876854174	0	0	0	0	0	0	0	0	0	9.29727515	87.284601333	0	0	0	0	0	0	0
otu 360	24.673309336	98.475322346	269.532138655	22.876122377	10.641738335	0	42.271727563	0	68.387668174	167.309077913	55.542872185	1105.194138	2.81431777	146.538918732	0	268.772841814	57.361489732	13.241185044	79.59464676	838.20019783	439.166471647	178.364778974	80.4935392	11.8652049	239.42854833	147.14981534	952.519235621	147.592705573	143.374351014	173.787972408	271.5256161	47.761885973	81.31338736	98.01998457
otu 361	0	0	0	0	0	0	0	0	0	56.6868068	0	1.810641412	0	0	0	4.170063714	0	0	0	0	0	0	0	0	50.48124815	0	7.854838925	0	0	0	0	3.13859411	0	0
otu 362	0	0.592961288	0	3.226647612	8.216480526	0	0	0	0	23.77633594	0	0	0	0	0	0	0	5.355325599	0	4.356776845	0	3.193960139	0	0	1.362934442	4.735590508	97.453409911	0	0	0	0	0	0	0
otu 363	6.313018338	0	0	4.315155241	5.988216201	0	51.33800008	0	0	5.682773191	2.279817618	2.447718946	17.639391731	26.94412003	142.9733109	5.20001921	9.239820847	7.188592928	41.412669326	178.70081334	54.909218622	11.064689491	0	0	113.1319203	121.731286789	135.576517294	27.76434338	19.89824065	0	0	2.989366476	0	0
otu 364	0	6.410886254	0	0	20.07892379	0	26.86022937	0	1.286355963	0	1.146351213	55.99346559	8.544717668	0	0	2.766676887	0	0	2.691434292	35.88870059	149.6324323	0	0	4.794843076	3.940278419	63.46200295	166.626492449	0	15.6241144	3.15800892	79.49487713	0	0	64.79670479
otu 365	0	0	0	0	0	0	0	0	0	0	0	0	0	0	480.9762049	0	69.09519317	0	1.731054655	0	0	0	0	0	0	9.709733882	60.441967606	0	0	0	7.669329556	18.13852484	0	0
otu 366	25723.122458946	2603.362297235	9325.991882772	17422.566989737	1695.388173748	3650.780361723	12115.998745804	5081.499241211	7793.172539775	85851.109526113	3268.100989575	26459.428398576	8681.156578022	25021.091390247	19064.277670324	5905.812463027	2604.131924236	153474.778351622	10934.140205919	4038.570485603	13326.262631785	35508.869036116	1793.319091114	3674.501292986	215331.807091851	42895.68354507	15649.262535378	2606.503854071	3539.977831219	11330.745262593	18383.522088679	26146.004200053	6565.083552098	4356.662345278
otu 367	0	0	0	0	0	0	0	0	0	0	0	0	0	82.67227701	0	0	14.17472516	0	0	0	0	2.728174285	0	0	0	57.33376003	0	0	0	0	0	0	0	0
otu 368	0	0	0	0	0	0	0	0	0	0	0	0	0	0	0	0	0	21.52286892	0	0	0	0	12.09348195	0	0	0	0	0	0	0	0	0	0	0
otu 369	0	100.486021029	6.404555122	130.311621546	108.998395692	31.17094505	62.918552286	5.803687247	81.867201755	429.71634229	182.130301103	157.294423821	244.726987775	197.413385031	0	193.122032541	12.61254733	559.3531791	183.117651126	105.862032427	553.702396461	52.213039933	30.612491049	8.537159623	289.549390134	638.067988659	1322.541428105	302.218967219	171.573903897	450.135220407	65.273059011	152.959532544	20.39423925	110.42730432
otu 370	0.80645344	20.071369255	0	9.721135625	71.713430064	0	9.096223636	7.8445443	326.779121063	301.229652685	67.583900921	11.899761796	86.89168179	411.224975146	2.410264356	18.605881266	1.578956727	4.168919325	21.844693453	11.652553132	5.704757456	6.001983428	0	3.846412577	44.754121053	248.353604076	2124.287454034	102.29121303	146.667443731	23.627635835	3.188530786	0	0	0
otu 371	0	0	4.823656501	0	4.991754635	0	49.85552366	0	4.578057724	0	8.019317901	28.63742241	116.8851445	0	10.705509461	0	1.897149528	0	0	2.937079757	6.84231249	2.202562726	0	0	0	0	18.9572839	0	0	0	0	0	0	0
otu 372	16.203757206	33.847645756	167.463927727	29.837713093	3.657185696	40.13070944	19.774427316	56.179533356	42.178958387	121.516403861	59.684019146	18.373445658	225.838619506	92.208948681	7.97578387	43.074216336	4.667255662	66.308797488	82.60606132	136.422598763	937.12039787	51.312913121	10.465714526	17.30360006	85.799624322	768.509915016	522.400733313	27.314388732	130.993226261	61.186435778	43.98198485	7.383526405	7.601489173	7.189227203
otu 373	19.414920037	121.577094281	19.97942739	115.487175159	19.707468247	2.535731641	381.68853714	0.979222951	67.269594443	214.167700346	24.012280391	64.118583294	127.470634565	46.405849157	7.01096515	377.987837836	97.737478536	28.814208616	39.109008698	3.921968777	145.70779491	42.32971634	10.447106811	0	498.618802866	482.967668737	774.508600159	154.699713681	157.297323107	78.654368189	64.252845873	67.076976972	34.84015871	4.715279952
otu 374	0	1.614238677	0	39.137274688	69.77681044	0	0	0	9.168845069	100.099391094	0	0	4.685810773	11.92200685	0	16.277189575	0	172.827394606	3.953213346	4.198517857	41.9169172	0	9.991765715	0	0	67.079109211	158.878254841	0	4.752673307	10.344503579	0	0	0	0
otu 375	5.441524224	0	0	0	1.974089477	0	0	0	2.026985154	6.514338624	0	0	104.341638355	0	0	14.63056252	2.51995114	0	0	9.92376948	11.58035257	0	0	0	114.6019961	17.634199345	70.48295835	0	51.15924769	4.65726568	0	3.670559213	0	0
otu 376	0	0	0	21.921197981	25.54704029	0	61.397258901	0	4.49115754	65.969605154	2.940229691	19.419594558	287.691506615	0	132.6205923	0	15.47132793	11.65570866	0	1.909529987	0	0	0	0	0	158.991075289	137.220976861	4.988237964	15.58989002	0	0	0	0	3.617194054
otu 377	0	0	34.370749349	33.5589032	0	0	20.17231188	0	10.515585522	24.682811498	47.579391976	9.264972578	0	15.14796164	16.08913078	0	125.12019213	1.621203113	30.537107408	183.322109136	2.750659025	0	0	9.088121937	64.978356575	0	41.82512302	5.794783732	0	0	35.209424183	0	0	9.153006323
otu 378	0	0	0	0	6.304350265	0	2.014132523	0	0	0	0	12.55767431	0	0	0	81.15585536	0	0	0	0	0	0	0	0	0	3.538962799	8.129758288	0	0	0	0	0	0	0
otu 379	0	3.388840552	0	21.138437217	1.437021016	0	0	0	0	69.024989331	0	0	107.582079839	10.13839953	0	144.07880645	0	1.755239591	30.09896896	4.815946954	38.7278195	0	27.966313864	0	19.818920018	113.910976064	178.351221302	0	18.191559713	10.89140084	0	0	0	0
otu 380	0	30.542164726	0	24.267460486	20.683205071	0	2.754622421	0	13.78659368	151.10449631	74.085681532	0	13.83474032	58.86523568	20.05339944	46.464853585	1.904390556	34.83053564	0	22.868625568	4.768380469	30.187132554	0.931503258	6.931159298	49.37684759	176.19067721	99.68272763	0	38.27581446	75.28191675	0	2.38423689	0	0
otu 381	0	0	0	0	0	0	0	0	0	19.99462735	0	1.368323035	0	11.14785056	0	0	0	0	0	20.57493568	12.44938426	0	0	0	0	65.94039296	3.405134361	39.29626027	35.03296309	0	187.3243843	0	0	0
otu 382	0	23.12036377	0	2.064310576	0	12.27674108	31.30902256	0	0	62.446609101	0	0	0	28.43508382	0	4.472555383	1.437897192	6.930013308	0	0	7.709110788	4.151227731	0	0	30.73417167	11.97217607	59.093515363	1.28635508	2.281939861	21.25967965	15.05133553	0	21.68724577	0
otu 383	0	0	0	0	0	0	0	0	0	0	0	0	0	0	0	0	0	0	0	0	0	0	0	0	0	0	27.25058644	0	0	0	0	0	0	0
otu 384	0	0	0	7.399956301	0	0	0	0	0	13.893105036	0	0	7.057115013	1.77352168	0	11.493522717	0	0	0	0	0	0	0	0	117.9695478	16.017167108	70.02491528	12.57366797	0	0	0	4.921886218	0	0
otu 385	0	0	0	2.046616486	0	0	0	0	0	3.384124683	0	0	0	4.905054247	0	9.865179301	0	2.547604892	0	0	0	2.743763853	0	0	0	82.93357234	29.73168745	0	7.549961025	0	0	0	0	0
otu 386	7734.86069442	50741.516152932	10490.99097946	39219.302041016	9156.142891241	6127.736645259	14314.977727902	16812.762873732	6646.254085373	108020.275424144	28496.257866673	20804.542745094	26237.019899658	20559.426123719	26123.299551016	21715.485038945	8072.208110821	17983.879556641	8781.602780916	44412.825030226	33561.811620112	9948.885397542	20279.867583013	9546.883905257	24351.66811469	574496.940480435	258905.703129829	7513.473068219	6172.633059452	19263.483539283	15107.211225598	14255.520877472	1171.442836922	7881.951302156
otu 387	17.56665972	5.404830055	0	44.557774954	39.982694527	0	3.845825506	0	40.173059902	172.495719942	3.887625852	8.194120814	80.90246778	35.24483992	0	24.145204388	1.476184396	3.899395243	14.94916221	3.559612966	13.78897651	64.186570271	0	0	8.102236	77.76390166	199.380366132	0	47.910368319	5.011622852	0	0	0	1.685730381
otu 388	0	0	0	0	0	0	0	0	0	0	0	0	0	0	0	0	0	0	0	0	0	0	0	0	0	18.80705945	0	0	0	0	0	0	0	0
otu 389	0	0	0	6.757695943	0	0	1.926111307	0	0	0	0	0	35.15242195	0	0	53.25675201	0	0	0	6.178950809	0	0	1.202094179	0	0	0	5.851754038	0	0	0	0	0	0	0
otu 390	0	0	0	0	0	0	0	0	0	2.716613851	0	17.85724328	0	0	0	0	0	0	0	0	0	0	0	0	0	0	0	0	0	0	0	0	0	0
otu 391	0	3.927995499	0	30.730097294	16.372758444	0	18.536347775	5.205181999	5.080291905	34.57333937	9.70981498	1.084367419	57.393301887	42.60756516	0	26.587430697	28.84105929	100.713293973	28.18624436	103.432314698	40.475047081	10.287952599	3.133929443	0	102.753668249	162.782844902	242.167511271	0	36.492016615	18.554271949	92.9988146	7.845981119	0	5.964892118
otu 392	0	0	0	0	0	0	0	0	0	9.551964831	0	0	13.83474032	0	0	0	0	0	0	0	0	0	0	0	0	1.629324457	3.219706253	0	0	0	0	0	0	0
otu 393	0	0	0	0	0	0	0	0	0	0	0	0	0	0	0	0	0	0	0	0	0	0	0	0	0	17.79046164	8.788927879	0	0	0	0	0	0	0
otu 394	0	0	0	0	0	0	0	0	0	0	0	0	0	0	0	0	0	0	0	0	0	0	0	0	0	37.93102586	2.732691861	22.50580905	0	0	0	0	0	0
otu 395	0	3.056291896	0	0	0	0	0	0	0	0	0	0	0	0	0	0	0	0	0	0	0	8.231291558	0	0	0	11.3490876	0	0	2.516653675	0	0	3.712508461	0	0
otu 396	0	3.542060144	0	5.569744782	0	0	0	0	0	179.9889844	98.67818772	0	29.8357745	0	0	0	0	0	0	54.21927034	0	0	0	0	0	96.554927452	94.331320453	70.60028038	18.45652112	0	0	6.307660007	0	0
otu 397	10.564984769	6.702914074	80.83112113	32.11520081	8.095007641	40.98997126	37.11257681	0	32.238274902	231.800314238	164.619769393	79.873552604	178.704739979	32.909325996	4.522351679	4.817914465	2.44583493	338.979586786	68.633750387	30.209210997	134.504175761	367.6462456	21.183454574	136.38640605	53.195517378	487.825935271	742.53644711	302.050418568	82.451177363	13.285840131	17.94781247	25.59337185	20.397200514	3.736573395
otu 398	10.251538821	53.494854212	45.77200404	8.169126872	89.0913126	0	12.287874227	0	28.202305222	852.074097467	166.286551675	200.099941867	162.962545654	177.772683374	10.44447888	132.231680918	4.264532699	46.454235782	197.86924293	49.216174568	151.498536	90.53073951	24.596133994	0	105.028423537	1201.34295139	1172.185425142	113.658144747	83.014798753	297.640391899	46.592204469	38.511981225	0	16.332533843
otu 399	0	4.650878972	0	9.273436052	18.787438609	0	0	0	0	31.598004308	0	0	0	0	0	0	0	1.755239591	0	2.847690373	0	8.350585639	0	0	0	11.86030776	99.254606856	0	3.967697236	0	0	0	0	0
otu 400	0	0	0	0	0	0	0	0	0	9.551964831	4.508339223	1.769490471	2.117134504	0	0	0	0	0	0	0	0	0	0	0	0	37.53927424	49.279190314	57.93248986	0	0	0	1.824969047	0	0
otu 401	0	0	0	0	0	0	0	0	0	34.6796561	28.33930539	0	0	0	0	0	0	0	0	0	0	0	0	0	0	0	0	0	0	0	0	0	0	0
otu 402	119.219033135	290.445428709	183.708753505	134.992871669	203.309048313	769.668521441	242.243932315	1147.381051683	110.954207475	52.508833648	579.767394706	94.831625375	63.49037025	754.276576093	2080.450338862	598.836680718	355.962301513	144.109624241	530.546217694	835.541210771	682.417580608	135.891680425	309.941727116	231.137404916	56.896697477	336.912247909	169.264306974	73.534961171	305.936797204	205.809664964	246.40128136	873.829051808	0	331.093423148
otu 403	0	0	0	0	0	0	0	0	0	0	0	0	0	0	0	0	0	0	0	0	0	0	0	0	0	10.75567125	4.250854007	0	0	0	0	0	0	0
otu 404	6.313018338	15.120738873	0	40.298900123	14.966854124	0	4.390179483	0	3.928587862	101.860130477	68.143962273	10.181092012	27.148935226	15.027241815	0	24.420722043	2.34097312	51.342828325	164.63246964	102.975772374	56.349856946	4.882799755	21.564707965	0	146.30479582	121.824729885	698.452245512	83.91950764	28.630547202	142.970031796	27.175396037	0.255180275	0	31.558848164
otu 405	5.950422207	10.895608298	2.179143237	50.594604906	4.340672526	0	37.255829801	14.788627275	3.330647805	113.486781124	103.522242695	48.134071471	64.349622876	51.082962877	3.421178152	274.96626094	75.202732323	111.334928333	73.327572162	62.926438546	34.213200549	48.386434346	15.028244316	2.904759706	16.009410668	820.500324127	320.045803798	43.349891462	24.62183918	22.037184097	14.279772111	35.330554454	0	22.751486019
otu 406	1.844900336	23.81186323	0	9.375860863	0	0	0	0	0	41.43514355	0	0	1.595101339	0	0	0	3.417467985	0	0	33.6456568	2.035815406	37.82071749	0	0	0	0	85.46668969	0	1.50826847	0	0	3.337443394	0	0
otu 407	6.087128793	74.210809789	4.450623051	8.690244646	1.879181329	1.604530756	0	22.85406786	0	27.993881209	10.10343442	15.39556681	0	0	4.95670184	0	3.26111324	17.99317357	8.880212579	0	16.122958031	10.85104349	2.641890596	7.9101366	2.955208814	21.27422767	38.019088208	128.3664664	2.48821691	5.209822626	36.06462505	0	0	0
otu 408	0	2.922683508	0	17.727757875	0	0	0	0	0	44.820457575	2.449736838	0	0	31.65409194	0	0	0	1.934190265	0	0	6.107446217	1.311908946	0	0	34.680374695	83.768836755	174.82457546	0	7.07178707	0	0	0	0	0
otu 409	0	19.685903989	0.752397593	25.618479709	0	0	16.930005914	0	3.141053416	43.589940782	13.742348778	17.77757775	89.189705049	21.94733079	0	10.266819696	3.37109805	0	14.766313403	189.019017501	199.519760587	57.497418138	2.780871996	0	37.835721012	530.583183459	401.20526385	19.473946077	45.944580976	7.532225978	4.815076225	0	0	0
otu 410	14154.677028375	135367.035571941	544442.329030902	73660.736023994	39751.609730743	12325.757223076	126874.029902709	25181.749075211	44180.755700815	45681.154259511	201948.456963268	137426.340711785	17743.290328301	346244.235042705	62089.615224918	301614.469004735	26499.900205695	19996.334656018	250481.689957159	57870.447286595	222082.264326179	35697.445632718	22567.089474788	8695.184220128	36403.96644737	63997.594376043	80137.070552404	53271.533768417	24997.128274501	177540.344248133	121856.452020136	32557.273942157	14734.731459779	28086.14960012
otu 411	0	0.635215062	0	2.139069034	0	0	0	0.565204696	0.953308932	1.631598696	0	0.924674355	2.212682142	0	0	21.64772887	0	4.235922624	0	0	0	0	0	0	151.78732927	9.001558917	167.48932319	2.115474942	12.045373916	2.19035298	0	7.128249005	0	0
otu 412	0	5.495045361	0	4.681802418	8.031569516	0	0	0	0	0	0	0	9.132737076	0	0	0	0	0	0	30.16303618	1.955454271	3.158938646	0	0	0	0	11.13665519	0	0	0	0	4.449924526	0	0
otu 413	22.710688604	106.817763412	10.933715948	60.565852345	37.875364978	0	26.067914289	8.047942232	68.969711383	245.698969032	59.296103621	123.791362742	871.014299689	118.643514105	0	49.125115662	27.140629389	180.18900963	141.824910316	396.832396301	230.000479486	65.202380644	36.101247365	0	155.834413945	1631.41417619	1320.6341397	133.383336707	116.766352944	49.959125502	7.863288379	12.026953129	0	27.989119895
otu 414	40.485105455	4.91444576	0	8.428310552	3.759765555	0	3.033430358	4.335142903	0	46.759568459	11.58418068	17.929129619	0	0	0	17.47374876	0	5.076515316	27.265117324	5.303390977	24.593597947	0.971981122	5.679529985	0	0	145.743612053	43.52941445	7.228586443	20.185543934	61.136992512	58.00189227	28.686924883	0	6.278833808
otu 415	20.98873629	6.946117945	0	4.180831342	15.22869025	0	4.865307133	0	10.42449508	16.534567448	21.6764593	5.05568706	15.78879969	13.923968988	0	19.18229309	37.69390329	1.734750413	0	3.70038862	23.16070514	0	139.6770989	27.27456191	102.4472389	97.64608609	14.45290362	23.18780326	7.433342125	35.92747811	5.307737223	39.14071421	0	0
otu 416	67.360833555	15.164718236	33.894234407	56.014326976	27.31442389	0	12.972552381	1.117141677	43.484650297	135.263957765	22.106678159	118.515015904	562.295897753	69.7488538	9.91340368	227.42781952	15.626992001	30.197293216	130.106430791	62.212213624	206.885665611	11.779052696	77.541930826	11.02436361	244.043483844	859.04061607	1653.369405778	38.8847728	102.073698419	47.525513651	116.732499706	11.744800927	0	6.369935363
otu 417	0	0	0	1.133411028	3.710788447	0	0	0	0	48.652718868	1.222774627	0	87.759497025	33.09836994	0	0	5.757119143	173.5354282	13.67861858	133.98898844	11.21619054	0	0	0	0	43.28743999	16.86172089	0	0	0	3.672864576	0	0	0
otu 418	149.21349897	20.020056042	18.17209412	55.596377723	45.972868928	0	17.354584699	9.067963811	1.760276581	31.746763142	95.339712175	138.187269878	61.024797383	89.971500515	0	115.290452386	9.336563088	22.961061178	106.36393593	93.271168291	109.495506634	6.78163709	65.583474769	0	355.88951888	155.173973154	394.916266254	36.188623144	88.806926893	453.88306301	197.07640959	193.899720628	0	23.753440212
otu 419	0	0	0	0	0	0	0	0	0	0	0	12.41464841	0	2.145961233	0	0	49.89503258	0	0	18.776269176	44.68591629	0	0	0	0	62.92067682	0	0	0	4.610693024	0	0	0	0
otu 420	0	119.994194183	1.442784396	15.003657059	2.312838559	3.506196837	6.445224073	39.58660321	6.176440681	64.764646832	7.995931777	35.457072648	24.451472248	17.80060009	123.700986756	26.62537639	7.34010582	15.750724643	2.159062674	54.503593801	37.219394083	75.285938621	8.657518629	7.692825154	102.180433422	232.206084663	307.767066229	29.243651606	22.810214635	4.249486658	121.81711389	13.107529228	0	4.002250195
otu 421	63.086681004	20.673041095	11.397482364	46.495758374	34.477036111	1.700610442	5.326648693	21.280295137	10.726147021	625.124299407	92.894326506	36.184077523	93.753247566	103.483379247	14.630475967	30.415145341	12.917656781	232.041535018	127.762572912	8.099009974	84.663546002	29.29881277	23.107140686	6.062884441	12.11198883	504.974654941	731.736430681	7.523074935	68.435735446	56.503590979	32.271842896	3.980937382	3.441003329	45.949579798
otu 422	2.88595124	84.324659627	27.12673141	212.272403373	33.947146419	2.427367041	4.013878385	3.933077308	11.240212338	1043.445830399	107.492593575	16.649903291	48.207396581	204.46361323	0	35.452988115	128.903972911	80.283642144	193.104300773	81.006709802	116.991135301	51.525639721	10.846598431	0	170.757520262	654.242374604	1687.99973573	151.671821735	116.956885136	251.207000162	39.877891701	177.810909954	0	18.531938245
otu 423	0	6.741820359	0	5.945450495	0	0	3.14813991	0	6.74526152	38.636320163	0	7.864402093	0	9.016643836	0	36.08769634	7.826671777	5.619716674	0	0	8.916871478	1.008736711	4.676146355	0	0	86.94335522	177.54299028	0	2.775720965	0	0	0	0	0
otu 424	5.643637981	37.737203427	0	85.624122709	0	7.328363882	141.316334242	0	3.954118822	120.315218801	1638.282255372	121.967841637	14.93662437	0	0	13.645153318	2.536565573	7.133293698	2.786875224	42.450701017	17.799430801	12.739483395	23.934120447	0	152.60503349	618.421184736	989.781431953	0	40.04398532	91.23271288	13.92750247	5.853481667	0	2.451971463
otu 425	0	33.679831237	0	214.728723182	34.547488427	0	10.93806275	0	29.011764392	403.166801601	89.835320872	587.691654979	101.632524967	46.145318648	0	357.238636365	1.030889103	534.839226178	78.89520953	107.269048172	72.868697244	40.568955306	32.602802972	0	250.352036135	301.313648473	622.573298555	214.789626266	104.83323018	64.627481853	8.231384441	22.572189974	0	0
otu 426	0	0	0	0	0	0	4.162540547	0	27.15855296	16.450606098	303.838042625	0	0	9.681028118	0	0	0	11.707560493	10.318888623	0	86.75321643	0	3.515899515	0	231.20833021	0	80.374578135	0	8.155822095	76.26710265	0	0	6.286945933	0
otu 427	0	84.753047733	0	4.687907472	14.0942019	0	12.78852819	1.506020108	1.454141523	72.424892065	26.277866741	11.49189383	0	44.0153413	0	64.653830738	0	0	0	0	11.663578374	33.869200193	6.90206104	0	15.17736873	112.416275377	261.944844432	29.57841772	18.698957696	27.71713729	0	18.602430224	0	0
otu 428	1.336751608	0.66358695	0	4.443646216	1.939800082	0	0	0	2.987665462	2.939066102	3.549990852	0	13.8690697	0	0	4.283886793	0	360.6472931	0	0	0	1.19146073	0	0	1.525269065	115.9690886	8.069238995	34.3357856	6.557038111	0	0	0	0	0
otu 429	0	11.982395629	0	24.61839121	15.60012172	0	0	0	5.877052455	195.210267322	14.326546315	37.67302293	26.974642855	47.757065132	0	10.547892841	7.373650134	13.83953877	19.64747033	26.640517852	89.795701703	14.191882	10.120453546	0	9.083991626	89.088371878	88.071603696	0	7.852750221	21.95568107	0	2.137134805	0	12.35207748
otu 430	294.1765997	0.912715157	26.88601638	8.6581857	0	0	0	0	2.739543075	47.340312099	2.940078201	9.380431412	33.11592666	0	0	0	0	0	30.023562695	42.363231539	61.892672615	3.3228974	0	0	0	58.587475749	137.000172614	0	14.666657065	0	0	0	0	0
otu 431	0	1.430083106	1.710662932	24.957279876	1.453047273	0	8.097647513	0	1.187405504	112.228639059	39.975139958	1.268038774	2.40087418	23.93265316	124.931975311	4.616059833	371.330931565	31.30834664	5.617113592	5.425649017	16.222940425	9.412573196	4.840342447	2.280283678	14.811649	59.31535065	53.960038862	10.067654349	1.468047977	0	7.270182293	13.08323389	0	9.540017173
otu 432	0	0	5.792355	13.10515338	8.622126098	0	0	0	0	2.50941449	16.67066679	2.862411056	0	22.428275386	0	152.42146398	0	0	0	0	11.61050974	0	0	0	0	5.57836509	291.251279757	0	1.866162683	0	0	0	0	0
otu 433	691.628834	335.913095484	498.3789527	66.00343546	45.357655789	1.986027579	81.980615585	30.01981455	35.909337519	422.974512033	727.031085118	1.239770394	19.453384197	123.804224676	33.36807537	144.164103645	4.628481686	19.27917216	42.465440804	0	252.96080829	16.584692709	19.95387127	0	114.903919215	269.571512329	92.005780603	183.68095026	68.719036382	23.34255995	0	563.394131847	0	1.150925381
otu 434	0	62.045598078	108.372392572	496.526621448	56.72461618	8.318182796	68.568384368	5.75674047	79.162037132	824.364063676	286.771428898	3.521809725	96.737301496	155.484450361	0	107.645519681	5243.221563328	81.230181667	186.414365441	221.703488458	437.808581064	119.476024647	60.596784808	67.609604686	166.412075734	1643.40136495	2034.692515998	145.053411108	124.782338402	23.619182162	169.568330632	173.095602541	3.907307519	71.420328518
otu 435	24.48685901	13.172772045	3.564203602	20.778793991	4.562681515	0	2.284321032	0	0	46.80595979	10.583510602	4.52660353	111.568172111	0	0	105.105746282	0	19.10703669	0	0	113.28807715	3.736643379	2.164882572	0	134.46737596	484.591023872	456.622674829	23.181047939	15.408846036	7.425671286	6.747820966	14.815643533	0	0
otu 436	14.807460637	14.02772368	0	70.259088355	96.57267962	0	11.254046575	0	32.925844084	234.883088887	17.785853616	10.419584402	129.136336015	17.438288046	0	23.681350471	7.633395042	33.099290646	212.529239872	213.436729551	96.270961225	46.776751398	11.326931895	0	208.104513769	471.61682439	1353.791293453	5.495076799	120.354456021	138.99046954	33.43796852	9.53439673	0	5.226306661
otu 437	0	0	0	0	0	0	0	0	0	11.29578402	0	0	0	0	0	0	0	71.67308042	0	0	6.832851707	2.759532611	0	0	0	5.674543799	0	2.565317315	0	0	0	0	0	0
otu 438	0	0	0	0	0	0	0	0	0	0	0	0	0	0	0	0	0	0	0	0	29.63031021	0	0	0	0	0	0	28.38160313	0	0	137.5307325	0	0	0
otu 439	0	0	0	0	0	0	0	0	0	6.23391389	0	0	0	0	0	0	0	0	0	0	0	0	0	0	0	0	0	0	0	0	0	0	0	0
otu 440	0	0	0	0	0	18.03186945	11.89297299	0	12.74104954	4.700173171	0	6.179173073	29.57267244	0	13.92597184	0	7.919846441	63.69012231	0	0	0	53.3509638	0	0	48.78439947	78.36274769	5.161751294	21.25548633	0	0	0	0	0	0
otu 441	0	0	0	0	0	0	0	0	0	0	0	0	0	0	0	0	0	0	0	0	10.24927756	0	0	0	0	0	0	0	0	0	0	0	0	0
otu 442	0	0	0	0	0	0	0	0	0	0	0	0	0	14.71516274	0	0	0	0	0	0	0	0	18.70458542	0	0	0	1.858230466	0	0	0	0	0	0	0
otu 443	152.281147826	465.267812513	1313.35887386	512.062129548	152.668013754	10.831689254	444.602848674	125.116459863	107.155450438	1093.955304439	988.755726765	413.822515868	350.353763782	678.579143384	185.07116942	719.811714809	162.020371326	351.023639614	255.279830036	1736.374097728	621.371429285	380.77800446	151.685226142	12.61346106	377.494525278	1880.78720051	1552.492078089	300.085699827	319.40068105	489.72014843	310.293013116	36.646818508	11.77695506	51.445198293
otu 444	0	0	0	4.315155241	4.709273692	0	0	0	0	0	7.657073643	0	10.83185095	25.85495461	0	0	0	0	11.17391678	15.507106302	18.396227983	0	0	0	0	3.558092328	117.972825901	0	2.653098754	5.361270958	1.807827424	1.95689452	0	0
otu 445	0	0	4.745543855	0	0	0	0	0	0	0	13.14932273	0	2.805840909	10.34198185	0	0	0	0	0	0	13.82460694	0	0	0	33.32621024	20.23736979	13.40991058	0	0	0	0	0	0	0
otu 446	0	0	2.823513548	27.469463268	8.867813314	0	0	0	17.319844048	15.22065424	222.28123802	12.03983207	0	45.250827501	0	137.30054671	0	782.22402309	16.90104975	0	265.091036303	0	0	0	0	41.245574545	192.347202374	0	17.443418922	19.07872975	5.45745013	0	4.288019534	0
otu 447	113.045327906	128.280101701	23.21819773	7.965084268	15.547570578	25.11175082	0	0.852871603	182.04711503	30.659216102	130.506776233	73.21344433	119.130596812	0	0	354.668849577	65.545970356	68.354673295	314.897653422	133.333277591	9.352890685	25.370207419	107.21293984	0	4428.23920292	0	2435.309382594	70.16443145	62.220711204	152.241477675	8.551975203	323.994753716	0	63.353467805
otu 448	8.939387886	11.079324753	0	9.599548917	35.366642448	0	15.130961739	0	4.683514339	68.172151779	32.005740533	9.16470973	12.820690837	234.52485494	2.114063194	112.66859949	0	18.094346113	223.093485253	75.216819391	215.583136463	0.912849191	2.844323934	0	77.538662995	379.850005707	151.92499549	1.444547614	29.718203571	32.505919101	17.23700801	8.205769269	0	9.213100697
otu 449	507.76966389	4206.573412945	522.272789084	2479.32865172	700.217878565	2053.981147804	747.124351887	2173.396834288	560.822758071	1105.976432761	20395.495304415	737.476539259	415.207509246	730.334411037	215.774791789	718.026092578	1229.83395871	612.1765013	4189.13933929	2326.94087445	1322.93390145	2407.797103813	1474.80594702	359.862492154	139.540935526	386.260121597	1356.738032355	610.69520741	480.349107	558.789646956	3157.534023604	1029.89668941	86.01056916	511.208663363
otu 450	237.82246327	223.453050231	1.215679444	187.759413521	112.471379226	0	58.210472109	19.362166324	50.227566735	759.827947398	416.867657452	281.254488172	209.10880075	129.463894844	9.045938102	536.473555736	23.920356781	192.417412662	489.664154768	397.177365618	302.27799002	142.858635234	105.796447788	36.39845976	434.916167557	1995.810023237	1754.245945003	180.930585076	263.322241122	315.017302474	65.168055692	37.485790054	0	114.044203929
otu 451	0	9.293683355	5.049745385	61.390302403	42.693275939	0	4.307935409	13.357382032	3.678430669	157.527437675	49.381249233	31.759725671	4.18612377	56.10419478	0	279.472265365	1.788352422	12.131342852	100.916618723	41.272555684	198.585242834	18.214079887	1.798517829	0	6.609499284	349.944690516	216.499702524	31.02152058	18.97625167	0	20.831734471	3.331738363	0	13.370785664
otu 452	6.411805374	1.794802288	0	14.348416484	16.847671415	0	2.66639608	0	0	460.280488604	29.99025657	3.293640242	72.062381979	0	0	131.270228351	0	4.75976003	33.56151516	63.10102115	36.025878064	5.456348571	0	0	1460.403891626	144.161072858	1607.632565133	35.0090363	5.885099176	9.052634183	0	112.73476736	0	0
otu 453	7.088301292	7.999707605	0	20.593220216	13.576335449	10.657665457	3.835788218	0	26.40414871	28.481334439	15.090281489	73.07452115	0	90.215485462	0	224.893427958	15.684689035	131.187122315	0	10.919129889	34.91453961	23.802548315	2.373678353	0	0	62.159543299	135.532818072	7.737786795	54.795881729	29.148059344	0	7.082509612	0	60.223712593
otu 454	0	34.052365956	9.267768	32.288414212	38.620541583	0	5.591472377	0	24.485667782	213.989750519	51.583483414	102.805492911	94.565230955	72.53458484	0	15.27030829	5.870003833	12.057629646	6.163912261	15.782666112	212.594080746	27.498215241	0	32.870741368	163.357997493	337.472166967	382.420336837	12.06392467	65.678287894	32.354192757	38.97621961	117.36470489	0	0
otu 455	864.27830429	3994.987140128	49818.117525347	1169.750177108	1261.133685404	1878.867647468	3017.55573888	36553.059229221	2814.715524509	3730.580245829	4665.514213472	7253.940015154	13916.738117199	2290.590793411	611.45224073	1243.1819169	44363.762472339	1226.202512596	997.874937153	6897.739230529	31109.742015733	6764.291089039	6515.100195631	2805.906118597	8975.437587204	2664.297408524	2273.831426265	2197.696468175	735.196165123	1569.052834734	6647.45750692	5498.381111841	6117.571207529	560.192706028
otu 456	1059.264186293	881.041694917	1386.704481597	768.403082193	928.244752598	503.76821004	520.498293689	133.585469225	1058.164197343	1588.128003456	870.538674224	1118.756276732	5589.944802636	869.591042681	16.0029099	904.53070422	2094.117762636	50940.450031785	1245.064221514	1776.899717167	2538.098790381	1001.6339284	477.984367409	58.768227014	1227.474865307	21028.441184283	4069.664524484	10129.558646014	916.186256878	1455.548749134	817.538068422	456.239493679	35.58143868	8791.215855237
otu 457	0	7.013956726	0	0	16.388808864	4.765133285	0	0	0	5.643011786	13.145499121	0	36.00654804	0	0	0	0	12.504245989	0	227.5154729	0	0	0	0	0	0	22.255962696	2.995739684	72.494916006	3.094424848	19.114980026	0	0	19.58996148
otu 458	153.0883977	3.003949111	1.544628	21.565858202	7.596213242	0	3.902381763	13.99712807	0	404.100167647	13.6040962	2.52784353	267.74228459	79.494163837	52.70449089	21.794679224	5.878549535	213.244712928	49.231038813	6.752255523	301.694121427	3.540418289	0	0	225.263603792	307.783778107	468.524865645	24.91340723	8.628005442	10.516579151	0	6.38915695	7.270989644	3.23098323
otu 459	0	3.109599313	25.69464716	49.950670225	0.932863285	25.75673953	91.1983824	5.258589549	0.957859333	71.099908526	6.616281358	128.605701352	0	0	0	0	2.900873987	0	0	12.419007556	2.544124424	5.927884867	26.78134701	4.070041215	68.04412447	39.556693539	178.141082404	0	6.637662038	0	14.209582189	14.48660753	0	0
otu 460	12292.297659975	10006.276738196	45049.746389708	9518.643277825	24286.398821727	10696.111738653	17266.04813451	15260.443146845	7273.921582315	28202.719090514	38770.77206002	29144.61538469	27664.135133984	23688.562263287	8609.172373158	16903.724604499	18827.329010213	27174.17243225	18254.023866577	18035.633731985	66330.244710871	27081.342379454	6657.615952152	8282.089212626	33196.609687363	19532.982772108	51734.758126339	12431.08544047	28795.656155261	21079.481965267	71669.368108267	14500.98574783	56072.179367686	6395.970613233
otu 461	162.629306274	36.663705122	187.976519035	305.127871685	87.472719819	5.923056944	1343.807357922	1043.451557062	48.406083017	124.569687042	366.200053027	216.833785518	314.578834722	1565.693496446	37.211803586	4659.352803606	32.663094848	137.07489896	23.584761012	551.092493419	645.89936917	23.359891287	8.997802239	163.229815343	0	3791.810087692	113.332221273	31.481892043	300.893774224	6168.638268111	548.271929553	231.501071051	14.653981909	1141.207403789
otu 462	88.130125932	180.636807082	56.797381069	1070.382972011	69.416861355	7.183280976	144.844738781	17.443847806	158.433484615	115.65495303	374.962688315	9478.112376406	76.347033429	22.964449823	45.969235908	928.706201176	39.676361361	65.874717334	2734.337538687	49.607661836	494.834575524	14.796505148	36.624173654	29.8913912	3.725354142	255.440167294	130.019075718	11.088592203	53.38685919	75.854714377	178.64631073	1974.073931758	0	32.694733097
otu 463	398.18853723	1152.523284783	1154.233145679	549.83604028	519.51422828	71.908436587	624.000941525	241.353914633	111.205028977	3888.294483153	1411.237069782	1493.483976482	833.084062557	847.851999091	871.76532595	2559.082930464	234.80440385	493.849650083	1609.709561371	1522.330316134	2986.646159606	1546.081280146	412.026820661	686.884641522	924.598509521	4085.405298698	3840.085242015	254.193229423	1072.897966274	1842.332534635	889.436428081	507.513687811	262.293585071	1051.205122458
otu 464	5.281479394	1.610997234	0	9.363996618	2.354636846	0	26.687879604	0	0	33.80094834	22.459394591	0	44.92202683	47.08343123	0	70.872108014	1.933915991	87.380529582	56.8119624	21.654473273	14.500670239	2.353718991	40.640204012	0	0	81.497570746	63.12150734	2.688947065	72.149802724	14.454807474	0	1.592374953	0	18.478053825
otu 465	0	7.864991085	0	13.392159776	13.154862683	0	1.196896643	0	2.764070664	8.938413724	12.300840593	16.775688881	22.654687686	171.909034417	0	9.436149334	0	131.57326069	30.063500301	36.441144285	22.527660561	0	177.031453984	0	0	85.8764165	33.090516256	4.918624935	29.549326783	20.531864422	0	0	0	0
otu 466	172.7256413	21.131177822	6.649272064	92.581848754	13.350242565	0	13.749645428	21.364415801	7.537021234	351.609094803	71.582481289	92.167497841	266.74799455	2.063424262	0	185.212526534	14.695719148	112.635704503	6.537434746	148.659862147	298.51869854	33.472135317	56.007735093	20.43933107	495.242358776	1183.844528776	762.958955938	6.163745831	28.386578525	2.232781125	15.09370675	53.301689506	8.040036626	1.422818303
otu 467	27.408092085	7.64072974	7.366133715	9.148425227	15.869898262	7.335223238	39.982971871	19.36117696	22.329215117	9.475549112	144.803366516	8.329673737	1.197351133	32.566693851	61.84912127	47.115155262	992.14792822	17.143412062	18.699642099	204.906887088	57.434637922	0	4.588178361	11.47618179	22.636431917	35.208668069	172.331864224	1.750451815	1.472957837	15.16206647	5.09046143	39.990092037	0	34.916904058
otu 468	4145.927020334	21665.769830348	17534.812119505	49665.192219902	11662.039380915	1882.492283468	3060.365593231	2646.282590703	4638.828042562	26893.376699536	48517.54071084	5309.344496329	30752.608469198	5064.404446423	35746.500226898	205034.073863143	7206.761021794	65703.897921129	29666.421295983	176718.181057431	8741.009879286	14308.64258304	2610.85006907	9851.391121874	3107.248107766	4300.62049249	146640.167654432	2262.921546284	4514.635537242	7789.969018457	1081380.11548159	2598.648693635	1757.989670451	59865.170802382
otu 469	22.117386942	272.402037275	5.001652571	233.064652317	135.894038749	0.676195104	84.421691955	3.965852952	33.90092965	791.80408155	203.75002758	79.987762323	147.609010729	413.026021852	10.966702821	121.545155379	35.493504717	130.692030315	255.16683896	491.816450066	396.951028564	215.739048048	155.698365044	4.166946959	860.206554091	898.312085026	1394.373523442	116.938646471	203.942717903	287.713129533	40.17973928	57.688765058	4.97716553	14.374703237
otu 470	2.553132219	16.821873468	610.772478228	111.760715611	75.102284287	0	13.015511399	0	10.962089509	834.399863038	310.295245693	5.989044671	54.271198882	144.564010232	0	150.845542691	32.726859929	102.697359066	84.620845408	364.081130276	250.092677697	509.495200907	9.70969208	0	242.53140038	231.823126554	676.90466716	144.815087676	99.888764297	267.699378862	0	6.858117574	0	0
otu 471	3300.042585052	13858.730316816	5820.127821748	8261.619163961	26396.892537476	1784.262548206	13935.868741179	33034.486561029	4814.030700835	14813.987303584	19458.628952938	5710.675701999	3527.807821728	5584.978161878	11235.014161434	6174.738357615	25589.709891011	5573.906140435	5063.360760233	6338.293544721	10065.402599003	12826.320269396	27378.211956606	2441.156613668	6798.973877907	4056.395195385	33400.782767088	3888.794723892	4473.449591834	9320.373846877	9988.088814542	9601.799751674	1602.55841578	3903.298571114
otu 472	857.973470807	1179.730435079	1283.941337694	901.25359361	1267.065839758	814.850138218	2152.793385316	1400.660149432	1422.461138281	4533.539293382	688.913087207	496.980648366	1541.048974284	14124.859579479	1128.296104233	1452.056213209	2005.018568207	26390.358444434	5938.956209472	421.829546195	1521.16761291	34717.054113147	370.777378559	111.50989753	8734.441958943	15364.205431288	2362.947840468	1314.910205589	851.434742908	1293.672743954	971.072387187	1405.475406191	222.019808981	549.000227106
otu 473	15362.995012466	16784.874735388	41642.992231139	9713.994941148	8450.184034853	29562.055357153	33602.033829619	4786.474740991	16763.258791215	7287.66247823	6825.128097002	76908.701007145	26453.384318236	40729.735405307	32098.148573394	8406.122980755	8384.144608453	343137.111096422	17197.795318419	9114.952001605	32327.677552242	25494.768150319	5485.533911024	65856.990392793	285149.578524196	80943.026915127	21714.308560137	17693.681326081	29388.210373491	10480.277507672	17532.960404021	77167.970094084	5275.659558212	7299.090557845
otu 474	7.864392674	39.41867611	0	2.614291131	0	0	0	46.89548746	0	148.304563167	5.740806654	25.26920959	28.342457094	0	0	0	17.35479394	1.627119913	33.164069442	5.695380745	244.745257528	21.02884705	0	0	0	70.13144815	77.547299586	27.69419204	11.2514626	0	0	5.927819167	0	5.660116608
otu 475	208.644131323	660.783143948	3548.541348752	614.816923154	669.93785091	414.034699677	237.956828857	90.10215359	290.70001097	2662.550731987	2068.314159671	465.448759169	2471.605567663	626.565953314	270.324063383	557.120853517	202.930630798	568.854613207	593.160695068	1019.783046351	1749.877278215	981.901677176	220.202633541	51.464601672	1135.882100899	1492.643889253	2854.827155996	401.797411	387.52504504	1806.426588848	1028.699588291	1507.278349986	75.848072502	81.963900828
otu 476	21.7660969	80.574654085	364.658401149	393.893402406	137.582096631	35.248107815	118.308009597	389.764845973	51.376429091	254.371109349	876.148648667	231.518541443	208.842669346	127.781074877	15.214825005	130.132206215	449.095702622	692.959898078	431.900286414	128.187105025	1175.120591065	188.266041257	72.159223488	78.165325065	1345.341078119	283.550962659	1769.093416248	148.283459869	32.554510518	56.716972626	130.288167858	98.183048518	330.443833237	109.208957413
otu 477	0	91.363966858	3.018238621	45.74451083	17.180015182	1.632195079	23.29665559	7.123345826	65.938502984	50.266710484	44.196671253	1236.849068791	273.243863038	238.865103391	0	27.968550257	17.656771696	63.682835359	22.583545275	71.92457697	107.056387845	3.607342616	8.104212451	0	102.241041131	613.874713956	509.786425859	17.85460851	84.407629467	25.154040482	12.63552531	18.019525936	0	1.782611437
otu 478	1440.996745405	1763.606725289	13882.260150887	1210.682555414	18339.404163946	1141.472826201	4002.567701052	2038.075929052	1498.060843348	7933.144454752	21449.864861787	4053.222188155	7034.606746271	3846.567960774	691.187899395	2316.016014978	17824.742043795	1253.564880557	5434.377975237	1208.168417312	6797.544312151	5736.211208936	2044.524185297	4427.632901764	1269.644661867	1428.554067603	14716.800492538	1260.350275107	11796.391977517	6263.833795489	25245.328800516	4286.905234803	22523.196579481	2346.556633742
otu 479	1405.47083179	1.563892052	427.719614118	60.138694617	55.609838375	10.260314202	2.190810814	0	188.343509092	42.256629473	551.136458501	10.739317961	5640.945780412	144.250314624	5.130621203	3175.517526168	27.304102861	194.195245946	9.191798985	3191.951174627	2406.53503537	20.896934055	33.522245165	0	13.36268333	1745.111836268	661.871752878	79.730519431	6635.10736764	304.914493919	198.843377566	434.438831772	18.17747411	62.562938037
otu 480	23.332374248	48.614642884	0	46.195672384	21.696141114	0	88.695553201	0	23.958164408	89.239069232	42.610990266	44.696764752	11.368580218	58.018475178	0	8.808195805	0.875351449	21.326348339	246.946245899	12.224989069	163.782342412	4.493267551	11.912931083	0	76.646710567	147.397091678	457.863458834	112.010441972	66.201415779	220.739152312	0	0	0	50.110645422
otu 481	24.520205871	39.833192684	1.836271049	34.249007454	4.86186226	0	114.287935864	25.893099647	26.281431782	13.620675541	46.429852715	251.776314121	74.802216738	146.859989778	0	12.12931881	14.516124604	12.48326397	19.16826374	10.90311629	159.32144881	41.756308453	3.159558348	21.76312194	187.635852031	507.939555715	134.559650025	6.174225598	35.415656723	30.162088881	3.921031102	10.563254441	4.332454969	106.481385006
otu 482	8.432461263	1057.879586494	9416.544650232	1152.56693801	1974.562368909	44.171455052	42.58273457	31.81220174	526.582244344	2085.019377081	12520.716039615	46.449583475	1610.732450411	1085.147280195	5.841685068	82.212876596	68.136416302	264.085431903	263.088713373	267.472943675	421.416318928	1055.316655182	374.033489468	52.903103375	80.017677901	533.839270883	431.174329179	70.296114402	63.803172695	3089.506310578	1015.690696036	1878.942228613	19.289954236	33.028494858
otu 483	0	2.674255409	0	46.348844472	23.96123337	1.448989509	7.645482638	0	0	83.743489168	47.951780895	13.863416158	36.64489563	53.79624577	0	28.828713733	34.403274514	52.952562	0	3.274843929	51.539141296	4.152479488	4.322217068	0	63.113173859	47.770527045	257.064533765	71.626710261	9.248078439	4.610693024	6.456637642	1.657369849	5.930239781	5.319563244
otu 484	0	0	0	5.739709695	11.66775273	0	0	10.233474996	0	0	0	0	34.33557881	21.10781541	3.273642633	0	0	204.42714202	0	2.099258929	3.064217003	1.53897011	0	0	0	7.36843747	32.72355537	0	0	0	0	0	0	0
otu 485	1.014521466	210.224055408	4.11602507	89.307457437	359.991056059	8.961311188	142.044711489	35.257469816	45.722093148	277.364173162	479.23117681	9430.091955772	37.350592254	1458.026198243	14.27417976	422.271049864	33.630317986	314.196704397	281.686078721	37.631897952	2274.394795312	427.311820582	70.443312534	65.354079054	118.611580363	260.784083889	97.895380008	15.255978635	16.291132636	63.95901281	657.977983725	38.985738309	0	988.926185454
otu 486	9.714104148	19.619957165	67.63598364	31.211969738	27.270968577	0	47.986377278	14.601549509	18.845637764	121.013810977	163.122189377	169.390728161	29.793282192	67.362931111	0	42.98697524	6.591249393	84.815290398	143.636333128	70.641719209	323.472808535	7.559769573	8.104239783	0	78.539637501	433.3839216	310.538090571	45.458501512	66.387359689	217.567767934	55.44180049	5.09924262	0	7.42923532
otu 487	9.341807483	1.317367197	59.19585919	50.628842693	20.257841736	57.042542774	53.497043653	0	34.687183667	96.137292018	85.111367683	148.5144603	3.179314613	198.651534123	7.606961494	96.565993027	51.38691063	86.546673872	290.58909304	46.38976417	74.496690297	7.618653496	14.104959903	0	125.8737406	100.71171655	536.323777071	4.215183149	70.30806715	29.279836982	125.18208725	60.479433725	14.49995045	3.5858311
otu 488	7.348828522	47.569193634	1.923712527	31.393433497	45.57225393	76.583277616	18.345695372	3.598505514	107.240742918	134.97390562	358.035602966	54.57026958	46.193362688	71.006468143	1.606842904	138.675816582	182.057349024	38.884996893	22.137709466	33.287212041	41.262449413	48.31102042	6.290779849	12.160449989	204.4704342	115.244408188	219.540605513	2.001637726	20.364673477	33.255113761	166.908749029	127.713418335	5.888477529	2.184326691
otu 489	0	165.577585607	2.639062915	171.7607554	27.49837201	0	152.6264867	110.737916043	85.426079873	437.47583244	392.489376117	6.179173073	0	0	14.826601735	4.567212639	15.176389164	0	112.5533476	128.2214025	54.3992592	22.6482049	45.400058579	28.328724832	0	59.57014816	58.82840168	330.21869222	19.570460108	18.53544934	33.15763431	141.736407301	0	0
otu 490	1697.709069665	2010.864407835	5171.952694888	7301.374046163	1835.413461694	2379.990375866	23498.067377895	3474.798129044	3748.677141882	6911.883857886	4061.816174172	5031.617174752	8950.39850291	3041.935254154	6486.338291822	5148.830944398	1118.985686196	12325.992995634	2663.151782544	3633.840114381	4231.733364878	6923.469551197	1112.456461407	747.633866187	88224.829805907	31485.474429506	18511.164267241	1849.763159147	2174.99839953	2689.853293293	10105.502034482	9004.091820598	532.003042354	1207.002749603
otu 491	10723.347818561	38223.617003209	18392.572423744	8670.886628524	17905.934278053	40294.838042649	676149.332935692	14454.937748536	9632.686854884	229335.449101052	92358.249904658	246986.882252319	62154.69344769	8456.675008327	1044901.57058054	321256.883748684	141795.808184972	16599.987216105	171539.040974311	209324.98026896	68351.435776496	14572.603068924	27403.232794972	235949.449517072	426.336076536	105840.103949611	220168.759652965	57802.290638909	15417.289638252	28966.538423099	172056.760182292	15848.211248948	127478.547782674	34176.484088484
otu 492	356.782069122	159.119758663	309.227530788	253.390668269	222.238419796	6.974225333	266.193871764	40.517268418	117.372001438	888.224886311	302.895467055	294.153708301	736.080940046	413.668511409	656.136259558	233.37895033	25.457946582	1991.103963341	274.77065615	884.246468695	483.067222266	156.375584201	190.460438832	234.8259223	749.191892847	979.864439845	2036.819769916	56.488840398	337.885571221	289.076207186	158.004882993	72.373655548	0	46.723247422
otu 493	918.072674319	769.442806855	1329.17528718	564.983094655	554.007969226	601.950641115	1422.177146223	1554.101969399	425.47408582	1908.736377791	1100.145664898	3199.201466076	1997.893771084	1436.307709757	3866.928560029	1527.110344412	1317.418211488	8088.260505635	1137.798859859	1610.74196809	1710.356468572	1516.947929448	409.958881264	567.348481103	5708.415426784	2933.871118071	3677.478922056	307.518003824	817.565334406	1552.409732932	546.418520756	890.339499213	157.157526491	1115.85134908
otu 494	11.07020361	4.538652059	0	0.923087332	20.480400813	0.731963773	0	1.839828689	3.103167993	18.811007516	0	2.006638678	0	11.06165584	0	4.449500974	63.69578627	3.625886688	0	5.247676847	68.541247973	11.393998162	4.816842389	7.2169803	0	115.773564192	5.866835878	15.467826219	10.668919836	80.871627803	1.495651039	1.674456136	0	0
otu 495	0	13.46413314	0	3.109009418	0	0	0	0	0	4.586590854	33.625835483	14.26709594	23.893468454	33.06330963	0	19.068744486	0	0	0	53.33622033	218.059371169	0	1.523174708	0	174.21502051	176.40953065	352.177776992	0	0	6.403740311	0	22.661643511	0	0
otu 496	0	14.04515242	4.159139636	83.316439475	122.503563845	0	9.386581653	156.02198675	44.491078642	3012.268256975	102.110167474	3.587906946	285.523821096	56.695888348	0	142.44550558	0	45.66352788	12.67578731	79.95088605	94.033751164	81.024549865	54.814533365	0	221.275018774	421.056138774	628.632675978	16.87935679	38.564878157	24.664813409	18.71976139	43.980943899	0	8.075969144
otu 497	254.2426254	68.367344219	139.524037415	114.731953932	25.42725399	691.426744262	48.488751634	28.044905406	12.416560848	852.144600375	262.365350148	206.125778806	407.440633739	189.006208414	0	531.470278808	24.6592903	121.259154632	260.810923646	614.176362274	238.751703258	167.478392426	79.851022066	0	1053.288556046	1078.747969384	1723.686815517	5.443478205	147.122653021	308.855287435	137.85275552	126.689595834	0	33.145454766
otu 498	3102.517897991	10344.977731609	11456.904087427	17828.216812548	9638.890063941	2476.618540947	9995.669890312	9088.093433005	3602.257724849	10123.518499726	7690.727027714	40538.624648455	7531.640669821	7802.266795466	9886.180818447	5969.443065781	40104.094341216	13834.118717844	10394.176148515	16114.847348049	27709.278246808	7330.01297064	4706.47874176	37856.513509105	47716.59917805	6604.12628562	22884.795778264	4199.452303704	2900.694367123	3316.982110867	11198.938723522	4417.470742488	41289.790841003	54338.874518934
otu 499	0	23.848407163	42.295720754	43.401036601	0	4.207436204	24.531131916	2.580313925	21.007563817	60.439695134	79.141265131	85.52353907	577.255247679	0	0	127.287181197	30.23941368	7.916168797	11.550173626	189.777514474	135.834061093	27.123587824	0	142.2859937	543.76436228	911.326844654	472.36210208	39.91884017	35.882415046	0	61.290777666	19.923403716	0	8.623907247
otu 500	0	12.92897017	0	5.092292203	5.557389333	0	0	0	0	19.64716937	17.279078259	33.28483934	0	3.988775526	13.13377583	1.604466894	1.269593704	8.451769785	0	0	26.311754646	33.419646572	0	0	6.30444547	16.53887137	13.69222448	0	1.120647311	0	2.157295922	1.653152623	0	1.153064647
otu 501	7.048418267	12.265392776	0	4.098831699	2.473858965	0	6.033057418	0	1.02645284	22.260088135	1.88242936	2.421584254	23.866358616	0	0	0	0	1.140232369	59.738856386	53.114583054	16.00464111	0	0	0	9.310431693	101.265131474	156.316125234	18.03109355	25.773732972	4.716821508	0	0	0	0
otu 502	3.677207496	2.73814547	0	0	14.813250772	0	5.11438429	0	0	19.679108431	4.959401849	1.328627657	4.844688293	17.059253518	0	2.946085969	0	155.27138034	28.16360935	0	4.12818124	0	0	0	4.195791354	90.693014663	182.518556461	7.396657246	3.71625845	4.633862335	0	0	0	0
otu 503	26.162690897	83.577551081	2.721106321	78.018067675	51.177339624	3.828443095	55.447081622	0.534721746	1.266066437	180.540963271	128.02141671	9.761293556	42.429430294	317.033103544	0	25.479231878	25.06860582	213.580731886	173.18995223	131.785204915	318.075985457	15.904372843	8.363581189	0	169.931897104	1042.943594278	1138.903177397	3.745082797	81.931107356	96.785668038	8.54168345	53.315035145	1.879019796	2.464396543
otu 504	7.338554617	9.449823135	3.5011568	34.085841031	13.886588924	0	19.639462434	0	5.967432539	121.877238226	0.780920477	5.355620622	0	11.05216086	0	1.94853993	19.95801303	7.694498	80.87064662	0	12.38454372	2.132261011	0	0	9.592563004	103.240886877	78.562972489	3.602397561	12.3485172	29.468920363	0	0.830804323	0	3.262023244
otu 505	11.034889468	109.675918983	213.1511108	67.27552015	17.852547179	88.88080392	4.094302178	76.79597892	18.404684043	39.358747295	6.995825494	22.15039898	85.362436806	164.959246761	0	78.876453418	4.879709787	8.996674311	47.07706827	33.489277788	1277.719710782	14.830249412	28.177324727	14.180517043	3.00578696	138.920875745	214.56812791	136.874553899	2.153615614	11.517144623	72.36171823	4.765444846	0	21.23443258
otu 506	0	0	0	0	0	0	0	0	0	0	2.292702426	0	25.986669956	2.899947612	0	0	0	0	0	0	15.92298478	0	0	0	7.588684363	117.361527367	118.669225221	98.86852543	90.04094307	0	0	46.17574749	0	0
otu 507	14.6388831	45.543072602	28.838071257	2.340901209	0	0	25.46077433	6.431112895	16.216704926	29.999808001	9.3506295	10.52129469	154.893005656	22.82050278	40.08135041	71.193134405	10.84674621	5.827854329	32.88505118	59.084893703	41.294161985	45.818219447	6.112609614	0	1.560110237	68.539016166	47.211412217	23.832289923	5.951545853	27.893931125	50.845266051	12.668206612	45.19804373	2.472975026
otu 508	278.119485236	362.809521743	505.521630897	1073.021060021	353.837628974	130.512184508	481.617605644	785.934012858	309.234532569	2154.491962476	646.358650019	425.510512678	773.234055452	435.219264099	226.68928223	1305.020587875	313.752820632	1761.216955086	1571.452324592	1020.031565855	492.307385087	481.789858982	145.895851407	375.800492959	704.696512153	1150.792237073	1699.16057239	153.816328443	707.379471284	1465.586250324	762.390984429	610.087478751	272.0515278	295.017710561
otu 509	0	20.335916554	10.29752	23.760204132	3.553361058	5.90972662	63.939967992	0	11.802270594	128.944019168	41.417992308	125.107508687	280.281901377	251.213920166	197.8307176	292.778491343	5.870003833	86.901917843	9.245868391	0	9.015771221	42.961344503	0	0	1307.627875703	345.048760902	798.004814462	0	12.58370711	21.69737893	6.044184596	77.069826555	0	2.48497707
otu 510	9.048646255	4.596154376	0	24.788672494	20.867060804	3.641050561	14.297249484	0	11.531376164	50.764573484	6.2860038	2.150761898	33.833319631	26.973563892	32.30501606	5.533353775	25.58719619	12.6029924	28.22288556	96.147854554	29.095375118	578.904103984	0	0	5.188121049	94.39114739	141.565886025	0	12.067152192	10.667338748	10.0923931	0	0	0
otu 511	0	0	0	12.637628756	0	0	0	0	1.586336207	41.246445623	16.8311331	1.802258813	0	0	0	69.740347465	33.05182338	0	0	0	0	16.89000362	0	0	34.28513174	124.135875656	140.880762619	0	14.379281114	0	0	0	0	0
otu 512	27.98498172	37.175523863	13.64087065	55.00209516	16.944055013	0	257.946167825	41.076155683	30.944756775	1215.731782649	144.187371863	378.481404922	325.788778131	426.669599137	38.474396758	569.382635598	91.503129975	92.854932729	93.728233307	63.342430895	1181.208708718	27.116098621	23.45763307	18.18304127	481.94636071	786.142066679	367.246717581	80.738052187	114.985586931	41.288749068	50.603299388	282.459724279	0	84.965318926
otu 513	19.505670613	5.643316234	228.85083516	7.896017506	10.988552975	236.81036073	159.111156563	0	136.920144143	18.698310629	21.102620896	379.29315096	77.871842651	223.633073046	32.339401395	98.818006989	4.801446599	77.667405742	118.518490022	162.36143893	13.408570575	3.995118685	47.065989087	0	193.31010649	177.985161866	423.479942063	13.223966195	52.386255033	19.604972019	37.129729018	88.689730862	48.45456042	11.847100101
otu 514	27.27650117	50.611866295	56.15062793	63.921393883	116.686720631	1.786175747	14.240957934	7.064787968	25.075399194	684.496044126	224.657174079	69.773440327	87.748718801	309.541545219	27.558871696	65.894392709	13.494031594	109.539233793	135.349579442	198.548852895	440.196321328	98.877252931	44.785161286	0	190.615132593	657.772146879	1192.695868723	0	103.564942266	195.712548263	44.566201376	46.801129036	0	8.063115668
otu 515	39120.050499755	327580.815484616	478414.079809266	252124.981109395	126845.566653417	38685.899421817	569755.384325375	63798.271359882	337285.047286319	288140.873481294	291710.854561433	556354.194247829	99641.041682105	250739.444155261	19777.875184204	180078.296032681	92987.114328665	97856.594022643	549251.989648988	348430.291366817	531100.11088428	628143.045670525	105931.150121511	25521.17595908	124034.905148389	47969.883406262	135492.911204798	9432.311785818	193234.404353121	199429.856324071	332331.637552493	169347.851653587	3615.934394336	169801.15298111
otu 516	1.710193328	13.196234954	700.1272915	73.194069538	7.009356245	3.882061708	12.91822928	27.277249246	98.236727592	1117.301009058	146.933017439	8.144098402	291.60800935	563.343704051	0	91.286309811	8.036925341	72.926161006	390.701699501	350.844394878	300.746522771	21.42748304	69.971719462	10.656673989	570.47284091	305.529177695	632.885287329	50.598708407	14.98065716	73.537838155	1.973852391	44.75337689	0	39.300169643
otu 517	21.104195331	27.193745366	474.393709408	218.926465302	47.28016793	12.343323493	48.017783053	175.198245402	73.097037037	295.915403603	126.365138976	732.422347054	206.941330402	485.432020087	17.680272099	356.569442843	92.167366027	539.716934534	1139.038351841	470.378430315	1364.117572539	436.458194061	3319.287598447	23.729480268	705.120216143	803.046620129	1231.369410776	73.07864563	269.653584284	214.879557229	73.706761893	213.239160319	2892.51048953	17.262465335
otu 518	0	0	0.752397593	30.402474552	0	0	0	0	0	0	0	0	15.16459133	18.038873031	0	66.194771177	64.916291769	14.934137359	6.337893655	0	37.75704411	0	0	0	0	36.39680017	153.088498661	7.199438917	5.749535159	0	0	0	4.791769679	0
otu 519	261.172136035	519.244311333	259.202368525	1338.81574122	746.266646656	129.998889583	1650.903690284	1144.714407528	781.604336167	316.383209455	5289.641985892	1425.059566946	1356.709030417	1759.105381726	54.572295614	9320.894401005	142.240558158	3151.383921474	128.286827355	530.358820632	4895.761596376	539.603599413	48.355936882	111.278973987	67.437683444	7344.953457347	5158.438337227	87.336144114	492.922361985	10964.763198005	939.805532422	477.238900357	26.567848344	1274.833278767
otu 520	0	19.953765956	33.88216258	115.56721244	6.304350265	85.50596156	50.835591324	328.477459533	39.64906232	559.982735794	135.3066042	148.657772492	193.246222314	253.85482906	6.357508882	206.608563645	13.089217725	124.636420973	33.276973923	351.610991607	65.643490803	43.88547023	367.360026062	0	159.74399824	490.325667994	320.275466573	66.281227702	25.145633782	34.281705003	47.48889745	119.076143811	0	110.094474088
otu 521	0	0	0	4.263784345	0	0	0	0	5.333462597	23.37717709	0	29.74625177	107.4852902	0	0	0	0	2.653755096	0	0	20.96053637	0	0	0	0	350.07897171	61.94101553	0	1.463170741	0	0	0	0	4.090211738
otu 522	0	0	0	0	0	0	0	30.41481211	0	8.363411492	0	0	0	0	0	0	0	0	0	0	184.70141282	10.83064679	0	0	0	0	29.34048104	0	0	0	0	0	0	0
otu 523	0	0	4.340277025	1.455926362	0	0	0	0	0	0	0	17.40718268	0	0	23.29211219	0	24.74133847	0	0	5.324949477	0	0	0	0	0	0	0	0	0	0	0	0	0	0
otu 524	281.224532408	611.989429156	367.941469135	2214.092374467	209039.942268636	88.747785573	300.314229512	307.93061693	457.671970637	329.24227634	292.839492436	2222.414272845	952.404274939	89.4457311	133.611858946	299.025094746	746.503243871	765.81914772	599.566303185	2538.987058138	820.061217248	527.05592571	143.433518571	1442.791342468	1192.369919023	844.478880761	1035.762687491	208.461298134	328.981296662	278.817715177	969.611671082	290.612290103	875.976240022	143.646789719
otu 525	46896.718424293	167903.621513156	504252.852813636	97282.511482356	151190.681458465	31041.55767928	229038.066024218	216398.878929444	75109.181059437	271831.670216797	353072.011474852	193623.521257775	199629.933883142	196593.998908014	247987.14359667	163930.951266081	154631.172002703	390453.742141733	227319.923356121	104725.58685366	200905.545626618	293522.830836296	45132.859283164	107838.624608001	349736.567545092	158539.078453089	450196.624332656	113973.538374412	305331.573998895	190780.075348804	561984.239390512	138422.70378312	300776.273119355	59980.419936776
otu 526	9.609548871	4.051902134	0	8.114594227	21.1900066	0	6.010085282	14.13571349	2.866736146	41.882548788	7.289051405	0	64.17949149	18.232963399	17.20267109	173.651303146	4.915766756	83.99385865	10.50666863	13.515228912	55.280943046	0	0	0	3.287077184	117.639804122	198.542393794	2.834064843	30.02542256	29.62255793	0	0	0	0
otu 527	61.334797502	131.803039234	49.339210352	69.733053804	67.830610197	31.18122231	85.048270577	52.95649342	65.417318985	131.413376896	122.121328799	71.05543708	107.537622794	109.93490098	21.509504597	77.995809811	51.115528104	45.673644205	881.628234231	334.724386787	321.742088859	35.993623595	48.057278237	27.00478385	239.422958463	51.016496657	156.94087444	43.583588819	176.892865322	119.883409692	221.020454145	141.305813881	7.351435947	67.49804171
otu 528	10.538755935	106.436428993	0.610666884	362.998738635	192.913090322	20.76935704	251.597163089	160.182300634	194.253909706	81.588191647	1611.745829439	278.159479183	414.216686061	424.405191967	2.506674931	1693.342368799	40.988136235	848.077928313	0	189.886564014	1289.347905639	102.787454589	2.770442538	10.815976006	0	2031.801549325	1492.252051236	0	52.454429855	486.886436485	92.052243691	14.343478945	0	148.533590346
otu 529	59.81300475	15.65637894	150.281989515	33.397987764	15.56334674	2.27201555	57.73065326	304.5775067	59.170388269	79.75474812	508.669895979	77.468553447	20.441892709	24.592509096	12.950137313	807.660664356	91.80685994	55.528528289	133.95914603	32.963561625	458.341231978	9.202173807	3.740917084	5.600376712	155.300216298	51.128081182	145.367409499	10.929137063	31.336432496	520.339373627	48.090253106	39.672147379	0	6.053034144
otu 530	0	0	0	128.740889327	0	0	0	0	0	1330.06995581	26.009114201	0	3.179314613	41.68842358	0	2.946085969	4.563463338	0	63.03283997	16.21209866	0	45.72939755	0	0	0	8.358693087	30.97050776	0	2.269074528	0	154.409128118	1.108684267	0	14.77020905
otu 531	3.491674692	8.232306313	2.838775784	4.801985342	11.165245956	0	8.529785725	11.57600321	7.275567755	58.356328707	32.47003966	12.110978435	30.647568739	0	2.371178988	4.543174678	2.697028788	5.505944132	36.92001767	31.838760415	4.702779439	20.722308925	0	0	22.968600392	204.298175166	35.880141466	23.67420641	42.537774205	13.256917227	3.136824881	0	0	1.676618325
otu 532	9.824132286	23.560955274	0	57.005617258	78.354860858	0	16.981336509	0	10.875044778	186.057255578	89.198753457	8.08166272	99.00335113	41.312983544	0	99.847428082	0	41.329097405	143.547553647	19.280082279	16.373670435	22.703255632	4.509929868	0	66.636854936	527.642098136	442.949746174	1.594161474	180.303116668	7.029727473	0	0	0	1.932550717
otu 533	109.978993799	102.947762214	1116.490641439	115.287242605	39.580232156	152.674547865	305.050669717	29.201609086	228.988181399	509.385298332	788.022268988	114.573902964	372.004373254	248.905348133	10.998952838	595.31111172	110.135156603	102.940072742	815.609101093	426.461638935	1451.497281284	156.706464598	162.17590033	167.261781387	191.027255333	809.29932352	1392.943370257	169.099374126	378.067293763	4020.408078984	77.13686592	38.120729101	22.25447028	1142.745181972
otu 534	92.367263473	170.459726955	96.057833103	479.985440801	122.059094146	41.065126284	353.143643203	151.794987797	556.761248588	1099.21521132	858.298266365	271.315331021	1031.820864924	126.683306914	123.157720063	631.062248168	916.140232902	663.789039033	741.884593218	2014.674659911	1003.075478905	985.851188463	69.993378832	0	239.07743132	11617.929627325	3201.340045035	334.075801064	203.691713941	415.071358766	125.46215563	78.222008683	1231.362677603	194.336349837
otu 535	3189.267877144	1258.028939238	12209.313186966	3610.390628282	2535.034412938	1035.009760848	1099.534872345	912.633378802	2168.13961405	1614.256650391	6870.420054257	816.333917726	1794.48819512	8531.145935342	120.029951514	3667.121148007	524.987502817	1830.374128964	1293.720741077	3346.014174515	3616.80410981	1096.394354892	1256.991532556	3697.788353098	785.144516357	3296.787797756	5333.689401783	1418.418799946	871.246377687	3342.581725477	2513.480367893	1448.768267964	15.974570674	750.598933083
otu 536	0	0	0	0	0	0	0	0	0	0	8.536197558	2.580075774	8.141388378	8.559389533	0	0	21.8120361	0	0	0	0	7.312061029	0	0	47.31388864	140.475736359	19.80854811	2.265813263	34.070475312	0	0	4.946870412	0	0
otu 537	15.43088336	88.655423205	28.92051891	291.743767621	93.366751334	12.278279521	51.173553438	8.173311751	77.367282681	1238.630458046	309.201664535	101.813304655	671.181789611	92.82751154	86.01335546	183.529891047	19.13754461	88.40167125	289.848618889	394.555237505	708.572517526	174.736483846	151.094470336	0	726.701218661	4960.803308242	3726.58799931	239.678377544	351.010655482	216.051989764	149.486173956	77.79852734	0	15.387990126
otu 538	468.994361366	1584.502325067	321.228297929	3888.248634083	1722.450780476	1739.749389528	594.224517902	814.337253762	17303.54272689	6994.130715664	5281.445172551	2786.911085508	11941.880603929	389.581698288	895.170962517	3983.491034412	789.545279978	4599.738474445	24462.790038944	87974.736168785	7071.467481171	2907.161384313	3651.207588388	143.001594055	1742.057955545	42770.863897974	112330.843405128	19710.844764909	10926.588410261	4407.718124491	676.448022747	580.633769924	62.614036573	2219.641419042
otu 539	4206.132930054	6853.379902314	1711.749407186	4383.601186943	2482.879822926	9610.621760822	3829.179274103	2433.371914131	4504.726054716	12732.172228013	3617.452459244	14771.102514354	4065.811164147	3974.137764174	1482.706796296	4365.351068498	1189.608966537	82443.777782075	9602.981312337	5291.624466778	8922.891840583	7907.797543131	1761.724224515	265.151795685	34490.536027751	94809.497063405	17954.056794561	1754.624013198	12400.498522774	8519.659041823	7345.566485454	27145.610666526	1587.734093928	1892.323044552
otu 540	120.27249852	71.34026427	52.008939531	4219.388347349	4189.149225014	4.545736818	215.449186981	51.77487192	110.517848764	11509.873120597	87.132936616	56.447792604	726.586600106	44.204483289	296.085974865	505.846816706	56.150624528	2650.595142488	98.361217116	148.717959431	110.839350095	119.170409153	37.091659997	4.389009963	170.40335902	4340.191371292	3118.160613006	36.492301774	901.753629319	514.521051067	5.355832227	134.615612518	0	90.481145352
otu 541	39.339712668	118.848379386	58.153494722	227.675548682	266.244896555	169.655586661	66.427460312	74.254782506	183.889426867	1163.820676649	306.786188865	123.493451413	370.952299679	112.743318971	15.770338595	1107.862782358	24.001282532	304.87504212	402.825028883	174.957863682	216.453044381	237.013989704	72.294704942	3.910877593	159.842814974	2478.416142345	2518.612599481	121.503672317	258.459002425	420.3107322	174.753747461	308.910993979	33.079365969	138.940836868
otu 542	0	4.079519397	0	110.761291368	4.761381838	0	0	1.433440826	4.91054332	85.245108076	9.392960037	52.780772012	35.043177514	2.699322306	2.642578993	19.851933269	2.003816569	2.685728049	9.4686604	1.2174141	76.335113879	5.136254257	0	4.217151139	69.6918031	109.814355733	212.151659759	2.254369762	22.898490736	5.555051836	0	0	0	0
otu 543	9.750449207	17.800447359	4.083409928	56.015888285	27.946258119	5.030665619	11.20441956	6.570898068	5.334654224	165.641591861	17.357467246	28.102556641	88.406922346	66.98185085	4.343248642	0	6.054311086	10.10699674	82.513033811	23.72646555	10.576712424	39.514476102	31.172872288	10.886227598	75.73140964	475.492793777	387.451356811	7.169652668	45.21868245	15.987254548	0	2.537847581	8.278849595	0.684711678
otu 544	85.880305015	108.811476537	17.288733393	133.499167959	90.003187038	4.681786369	91.192977309	60.623427317	64.679034506	778.521379655	152.299143677	188.68005666	545.853464929	112.692460786	9.945421158	295.893201874	13.402748082	31.82390984	802.938568494	345.479556323	162.137791054	155.051029861	11.607752153	50.779494348	292.068242196	1474.193560014	1788.900293226	23.292022781	440.99195546	121.488786893	40.735331995	27.470645647	0	36.468886721
otu 545	13.132094687	35.396775971	10.36526684	29.663489603	28.410728547	55.568606442	17.204025114	0	25.3794582	297.596713989	67.894532265	22.835411774	25.400960574	12.609407296	48.98806364	86.320794702	37.18488998	29.342172281	198.426876104	71.055760789	68.501960338	26.666011936	10.618583615	0	277.355679268	254.094195059	714.569365614	8.061016762	66.438077656	154.594748704	27.910872306	66.45371706	5.501077691	7.601923765
otu 546	25.80651009	80.310770986	81.375536842	93.861873967	98.533899891	30.369866386	42.511866114	91.558490787	44.558162163	50.179289605	248.242175837	224.554194561	273.14674018	41.336326478	15.667821998	174.916344573	96.223647481	172.274523692	99.282246263	84.600503273	201.336732202	43.866935432	71.999094865	57.65093675	32.244764698	938.565742849	585.711156337	87.88052985	82.093525384	62.591461849	52.278099102	51.964184786	59.933388994	50.894234816
otu 547	7057.628902739	15581.789666134	1127.580729736	16180.440976231	8904.026618196	14963.47410244	4624.920634237	2180.153464676	19289.009761977	31130.945428445	21908.727186604	10353.825291827	28614.219067277	21037.357662696	265.16583726	15358.802056323	1621.579771963	49783.471294129	4776.734679874	17444.433733105	7688.032463811	11034.559108604	37508.716318032	288.991192007	9189.405071809	65736.297252639	31011.602248388	9200.734137857	11785.432473834	15831.91572086	13948.994683211	14472.256079433	888.456047968	3788.561611988
otu 548	5.963589279	41.662917065	0	60.726526763	40.212983425	0	12.360527952	0	5.114918617	126.610979269	100.513812763	18.006528801	83.549998392	47.347888618	0	56.720220976	0	49.660562119	232.207908536	27.936002836	48.9642482	16.828535805	9.463968096	0	40.059360459	374.981963063	584.001114744	8.67016718	123.271700836	315.582494521	24.33883481	0	0	14.89851051
otu 549	245672.546358869	103676.756781199	1637886.68823511	813877.462226905	172548.788485248	2986022.40513335	713652.654070445	2685965.80818442	629689.487790853	1038830.98651705	620225.422778463	360079.339315528	459047.783613486	71207.083365453	338658.528195451	1108217.2220592	251128.627712434	123120.14787257	1105903.87598045	477140.543947814	483505.856763673	409603.998623177	2989524.79028085	88743.473688183	673978.370675571	616203.979339363	498728.621565151	554798.250454449	270380.585618138	629606.386519809	204557.227926986	1487944.17973925	225103.791483233	1435456.55890833
otu 550	74596.911177804	14273.634521067	93179.897508076	21697.569799392	6537.788792406	61123.061253751	33692.935409244	21950.453926155	84515.228270498	23984.436925736	5448.802915396	177370.899919359	42025.87638873	5697.32460494	6559.238676612	8437.744088141	6580.098649735	246830.910422528	58692.555775925	6995.373479416	15041.351477247	52048.77842789	25052.462426177	9104.848654348	157138.313202608	193609.691357185	188272.001813888	80960.56258024	20422.413063625	59101.765924228	12802.789527249	136496.391014207	29204.3416595	28232.486191262
otu 551	123.53409215	58.460438275	140.222706419	359.916956581	76.61488826	307.230196932	40.234854669	272.1981528	670.539040746	595.883418634	215.136436884	727.630341945	2135.053113928	137.309673361	17.916130501	523.172220152	80.604466497	214.034679985	154.983124336	176.932262285	239.91703059	63.172019606	250.548556762	7.684166793	115.33455215	24178.790568026	2313.928287778	164.993015574	175.647694405	89.670561649	186.934478408	99.509069656	7.026586631	84.609305353
otu 552	23.368364118	152.842993217	238.03535405	28.734484762	59.303569368	93.14457181	26.211649503	0	82.617299239	431.188634625	139.305584289	261.985926976	81.511016382	14.654494399	0	48.945784814	13.44323408	8.446179216	226.461912479	46.920886106	6.421225509	72.945779181	21.670488311	123.83528813	65.400237628	419.040515492	387.086418576	108.677912513	263.124227018	119.337248507	19.919376774	6.585635854	0	8.502318197
otu 553	0	0	0	2.65302137	6.304350265	0	0	0	0	17.922197321	16.155770385	0.985538996	20.788216154	13.84491118	0	6.394097695	0	0	0	4.999761723	0	0	0	0	0	133.291897322	61.286709024	25.14733593	7.997882913	7.03922599	0	2.371127667	0	0
otu 554	0	0	0	0	0	0	0	0	0	0	38.51740075	0	0	0	0	0	0	0	0	0	0	0	0	0	0	0	0	0	0	0	0	0	0	0
otu 555	50.440011655	36.410255618	1.78630449	65.697917129	24.416942596	13.317945687	136.303759348	5.438884048	24.573905968	357.968078146	68.915898087	59.120342595	57.094783429	17.16768986	5.908590908	58.128443822	3.394219903	81.862382848	339.86699078	15.439238955	166.010951341	154.328086076	15.650775552	0	274.216002702	310.3001478	1432.174971671	133.018194263	137.965639044	68.718610243	15.47500275	39.936120335	0	45.890282633
otu 556	86.571444523	205.050308885	90.961971975	315.949243057	271.091851463	8.388243065	75.258156866	5.020067028	393.172369998	1361.410783418	159.355123947	47.919548888	305.612876037	126.715109096	0	237.06418211	24.308111494	156.520316604	698.462827895	203.504095737	106.992368803	95.415811515	65.175231482	12.931396773	94.765126961	5894.541083035	2573.37888444	53.881998873	237.111879049	777.811011698	100.098829738	117.24521563	17.64058669	94.064929996
otu 557	799.53090812	1125.632681285	390.798320287	318.208574976	356.664269181	297.529661273	822.666848828	329.854622273	449.7530342	302.493207623	332.470499907	724.619501763	110122.771416493	1013.52728768	282.640853454	361.75687626	430.703443474	823.692860664	1218.524865635	313.982215051	552.30637614	499.208919182	299.962084927	1134.436246411	374.93456602	247.429412985	296.593895257	1084.3668398	1356.065739	628.182689193	398.358333386	893.461311962	753.343182183	384.442045353
otu 558	2177.70770646	2077.810258749	4977.736644347	3204.198399519	1701.480264642	495.29690143	1088.084741452	483.20498509	2322.842349554	11124.708001922	1387.386364629	1864.877517929	2331.064091248	753.901395379	568.376742033	1755.235192264	510.019262899	1505.820517756	2106.451221388	1764.891539177	2677.030167639	1363.329909038	10386.303878902	1685.466065942	5035.620796454	38194.901240928	9432.126577251	4141.336376125	3875.014490055	4191.246516287	2276.46525875	1491.132781769	172.60205174	931.616694163
otu 559	329.410102413	83.323436279	83.38903865	383.491895536	194.535629952	70.513730545	145.972063645	22.751939966	209.752059013	1166.202434491	150.860725176	321.758390751	132.24493744	72.187096764	0	194.452923782	21.670871185	119.87709966	347.066985689	81.899715896	410.192927657	80.473380102	97.81324038	0	186.238522148	3262.574238841	1572.692962996	173.731611909	507.009462019	237.066403646	373.563818595	107.324244087	96.04584293	53.926856094
otu 560	0	1.330475328	0	5.903701401	7.193921161	0	0	0	3.993463288	205.34550383	27.407607065	0	2.559173576	4.716398314	0	0	38.196678752	4.899240178	0	3.598729592	0	0	0	0	0	57.581573282	336.021891062	2.019752094	7.233131359	0	0	0	0	0
otu 561	249.452757385	30.509961068	194.63674022	76.094395537	66.443273561	0	20.674076632	15.788968206	13.935024556	290.007331818	97.731026523	48.477899963	382.037600596	131.747619806	0	58.394291782	5.136253353	203.184464834	279.92119668	359.825993928	35.714463855	36.135375289	72.596522883	1.785834411	226.673764939	826.149036699	622.439733366	15.244071268	89.106728164	187.555770968	55.47105765	107.385450058	0	21.94785336
otu 562	62.600588889	72.805019256	0	89.252573141	30.253680137	51.758950124	108.742281083	0	50.327373162	750.298500594	160.199713744	188.011597396	302.106476631	93.588782319	0	121.74691883	15.222257281	216.429934232	366.598090643	28.514080537	128.854768744	190.667258733	10.510392237	0	137.547763709	8188.889250886	2232.89953553	121.352531759	715.486016513	233.636345731	12.656725817	11.840337152	10.952643915	16.86985266
otu 563	40.139304457	52.290318531	8.525544156	447.904542054	91.671227773	117.562809336	162.24343661	6.183521474	160.215525958	4886.298466241	570.440871448	285.757862293	178.089788213	42.480685215	16.45005423	96.304560245	40.281353584	94.884613111	280.740011855	676.252560858	264.881904241	272.986613562	59.637934567	17.50117723	356.815444632	1826.504733192	4382.249216746	135.912302422	517.668783794	129.124300995	121.557860163	57.914592569	50.510976634	84.900593606
otu 564	0	0	0	0	0	0	0	0	0	14.80554549	0	13.674146526	0	0	0	0	0	0	0	0	15.28606539	0	0	0	0	129.28944425	0.956442152	0	0	0	0	0	0	0
otu 565	4.809918734	29.847259406	8.964358929	21.470607867	30.50752965	16.54380255	0	172.96451114	4.588821852	11.700473186	35.718483463	69.344522987	214.057566221	3.83207363	3.916679579	20.031061517	1.511970684	185.022540647	120.55144274	8.514049657	0.493735962	53.945361887	0.830576617	0	442.590524943	153.850782987	75.454183675	148.073476942	35.364702489	13.002138659	73.470932845	18.692198955	14.93149659	0.457484351
otu 566	0	71.031212528	1.339728367	131.044027737	97.51313488	0	56.781021617	2.310585821	252.967346225	457.695021974	351.03853875	74.004072084	261.733079702	60.655510074	0	209.139581298	12.819723528	439.963048703	481.64949117	1896.275730838	275.741141523	255.661561986	104.698689938	0	327.325704803	1430.122284913	4233.596843753	215.307657763	377.316517745	310.993321677	43.988118942	21.880270883	9.003761165	22.421037093
otu 567	0	3.127784104	3.267845164	4.069975966	4.441701323	0	6.572432443	19.48138292	2.347035441	10.901478204	12.311848591	13.65922469	20.22642925	1.625728207	2.565310601	5.047971865	3.77992671	0	2.297949746	44.65696266	216.28730402	9.772596711	3.542535117	0	6.383331535	234.081299462	66.901060027	63.91875685	26.6917814	3.49294926	6.787281907	1.230471554	0	1.174902993
otu 568	25978.500397054	33879.634979267	1452.014388316	53543.651342089	23851.719408535	50233.569889283	6157.726449791	4830.709236146	36886.925532537	105107.289384408	39932.71861353	40328.402938679	79442.018595168	34242.064793277	1447.635131383	35631.0673362	3306.173833338	91034.880685698	15832.537627906	33303.197080308	28161.825953542	35234.966483616	65993.500495383	522.257215237	34107.493291722	466270.014359876	200179.381246651	29567.977216437	32501.467087828	43987.88977044	45818.989408741	36663.767820146	2955.589769203	9370.257006243
otu 569	16.32457267	46.150402179	9.946468182	114.74275908	46.831414786	4.303059754	6.213128704	5.407981298	23.721066044	236.687794339	383.807115575	13.45464507	415.411887679	45.742719926	0	839.953856663	8.760469517	23.076808275	372.495041321	52.588881934	130.059823294	67.233522071	26.867796792	0	28.800847212	664.453831873	1864.903067497	3.078380778	78.856551678	437.934042205	45.724995606	13.083719114	19.00372293	24.90361314
otu 570	3.187638451	10.787933201	1.553767811	16.802580615	0	0	15.21405805	35.19987827	4.83201342	65.682520042	14.8143849	13.82087232	2.756033082	15.187593069	5.191338614	10.21542235	7.941269525	2.72957667	18.60115534	3.447204135	13.202363292	17.342767718	0	12.4268714	26.125598369	79.276529691	114.139770342	2.641214277	24.01902017	0	24.0366167	3.844313495	0	0
otu 571	0	0	0	0	0	0	0	0	0	0	20.20686884	0	0	0	0	0	0	0	0	0	0	0	0	0	0	16.23479347	0	0	0	0	0	0	0	0
otu 572	0	7.489591138	0	5.426634621	0	0	0	0	8.52834353	12.079183956	2.416632286	0	3.14709183	0	0	0	0	0	5.310127116	0	0	0	0	0	143.01682707	51.05772639	43.94463939	9.047943504	14.87886463	0	0	0	0	0
otu 573	0	0	0	9.679942837	0	0	6.790851648	0	0	85.32322389	0	0	147.5484358	0	705.0908368	0	0	22.40356061	0	0	0	0	0	0	0	0	20.50749838	0	0	0	0	4.588199016	0	0
otu 574	36.566677473	75.755221291	0	81.987431482	76.63572898	0	49.185260986	0	68.384977068	554.465428052	101.643863814	27.564143788	121.396091062	43.96505629	0	375.067031391	10.776340857	28.096297491	321.435173321	265.340016593	36.245402272	75.680327236	3.016900009	0	219.314636931	693.766383922	1171.25188786	18.36971193	120.730020542	78.964918261	0	2.303861634	0	4.024125113
otu 575	3852.869931781	3542.370987049	5255.579512081	10571.048176763	2254.873414577	2009.778667613	1181.451202233	2461.656909479	8642.502049789	21298.37190573	7938.62090183	8280.443476736	134297.678142023	3872.39063689	574.702545852	5528.942257966	1203.215081702	10976.289379502	7420.72881831	6606.567763606	4676.552826756	3085.274526018	7376.070978538	869.923714273	7741.704561027	128240.817690998	325195.300892005	9085.34546681	17342.721593546	9442.854331938	3162.525716356	3891.154116731	977.10621428	1980.994647419
otu 576	0	18.38326648	0	571.109445441	2.442935728	0	40.642296129	6.291989751	1.795236448	70.062610672	97.633329452	166.922007967	116.29074963	2.452527123	0	22.127664854	1.099009528	4752.694097716	39.603514894	747.532888588	23.540890759	3717.472177861	6.435063791	0	0	4696.500883182	451.773750967	9.661260943	10.713444371	0	4104.002352945	142.812804835	0	605.130464373
otu 577	204.402321208	3028.904166208	214.640109329	2669.706308517	1529.700186922	36.912358325	40.763536673	35.791279302	2376.554081148	1825.268331127	269.209180746	26773.545539419	14145.197371953	81.199254971	54.085064846	1224.301905907	379.597479086	496.551097209	6541.174934665	1355.875141667	295.263851545	1488.320347647	602.644411053	127.152624978	16036.249022952	9232.921506536	1608.512908063	32397.447968614	10760.431851431	3712.152699885	3130.417368856	285.189308221	33.837951861	2027.31621158
otu 578	8.653990332	6.890615274	0	48.285996745	26.916031202	45.440311	1.621769044	0	0	135.588546064	41.778962155	3.262994839	66.0872023	1.977844454	0	40.650135982	0	9.526300345	32.775488857	46.766969367	64.017762604	0	5.374880867	0	136.78335793	1206.503883035	847.194721882	21.619717426	12.361447939	7.881526536	0	9.215446535	0	0
otu 579	6.428531005	21.263581722	3.410217662	5.153350863	2.424732432	94.02685328	12.663462591	7.827341352	19.060337815	225.860575777	79.149681147	0	14.85062464	0	0	5.004076457	18.289142314	33.501488307	34.429173308	35.243817766	50.849557332	78.65193024	4.614618113	49.74018791	36.330891383	223.313593406	319.411695165	10.946606566	75.029290211	17.49588648	13.777913654	0.77528518	0	0
otu 580	7.262252008	7.427385932	0	10.503842936	6.426779574	0	17.752108371	0	21.223043677	140.483428594	12.79797108	6.075355711	14.411153614	108.64002443	0	0	4.663087157	9.893655394	145.843169958	102.869916616	170.626704432	41.387969025	3.3560859	0	43.034868161	1324.808153929	629.288069367	2.60704975	103.097122152	8.188714411	0	0	0	17.082944023
otu 581	47.97342191	60.204445287	3.144751617	116.797246913	255.300020689	0	48.145031819	15.67343083	16.184176999	265.984440975	117.94582744	23.450325709	389.285799263	290.458663612	103.458051267	100.54308778	0.961368643	75.162413157	465.702698312	106.432888001	94.261460772	17.588599383	5.323137816	12.57569621	217.151792339	585.355893409	1000.116719827	124.010575685	282.799445242	218.626987002	47.68481948	29.729886237	0	6.78300014
otu 582	9049.119130465	14522.129367945	38472.637722584	49805.420089202	11996.892470838	6453.366712897	46048.088505642	10774.24408935	4261.126605818	53260.424996845	209832.153522814	105569.060231647	9098.255540368	14900.071483233	8203.207134313	56837.016677137	16865.439480576	12014.403107895	81068.464228763	51068.996238493	21996.538877861	16918.798119869	40244.882669802	2036.136709669	28883.59858217	173634.401874729	208470.458204241	16035.616023424	19568.245680639	9405.613699751	93352.860766611	26171.34471488	8442.476656565	38925.359679644
otu 583	2279.552468161	1449.724384617	1033.20864703	2864.591453735	1528.800369335	5105.804698225	1965.425789652	2073.455064618	5387.396290509	10040.310378289	3509.671900038	1456.479146405	8639.307296843	12729.063179576	7558.846937106	1281.563668014	791.434256809	17378.470839229	1649.884911735	2774.757131334	2396.114776012	8492.277775093	1037.693881065	16.577090038	11040.27632742	23348.803717912	4869.660928885	3964.942137423	1085.368001723	2150.560737423	2638.666975507	2219.547405332	875.523016943	620.002494598
otu 584	2.129292088	7.881426177	0	20.105365138	9.15844775	0	7.039034214	0	67.300482973	68.027306209	13.352739179	15.564172987	58.281327378	0	0	0	1.919039714	3.3521117	117.628987037	231.298173393	25.687294442	32.607091367	1.757949757	0	40.382824443	407.987155368	615.939434696	19.208453966	17.012905892	29.416902436	0	0	0	4.881722961
otu 585	10.847157867	12.124967897	0	24.3026624	2.412041458	1.118117889	7.753584749	0	6.768859585	72.558645731	13.835936099	12.651815194	150.69316695	13.245065891	0	4.050224416	0	6.050632252	107.422264198	22.813224755	0	51.111772844	1.297127976	0	26.599770817	345.782431762	376.040427023	12.403845116	35.073404468	13.686307747	0	1.278915316	0	3.27529405
otu 586	0	48.666458057	8.929141386	153.446827291	24.296793687	1.731719169	19.681169877	22.13499322	10.099390072	256.468151762	311.121192579	38.365598721	47.274011047	70.584698353	4.080633608	63.334738079	0	74.960941084	268.546861046	103.596005075	108.048185349	22.907610893	33.552656452	3.256032972	8.589579837	309.49395787	1186.715745284	0	116.097998972	425.612659003	96.57876661	7.841952645	0	19.493043566
otu 587	9384.939978759	12855.492741271	4744.176393134	18074.131112998	1829.33144743	3547.844195469	3714.747082621	6571.794542905	6191.742940261	27557.872086337	13976.256696687	5764.98741918	5297.320193656	6333.266519456	4351.797185123	12318.39767611	3275.284750438	17731.142537851	1886.042195225	7041.600442452	10939.94356298	8666.229344601	15105.703498097	406.567388819	9282.302477334	22752.173054935	19051.517733394	21214.115936301	7852.919530835	12127.046056249	5234.225141777	19920.682077757	540.537349864	3031.938372626
otu 588	0	126.5623549	0	31.79443909	69.902352533	0	0	0	19.158576887	126.485730956	7.282701823	0	0	0	0	22.192595356	0	6.304678774	0	0	46.284704999	6.419233613	0	0	0	160.54729999	925.959968324	115.7685178	61.76934975	0	0	0	0	0
otu 589	185801.789397602	176099.153443174	331939.921783189	2100682.72587055	182391.828512047	3403061.54737701	252457.543813963	488274.675176647	744702.788469874	534566.453476252	483540.591697822	287529.376259293	716091.602555234	219769.140305435	86904.305979689	1198608.73156834	88894.318379916	607328.461986295	443944.353961419	712568.149895867	619231.064630354	610416.075254959	1767470.56985592	37598.609747368	394424.638954591	1564258.9590561	877267.981901733	691153.961229159	460737.649574703	518806.123885771	355473.761706554	417657.890244127	40539.407317016	624210.593631595
otu 590	283.586061223	25.21426031	35.22515749	98.311152224	20.526791066	1.251109884	19.884665188	9.950287034	4.282484853	34.758685436	49.999984581	72.29438024	117.620694598	51.408229972	0	71.794095515	12.90918528	21.033612504	22.708050336	77.657648117	39.832235701	10.282971337	40.377288242	0	65.62456584	2014.876634183	351.792120087	75.840079763	66.717162198	168.941897056	102.032799192	96.628232914	0	25.818253983
otu 591	396.292501591	2030.222221836	259.923531567	7153.431426248	5848.455509384	168.1470583	2228.952746309	5401.520271951	10117.176103019	24506.131232669	14366.217210187	14570.897458248	1918.709765377	1024.845723303	129.218322934	8216.791274924	747.729196291	5469.203262851	1372.38173582	6642.012372729	34183.039521215	3375.759243143	20609.813069409	71.646174734	276.91309854	31485.42692725	29701.036873668	5891.52535682	2829.663636754	11350.705680749	17964.858125921	11656.82510049	56.997127318	4461.26456165
otu 592	182.0994585	51.465593433	51.43899764	114.809904277	46.967369508	3.302348183	19.897058189	5.638653486	1.665323902	317.488513111	142.072669117	36.596507892	261.610507318	46.166453019	0	177.290881648	27.491704446	19.18936037	78.91296408	15.539896167	133.179998583	73.735815896	70.488871723	0	192.913974852	927.982856865	951.254009265	27.786908083	93.94434026	158.885630588	87.641758921	34.272538367	0	16.003245424
otu 593	228.201075225	47.871565158	53.600988076	117.92042135	58.768321361	5.811670689	78.878975252	48.298519774	197.247082202	826.109976377	132.700048693	107.656147189	185.118915384	10.597339422	9.703735694	42.339729414	3.89804942	94.095589072	213.722229466	152.996922148	20.045134691	71.275040093	48.415943253	7.651878646	316.368724593	1105.039831598	943.128299479	32.862109849	139.196295341	48.073906287	20.418657668	27.424590388	0	26.25988054
otu 594	12.876899979	71.114397339	0	143.595051493	196.069825947	0	22.937371963	0	5.519032813	426.359255474	176.191627028	31.03023872	90.168849354	14.9623959	0	20.439257545	0	61.783123574	306.854415776	64.431949071	119.185692926	63.425463665	89.849535453	0	133.273144504	536.591814043	834.25539693	5.088581593	104.823450985	287.689657867	37.56906485	0	0	9.368127478
otu 595	0	19.393287794	0	8.447119929	5.531175233	0	0	0	0	2.793499149	0	0	185.806032473	0	0	0	0	58.66027774	0	6.421262605	18.22630962	148.62285483	0	0	0	65.755041237	103.421866571	0	9.584489903	0	0	0	0	0
otu 596	7.926896363	8.270893018	0	31.840334481	48.143180551	25.02219769	0	0	3.767201404	466.805510659	0	26.847441625	3.234511048	37.03689438	26.61821073	28.193824132	47.426353583	23.101134999	278.298818184	0	18.331307	39.466061431	0	0	67.56218772	92.058153968	206.117704031	0	2.419859303	0	0	6.767593549	120.48575273	0
otu 597	0	0	0	0	0	0	0	0	0	16.00599512	0	0	0	79.42843524	0	0	0	31.03885707	0	0	0	0	0	0	0	0	0	0	28.68244997	0	0	0	0	0
otu 598	0	2.906799358	0	0	0	0	0	0	0	1.609298423	0	0	7.594069416	0	0	0	0	0	4.271189202	3.559612966	0	0	0	0	0	19.67586382	23.96139285	9.397162376	2.393556485	5.011622852	0	0	0	0
otu 599	0	0	0	0	0	0	0	0	0	0	0	0	95.70608032	0	0	0	0	0	0	0	0	0	0	0	0	369.7004151	0	0	0	0	0	0	0	21.24482124
otu 600	0	0	0	9.797694283	0	0	0	0	0	17.942528573	0	0	23.567781696	0	0	0	0	0	5.262715267	29.77130844	0	0	0	0	0	12.834151295	142.861545723	13.9489129	0	0	0	0	0	0
otu 601	0	0	0	0	0	0	0	0	0	9.777247021	0	0	2.559173576	0	0	0	0	0	2.3671651	49.43160647	0	0	0	0	0	0	22.731006021	167.470051386	28.247552365	0	0	1.784859837	0	0
otu 602	0	0	0	0	0	0	0	0	0	0	0	0	0	0	0	0	0	0	0	0	0	0	0	0	0	0	3.737819902	15.39190389	0	0	0	0	0	0
otu 603	0	21.183779306	7.417705085	56.952811657	28.482197013	0.802265378	65.488853884	8.066141597	40.446758694	74.572667926	2.466631575	0.922483184	53.603178595	66.63550257	70.63300122	0	0	0	18.87045173	0	3.358520331	28.197548566	0	0	0	168.445814299	107.502615626	37.054228114	0	20.15603508	1.639301139	0	0	2.628596526
otu 604	0	12.66752562	0	0	0	0	0	0	4.440630501	1962.492391823	20.70672296	0	57.839292954	0	0	0	0	0	1.418589916	0	0	0	0	0	0	9.680104127	147.444387239	267.41189382	40.85003067	0	0	5.239427264	0	0
otu 605	0	0	0	8.568370454	0	0	0	0	0	0	0	0	76.14155015	0	0	0	0	0	0	0	0	0	0	0	0	0	0	0	0	0	0	0	0	0
otu 606	0	0	0	0	1.509149484	0	0	0	0	21.547715038	0	0	9.154211569	0	0	3.061004216	1.769327396	1.580960483	0	2.52883701	0	0	1.805461913	0	0	206.80592792	46.892979101	35.68545313	9.786584519	0	0	0	0	0
otu 607	226.53922948	7.280340778	0	21.684540699	0	0	32.57640428	0	3.256615883	119.809886281	26.97120099	1.310733682	57.80014097	17.32763728	0	4.849456117	63.75002453	10.684690848	143.727464567	34.306591126	64.852147292	0	0	0	10.473862735	504.82246069	202.297502357	324.363379624	0	22.186279825	0	3.164568477	0	0
otu 608	4.081143168	0	7.957174546	11.97488369	0	36.57600791	11.35238331	0	3.040477731	75.29142276	2.709557412	44.23726177	2.250094642	23.985381374	4.238339255	4.170063714	0	3.377506486	0	4.96188474	2.251735222	0	10.62760535	0	5.938970371	0	9.85425247	0	0	5.605705804	0	2.460943109	0	0
otu 609	2306.413435634	2894.147939249	7427.660741171	3385.664388963	2595.156985466	4883.899645761	2611.409887352	4271.241210828	3320.243838177	6090.947499511	4297.282247789	2667.214593844	3803.900317515	20094.386062999	1194.810265282	4482.323568475	3042.63757744	6471.796135589	4279.797903861	5024.771234804	4996.111945701	3328.63793828	4241.006387409	1540.778546731	4191.836142026	5605.604610475	5996.14598605	2909.360144321	3989.939256931	4605.188797071	7720.230635653	2511.60579177	1626.807726571	1470.839130955
otu 610	0	0	0	0	0	0	8.418621331	0	0	61.01186328	77.90751681	0	0	0	0	73.6880771	0	0	1.819210216	19.79301275	0	0	0	0	0	0	17.65739357	11.15913032	0	0	0	0	0	0
otu 611	0	0	0	0	6.013380253	5.461575842	0	0	0	0	34.306482017	0	0	0	0	0	0	0	4.534031615	0	0	0	0	0	0	0	17.51024862	0	0	0	0	0	0	0
otu 612	2.437605874	1.485697449	7.919793715	24.035110272	0	0	33.823383957	17.761408628	26.78787185	4.935181829	27.29773922	903.844887973	62.255237607	15.53637092	13.741670792	27.578758494	249.970445982	11.5421711	464.884206001	111.034825262	8.846375418	4.800389637	35.626875794	0	0	81.006976848	105.667891416	0	0	4.391136213	43.738937655	0	69.765281767	2.994141926
otu 613	11.360569962	2.756964339	16.049334389	17.787566501	0	0	22.70476662	0	9.172224369	29.659358968	0.900910777	124.522937389	145.071912913	3.406287671	6.646486558	0	196.367000667	0	39.871222329	56.092617778	5.102644622	2.233296159	0	0	67.13935465	90.5895286	92.558352119	23.27022437	1.109356154	0	9.770370985	0	0	9.306734592
otu 614	0	0	0	0	7.664112087	0	0	0	8.032936294	74.02772744	0	0	0	0	0	0	0	0	0	0	1.942673525	6.276583977	0	0	0	64.73110088	217.65427321	0	0	0	0	6.369499811	0	0
otu 615	2.935754214	70.659894702	277.45819309	59.334948415	80.606009536	8.51231984	99.233251397	70.15509475	73.311242303	123.802243977	50.77553398	48.968129703	124.356138888	65.2677755	34.511846491	83.542515367	20.990836488	99.146134436	48.42576587	28.441544554	41.43758208	81.014113863	50.80488745	17.16736731	83.74433697	60.437130644	123.598235368	45.20154054	46.999004327	124.58237902	54.582570572	103.684024251	0	12.377876363
otu 616	0	6.602659686	6.106668837	13.792874068	2.602208855	0	40.65737279	0	12.444746061	73.576223562	37.568091189	3.932201046	12.2570945	7.586731632	54.40844811	16.401542642	0	5.629177477	73.568399592	11.57773106	36.830707887	7.444320531	2.361690078	0	0	57.029219786	502.590379638	0	19.91773082	16.30042988	8.792615198	0	0	0.783268662
otu 617	0	0.403356774	8.2283079	27.556796945	26.17431137	5.368610973	2.790443848	1.099081649	0.739121658	4.056313832	211.163897754	322.755027699	81.043627588	0	2.450659848	185.65451333	76.408670293	154.26730817	2.691434292	234.84203333	59.16962037	13.15503217	0	13.29382351	64.83312421	39.669177391	26.984760595	8.770460559	0	0	0	0	1.931094247	0
otu 618	0	0	0	0	0	0	0	0	0	2.667665854	0	0	0	11.59979045	0	10.36880707	62.87820468	2.6776628	0	0	0	0	0	0	0	73.50157204	32.22606889	0	10.58052596	0	0	0	0	0
otu 619	32.218797775	412.09673356	2321.926523908	5261.45253236	18.754119642	294.303913715	578.743185914	111.797967294	2472.901617154	1715.90192205	1065.112471133	2247.527097679	85.437319428	55.588180967	692.413142902	477.34790425	28478.232165827	173.664628034	2718.69549229	7733.580473745	472.028839226	44.650268446	71.219533926	128.729260115	351.797984471	223.926012366	520.496243092	623.122310506	51.460491912	435.140325314	3122.653049832	83.414906695	34.890759463	1371.420933382
otu 620	67.10585583	0	0	0	0	0	0	0	4.888665775	183.98718935	76.9049817	0	0	0	0	0	0	0	0	65.04826981	1.017907703	21.969998001	1.618043721	6.231873196	0	75.45759217	0	0	0	0	0	122.80471238	0	0
otu 621	8.735852403	5.622380348	7.604846811	26.423039168	54.656664719	0	9.393079584	0	1.20886464	26.612999362	2.940114632	67.283836041	24.22801401	29.819457908	1.321289497	15.607797217	72.241121619	53.163714268	73.52774696	34.826764602	4.826263608	2.400793371	0	0	71.64207275	232.090756681	218.010149641	0	28.46640135	17.807333727	3.278602277	11.309926653	0	2.802780634
otu 622	8.523537356	15.224491587	27.191574789	103.838926265	3.593183672	3.379314108	18.580477068	0	13.449043169	205.308573026	341.100192651	60.296988169	122.33850344	89.11273699	19.152149617	134.950024102	597.151899304	45.28403953	89.740840067	152.150811791	157.960481598	29.514026769	24.40318608	0	106.158885193	135.34702461	80.732759333	10.292447585	41.45076641	56.464289446	52.881787698	13.264974202	5.465122935	26.99141017
otu 623	0	6.428498579	0	7.804893377	0	0	0	0	0	1.423610143	1.719526819	0	0	0	0	0	0	32.38480795	0	1.585880837	0	0	0	0	0	42.213205056	0	0	0	8.866717353	28.10230523	0	0	0
otu 624	0	0	0	0	0	0	0	0	0	0	0	0	0	28.68110478	0	0	0	0	0	0	0	0	4.464101532	0	0	0.78549771	0	0	0	0	0	0	0	0
otu 625	0	0	0	0	0	0	0	0	0	192.897684032	0	0	23.28847954	0	0	0	0	0	0	0	0	0	0	0	0	0	0	0	0	0	0	0	0	0
otu 626	0	0	0	6.476761753	12.017032777	0	0	0	0	335.52320114	0	0	173.12673486	0	0	0	0	0	0	0	0	7.03529193	0	0	0	20.395686064	66.69620499	0	16.406105753	0	0	0	0	0
otu 627	0	0	0	0	0	0	0	0	0	0	0	46.50784689	0	0	0	0	0	0	0	0	6.575863921	0	0	0	0	0	0	0	0	0	0	0	0	0
otu 628	0	0	0	2.106811088	0	0	0	0	0	13.8801989	0	0	0	0	0	0	0	0	0	0	1.548067965	0	4.870985786	0	0	18.227818716	26.912718151	0	0	0	0	0	0	0
otu 629	0	0	0	0	0	0	0	0	0	0	0	0	0	0	0	0	0	0	0	0	0	0	0	0	0	0	45.52664641	0	0	0	0	0	0	0
otu 630	1.097170872	1.089309739	0	0.729445794	0	0	0	0	0.817399308	28.54803358	0	0.792847054	0	0	0	0	0	0	12.80486865	0	0	0.977919907	0	0	3.755703259	4.692188966	52.935133031	0	0.896974324	0	0	0	0	0
otu 631	0	13.899594063	0	17.277208652	12.42170709	0	0	0	0	134.721860973	84.76908166	3.299050031	22.114987671	25.61142833	0	12.80174221	2.558719619	12.499495103	108.2275908	47.176951901	27.70779273	1.017285327	6.934962814	28.71988058	0	25.1647291	156.266227483	74.24871152	49.048951218	115.2673256	23.36004123	0.688229852	0	7.885789579
otu 632	0	0	0	0	0	0	0	0	0	0	0	0	2.805840909	0	0	0	0	0	0	0	0	0	0	0	2.638126323	22.80072719	13.95666659	1.915730527	0	0	0	0	0	0
otu 633	2.226078092	0	13.02083107	0	0	0	0	0	0	0	0	11.26039391	0	0	0	0	0	0	0	0	0	0	0	0	0	0	0	0	0	0	0	0	0	0
otu 634	0	0	0	3.477261019	0	0	0	0	0	13.842160484	0	0	13.56610459	18.26349985	0	0	0	3.794305159	0	0	0	0	0	0	0	26.60998837	57.514555229	0	20.61514181	0	0	0	0	0
otu 635	2.820475907	0	0	11.179525111	0	4.460763515	0	0	6.303817704	13.727853622	1.872573709	0	11.08975216	3.406287671	0	0	39.18458056	0	0	93.927575068	4.668519098	5.919300428	1.461295736	0	0	45.44814089	63.853024992	0	10.182113299	9.65590162	3.03828588	6.803025976	0	0
otu 636	0	0	0	0	6.066746731	0	0	0	0	44.49103619	1.039713891	0	4.061944106	0	0	0	0	9.41896175	0	29.68136491	3.591891834	0	0	0	0	34.4431612	0	0	0	0	0	0	0	0
otu 637	43.31993731	57.373994391	0	143.476365447	148.294297503	0	151.329428919	0	31.471710184	597.979612408	220.701039879	42.694858942	160.659582591	32.22439258	0	97.72870066	13.85973127	145.164016973	486.692962578	13.573427679	0	54.872436413	6.163100646	0	287.4696564	945.954601848	1275.721791785	39.113466407	219.605332622	79.349055538	0	13.040552819	0	5.019403986
otu 638	1319.986010925	317.976151153	252.902547735	403.013474247	513.850416282	152.544907216	131.403061975	95.19883927	425.279047423	806.94247193	319.638863653	423.059630605	799.490709588	204.105907674	29.432785575	589.837090331	102.317377644	440.64740084	328.441573515	281.74373319	1047.290847256	1721.993836004	6240.54069448	1062.739432258	441.697566922	1692.71857793	3327.644349137	493.430082589	261.130664623	1759.263823591	495.548296466	318.746565051	12.753718737	488.723832872
otu 639	515.272982024	1635.560489407	46.666989561	232.897795798	1090.427399895	2.730787921	49.000214252	757.614365674	4673.770808756	3723.03239373	470.794854774	194.765234975	1074.532698078	373.986494387	0	276.306152667	161.345177441	763.827660283	545.348648492	603.861606983	1295.944960428	1471.83741763	146.565399543	0	2033.295162173	1377.252646369	1224.632719087	132.192351731	182.240580162	407.487332308	64.597679404	617.931485269	0	1113.252346902
otu 640	0	2.057119545	0	2.755060654	0	0	0	0	0	0	0	0	0	0	0	0	0	0	0	0	0	0	0	0	0	14.858782544	20.01171271	0	0	0	0	0	0	0
otu 641	4110.134530954	949.359654909	285.227025703	1388.080960231	1287.292875943	306.982799267	203.684945795	5.829659118	686.01542992	3332.1278048	481.099623168	1560.784742084	4243.643376387	568.967299362	30.859094746	1515.938387634	341.241545409	1139.795568894	986.954159779	545.064273231	1460.215583858	661.270100977	32816.320949922	4858.939876345	1578.287211944	3918.137563097	4834.369501106	2245.72306326	3171.851440628	9504.040986788	1570.052277106	1057.666130223	89.89813235	189.931427763
otu 642	124828.248801512	32363.067546004	64322.677553345	44004.10227713	7155.850275421	4272.364469379	8053.500647657	90919.025870342	25599.017880914	67491.840229928	155578.59329424	44380.769015603	6002.788431354	16417.030122163	10385.226653348	47622.704976576	8417.622131999	22289.413274015	4952.052494667	86772.550605687	96086.023464489	22004.253501607	68235.213317769	369.432612045	3759.794361444	80736.049756789	123298.661856099	44699.96363584	17229.506112938	41826.758153621	64451.537399841	89272.794228343	94.887983133	4390.740016576
otu 643	1577.192559853	1666.823789435	1153.749314687	8315.660332727	4964.774974089	654.583948028	5702.44534175	702.762544255	3493.542818581	11692.310649828	5126.839833245	3380.267934962	10448.079026708	3870.243819019	424.969117819	4035.404272666	862.436178499	4512.334023521	1369.860627332	2510.465763815	3405.751756325	2099.28474979	2720.059035081	997.506536762	1417.962658997	94034.283192939	45806.064732539	14377.761565225	26289.323129082	7810.009271612	2656.781844832	1773.32585102	126.755209376	1661.1618645
otu 644	1.8512402	1.012975534	0	1.23078311	0	40.01401957	0	0	8.294177314	389.657252804	0	12.85384587	87.511908937	46.10847868	0	22.077522634	6.858423722	10.887563145	199.8505573	9.786129241	39.041499601	10.075847423	89.97158078	0	17.73125289	61.987395659	135.828534727	13.52621857	7.673887154	10.47884778	0	0	127.95984126	0
otu 645	0	0	0	0	0	0	0	0	0	0	0	0	1.127771406	0	0	0	0	4.692956381	0	0	76.624746866	21.484116771	0	0	9.731136148	31.87637194	0	0	0	0	0	0	0	0
otu 646	0	0	0	18.75639797	8.772637027	0	0	0	4.003422049	19.94529444	53.51544814	0	0	0	0	0	0	0	0	0	0	0	0	0	0	0	0	0	0	0	0	0	0	0
otu 647	0	3.177630528	0	119.393904134	0	19.11551545	0	0	0	89.583295029	2.200994329	0	567.885385327	12.224815442	0	94.683083901	5.974368922	2.102975737	0	14.021465297	20.890268398	2.264899407	0	0	657.21256658	178.909991918	795.592407758	974.2779165	682.674269822	0	0	53.783639592	0	113.3329502
otu 648	722429.582006845	730802.122404058	1402710.71482535	943269.46237383	521282.463384411	754538.112468196	1563588.24414797	1350082.50210938	578885.102080998	1533625.98446753	1697792.85109747	1382688.26852193	725245.187801114	699007.37303502	1648504.38620385	1726515.82850564	923797.031301261	1433729.50959654	965966.070905649	1166889.58855076	1325166.22720232	719973.742080592	1273681.13221122	792686.412999093	1899293.73587447	2511652.47374063	2341178.57099514	762862.886800612	703635.754048799	1512974.76145087	1905911.42516897	1383593.06855786	509443.562803856	560560.186023225
otu 649	0	5.077700144	0	4.361312612	3.428681723	0	13.87513516	0	0	13.842182211	6.61894993	80.02461384	238.24045047	55.20712566	0	0	46.607556451	335.9820143	16.841935483	12.12905159	82.56362479	0	0	0	0	6.094880376	0	3.106950437	55.797559689	0	5.369685053	0	0	0
otu 650	10.251062997	189.035550092	0	27.626977894	38.020739035	0	26.135641864	0	18.992197888	634.561438879	94.829681378	17.699868141	261.742147448	0	0	141.243921284	11.360444572	5.972919273	71.090613187	41.864984493	97.904944981	35.736210213	2.349822289	0	97.449166429	738.644596014	872.562894834	117.95548123	280.337129043	41.665490207	32.07758107	6.651991519	0	4.708954373
otu 651	1.232748051	2.447831038	0	35.95678189	1.538857151	0	2.083403669	0	39.856586826	66.547581886	9.866444482	56.513219991	72.10487745	0	0	155.080705042	0	6.874053039	32.390426094	277.83723424	10.007420123	0	1.569176629	0	14.122364315	528.657601211	681.649231773	14.62452214	56.392707839	15.551200505	0	0	0	0
otu 652	37.61521443	242.112147551	0	511.311283242	513.303796121	18.282958157	91.342956189	665.090345703	74.590087524	2131.977096405	880.065641317	109.187860646	407.876887935	175.867082469	11.82583216	344.076262488	78.878606733	130.290641825	532.914789123	488.008160512	374.241650867	263.696063499	338.048866014	11.225001099	112.096665071	2386.557776676	3367.936125594	46.298338067	457.042743808	427.032905518	677.124253931	304.131237416	10.38712806	18.471012194
otu 653	0	0	0	0	0	0	0	0	0	8.002997561	0	0	3.741121212	25.24660274	0	0	0	8.032988399	20.97594697	0	0	0	0	0	0	125.45515345	9.707174075	0	0	0	0	0	0	0
otu 654	0	0	0	0	0	0	0	0	0	0	0	0	0	0	0	0	0	2.71848083	0	0	0	0	0	0	0	32.04948333	17.84581088	0	0	0	0	0	0	0
otu 655	0	0	0	0	18.69376905	0	0	0	0	26.60706725	0	0	0	0	0	0	0	0	0	0	0	0	0	0	0	0	0	0	0	0	0	0	0	0
otu 656	0	1.157686324	2.273478442	1.550467035	0	0	0	0	0	2.56373082	0	0	0	0	5.696988479	0	0	0	1.701079682	31.1889898	0	0	0	0	0	0	0	0	0	0	5.024351542	0	0	0
otu 657	0	0	0	0	0	0	0	0	0	84.86105341	0	0	0	0	0	0	0	0	0	0	0	0	0	0	117.64416453	0	0	0	0	0	0	0	0	0
otu 658	0	0	0	0	0	0	0	0	0	0	0	0	0	0	0	0	0	0	0	0	0	0	0	0	0	0	18.5234999	0	0	0	0	0	0	0
otu 659	0	1.392841359	0	1.865405651	0	0	0	0	0	1.542244322	0	0	0	0	0	0	0	0	0	3.411295759	0	0	0	0	0	0	11.8558975	0	0	0	0	0	0	0
otu 660	0	0	0	0	0	0	0	0	0	0.652226673	0	0	1.025924209	0	0	17.11195749	0	0	0	0	0	19.65561824	0	0	98.83676352	0	88.81850464	0	0	0	0	11.44826398	0	0
otu 661	0	0	0	1.31675693	0	0	0	0	0	0	66.14289463	0	0	0	0	3.173541136	0	0	1.444666936	0	0	0	0	0	11.29932782	0	44.23544951	0	3.238341126	0	0	0	0	0
otu 662	0	0	0	0	0	0	0	0	0	0	0	0	165.2730806	0	0	0	0	0	0	0	0	69.18030008	0	0	0	0	0	0	0	0	0	0	0	0
otu 663	0	0	0	4.180831342	0	0	0	0	0	0	0	0	0	11.69006119	0	0	0	1.734750413	0	0	0	1.86832169	0	0	0	33.20754318	41.75595696	0	15.42307213	0	0	0	0	0
otu 664	0	0	0	4.263784345	0	0	7.708408421	0	0	0	0	1.602007834	15.3339783	0	0	0	0	0	0	0	0	0	0	0	2.529561454	26.982543335	29.669614998	0	19.93645401	0	0	0	0	0
otu 665	0	0.846283357	1.517842543	8.346360846	0	0	9.655377558	1.37544033	4.137557324	103.10043065	6.987690916	1.172553927	30.015748279	0	0	168.183011205	1.569026182	0	16.20409924	53.55090701	0	0	0	0	7.10616686	353.953413982	304.148737576	1.403664191	10.861123024	9.658284355	0	0	0	3.197674125
otu 666	0	0	0	1.035138396	0	0	0	0	0	1.767826327	2.709557412	0	0	0	0	0	0	0	4.691933213	1.955130704	0	0	0	0	18.34875921	61.952782098	109.2280408	46.63517149	10.51735864	0	0	0	0	0
otu 667	0	0	0	0	0	0	0	0	0	0	0	0	0	0	0	0	0	0	0	27.87101216	0	3.665333391	0	0	0	13.94591273	22.34132049	0	0	0	0	0	0	0
otu 668	0	0	0	2.15757762	0	0	0	0	0	0	0	0	16.06102037	12.92747731	0	5.605215512	0	0	0	0	0	0	0	0	47.89741039	9.913359648	84.71943389	0	7.959296262	0	0	2.109379808	0	0
otu 669	0	0	0	21.515117273	1.097948642	0	0	0	0	6.081608965	0	0	21.91856898	33.476322343	0	0	0	0	0	0	0	3.58205648	0	0	0	61.25068766	139.442151731	0	23.315948245	0	0	0.912484523	0	0
otu 670	0	0	0	55.257041287	8.345972593	0	0	0	0	62.1727533	1.453908855	0	0	0	0	0	0	1.586586677	0	0	0	0	0	0	0	121.52400473	381.24904713	16.33043462	27.903960737	0	0	0	0	0
otu 671	0	0	0	0	0	0	0	0	0	0	0	0	0	0	0	0	0	0	0	0	0	0	0	0	0	0	0	17.85460851	0	0	0	0	0	0
otu 672	0	0	0	0	0	0	0	0	0	0	0	0	0	0	0	0	0	0	0	0	0	0	0	0	0	0	89.57338473	0	0	0	0	0	0	0
otu 673	1.89686936	12.812000413	0	5.818529692	4.128905455	0	6.595574811	0	4.864764369	47.300197423	4.68638944	21.681405285	25.40561405	0	0	0	2.169349242	7.30398588	39.353639891	23.81704675	0	0	5.668056188	0	2.164378287	12.346484308	228.259907324	0	0	0	9.243577238	0	0	0
otu 674	0	0	0	3.914293825	0	0	0	0	0	0	0	0	0	0	0	0	0	0	0	0	0	0	0	0	0	14.38791433	1.776996347	0	0	0	0	0	0	0
otu 675	4.624127881	2.295498205	0	0	0	0	0	0	0	49.48016383	1.535028233	0	1.99901112	4.313489915	0	29.430820427	0	0	21.92421582	0	0	0	0	0	2.638126323	5.451387711	110.516722677	0	8.529603491	0	0	0	0	0
otu 676	2.146258559	48.10621227	0	31.001076061	16.267138511	0	34.713676342	0	4.717415034	83.030590162	8.725075325	3.749415863	19.237133572	1.916036815	0	8.023938166	0	1.558849147	75.150945815	10.642068441	284.945281429	28.164039396	8.062321301	0	128.568939469	164.72929495	684.591166186	4.899782517	14.139696399	36.256176799	0	7.688626991	0	2.187209726
otu 677	0	0	0	0	3.968220471	0	0	0	0	0	0	0	0	3.54704336	0	20.481174501	0	1.842276265	33.78298066	0	4.526330699	0	7.121035058	17.76769262	0	101.77593761	16.009181274	0	26.76587288	0	0	3.297913608	0	0
otu 678	3.346030424	1.661028204	0	0	0	0	13.96131612	0	0	0	0	0	4.394052744	0	0	8.14342631	0	13.26877548	26.84747499	0	62.49747445	0	0	0	28.99450157	17.03909337	27.61049985	0	0	0	0	9.193711991	0	0
otu 679	14.465193381	30.238988642	0	52.976735714	7.954487918	0	29.058148251	0	8.920082661	96.228346962	10.842373768	9.377341639	18.728694413	109.64485752	0	635.819061228	1.446232828	0.958776035	229.881946611	202.280294595	0	19.014904391	0	0	17.288304464	1444.482829381	823.032311233	5.928550551	10.92119698	24.040429421	0	0	0	8.060503891
otu 680	0	1.357490055	0	3.63612066	0	0	0	0	0	3.052689791	0	0	0	0	0	0	0	0	2.360056496	37.13740538	0	0	0	0	22.15075436	26.55386689	6.602849371	26.80872149	3.967697236	0	0	0	0	0
otu 681	0	0	0	2.564376265	3.054270821	0	0	0	0	13.879915561	0	0	0	5.121625854	0	0	0	2.128070912	40.32655008	83.54558906	31.528457099	1.70874973	2.827022299	0	0	21.77044937	139.6999038	0	1.874103801	22.00808126	0	3.468090644	0	0
otu 682	3.591405988	2.569758986	0	21.682707325	2.60579811	0	7.492572985	0	22.905394599	48.410089398	12.379294785	13.654568131	95.636019353	7.059083003	0	61.648329614	0	31.289931142	15.71797626	6.145483824	42.360980406	12.687986192	24.888018917	0	0	65.218499919	706.095350589	95.733388473	22.486103697	16.808308949	0	0	0	20.031597037
otu 683	0	0	0	0	0	0	0	0	0	14.37431601	0	0	0	0	0	0	0	0	0	0	0	0	0	0	0	0	0	0	0	0	0	0	0	0
otu 684	0	0	0	0	0	0	0	0	0	0	0	0	0	0	0	0	0	0	0	0	0	0	0	0	0	140.6510856	0	0	0	0	0	0	0	0
otu 685	0	0	0	0	0	0	0	0	0	0	0	0	0	0	0	0	0	0	0	0	0	0	0	0	0	0	210.5740671	0	0	0	0	0	0	0
otu 686	0	0	0	0	0	0	0	0	0	0	0	0	0	0	0	0	0	0	0	64.70775955	12.04982632	0	0	0	0	0	0	0	0	0	0	0	0	0
otu 687	0	0	0	0	0	0	0	0	0	0	0	0	0	0	0	0	0	0	0	23.39174235	1.769220531	0	0	0	0	0	7.742626941	37.7210039	0	0	0	0	0	0
otu 688	2890.353564029	7738.889934158	1141.477351943	12662.002254779	3519.730047629	1160.317399122	3181.45228699	3980.295614393	1779.738795579	57806.837398636	11041.100980478	2214.11846342	7428.177557889	4801.82854745	1177.584609106	4612.859957798	1914.807015615	5192.973860849	18694.160191035	15035.948958789	6546.849221076	3447.396152582	2866.262713002	572.014111286	6826.67785936	34409.51841218	127247.524780467	1880.41242457	9759.852202906	13570.408961257	3930.418597956	1305.981493018	869.743774638	1548.636308511
otu 689	0	0	0	0	0	0	0	0	0	0	0	0	45.44656236	0	0	0	0	0	0	0	0	0	0	0	0	0	1.288520382	0	0	0	0	0	0	0
otu 690	2568.627498317	997.458471288	8.247917462	441.184418065	50.730729775	0.837763846	1946.997171086	113.007792889	595.444567451	169.116082221	1160.082628313	2216.907577719	4787.15480819	1229.389666022	112.4790033	24.082158909	659.103156465	1039.690607296	1468.691591397	1359.158845424	1106.648131453	2886.438884249	268.725384114	515.993163482	564.442790034	80.935640739	687.669155169	280.100232788	1703.953015591	838.407225174	3051.883760661	369.159071403	986.299645326	18.634348078
otu 691	310.026275086	1866.112826264	1131.279293442	156.371286748	2013.43940503	33.70361564	240.198506376	231.933693526	464.90963909	31281.959441974	2677.423187684	7108.029160788	97.719370592	1507.308041695	990.4261424	386.062392075	20708.033903758	520.744039815	332.15343604	1505.787933801	8776.484767063	8155.339711492	332.130193337	24.873011305	368.456095218	92.205038699	760.422898421	3291.048796541	87.531565027	5775.6019318	2780.175329893	332.000509155	387.175481593	393.416979949
otu 692	0	0	0	0	0	0	0	0	0	13.38354394	0	0	5.26293323	0	0	2.424728059	0	0	0	0	0	2.697520642	0	0	0	30.50864278	5.511700534	0	0	0	52.16293061	0	0	3.485105507
otu 693	0	0	0	0	0	0	13.614324346	0	8.539214052	116.241264888	30.17431355	0	0	5.170990923	0	282.871378682	21.69349242	0	37.141981418	5.695380745	46.21013911	2.527150917	4.687866019	5.565883911	28.692119891	23.185946777	257.48035099	0	2.653098754	0	0	10.946673027	0	5.770686328
otu 694	0	0	0	5.839530733	77.776495117	0	0	0	0	12.28109764	3.887625852	0	0	0	0	24.94806904	0	0	0	0	0	0	0	0	3.340670834	14.10529458	4.645576164	0	0	0	3.153872843	0	0	0
otu 695	968.46763432	781.950528428	1394.312367413	2015.344301457	795.36554703	1498.117980687	543.201967655	924.414703608	366.834872039	3211.944688545	1196.239700563	1443.062748869	1304.413481268	925.83951986	3913.379096018	776.612656489	1574.470746479	6260.103742994	830.352248859	1797.164947392	1941.96979774	1308.345606924	1148.282186637	541.447577568	1441.436221044	3359.020016331	3585.61601276	557.240037845	678.300290919	935.389472919	1151.068963649	863.060605124	997.491664192	595.601340719
otu 696	149.617092442	213.068764012	1429.876990052	5352.960828051	209.056561374	786.350337023	1111.320560024	1287.561567563	130.724292697	2015.094714936	191.109425446	2404.844725077	628.938752096	138.326467617	598.844749871	306.126678168	1405.081544492	12243.732570161	1471.697116963	1524.286408627	1702.749462397	1264.4526574	272.13988697	1378.650617462	2013.610449713	653.562593809	14742.094005907	418.135678839	167.699030376	679.607510218	317.955036578	485.101936645	5581.508661214	1317.224511241
otu 697	0	0	0	0	0	0	0	0	0	0	4.67531475	0	0	0	0	0	28.70673107	0	57.589257323	102.7402017	0	0	0	0	0	0	262.47157559	5.834839384	0	0	4.769692628	0	0	0
otu 698	547.520532785	872.104379587	362.757306105	749.600293293	644.560545667	2497.575583611	659.598452073	850.064158459	429.359124055	2665.289797248	683.798655283	312.099866349	342.495302731	309.903996247	306.883831754	1013.076885806	457.581123244	879.51641976	824.66506355	1015.364348264	412.508937428	582.726638782	1733.093097433	87.329191555	1475.77160099	522.263603477	848.703203806	461.167272534	358.458916794	605.612368499	891.157623964	1031.186892397	245.660712374	378.111192929
otu 699	0	0	0	0	10.56404639	0	2.448553263	0	0	40.09541994	16.36360163	0	0	5.799895224	0	0	1.253644035	6.024741299	16.14860575	8.561683473	0	6.276583977	37.91470017	0	0	180.609469061	40.847326533	2.917419692	8.257380372	0	0	0	0	0
otu 700	150.478897508	125.464177936	91.059788931	99.528253126	226.736037114	68.97554189	283.513149445	143.546634	280.600443443	1093.191804125	182.307117008	78.344330814	329.078002573	312.80662253	65.111980443	140.45271932	86.633740574	378.92275145	233.886326667	207.108036946	448.584345192	208.91541744	88.851619778	502.582911955	199.50300351	558.557778827	1577.11153545	232.59687076	140.497486604	378.38518837	666.236407064	160.054757834	32.380362907	218.619125407
otu 701	56.81716504	123.583476015	318.9490569	134.167378473	41.893189052	29.312012221	32.635488086	129.429671962	98.79552908	34.931808754	155.608446195	115.37464039	21.83294957	46.316505318	17.812066943	33.71887456	232.017234774	38.90434778	74.501739562	234.174603041	106.031827441	171.861474021	34.886083826	11.208170769	51.60834621	10.354140623	112.26533679	56.895636497	131.84106975	81.01716839	570.962011252	38.875999554	165.71090629	51.028980464
otu 702	0	1.703347394	0	0	9.958464113	0	0	0	0	97.79139805	0	0	0	3.155825343	0	0	0	0	0	0	18.234911	3.058335505	0	0	0	18.886357003	12.42765598	0	8.861570654	0	4.267004434	0	0	0
otu 703	0	0	0	1.658138356	0	0	0	0	0	17.525268931	2.00933471	0	46.70996176	19.511258013	0	7.017912105	0	7.514003194	0	3.032262897	13.35860896	3.903729059	0	0	14.99227886	134.185733184	67.454307548	7.523009205	20.527012915	0	0	0	0	0
otu 704	0	0	0	0	0	0	0	0	0	0	0	0	0	0	0	0	0	19.76590003	0	51.03652876	0	0	0	0	0	203.97325108	0	0	0	0	0	0	0	0
otu 705	0	0	3.634418824	0	0	0	0	0	0	0	56.92883255	0	0	13.36584851	0	44.49500974	26.245801187	34.29468124	1.359686528	0	0	0	0	2.422308267	0	11.3883578	0	0	0	0	10.343951196	32.739466223	0	10.73267786
otu 706	59.5523939	18.650320956	61.379669552	114.480179369	0	22.85073111	4.306076428	32.506460303	4.613138626	233.793193761	1.471858347	39.58616795	23.902019998	59.419776703	15.499980144	0	78.481144722	16.273726499	23.222292813	216.959194587	60.808554227	64.216197903	11.83959933	18.973888748	124.00861542	38.53863345	217.004528538	20.168991593	61.20900418	47.887489999	78.149093276	25.026851074	135.5941312	354.332080019
otu 707	0	0	0	0	0	0	0	0	0	0	12.842077663	0	0	0	0	0	0	0	0	30.22932857	0	0	0	0	0	0	0	0	2.474238164	0	0	0	0	0
otu 708	14.540093926	1.573091417	0	8.560572627	0	0	91.165646307	0	7.082524596	11.083688909	2.292702426	27.177044709	3.223318968	0	0	0	1.066133175	0	15.704558779	10.90707713	36.5372059	0	0	0	7.231569804	65.050743655	2.019815724	1.907543645	0	12.723594903	0	0	0	17.18644378
otu 709	0	33.340549053	1.280911024	69.473595502	33.584340663	0	5.702327654	0	1.454141523	94.226765876	314.36660987	28.66078859	72.619481144	43.243251245	0	71.75885797	47.358481378	16.933690899	167.310893964	30.654761469	87.105106082	7.75310746	9.859042475	0	26.40195463	2558.970235299	470.373049454	23.196216249	152.940082442	244.75594461	20.442830338	0	0	0
otu 710	0	0	0	4.476973562	0	0	0	0	0	7.439972607	1.117692432	0	0	0	0	0	12.57857964	2.786442851	0	3.302363625	56.69050905	0	0	0	0	0	28.52546768	8.369347741	0	1.549812781	333.6797468	0	0	0
otu 711	105.591726375	589.81637152	41.59027263	32.313647676	734.257147324	4.651903374	15.740226426	43.036119799	139.360056069	430.802344414	836.843459977	90.84420207	133.104053782	523.567947953	220.371801348	123.875532666	5437.54840381	104.90444783	20.029045582	464.229369759	1945.034707377	353.377860095	123.278840039	4.636073437	53.28567601	12.34213276	56.965690541	466.006081755	4.374977415	528.578819244	485.575904926	43.987640874	153.824124966	104.505955698
otu 712	84.150171549	33.105310141	0	3542.592215012	99.59265721	0	88.14791747	0	9.977435739	120.733845807	44.213662114	16.478927202	53.84394494	30.990522366	0	243.190189054	65.932675598	17.816696933	0	428.4760886	245.36101744	35.188088059	46.258722305	0	0	2.050613958	14.346632273	0	139.006488207	258.855366848	0	0	0	818.526883587
otu 713	79.300921036	624.275083258	112.342313309	296.753827957	316.420166193	16.301587633	85.169436544	55.330456689	109.04680739	400.64825467	227.24517576	104.652863008	737.851000239	545.9792525	226.957681413	318.064615798	296.903261457	260.409651916	190.973454153	376.341293384	429.418876873	72.235521401	158.100699513	57.14670115	295.510806824	2528.11057168	659.8004087	96.438013706	646.036888084	1160.516722457	323.281133479	846.870775347	52.90015935	82.733094351
otu 714	96.126909224	259.837732146	646.513575516	98.309411794	35.460737598	24.747841372	129.102176115	143.633929043	42.619300866	100.51488458	334.906789851	409.849236482	159.396592127	93.994595512	601.823281057	65.555001937	548.204123207	113.952072422	125.148178438	302.12725981	288.152245799	216.676754745	15.987653304	69.990203164	117.16433475	164.981279271	348.461746719	136.089571365	104.529941571	83.80153505	39.48743653	69.437930811	48.914327326	29.950406287
otu 715	0	1.69614508	0	0	0	0	0	0	0	11.26849128	0	39.3661925	0	0	0	0	0	0	0	0	0	0	0	0	0	0	0	0	8.379977882	0	0	0	0	0
otu 716	0	137.141303	428.6672749	0	12.389754299	0	0	0.518412151	0	0	97.82197016	645.4859256	0	0	0	0	0	80.73122048	36.94396131	0	37.475279952	3.138291989	0	0	0	17.00269212	0	1.944946461	2.897463113	0	0	5.552897271	0	0
otu 717	78.384744016	244.263011656	320.529172787	175.514450402	183.793351273	12.348393411	304.032710775	395.05990548	189.01504823	471.282859017	306.177239169	373.681044833	142.841997846	233.899174036	38.579446014	167.07675814	488.149970104	344.030663852	275.268935306	388.592259287	374.683914777	198.761490229	226.427099766	63.57857552	336.633717355	166.179745188	347.177476597	368.014575839	180.039325346	343.77762595	459.213972164	165.949499044	154.752689842	82.784656026
otu 718	3423.144302059	896.223934652	2042.459786372	759.094624447	1312.734843895	1165.86696925	2239.974389006	1497.409736208	2708.591060978	2733.171861163	887.6056149	1119.436799766	5812.637343016	19351.116302657	6647.240801135	2448.049508568	635.83199997	6371.615743787	3546.889218653	1332.784168634	2192.458121644	439.180100398	890.317134225	440.064958615	4219.624422156	9349.221707845	4412.685940462	1661.491155624	1904.500078154	2410.773409417	2259.058410071	1693.477502477	204.773544946	556.420841166
otu 719	0	0	0	0	0	0	0	0	0	0	1.55843825	0	0	0	0	56.41850908	0	10.61502038	0	0	0	0	2.037536538	0	0	0	0	0	0	0	0	0	0	0
otu 720	32.98229989	16.3729923	21.43565388	14.61868918	103.7001288	0	38.22741319	15.37779716	16.38134941	18.12923937	58.39372708	7.944651094	85.54951669	52.55415264	8.952410466	88.08195805	10.18265971	42.46008154	32.07750258	0	29.709118794	39.19662647	9.543155826	0	175.6238381	6.716806945	13.27307476	45.5474707	143.8087814	56.4574656	272.39163	46.40635577	0	75.96107513
otu 721	0	1.944913025	7.638887564	5.596216953	0	0	0	0	7.014676365	39.9445802	0	26.25695537	0	1.258628289	121.2319148	0	0	80.830783411	0	0	6.484997438	3.492063085	0	0	0	0	26.359131986	0	0	2.704218782	4.220455295	0	0	9.023254985
otu 722	76.15284948	78.40748843	22.037282686	33.75309911	60.268573409	0	9.807032703	8.720723769	12.60763541	50.858364569	18.72573709	28.281759648	7.315752736	7.193166144	0	0	14.957852763	8.05406676	55.685743222	534.37295968	218.103507175	92.55929129	24.48244165	0	57.016832923	18.737261402	10.86285821	9.347962573	28.863308505	21.48665844	34.78980648	25.155968204	1.972084455	4.87184906
otu 723	11.62685392	81.116636493	8.154672763	30.745205308	21.914303125	0	7.664333954	53.819072245	0.758682534	121.642424812	180.815364599	28.931096637	15.053748678	23.72783222	5.222239439	7.223457647	78.518564996	838.02285241	35.577648434	16.684057667	12.84552611	2.00903211	29.58117887	0	115.85569922	114.48339401	390.49236987	0	40.455907327	53.073894734	443.379158448	3.961518175	0	9.929004137
otu 724	0	16.049918622	0	30.623222591	15.966958966	1.279288035	0	19.642529004	0	193.801106416	14.054146009	48.847550654	103.180436437	0	19.07252665	83.298783264	7.059285877	47.885121204	0	10.273593081	39.18880521	0	11.30687333	0	168.320562117	379.066484175	390.135922441	86.689748538	71.122820941	40.803316901	0	15.771255923	0	5.441655967
otu 725	0	1.736529486	0.951401304	11.522838745	0	0	6.861330573	7.675844423	5.145423852	77.544142673	23.821763853	16.77965102	23.013371988	17.39968567	0	10.633662472	28.78559572	0	20.313459333	382.414513329	42.203497013	1.315503217	1.682067034	0	268.533438599	174.390640593	220.212550118	4.161440769	10.511543216	4.587754252	6.377061572	36.20992822	0	1.115735216
otu 726	0	83.27725177	0	0	0	2.491245121	1.643108111	0	0	7.875290153	4.7060734	3.816548075	13.434736909	193.889479834	0	8.462776361	15.318650352	11.73239095	5.170386929	68.94408271	96.597303906	14.741713688	0	0	0	10.1046701	385.139610065	31.487659548	1.931642075	0	7.635692146	3.821699887	0	0
otu 727	25.907439219	131.607051265	117.097778442	141.382089079	37.137884708	7.150663517	653.428459612	91.974730325	87.45721976	71.497853106	283.745776791	176.81923315	165.127320349	76.870340959	77.500657184	153.893117132	10581.374309672	116.431170908	288.07769513	393.984908899	116.638415185	106.415787408	31.075414438	285.256432819	31.065686341	273.568652113	441.967885058	442.318233376	51.776242816	11.91149268	130.71097243	139.608333683	114.298550587	142.255387461
otu 728	0	0	0	0	0	0	0	0	0	2.169310694	0	0	0	18.86559326	0	0	0	0	0	0	0	0	0	0	0	15.67254954	32.16168114	0	4.839718606	0	0	0	0	0
otu 729	0	0	0	0	0	0	0	0	0	0	0	0	0	0	0	0	0	0	0	163.7421964	0	0	0	0	0	0	0	0	0	0	0	0	0	0
otu 730	0	23.513276689	0	22.688230636	5.092765035	2.775263294	0	35.971523319	7.158556742	20.127221966	61.17135162	37.402730606	53.990801131	68.849607902	1.428886361	45.446245544	3.042380035	4.899159375	5.193163964	74.938993113	48.806800456	12.156607158	0	11.40141839	128.86454581	335.922685527	498.7649705	2.721739103	289.004954038	0	0	10.340538274	0	17.607619446
otu 731	236.351304471	367.059664625	413.53979232	285.852215217	271.707582676	160.548461736	493.087704627	401.511197537	294.406300019	1705.014519693	316.470403129	364.150889937	406.980923733	446.060549717	270.870052862	856.284650755	215.599561773	485.899453258	261.15143415	546.262096449	998.157607419	234.197806578	162.192648339	124.999693642	192.06083011	787.802202227	1476.325707629	367.933364321	375.184946934	478.11802091	1950.204230686	339.882967562	31.378020843	213.328255417
otu 732	0	0	5.993454497	9.253233395	0	10.862864747	5.380715043	0	2.280358298	236.611811956	34.83951979	84.262436143	75.153460584	0	8.861982078	9.810692948	183.96075418	2.358893419	40.751202794	240.237153099	1.86936509	0	0	0	53.532245404	171.79495627	253.851127087	0	5.52821414	0	0	8.4597284	0	8.62232608
otu 733	1539.430554169	11249.843081531	255.826588542	619.759429416	11153.195779851	118.008053828	552.229708694	421.751818655	2379.883650154	4986.960882676	12690.054107777	1414.356194816	442.709125626	8381.718890899	4775.888206267	3012.30474041	96352.779015452	1659.728351637	265.725656266	7977.776169032	24761.24563252	4778.985092121	1533.578405943	55.752325826	318.208860631	629.792646921	1024.582350273	5897.046234845	434.732190258	9648.287570429	10169.943643071	154.006211304	139.168367636	2262.09727556
otu 734	7.516896254	87.46477778	12.79425049	199.355956699	151.169345693	12.728716388	4431.097056586	5.069889991	3.12380853	454.111931143	62220.816249507	97.694928125	140.67258792	108.17521538	0	341.410858388	152.855088443	230.515443758	792.919326605	480.864041569	316.351627225	48.159393898	480.793280077	0	679.04078934	876.239742293	1570.577536569	6.195027979	65.519466689	135.817337456	209.565976111	315.464467031	679.616986979	13.426203327
otu 735	85583.931543913	59148.586900294	45.881365429	68460.216878179	683.641424083	335.857592264	90565.930989881	13707.46651272	76058.092417864	120097.838436656	12077.015652499	83355.170484114	217885.590309916	150814.868827946	1536.914062255	49389.618661115	19748.282564879	884.823532784	401.272487639	2825.425404326	40914.769001318	91885.389120961	9614.683698783	164672.471863889	32218.848326174	423.205335324	2731.301734563	51105.745702935	2722.920166857	157998.740978632	152.84421107	59093.857855603	24801.302570274	2214.302044872
otu 736	0	0.726699839	0	16.350686057	1.062145969	0	0	0	0	8.561467608	17.7720039	0	24.585989204	32.42267515	0	4.691321679	0	1.211496892	474.74040267	12.45864538	3.715363116	3.914337018	0	2.434946397	0	82.722179711	144.9471148	19.69258292	110.221342083	5.011622852	437.1279313	183.706267617	0	0
otu 737	548.824227926	413.874538033	0	187.782162135	0	0	703.051235581	96.596879149	640.86875562	247.35652214	216.405968565	679.11737559	1948.43636316	1222.74947351	0	387.633859621	131.391672051	19.66900836	128.757154981	22.516853119	298.334307613	712.23835181	74.154883347	1284.35169228	212.983500434	0	0	377.567538496	0	1271.85375204	0	519.848348832	144.53613107	0
otu 738	0	0	0	0	0	0	6.108075803	1.127730697	9.357739752	0	18.802780121	75.126721772	439.021824036	283.93020873	0	17.37992998	2.558719619	113.0730432	205.69652394	568.75269894	14.96836939	580.09087251	35.38705349	0	0	156.756807981	701.10863532	0	0	0	0	0	49.9880538	16.18301166
otu 739	0	0	0	0	0	0	0	0	0	0	0	0	50.35346928	0	0	0	0	0	0	0	0	0	0	0	0	0	0	0	0	0	0	0	0	0
otu 740	132.75435142	205.27968063	369.107774633	28216.116597906	7.976932988	4.300945125	43330.414610552	11.944562395	253.504160434	35393.537089557	302.303600838	56.768034878	291.932904928	462.268047405	13.72784483	52.885731516	797547.588471392	220.814150651	222.126626413	42.705439365	17546.062027424	260961.722459811	108.378118881	205.540177185	57.690971608	134.376827445	150.495401029	978147.925063048	0	138.989104639	141.051211163	95.86403687	225817.639315654	40.732587274
otu 741	0	7.081272363	0	14.129025016	1.316059651	0	0	0	0	15.818188926	96.79350044	68.23473366	165.676169544	14.30640822	484.7826477	0	3.118439536	33.8430348	33.36362886	649.945573175	4.186324637	47.38127533	25.217896672	0	0	52.815136724	888.69335328	0	4.154852766	0	0	1.160849876	0	8.778520475
otu 742	40.09822219	0.470819614	0	32.23420965	6.624910448	0	0	0	0	76.01570516	39.564619243	3.299050031	202.892444506	9.443984812	0	62.57650236	0	52.297125167	69.48228815	145.96641778	67.345683451	8.002644571	0	31.785309577	1.639155822	164.976578574	53.806522639	0	17.529536703	38.88536285	129.9473007	92.88819264	0	1.103823452
otu 743	0	0	0	0	0	0	0	0	14.52825558	0	0	54.01883429	7.393168109	0	0	9.134425279	0.752564594	0	0	0.987886555	0	0	0	0	81.30733246	0	80.21313043	0	0	0	0	10.063654158	0	0
otu 744	0	0	0	0	0	0	0	0	0	10.89978809	16.33157892	0	0	0	0	0	0	0	0	83.92816098	39.33913887	0	0	0	0	0	93.988038265	0	0	0	0	0	0	0
otu 745	81.154006898	54.102803091	9.560197573	150.429348962	663.893240865	0	20.89378736	42.550867801	399.81737389	746.999578305	278.167463645	299.15346399	1239.950011546	281.938813898	134.669335807	98.309253056	91.325727007	123.729720484	197.312055969	1263.052943574	406.931765233	829.315571296	160.462203443	222.706996831	447.888752322	410.75280749	1795.73319623	131.90816251	92.661053434	20.944367395	1046.321923827	39.058312858	0	35.790595142
otu 746	31.555681161	37.527657399	13.82035579	590.738189591	41.4971332	97.15855971	326.342228123	24.228946831	57.72623392	282.676457081	41.271625304	83.11729562	20.593441378	5.167433309	3.847965902	586.74027556	6138.140619691	0	50.601360313	116.51247177	162.128777975	2092.013434989	100.455913264	0	33.960461363	24.40648833	289.206766677	7514.908603538	16.076079996	57.574185336	5.09046143	17.055173836	2050.04783085	62.57904362
otu 747	3.847934987	1.910182435	0	0	0	0	2.675918923	0	0	14.80554549	5.10945112	40.453650813	40.50170355	0	0	0	0	0	11.2271259	91.07950394	0	0	0	0	4.390595953	3.495659963	0	0	0	13.17340864	0	0	0	0
otu 748	0	0	0	0	0	0	0	0	0	0	0	0	0	0	0	0	0	9.098588901	0	0	0	0	0	0	0	0	0	0	0	0	0	0	0	0
otu 749	0	0	0	0	0	0	0	0	0	0	0	0	0	0	0	0	0	0	0	0	0	0	0	0	0	20.50203637	97.579375541	0	0	0	0	0	0	0
otu 750	0	0.639774021	0	1.713674091	0	0	0	0	0	22.747186906	0	0	6.380405354	14.37485993	0	9.948213544	0	3.199742987	0	0	0	0	0	0	143.954468302	89.44738149	133.16866681	0	5.268114751	0	0	4.449924526	0	0
otu 751	3.903702161	0	0	0	0	0	2.675918923	0	1.454141523	0	0	0	3.326925649	0	0	0	1.807791035	0	0	0	0	0	28.80235074	0	0	14.10529458	11.61394041	0	12.58326838	0	0	1.176972791	0	0
otu 752	4.321210413	0	0	0	0	0	145.07616021	0	4.057073062	9.326327867	0	8.505007774	0	0	204.06443307	0	20.760253499	0	18.5645389	0	0	0	0	0	7.12509556	15.37960469	10.54671345	1.193489874	0	0	0	0	0	0
otu 753	35.36990746	0	0	0	0	0	0	0	0	0	3.725641442	0	0	111.7688142	0	0	23.38829652	0	0	146.8539878	1.501156814	0	0	0	120.5725196	21.35534422	0	0	0	0	0	0	0	0
otu 754	0	0	0	30.65866219	1.036789699	0	1.20073285	0	0	99.53682734	0	0	38.969185678	0	0	30.4659949	0	42.79976219	154.5600999	5.211953202	14.7691453	63.411811806	0	0	0	73.603492608	0	57.7649099	0	59.66779207	0	0	0	0
otu 755	0	0	0	24.005704679	4.886887863	0	0	0	0	100.841198186	20.88534764	7.917720073	168.9401567	10.17847225	0	6.823740623	0	5.286531891	0	1.294404715	22.18127233	0	0	0	0	27.86011198	54.62683435	0	7.833457586	0	0	0	0	0
otu 756	0	109.588013006	0	40.101453118	3.570320813	0	19.2117256	0	3.536062207	121.498990401	40.2669586	10.98796502	642.381536904	0	0	22.916645	827.59824365	0	230.182654228	29.05103485	68.948037201	310.59376467	1.885542885	95.97419769	198.642821092	225.462268176	419.176766202	832.27822274	34.122445218	0	286.5443974	24.272441648	75.04034184	9.632034053
otu 757	0	0	0	13.67014828	0	0	0	0	0	24.86427487	0	0	0	0	0	0	0	3.403288978	0	0	0	0	0	0	0	0	0	0	0	0	0	0	0	0
otu 758	15.24653485	0	0	11.744939992	0	0	5.203175684	0	0	22.952399119	2.483760961	0	3.234511048	212.315439056	0	3.853585665	0	0	30.01696856	42.38033319	0	4.28713102	11.02864706	0	4.268634954	52.357539852	131.38289268	3.099758423	0	0	0	0	0	0
otu 759	10.325588739	19.213644399	0	53.712468086	15.384955336	0.628322884	22.862161392	0	19.374008473	141.18439756	5.609973925	7.869609236	89.433357349	7.035938469	0	67.538174888	11.561697929	145.496261246	149.089024855	2.600133483	111.216478271	401.805270905	11.577319608	0	130.22658235	274.361608328	2824.916824426	2.759540446	67.304896206	14.795702336	3.907828977	9.498376911	0	8.452902662
otu 760	509.548580045	311.711792502	45.92192452	294.963694174	84.359730427	1.085537545	847.288288217	94.209119509	598.076740277	732.851699191	528.849669734	499.037448106	2058.588784882	1033.485041087	394.8013016	246.365185866	314.274712896	439.051602067	771.11482581	980.671667449	606.694793632	935.855208333	228.137588752	1172.68792456	119.077009542	171.742779325	1517.66564801	412.841552887	212.18897819	843.32471675	459.69255664	607.638173956	142.667846736	53.179508377
otu 761	0	0	0	0	0	0	0	0	0	0	0	0	0	0	0	0	0	81.22671763	28.06781476	0	0	6.859409632	34.33169586	0	0	0	568.34831258	0	6.291634188	0	0	0	0	0
otu 762	0	2.398435344	0	0	0	0	0	0	0	18.58992259	28.36083	0	169.3707603	0	0	0	0	15.71210066	0	0	0	0	12.84655592	0	0	1.475890315	0	0	0	0	0	10.70915902	0	10.22552934
otu 763	0	0	1.288995316	0	0	0	2.904684854	0	0	0	38.12381481	0	0	8.505925367	15.84542613	0	1.049685117	18.13337283	779.01446369	0	0	5.394521632	6.072226742	15.453343324	0	60.102149121	0	0	85.793208398	0	209.520614232	48.050564937	0	16.840713795
otu 764	98.430750266	32.252770214	1087.320304731	209.253450724	21438.323089129	152.95966381	14366.987589313	34.998117104	5487.586925111	238.703828156	54347.802559325	221.691007567	73.656325958	8747.941545119	180.162716093	124.554374272	7407.00260285	46636.185380988	168765.384443938	182821.887868871	192.325891683	1155.324531653	16969.822364403	22718.999682308	62.831094323	22678.263142099	168833.620541281	191.80109832	48883.748608927	193.934150338	136442.877825292	60076.996502681	3173.288911872	14656.398248292
otu 765	0	2.010718353	0	8.139951931	8.816610145	0	0	0	0	79.619021958	22.35384865	0	0	0	0	0	0	0	0	0	0	0	0	0	0	0	53.02041911	0	0	0	0	0	0	0
otu 766	0	0	0	0	0	0	0	4.690793814	68.32901567	0	0	0	121.8680292	0	0	0	0	0	0	50.55128212	3.196011282	0	0	0	0	8.570925529	1.693699643	0	0	0	0	0	0	0
otu 767	40.820904826	84.19228409	227.927908667	174.155549139	102.100593948	78.924389026	59.711188349	47.77050147	60.45368105	554.189914956	496.030679634	393.864903357	1238.805453361	110.932585919	58.232550653	54.257615794	711.111124177	828.24830011	2091.431811286	1446.119838664	124.731888551	736.492327277	362.577029193	306.36324863	54.46562068	464.219852611	1433.975778839	526.78925802	181.687251749	186.085371941	272.591076152	671.208715458	70.739439634	24.877763493
otu 768	3.961109545	0	17.282551049	7.90054158	0	0	0	14.800241971	0	0	26.169910839	9.897150092	0	0	54.83351411	0	133.029594335	37.50224261	0	131.337471767	0	0	13.75337163	20.337649389	3.358925865	0	0	0	0	0	0	9.554249717	24.292089274	0
otu 769	5.765202557	2.742826061	264.835372297	136.049006241	78963.021105245	12.897283751	16971.487169528	183.94456733	18285.65394256	57.82116987	1062.085943337	39.687818038	0	195.7779738	836.244315869	100.667623082	6813.56939685	54763.966123426	1985.33963195	6996.143738879	328.583759354	13.871584171	46153.157758856	434.127565898	41.374394948	347.183889523	5541.287017824	36.515232378	519.392965747	26.987589061	1518.245502761	978.494256375	9774.949906674	221.251552841
otu 770	3095.41154586	471.229421363	75181.424366524	52643.062803964	1866.519581135	2900.247980664	26036.117034511	83900.599245132	978.800681862	171.387054272	167025.91107912	7248.588028242	865.209673558	21195.701115876	589906.360766958	29603.78801091	156159.304207699	136923.674989866	12676.704895108	52217.785679815	46970.383181229	1089.112721407	24533.468934354	61478.758914721	27868.67664276	598.917785553	617.100271808	3128.150413103	633.77596441	5742.304917258	589.871800599	23217.420300108	113244.487574024	4980.420524034
otu 771	0	6.79895443	0	0	0	3.736867681	0	6.261873082	0	0	0	9.897150092	10.075747171	0	0	0	0	34.83053564	0	16.65174879	8.597534482	0	0	0	0	0	25.67292091	0	0	0	0	0	0	0
otu 772	0	6.88227495	0	0	0	0	0	0	0	0	0	0	0	0	0	0	0	0	0	0	18.57681558	101.5041315	0	0	0	0	0	0	0	0	0	0	0	0
otu 773	0	7.533113828	0	2.522238627	1.376301818	0	0	0	1.41317979	4.170576194	0	0	8.200168853	0	0	0	0	105.1784062	17.98712073	0	48.03701806	0	0	0	12.41784714	0	6.870218271	0	0	3.246966918	0	0	0	0
otu 774	0	0	0	0	0	0	0	0	0	0	0	0	0	0	0	0	0	0	0	0	0	0	0	0	0	235.3410261	0	0	0	0	0	0	0	0
otu 775	0	0	5.359275033	3.255980773	1.070875935	0.392810434	0	0	0	27.05880362	13.32900292	4.835874579	46.57695909	7.803495392	0	15.48346527	266.171408283	0	0	63.852054898	0.411105186	4.365078857	0	0	0.850184555	43.22651307	24.024520245	2.772454738	3.619844327	0	3.604426106	2.466968459	0	2.145051107
otu 776	0	0	0	0	0	0	0	0	0	16.00599512	33.88372848	0	0	0	0	0	0	0	0	27.29036607	5.06454023	0	0	0	0	56.67027846	0	0	0	0	0	0	0	0
otu 777	0	22.57488332	0	0	7.614345125	0	2.064069693	0	8.36131376	358.41631538	0	0	0	0	0	0	83.88940879	0	0	0	7.720235045	0	0	0	0	0	35.00312596	0	0	0	0	0	0	0
otu 778	0	0	0	0	0	0	0	55.59606942	0	50.78092796	0	0	56.5888288	0	0	0	0	0	0	0	27.97449875	0	0	0	0	0	0	25.02982502	0	0	5.423482272	0	0	0
otu 779	0	0	0	0	0	0	0	0	0	0	11.53747027	0	0	0	0	0	0	0	10.86496055	0	0	0	0	0	0	0	0	0	0	0	0	0	0	0
otu 780	0	0	0	1.598919129	0	0	0	0	0	3.084488643	0	0	2.079328531	0	0	3.853585665	0	0	0	46.05249275	10.57336539	0	1.217746447	0	0	2.938603039	27.58310848	0	7.864542735	0	0	0	0	0
otu 781	0	0	0	4.449036169	0	0	0	0	0	101.646117393	326.53820216	17.994855448	0	70.30508981	0	98.582895699	5.488960087	8.877317743	0	83.766382023	133.525007246	0	24.219630797	0	0	514.08429923	0	0	0	0	166.649637616	0	0	0
otu 782	33.66943114	51.630293357	46.89049286	81.336320928	41.22137926	48.17890117	16.72449327	24.737740401	35.83420183	397.0970385	534.726470006	46.696413903	24.95194237	30.735273465	0	107.9003986	186.583200341	62.940148038	159.293625619	265.69968206	138.955606192	60.01983428	90.279637182	30.576381058	38.009498015	52.765911225	274.044271103	79.70807372	103.20787603	160.96855302	54.734595416	64.671019435	0	11.07765679
otu 783	17.200944467	37.297598241	20.990277959	108.79432268	97.544818378	12.130265445	18.928605436	38.477191026	73.038744193	183.47786363	279.329394318	278.149036058	104.421185652	29.51637907	9.336638968	330.440255094	906.723636203	106.250119711	112.481325879	322.437729051	146.167258358	36.049637405	43.561994991	63.67094952	62.26173172	675.418239203	66.300225844	253.188391991	57.158715219	2.426680539	311.12489248	83.712773028	499.944787442	8.544313225
otu 784	0	0	0	0	0	0	0	0	0	0	43.86415584	0	0	0	0	0	0	0	20.32496931	0	0	0	0	0	0	0	40.02342542	0	0	0	0	0	0	0
otu 785	0	0	0	0	0	0	0	0	0	0	50.02781994	6.501676887	0	0	0	0	0	0	0	0	0	0	0	0	0	0	0	0	0	0	0	0	0	0
otu 786	10.63245194	5.278135676	1.727544474	2.614291131	28.28662422	14.20009719	9.858648664	0	0	11.167336566	9.4121468	0	63.0562046	15.66395061	0	0	7.583863845	19.21684725	2.585193465	61.24438495	3.910908543	0	0	0	105.33120882	6.732934507	205.5666122	0	5.794926226	0	7.635692146	15.190985236	5.501077691	4.081241975
otu 787	0	0	0	3.941478066	2.195897283	0	0	0	0	71.135234006	30.667268639	2.187010694	0	62.677275018	0	17.796503124	0	2.504667731	15.45306655	7.359199839	0	2.697520642	2.627048514	0	0	19.759208964	254.312799526	0	10.296534124	51.80553959	9.78054949	0	0	0
otu 788	0	0	0	1.524076106	0	0	0	0	0	0	0	0	13.87398781	0	0	0	0	0	0	0	0	0	1.989849513	0	0	0	0	0	0	0	0	0	0	0
otu 789	0	0	0	5.919965041	1.615164117	0	0	0	0	4.894395203	0	0	0.962333865	7.09408672	0	0	0	0.921138133	0	1.353241293	0	1.984126753	0.966145941	0	0	27.8802999	49.04730207	0	11.82931221	0	0	0.671166302	0	0
otu 790	0	0	0	17.55675907	0	0	0	0	2.972911559	14.51524067	0.818447548	1.280552314	23.491777564	0	0	0	0	0	0	0	0	2.353718991	0	0	0	134.985212493	0	0	0	0	0	0	0	0
otu 791	0	0	0	0	0	0	0	0	0	3.796293715	0	0	17.91421503	0	0	0	0	0	0	0	0	0	0	0	0	16.013815191	21.572787941	0	0	0	0	0	0	0
otu 792	0	0	0	0	0	0	0	0	0	8.460311708	0	0	0	0	0	0	0	0	0	0	0	0	0	0	0	12.23507585	153.08692293	0	0	0	0	0	0	0
otu 793	0	0	0	0	0	0	0	0	0	2.477915563	33.48891183	0	17.53944066	21.1424752	1.31732166	0	14.98349327	0	5.900141241	0	22.22273265	0	0	0	0	0	6.803145011	1.340436075	0	0	3.485360979	0	0	0
otu 794	0	0.701904307	0	0	0	0	0	0	4.213575438	0	0	25.95252691	28.11732438	4.166915015	0	0	0	0	0	0	14.42859462	0	0	0	0	10.79093575	1.33274726	0	1.804977021	0	0	0	0	0
otu 795	0	0	482.7352558	0	0	0	3.78412777	0	0	10.344938719	0	15.72880419	0	0	0	0	0	0	6.287190506	0	0	11.52380818	53.53164177	0	0	0	0	0	0	0	0	0	0	0
otu 796	0	0	0	2.387719233	0	0	0	0	0	9.870363659	0	0	0	0	0	0	0	0	0	0	0	0	0	0	0	12.56196719	0	0	0	0	0	0	0	0
otu 797	0	1.831681787	0	0	0	0	0	0	0	0	0	15.11797684	0	0	0	0	4.84417792	0	0	0	0	0	0	0	0	13.52562494	83.80033657	0	0	0	0	0	0	0
otu 798	0	0	0	1.8850415	10.154347461	0	0	0	15.50442287	239.975714035	0	0	33.26925649	32.68682673	0	4.543174678	1.101435598	0	0	13.78881654	20.20003247	2.775483666	0	0	0	66.47859589	263.53320984	0	6.805520424	0	0	0	0	0
otu 799	0	0	0	0	0	0	0	0	0	0	0	0	20.70087071	0	0	0	0	5.404010378	0	0	0	23.28042057	0	0	0	48.866347242	1.806612953	2.705243714	0	5.588718817	0	0	0	0
otu 800	2.459867115	7.753702529	0	98.04650167	67.148703239	0	0	0	21.369424376	132.761510361	27.684617328	62.97049123	173.640569783	0	0	199.98406677	8.033227419	0	0	26.889337028	483.068799583	24.219159873	0	4.895434189	213.84657963	120.368341136	419.090663451	31.525994425	2.001883605	12.903365503	328.6464232	75.014623346	0	19.554472422
otu 801	0	0	0	0.780300403	4.257840048	0	0	0	0	121.782035105	118.31443026	0	0	0	0	0	0	0	0	11.018243335	0	0	0	0	0	97.39275165	23.946308583	0	0	0	0	3.649938094	0	0
otu 802	4.241818096	0	0	0	0	7.012393673	0	2.937668853	0	0	0	0	0	0	0	0	0	3.510479182	21.65862871	0	0	0	0	0	38.538431219	0	80.56265754	0	0	0	0	0	0	0
otu 803	0	0	0	11.983818121	1.861284364	0	0	0	0	0	0	0	177.93810437	13.00582565	0	0	0	0	0	21.83229286	5.6615057	0	0	0	0	59.910424452	69.630658729	0	8.155822095	0	0	0	0	0
otu 804	0	0	0	70.39388236	0	0	0	0	0	35.988828358	0	0	0	0	0	0	0	0	0	0	0	0	0	0	0	1.421699958	18.72823899	0	0	1.991660053	0	208.3775673	0	0
otu 805	15.25729437	24.974863037	11.07961013	30.124468391	64.478438092	9.586563502	9.306948131	5.020067028	21.629207771	304.364661674	48.029719648	92.123247594	126.668479817	18.93495206	12.90200332	92.943191158	21.224984577	1.881142853	5.744874366	287.976911539	81.098138651	15.273829269	38.477769585	0	507.809531222	886.085804966	1151.951531772	132.25733588	51.017988399	8.459987199	23.004888557	83.083506906	0	1.813885322
otu 806	0	0	0	2.47860128	0	0	0	0	7.793069135	2.049210448	0	0	0	0	0	0	29.06506752	0	26.70529948	36.26124765	0	0	1.618043721	0	0	1.597687089	33.448457165	0	0	0	2.817051471	0	0	0
otu 807	0	0	0	13.129551014	2.983738293	0	2.464662166	0	0	18.049621753	31.10100682	0	21.896902351	14.30640822	0	29.066299069	4.338698485	0	0	22.975579111	0	1.77836546	3.491411442	0	4.043969956	40.763711748	208.238138603	0	44.51198012	0	0	0	0	0
otu 808	3.02646572	0	0	12.169613364	0	0	2.104655333	0	4.509472589	33.86206569	5.496609827	1.885171446	45.146245573	0	0	3.97789488	35.01405795	32.64841206	35.821332833	0	13.15172784	0	0	0	10.130297933	14.157993426	45.995983022	2.349290594	41.929492129	0	0	0	0	0
otu 809	340.47344469	15.391597547	0	20.381694374	61.080083972	0	25.438178266	13.904748961	0	3.562613468	107.247095655	156.157805255	19.9259718	13.68439047	0	100.921502343	17.198525053	9.574460113	25.944550603	63.162207057	23.80467999	5.626859464	92.34177563	0	0	221.309827886	14.6152958	46.627711856	36.11034883	264.73357214	175.276869778	130.200235551	0	38.828537802
otu 810	3.049306971	146.745246509	0	488.300418018	8.071237882	0	323.826967218	0	31.296801742	124.109164488	7.063281495	380.06495286	5.358097835	37.87686677	1.309457053	573.518718544	12.020559591	14.01983824	71.827223255	0	0.560809527	0	15.86698141	0	2977.294821831	158.508362253	166.65135885	3.40751583	27.335714841	5.21965248	0	1.699656651	0	0
otu 811	213696.695195803	317450.354071831	442298.618287703	519168.296314474	451970.438761035	316755.328847229	287048.064221691	320447.446168381	238590.115878236	1294611.6099362	843476.457393078	406517.75471333	718803.890679484	315273.688902524	192258.066761553	1162977.31494548	357582.252256805	323733.155185993	281066.101949407	835517.496041658	875410.269380571	313143.744900692	400862.255486633	84358.48073804	188818.891880935	817892.086756256	1110299.22425029	219342.253565118	916589.605853312	870696.863028283	656757.804536033	436333.903979677	98217.576394518	284096.432853995
otu 812	1791383.54095125	2555017.68066224	1282623.50076121	167402.428131924	826705.229565925	570442.58977721	1257958.8698603	716903.945656984	1030858.0345153	133587.044118129	1214279.60337546	1248498.99859892	2392159.46284298	2261231.25173842	938938.787140378	366600.519274591	543360.074947921	2592710.49221076	1266481.14295396	347874.261064314	1246621.83775981	1334705.21251975	644214.708195866	2647031.87551115	1520799.12661806	349895.698636402	316992.823024961	1509455.64055384	775053.192201406	944407.008733563	877758.443941846	2125120.06433813	1255047.98206297	1311649.82185124
otu 813	0	0	0	0	0	0	0	0	0	10.03765796	0	0	0	0	0	0	0	0	0	0	0	0	0	0	0	0	0	0	0	0	0	0	0	0
otu 814	0	1.082694498	0	7.786040978	0	0	0.75835759	5.172851676	0	483.782338699	18.49973681	52.89237821	3.771413691	0.868810216	0	320.9064165	24.19153095	0	312.85113487	1.325847744	297.15084475	391.479803734	96.9444976	0	1.244298448	0	24.66961136	14.17032422	0	0	1.174721869	7.460123386	311.4456293	0
otu 815	236076.358667591	139239.449730902	5533.682054184	257083.306998394	311495.925706043	147438.330411176	147453.436635759	54090.631494869	395913.175748934	66271.086633088	225661.555515833	329970.078383455	366998.414574192	146359.871951149	791122.985579661	117120.409754365	381521.693135589	31745.42904493	71231.889253332	262351.967380152	402301.668784356	174824.398507663	211594.58625195	625277.550264089	99390.328990683	402479.49009153	101964.511836387	233528.779054971	242539.699179615	207705.755734998	103655.434296821	45730.0956118	454381.334111602	513648.304836113
otu 816	884046.218404555	607596.655480613	33924.734718421	433493.373052003	759288.146899464	648322.036969572	1136844.82327776	275348.524084932	1694452.73295734	250126.235724501	415577.081305938	1346797.58498706	709306.936005342	1015438.71865158	2710129.14228986	907022.602653786	1608054.1872692	165112.466312874	372967.107990554	955776.090739778	856092.617812355	576763.837469016	555213.340955225	2292512.93951502	429287.140787156	1471625.27450675	445013.568603353	838782.445588621	1591951.07245335	1058299.34755631	410416.742407266	346325.734607018	1561328.60079813	1869855.35851881
otu 817	34.892032123	386.416240011	2.075784664	168.824849815	1567.962098495	6.850452132	3.091147722	2.487566867	73.188667319	472.867662836	648.651401794	16.25430637	22.293525252	592.477659091	3.019107176	58.502030317	55.509682901	415.392026836	836.785976813	50.110809883	5.266096363	1036.773947843	185.23892378	41.70438814	177.434005155	83.897313933	9224.615627274	110.455348822	312.095249934	139.388211147	15.416947749	234.063579256	0	7.257775138
otu 818	2233.104794477	526.073848461	0	270.959549079	373.86178272	434.307605961	1058.696415248	49.221563197	329.686676722	417.086740751	1072.103881989	151.754466289	91.201930783	961.36306993	379.3360621	115.029984286	229.700411571	80.236530205	341.783292085	223.18444555	1258.185000703	694.226141415	17.740538586	1589.913981951	4073.947369165	553.2906565	432.045373461	956.86443368	552.777471815	164.479169313	1126.893256394	54.187858023	40.78847849	263.618576345
otu 819	0	0	0	0	0	0	0	0	0	8.709144405	0	0	30.04965102	0	0	0	0	0	0	0	0	0	0	0	218.64038595	0	66.14040641	0	0	0	0	0	0	0
otu 820	0	21.313791265	0	0	0	0	0	0	4.694070883	101.971107423	67.839960233	0	195.56537703	52.86190218	1.282655301	3.138920687	66.476302263	2512.365185206	635.863481506	2.548516676	175.77569401	1.403972732	0	0	0	1525.06057071	158.478852586	4.765356889	0	0	0	14.826884281	0	110.49186343
otu 821	0	0	0	0	0	0	0	0	0	0	0	0	15.70009857	0	0	0	21.46022907	0	0	0	0	0	0	0	0	0	0	0	0	0	0	0	0	0
otu 822	0	94.06928574	0	0	0	0	0	0	0	37.59654074	0	87.05181764	270.52760106	0	0	0	0	0	0	0	0	0	0	0	0	66.85262427	0	0	0	0	0	0	0	0
otu 823	0	0	0	0	0	0	0	0	0	0	0	0	0	0	0	0	0	0	0	0	0	0	0	0	0	343.03773215	0	0	0	0	0	0	0	0
otu 824	0	1.304514834	0	0	0	0	0	0	0	749.23826447	1.744690626	0	4.544093569	0	0	0	0	0	3.330079717	0	0	0	0	0	72.92854294	6.000143914	30.1395917	3.782756041	2.148362893	0	0	0	0	0
otu 825	0	0	0	0	0	6.173955299	0	0	5.704709053	61.15334006	0	14.30454239	0	13.95747143	0	0	98.454132048	0	183.65507727	9.205513375	417.63152509	0	40.66214221	599.7589869	65.74154368	1.727682626	5.041710566	0	0	0	0	2.518174344	60.125491287	1.202226318
otu 826	26.66885635	0	0	47.87258859	44.50496771	12.65355195	42.65573729	68.32261521	1.986846834	180.47818183	327.5613465	0	36.89264086	0	0	0	7.410153353	150.0816743	3.890588184	0	41.20006623	7.131069419	127.3208166	114.3641284	66.94572047	0	32.27193941	227.602064	19.62242346	27.39025559	0	0	0	30.71033566
otu 827	0	0	0	0	0	0	0	0	0	12.96836101	0	0	0	0	0	0	0	0	0	0	0	0	0	0	0	0	0	0	0	0	0	0	0	0
otu 828	141.479983217	23.33242974	0	13.054208007	6.918558296	0	0	0	18.85504311	242.82858177	45.051057653	52.25340988	16.63462825	18.601812586	0	23.17323997	214.88033091	0	129.364390275	17.58305465	87.77233669	122.646135914	0	0	4.12539217	78.30525176	54.41663713	11.98295873	2.955801296	0	12.89583562	6.540493095	0	102.0036585
otu 829	29366.964278322	4125.849837045	0	579.551499814	3325.023033557	1491.409289894	2311.968286979	94.204558615	741.376631211	467.89876488	1692.810263619	604.973052218	6656.127705096	5967.536781343	551.36760055	427.414617547	914.147049331	1983.711901724	1556.439506387	261.499065203	1410.614124892	1090.634234088	217.911342778	3466.403947744	1290.05151229	283.7859415	859.94035382	1841.518058401	4482.25204479	2075.911700955	1939.04834885	143.81136293	166.92647466	5061.237321948
otu 830	0	16.86467375	0	3.226647612	66.90562714	0	0	0	3.615703247	0	151.495386723	0	0	0	0	0	0	0	0	0	0	8.651507644	0	0	0	0	0	0	67.450853	0	10.45608294	0	0	0
otu 831	1067.447126376	13973.136670294	145.072202673	10514.611799054	43084.303253165	1444.552229215	1699.810526398	327.922220319	4418.554437796	10225.418570828	4106.921327636	9872.375691632	2903.350013026	2958.211492781	379.832467161	390.335682374	3122.798417341	2055.652527324	2011.391698094	319.071339881	2242.9776673	23646.330971841	1080.027139114	4970.128180028	3643.408265921	179.578062851	21309.193818679	9814.164528478	44722.070051264	427.680204925	8365.164276236	15546.802714652	5980.818003619	8731.734491114
otu 832	10060.227768818	2262.31847901	0.432597628	521.333622475	1845.721256014	5.197421193	23.702354695	256.1474436	278.16145028	687.281870128	1626.879072669	413.158824208	2155.362903654	826.284844629	2.944081294	8.275212603	250.054448577	36.780671563	2435.050086619	46.23309076	57.06116418	2221.448504558	1173.484665533	926.532912	82.806089803	54.386579762	767.411825901	1403.596353762	1069.800727192	1304.72790045	109.23794481	284.014002443	0	132.158918895
otu 833	0	0	0	0	1.629593815	0	0	0	0	89.03470892	5.53084915	0	0	0	0	0	0	226.78810437	41.05441562	0	26.55411399	11.52380818	0	0	0	93.03225406	93.78404616	3.282097153	0	0	0	0	0	0
otu 834	0	1.573091417	0	0	0	0	0	0	0	0	37.879309023	4.579857689	8.219463368	237.182177574	0	0	2.935001916	0	0	0	0	11.29785116	0	0	0	0	0	0	0	0	10.24081064	0	0	0
otu 835	12.92906156	11.7667238	51.46700496	0	6.253915463	13.6320933	0	0	14.44835018	49.980576438	5.722585254	3.114303229	19.81998259	3.433537973	14.03737961	10.35843827	44.71724618	98.08278835	4.715392879	0	20.21157535	5.761904091	3.740917084	42.00282534	0	24.99672458	5.203045304	3.570921703	0	14.75421768	0	0	63.54844949	0
otu 836	1222.98128786	386.56903297	619.01250934	452.49768919	440.932803502	240.174950684	258.872546903	132.784201047	483.555651459	97.683956758	13139.306044611	135.01063643	1376.394952736	478.25120368	482.488410174	314.33646837	909.051173718	936.362607418	315.301514622	49.415811098	1021.298913213	362.828122899	121.389831292	830.4674177	566.948592565	319.3407548	68.971307354	471.896785278	130.777267618	212.120446792	730.338837053	213.147235133	854.80603929	79.885131613
otu 837	30.2646572	0	0	0	0	0	0	0	0	0	0	0	0	107.6772067	0	0	0	0	0	0	0	0	0	0	0	0	33.25810209	0	0	0	0	0	0	0
otu 838	0	0	0	0	0	0	0	0	0	2.193414146	23.84410523	0	0	0	0	6.394097695	0	0	0	0	160.6433765	0	0	0	4.553210618	0	16.86172089	0	3.262328838	0	0	0	0	0
otu 839	608.4264262	799.1304399	312.014856	326.566359124	556.4145375	237.225153	374.6286493	193.1603673	439.116525	419.839533996	1279.111156237	256.4720306	1239.60300853	1211.836932	1190.438384629	294.5046174	742.576272932	1242.1077608	374.4576698	392.9812714	321.734269644	259.8505766	253.062038	1058.121406815	781.0095389	181.9859576	165.068389858	656.4194307	1467.433019558	238.6711683	764.6471946	1314.664761	19.67444257	1514.380845944
otu 840	12.43178996	0	0	228.9361481	1.944625455	0	0	0	0	196.16676031	143.74871101	56.16591644	43.66589914	0	0	0	3.838079429	169.2097309	1.954972172	0	0	0	75.53774881	0	0	0	133.16438498	0	0	0	0	4.997607544	0	0
otu 841	252.37742508	529.6330225	217.7548741	222.74669249	825.5931084	145.55821169	228.4321032	148.5743935	172.491492761	375.26826308	757.254222733	187.997573	1209.010422146	879.3207003	141.2297339	496.868177	1033.898551012	243.5758824	162.9302418	139.115651787	191.84906135	140.5342461	465.03165341	956.1618777	518.7328487	161.32413164	120.5583668	254.75478	986.0985681	454.3219467	399.1418392	746.397801274	285.5193494	438.7832836
otu 842	3.381030742	0.559467659	0	166.457668674	107.507724581	0	63.13965999	0	5.877408835	1297.450159289	216.47501577	441.7761603	8.76972033	0	0	0	52.171901256	0	128.39437489	95.66959791	958.4801925	33.25198575	0	0	138.17338511	0	10.80965091	0	0	0	0	0	85.70099982	322.576407793
otu 843	0	0	0	0	0	0	0	0	2.572711926	93.75789616	0	366.8289861	0	0	0	11.06670755	195.102371	0	0	0	0	0	0	0	0	0	0	0	0	0	0	0	0	0
otu 844	45242.316886395	98420.566005214	27.431958545	39.656111937	185.219442849	124.044471449	25090.379683281	29.643933823	46.442719873	3274.523693018	156.81689309	345.46420714	1505.732611781	39.142800532	37.870942873	19.81180952	339.874674468	83.127777848	30.790504746	218.597036858	67.225603195	383.089387366	28.25927466	42.626557528	189.19748777	0.564534374	96.461276884	8.840190555	364.209310882	41.311427173	334.175573904	2846.660206374	25.863946717	39.255802483
otu 845	7306.119067905	5782.890299057	1082.376905408	1427626.84501006	2297620.27218532	2108.168147266	193205.024328108	1525.486770125	3462.571305307	254077.337766975	100179.117527685	4538.771420299	7331.411063513	6311.672448331	4328.326435344	2711.089946859	64155.101278034	442122.615805712	7142.199016987	2290.892363345	5596.97085652	726645.319771066	1117.840511378	5520.988305792	4738.747329873	1457.126940917	203839.627936145	1711.444962443	6131.137769743	1704.045334189	1796.743821132	3468.629499959	6296.321022435	8637.320908328
otu 846	0	2.922683507	0	0	4.27180018	0	0	0	4.386262956	106.87060615	20.454171665	0	0	0	0	0	0	0	0	0	0	10.49527157	0	0	26.87140692	0	0	0	0	0	0	0	0	0
otu 847	0	0	0	0	0	0	0	0	0	90.63590317	104.4854049	0	0	0	0	0	0	198.312722	0	0	0	0	0	0	0	0	0	0	0	0	0	0	0	0
otu 848	412.76877774	68.917923617	9.082928637	24615.067170773	5435.433195243	8.814577565	252.288013145	69.38994605	247.754121306	14574.202195187	3105.864411799	22.072090708	163.126800284	5.681474747	3021.073348101	9.057638926	197.993066034	2453.680524409	370.816947942	168.811862241	1091.035229719	2308.639594416	250.889977674	30.700036197	10.553027917	108.286854256	962.996015818	49.104997189	76.023385819	2.15452945	2.661978666	8.456040643	209.626733004	500.689245781
otu 849	0	0	0	0	0	0	0	0	0	22.43264468	0	0	0	0	0	0	0	0	0	0	0	0	0	0	0	0	0	0	0	0	0	0	0	0
otu 850	979808.560255725	482446.280648552	911.469539399	319661.161152161	261279.799793741	2473.747500525	9855.338398971	271656.485679593	246911.719591773	920987.51763382	205443.908267801	243541.57896405	714476.165011982	379230.388592359	5893.364569652	187165.869453666	24573.046411527	98305.796752801	391300.025979705	201069.474163641	15402.761031881	204836.036625797	219829.098522935	41462.81006388	1080506.68361334	117106.585711682	382589.850055051	219954.537791092	1793074.77269995	232452.868159323	290010.755748915	179150.620345317	1764.710334361	278790.17890294
otu 851	0	0	0	0	0	0	0	0	0	0	0	0	63.2162853	0	0	0	0	0	0	0	0	0	0	0	0	0	0	0	0	0	0	0	0	0
otu 852	0	8.804133034	0	0	0	0	0	0	0	0	0	0	44.06069244	0	0	0	0	0	0	0	0	0	0	0	0	0	0	0	0	0	0	0	0	0
otu 853	0	0	0	0	0	0	0	0	0	0	0	0	0	0	0	0	0	0	0	0	0	0	0	0	0	119.96536987	0	0	0	0	0	0	0	0
otu 854	29.56340295	0	0	0	0	0	15.99024722	0	0	22.809663915	3.506486063	0	0	0	0	0	0	0	0	0	1.981526995	0	0	0	0	0	0	0	35.23315145	0	0	0	0	0
otu 855	0	0	0	0	9.30642182	0	0	0	2.388946788	10.57538963	0	0	0	0	0	0	14.84971208	0	0	0	0	105.7492318	0	0	0	50.935786	3.87131347	0	589.8407051	0	0	5.800794471	0	0
otu 856	1072.191136095	727.722765855	0	377.319080286	372.082152894	0	0.548504611	185.9491503	248.381182895	934.742972925	326.677690386	290.417579692	728.367674323	365.398043078	0	173.049055055	23.319006771	192.927203035	634.58129344	267.733658493	3.747913398	291.101201101	353.278704553	12.33563153	258.991869759	230.232165841	664.462605656	232.561191149	1805.211573309	190.508493541	310.445430864	152.583795704	0	694.677428081
otu 857	107302.325055497	65334.40312007	237989.867274904	17022.069437372	52128.792755	52817.537187604	40457.550414611	140110.619451646	114792.997878338	24529.816309192	45485.262160657	16496.223637944	73128.861162705	56964.04128983	46148.984343021	85896.521642983	30997.104723399	370075.25093401	170015.340172139	7628.505209079	143156.327536254	41319.835757061	20019.511119677	80651.441611043	116108.983268947	439683.16615965	67345.205892103	62147.135035126	17120.48311993	91181.751147923	63045.997611942	33241.395479539	387938.804780643	11773.208355623
otu 858	920.083461642	1138.121877918	54.800313162	21.05858985	40.55381164	444.097660699	1287.311901323	51.267185177	519.840987794	209.627941134	1951.021966998	269.33659025	570.178245599	863.44011141	385.1720015	283.972997307	125.831962778	606.145209546	1129.824351445	18.129729068	747.682861614	449.562076931	95.02474225	1930.474991355	829.84374433	164.06952375	705.391278427	436.048563361	438.546054647	997.472165281	1438.396302886	15.8460727	442.852919723	4611.691803678
otu 859	0	0	0	0	0	0	0	3.35142503	0	0	0	0	5.008275171	0	0	0	16.0951718	0	5.534498685	0	131.0364626	0	0	0	8.657513146	0	9.160291029	0	0	0	14.413337408	15.054129042	0	0
otu 860	32.64914534	0	0	0	0	0	0	0	0	0	11.53747027	0	0	0	0	0	0	0	0	0	0	0	0	0	0	0	0	0	0	0	0	0	0	0
otu 861	1003349.80553179	807930.426908729	1106236.23686279	173483.18847085	378330.71019794	517373.571528647	444658.648592748	162694.113595548	670722.476654034	244808.786079987	319544.324806322	360865.627346401	707210.663919324	1325444.59667352	570268.765739688	488591.108224784	360464.786836157	1308741.76123248	626999.05712304	184610.305415302	837942.153380691	489148.055237358	267740.431536907	1410753.8460286	544170.038388961	199582.985191418	293869.637147535	456770.290477349	685146.59964661	719024.275543186	485567.306987926	271971.165338111	1412330.72231296	719283.314656517
otu 862	0	0	0	0	0	0	0	0	0	0	11.63127084	0	0	0	0	0	0	0	0	0	0	0	0	0	0	0	0	0	0	0	0	0	0	0
otu 863	0	0	0	0	0	0	0	0	0	0	0	0	0	0	0	0	18.54207292	0	0	0	0	0	0	0	0	0	0	0	0	0	0	0	0	0
otu 864	0	0	1.458815333	0	0	0	0	1.321950984	0	0	1.987008769	0	2.587608838	0	0	0	64.75988795	0	0	0	0	0	0	0	0	0	0	0	0	0	0	1.804691613	0	10.33914634
otu 865	0	0	0	0	0	0	0	0	0	0	0	0	0	0	0	0	0	0	0	0	131.6418352	0	0	0	0	0	0	0	0	0	0	0	0	0
otu 866	0	0	0	0	0	0	0	0	0	0	0	0	0	0	0	0	44.48646632	0	0	0	0	0	0	0	0	0	0	0	0	0	0	0	0	0
otu 867	0	0	0	0	0	0	0	0	0	0	0	0	0	0	0	0	0	0	0	0	223.9948409	0	0	0	0	0	0	0	0	0	0	0	0	0
otu 868	0	0	0	0	0	0	0	0	0	8.225303049	0	0	21.56340698	0	0	0	0	0	0	0	267.93136306	0	0	0	0	0	0	0	0	0	0	0	0	0
otu 869	0	0	0	0	0	0	0	0	0	10.50038687	1.303687566	0	254.458344358	0	0	0	0	0	0	0	0	0	0	0	0	1.98267193	5.876933702	0	5.306197508	0	0	48.411009655	0	0
otu 870	0	0	0	0	0	0	0	0	0	13.74354434	0	0	0	0	0	0	0	0	0	0	0	0	0	0	0	0	0	0	0	0	0	0	0	0
otu 871	0	0	0	0	0	0	0	0	0	0	0	0	0	0	0	0	0	448.6979356	0	0	0	0	0	0	0	0	0	0	0	0	0	0	0	0
otu 872	0	0	4.178557759	0	0	0	11.946261871	0	0	0	0	0	0	0	0	0	2.51995114	0	636.58055812	2.578617267	0	0	0	0	0	0	3.284750823	0	17.27115267	0	4.429867199	0	5.006968917	6.031220485
otu 873	0	0	0	0	0	0	0	0	0	0	0	0	0	0	0	0	0	0	0	0	10.76916845	0	0	0	0	0	0	0	0	0	0	0	0	0
otu 874	0	0	0	0	0	0	0	0	0	0	0	0	19.01100371	0	0	0	0	0	0	0	0	0	0	0	0	0	0	0	0	0	0	0	0	0
otu 875	13.16605046	0	0	0	0	0	0	0	6.539194468	8.44308093	4.370609919	0.792847054	0	0	0	0	19.84461523	74.456477	0	0	0.605354479	0	0	0	18.62677071	45.58126424	0	0	0	0	0	30.43349604	0	0
otu 876	2793.844092132	6952.655681403	1692.955381676	1452.411038762	2806.900497171	1537.681021717	1982.891994327	3184.128956171	3488.279699611	3653.222039985	3410.153834807	5400.30500338	7114.069804684	4644.108008619	2984.856702791	3149.690850841	5868.455236727	4271.947454523	4638.899891233	1158.729391335	5191.008367535	2900.4391015	2353.502363465	4827.335291046	2685.625860022	1819.747861448	3492.432642338	2840.338920275	6056.765997696	2898.777908012	1158.192400404	609.230043481	6408.621534048	4536.389098202
otu 877	0	0	0	0	0	0	0	0	20.06715302	1.64506061	37.99758884	357.7240195	0	0	0	0	488.8364678	0	0	0	0	102.66098827	0	0	0	0	1.806612953	0	0	0	0	0	0	0
otu 878	4.788541317	4.159952858	0	2.387719233	0	0	4.995048657	0	0.891873468	15.13455761	0	0.86508423	0	0	0	0	0	0.990735236	34.92883614	0	0	0	0	0	5.463852741	1.46277129	2.890580725	0	0.978698651	0	0	0	0	0
otu 879	0	3.174190396	6.946739683	1.062783041	6.204281213	0	8.169801922	1.259000937	1.190928963	17.57334776	1.061310322	14.4180705	29.49874076	0	0	0	2.639948814	0	17.23738311	3.465443311	323.44061425	3.462682747	2.47415151	0	8.328573046	7.601160689	9.567875296	0	1.306867635	10.351672906	9.21131116	6.875015669	0	3.681595135
otu 880	0	0	0	6.571704311	0	0	0	0	0	5.433227702	1.640649442	0	19.22901981	0	0	0	0	112.5911823	0	0	0	0	0	0	0	1.509741011	5.966795074	0	0	4.2299936	0	0	0	0
otu 881	0	0	0	0	0	0	0	0	0	0	0	0	11.5719153	0	0	0	0	0	0	0	0	0	0	0	0	0	0	0	0	0	0	0	0	0
otu 882	0	0	0	0	0	0	0	0	0	0	0	0	0	0	0	0	0	0	0	0	0	0	0	0	0	15.98980763	3.94968014	0	0	0	0	0	0	0
otu 883	3.264914534	4.268538487	0	8.03249382	0	0	1.135238331	0	2.432382185	18.066052653	12.431829182	2.426093853	0.705711501	0	0	0	0.755985342	1.351002594	28.57813866	0	0	0	0	0	8.879990194	92.914884434	32.406654937	0	0.667294535	5.588718817	0	0	0	0.939922394
otu 884	0	0	0	0	0	0	0	0	0	0	0	0	1084.4380239	33.0147882	0	0	0	0	0	0	0	0	0	0	0	0	0	0	0	0	0	0	0	0
otu 885	0	0	14.541517879	0	0	0	0	0	0	0	87.511668281	0	0	0	0	0	444.96608369	0	2.015125162	0	0	0	0	4.545760319	0	1.687813027	0	0	2.859833722	0	0	0	0	9.228351142
otu 886	0	0	0	0	0	0	0	0	0	0	0	0	0	0	0	0	0	0	0	0	362.996712	0	0	0	0	0	0	0	0	0	0	0	0	0
otu 887	0	0	0	0	0	0	0	0	0	0	0	0	0	10.94257852	0	0	0	0	0	0	0	348.2170555	0	0	0	0	0	0	0	0	0	0	0	0.878680992
otu 888	0	0	0	0	0	0	0	0	0	0	0	0	0	0	0	0	0	15.92253058	0	0	135.5781628	0	1.855613633	0	0	0	0	0	0	0	0	0	0	0
otu 889	0	0	0	0	0	0	0	0	0	0	0	0	0	0	0	0	0	0	0	0	0	0	0	0	0	49.75123284	0	0	0	0	0	0	0	0
otu 890	0	0	0	0	0	0	0	0	0	0	0	0	0	9.810108493	0	0	0	0	0	0	0	214.0135805	0	0	0	0	0	0	0	0	0	0	0	0
otu 891	0	0	0	0	0	0	0	0	0	0	0	0	0	0	0	0	0	0	0	0	29.04518397	0	0	0	0	0	0	0	0	0	0	0	0	0
otu 892	0	0	0	6.070472627	0	0	0	0	0	0	0	0	0	0	0	0	0	0	0	0	0	0	0	0	0	11.15673018	18.37233511	0	0	0	0	0	0	0
otu 893	0	0	0	0	0	0	0	0	0	59.13585224	0	0	0	0	0	0	0	62.81465671	0	0	0	0	0	0	0	0	0	0	0	0	0	0	0	0
otu 894	0	0	0	0	0	0	0	0	0	0	0	0	2.317261646	0	0	0	0	46.13573039	0	0	0	0	0	0	0	0.982458329	0	0	0	0	0	0	0	0
otu 895	0	0	0	0	0	0	0	0	0	0	0	0	16.564744975	0	0	0	0	0	6.660159434	0	0	0	0	0	2.626852279	8.844330976	26.357234604	0	10.622772195	0	0	0	0	0
otu 896	0	0	0	0	0	0	0	0	0	0	0	0	0	0	0	0	0	0	0	0	0	22.64899407	0	0	0	0	0	0	0	0	0	0	0	0
otu 897	0	0	0	4.651401104	0	0	0	0	0	0	1.633157892	0	29.037933705	0	0	0	0	0	0	78.87058676	0	0	0	0	0	72.310697384	10.55812765	0	0	0	0	0	0	0
otu 898	0	0	0	0	0	0	0	0	0	0	28.13068594	0	0	0	0	0	0	0	0	7.359199839	0	0	0	0	0	0	0	0	4.948476328	0	0	0	0	0
otu 899	0	0	0	0	0	0	0	0	0	0	0	0	0	0	0	0	0	0	0	0	826.7370963	0	0	0	0	0	0	932.0844138	0	0	0	0	0	0
otu 900	0	0	0	0	0	0	0	6.431112895	0	0	0	0	0	37.32106492	0	0	0	2.0082471	0	0	1148.384963	0	0	0	0	0	46.87428202	0	0	0	0	0	0	0
otu 901	0	0	0	0	0	0	0	0	0	0	0	0	0	7.596322948	0	0	0	0	0	0	0	0	0	0	0	34.95117242	43.16685817	0	27.28230754	0	0	0	0	0
otu 902	0	0	0	0	0	0	0	0	0	0	0	0	0	0	0	0	0	0	0	0	0	0	0	0	3.104461785	16.05480684	19.70850494	0	0	0	0	0	0	0
otu 903	0	1.142844192	0	3.061178504	0	0	0	0	0	0	0	0	0	0	0	0	0	0	0	0	0	0	0	0	0	2.813021712	13.89702271	0	0	0	0	0	0	0
otu 904	0	0	0	0	0	0	0	0	0	0	0	0	0	0	0	0	0	0	0	0	0	0	0	0	20.15355519	0	0	0	0	0	0	0	0	0
otu 905	0	0	2.983940455	0	0	47.33365729	0	0	0	19.708921635	32.51468894	0	27.34459438	0	0	9.809127146	0	5.066259729	0	44.55569971	3.377602832	0	0	0	40.97889556	45.39635039	0	0	9.271881961	0	12.89583562	0	0	0
otu 906	0	1.519463301	0	2.034987983	4.441701323	0	0	0	2.280358298	0	4.064336118	0	0	0	0	0	0	0	0	0	0	2.728174285	0	0	27.94015606	0	0	0	0	10.47884778	0	0	0	0
otu 907	0	0	0	67.47902181	0	0	0	0	0	0	25.91750568	0	0	0	0	0	0	0	0	113.9076149	0	0	13.5540474	0	0	0	0	0	0	0	0	0	0	0
otu 908	0	0	0	0	0	0	0	0	0	0	0	0	0	0	0	0	0	0	0	0	120.508193	0	0	0	0	0	0	0	0	0	0	0	0	0
otu 909	0	0	0	0	0	0	0	0	0	0	0	0	26.94534823	0	0	0	0	0	126.3051664	0	0	265.9871793	0	0	0	0	0	0	0	0	0	0	0	0
otu 910	0	0	0	0	0	0	0	0	0	0	1.611088191	0	56.70553049	0	0	0	0	0	0	0	1266.6668207	10.036770385	0	0	0	34.09838481	0	0	0	0	0	0	0	0
otu 911	57.61213773	66.85638523	0	0	0	0	42.14572304	0	1.715141284	15.58478472	44.7076973	3.327247039	0	0	0	0	40.51306064	0	0	0	0	0	0	0	0	147.74158903	0	0	0	0	0	0	0	0
otu 912	0	0	0	0	0	0	236.3728382	0	0	11.71060095	0	0	0	0	0	102.7622844	0	0	0	0	0	0	0	0	0	0	0	0	0	0	0	0	0	0
otu 913	0	0	0	0	0	0	0	0	0	0	0	0	0	0	0	0	0	278.1330112	0	0	0	0	0	0	0	0	0	0	0	0	0	0	0	0
otu 914	0	0	0	0	0	0	0	0	0	0	0	0	0	0	0	0	0	0	0	44.48844582	1.121619054	0	0	0	0	0	0	0	0	0	0	0	0	0
otu 915	0	0	0	0	0	0	0	0	0	0	0	0	17.34248477	0	0	0	0	11.85720362	0	0	0	0	0	0	0	0	0	0	0	0	0	0	0	0
otu 916	25.65289991	0	0	1.367014828	0	0	30.48141742	0	1.531843742	24.434106341	25.910522968	1.485831693	221.71292736	60.39772175	0	16.21038852	141.79781717	333.22968789	20.99729654	0	298.42653753	0	121.7746447	0	60.78468574	2.512393438	0	1.703684018	0	0	0	6.588556683	0	15.31725383
otu 917	0	0	0	0	0	0	0	0	0	0	0	0	59.77791541	0	0	0	0	0	0	0	0	0	0	0	0	0	0	0	0	0	0	0	0	0
otu 918	3.225813762	0	0	0	0	0	0	0	0	1.77311922	0	0	11.15615787	31.014596738	23.6407965	0	0	0	9.411961835	0	11.73272563	0	0	0	60.2630817	11.22012069	0	0	0	0	0	0	0	0
otu 919	0	3.613858661	0	4.839971419	5.282023195	0	0	0	0	8.002997561	0	0	0	0	0	0	0	0	10.62025423	0	0	0	0	0	8.306532883	0	0	0	0	0	0	0	0	0
otu 920	0	0	2.2559	1.846174665	0	0	0	0	0	37.826273104	0	2.238588848	0	135.0267742	0	0	112.534992	30.18646422	61.44054296	21.12802535	288.0817025	0	1.885542885	0	0	3.219726464	0	0	87.01735994	0	0	0	0	0
otu 921	0	0	0	0	0	0	0	0	0	0	0	0	0	0	0	0	30.84019674	0	0	0	0	0	0	0	0	0	0	0	0	0	0	0	0	0
otu 922	0	7.497912362	0	3.347269953	0	0	0	0	0	0	0	0	4.352986831	0	0	0	0	0	0	0	0	8.974928491	0	0	0	12.30368375	0	4.171637503	0	0	0	0	0	0
otu 923	0	0	0	0	0	0	0	0	0	17.81118254	0	0	0	0	0	0	0	0	0	0	0	0	0	0	0	0	0	0	0	0	0	0	0	0
otu 924	0	0	0	0	0	0	0	0	0	0	0	0	0	0	0	0	0	232.7075787	0	0	0	0	0	0	0	0	0	0	0	0	0	0	0	0
otu 925	0	0	0	9.302802207	0	0	0	0	0	12.08615958	0	0	12.09791145	0	0	0	0	0	0	12.75913219	0	0	0	0	0	42.90721001	0	0	0	0	0	0	0	0
otu 926	0	0	3.039198611	0	0	0	0	0	0	0	0	0	0	0	0	0	23.09955212	0	0	0	0	0	0	0	0	0	0	0	0	0	0	0	0	0
otu 927	0	0	0	0	0	0	0	0	0	10.83332597	0	0	0	0	0	0	0	0	0	0	0	0	0	0	0	0	0	0	0	0	0	0	0	0
otu 928	0	0	0	0	0	0	0	0	0	0	0	0	0	53.02336183	0	0	0	40.12477705	0	0	0	5.682351174	0	0	0	60.86776021	0	0	11.80997309	0	0	0	0	0
otu 929	0	0	0	0	0	0	0	0	0	6.967315524	0	0	0	0	0	0	0	0	0	0	0	0	0	0	0	0	0	0	0	0	0	0	0	0
otu 930	0	6.576037891	0	0	0	0	0	0	0	0	0	0	61.08453651	0	0	0	0	0	0	0	0	0	0	0	0	0	0	0	0	0	0	0	0	0
otu 931	0	16.4064749	0	0	0	0	0	0	0	0	0	0	262.888358	0	0	0	0	0	0	0	0	0	0	0	0	0	0	0	0	0	0	0	0	0
otu 932	0	1.591818696	0	0	0	0	0	0	0	0	0	0	0	0	0	0	0	0	0	0	0	20.00661143	0	0	0	0	0	0	0	0	0	0	0	0
otu 933	0	0	0	0	0	0	0	0	0	0	0	0	0	0	0	0	43.14070818	0	0	0	0	0	0	0	0	0	0	0	0	0	0	0	0	0
otu 934	0	1.273454957	0	0	0	0	0	0	0	0	0	0	2.217950433	0	0	0	0	0	0	28.07009082	0	0	6.680209078	0	0	0	0	0	0	0	0	4.640635577	0	0
otu 935	654.6088603	0	0	0	0	0	8.955266516	0.948012658	446.1143979	0	0	0	18.38564174	0	0	13.75622612	1.987849903	0	6.262141938	0	0	0	30.42697971	0	0	0	0	0	0	0	9.248009611	0	0	0
otu 936	0	0.912715157	0	0	0	0	0	0	0	16.54250893	1.220687981	0	40.50170355	0	0	45.88455489	179.473101747	42.46008154	0	2.235388347	1004.89936866	4.219971268	0	0	0	0	21.79173091	0	0	0	0	0	0	0
otu 937	0	0	0	0	0	0	0	0	0	0	0	0	0	0	0	0	24.94751629	0	0	0	0	0	0	0	0	0	0	0	0	0	0	0	0	0
otu 938	0	23.86474643	0	0	0	0	0	0	0	0	0	0	312.9580453	0	0	0	0	0	0	0	0	0	0	42.86002586	0	0	0	0	0	0	0	0	0	0
otu 939	0	0	0	0	0	0	0	0	0	0	0	0	17.09246205	0	0	0	0	0	0	0	0	0	0	0	0	0	0	0	0	0	0	0	0	0
otu 940	0	0	0	0	0	0	0	0	0	0	0	0	54.445259403	0	0	89.23808208	0	0	0	40.73968524	52.42669819	0	0	0	0	0	13.721869526	13.7767041	0	0	0	0	0	0
otu 941	0	0	0	0	0	0	0	0	0	0	0	0	0	0	0	0	0	0	0	0	0	0	0	0	0	0	70.49580613	0	0	0	0	0	0	0
otu 942	34.923614659	53.160257468	289.567369458	672.75027622	71.054578498	24.900087712	67.518145261	62.373716745	161.078122261	213.529210552	190.672308463	182.562921528	18.224426119	38.634502641	431.300279108	32.25997061	473.703173911	26.635293575	306.142925885	444.128225824	386.803538816	59.739645979	21.266296682	13.750028846	185.258157856	74.5407071	107.688123377	36.644513673	26.58606917	79.239383086	119.749117104	47.573526468	25.387372792	65.422662567
otu 943	0	0	0	0	0	0	0	3.551510106	0	0	5.338232513	0	56.91122941	0	0	78.00028815	0	66.54191883	0	0	0	13.71881926	0	20.89692803	1123.53875445	0	0	0	6.573349151	13.76326276	0	0	12.48005685	4.629468509
otu 944	0	0	0	0	0	0	0	0	0	258.8519211	0	0	0	0	0	0	0	0	0	0	46.25750104	8.523526762	0	0	0	0	0	0	0	0	0	0	0	0
otu 945	0	0	0	0	0	0	0	0	0	0	9.054723503	0	0	0	0	0	0	0	0	0	0	0	0	0	0	0	0	0	0	0	0	0	0	0
otu 946	735.436094	1040.1811624	196.21493031	188.892887721	422.15825991	429.33052514	849.33827022	345.65914747	558.4951877	261.45828432	351.76095353	581.2928979	1235.5690026	1742.6295495	1010.0322343	687.87697533	320.78226376	666.90747851	945.15351924	495.37213884	231.3228449	298.41515547	682.72938016	2297.2174608	1071.463316	160.41895636	210.02088283	648.86353436	3557.922276	901.279611	554.63871879	2931.0411924	697.0100175	1432.4550088
otu 947	0	0	0	0	0	0	0	0	0	0	23.43651368	0	0	0	0	0	0	0	0	0	0	0	0	0	0	0	0	0	0	0	0	0	0	0
otu 948	0	0	0	0	0	0	0	0	0	0	0	0	0	0	0	0	0	0	0	0	0	0	0	0	0	26.32988323	0	0	0	0	0	0	0	0
otu 949	0	0	0	0	0	0	0	0	0	0	0	0	0	0	0	0	0	0	0	0	0	0	0	0	0	0	21.86952522	0	0	0	0	0	0	0
otu 950	0	0	0	0	0	0	0	0	0	0	0	0	0	0	0	0	35.083180964	0	0	0	0	0	0	0	0	0	0	0	0	0	0	0	0	0
otu 951	0	0	0	2.094490555	0	0	0	0	0	0	0	0	0	0	0	0	0	0	0	0	0	0	0	0	0	0	19.01697845	0	0	0	0	0	0	0
otu 952	0	0	0	0	0	0	0	0	0	0	0	0	43.00532999	0	0	0	0	0	0	0	0	0	0	0	0	0	0	0	0	0	0	0	0	0
otu 953	0	0	0	0	0	0	0	0	0	8.865596101	86.1809216	0	0	0	0	0	0	0	0	0	0	0	0	0	0	0	0	0	0	0	0	0	0	0
otu 954	0	0	0	0	0	0	0	0	0	0	9.772174273	0	0	0	0	0	0	0	0	0	0	0	0	0	0	0	0	0	0	0	0	0	0	0
otu 955	37.02511357	0.906527257	18.75619714	11.395604093	6.589459422	0	5.045732502	5.241215355	0	31.819509865	5.253677767	35.205155265	1.578879969	0	0	0	0	14.737265967	28.983944667	149.707151	100.50914193	7.113461841	29.22591472	0	6.223142747	39.978991502	2.189933189	1.492860244	2.945915673	0	12.89583562	2.498803772	133.29156256	2.102877221
otu 956	0	0	0	0	0	0	0	0	0	25.88784994	0	0	1.973599961	0	0	0	0	0	0	0	0	0	0	0	0	21.77361858	21.37929515	0	0	0	0	0	0	0
otu 957	0	0	0	0	0	0	0	0	0	0	13.90906138	0	0	0	0	0	0	0	0	0	0	0	0	0	0	0	0	0	0	0	0	0	0	0
otu 958	60.81153697	25.516289375	0	12.557717954	157.7866708	0	55.61971357	22.025467086	75.83660283	17.801361594	23.25897381	128.4888909	176.5113563	56.87455538	54.90079449	21.18290034	198.00501852	466.6180617	2.410732556	12.285887837	47.49947897	16.875588802	4.590082311	34.35813934	11.31319203	32.64035111	9.17715046	76.1285455	0	7.920208875	2.136120011	4.782986361	65.66194329	87.91445904
otu 959	0	0	0	0	0	0	0	0	0	0	0	0	0	32.36531696	0	0	0	0	0	0	0	0	0	0	0	0	0	0	0	0	0	0	0	0
otu 960	27.17357553	3.261287084	0	0	6.355605145	0	33.084819424	0	1.631475856	19.25924616	230.297375783	1.582471153	27.60116094	0	0	0	0	0	9.584131869	0	22.99986691	43.649854659	0	0	7.455837607	0	14.45574644	1.814492735	3.580604822	431.884311714	0	0	0	4.368019141
otu 961	0	0	8.416242308	13.609269078	0	0	4.802931401	0	0	4.857852745	1.719526819	0	279.9096099	3.764844268	357.94918963	2.523985932	31.98399524	6.517994973	0	81.388053996	0	2.807945463	0	0	26.92044234	24.243805544	29.4763166	0	171.965673967	0	3.719952584	1.569297055	0	1.988297373
otu 962	0	2.201033258	376.9187943	0	0	0	0	0	0	0	47.91638371	0	0	0	0	7.104552995	0	25.27906916	0	0	0	35.5673092	0	0	94.81046859	0	0	0	0	0	0	1.554279858	0	0
otu 963	0	0	0	0	0	0	0	0	0	0	0	0	18.81897337	0	0	0	0	0	0	0	0	4.850087619	0	0	0	0	0	0	0	0	0	0	0	0
otu 964	43107.15305558	23462.046323145	2578.173818532	10765.419604637	19008.742193289	29646.721404025	20818.072536528	9256.508503602	40804.900313386	7883.848851386	8690.860894993	33081.50174318	19509.986464446	25986.555905631	70513.88681547	26966.257246134	20069.20263976	15966.104813521	8961.769434495	14542.488476435	6722.502152519	6501.042380124	16797.06058983	53392.619948341	28667.468680334	36376.13485723	10689.283212251	24369.450327655	33774.480923097	28034.761873274	20686.293557195	25276.582664921	44547.542261111	44751.87870598
otu 965	0	0	0	1.915282807	2.090212387	0	0	0	0	0	0	0	14.94447885	0	0	0	0	0	0	0	0	0	0	0	0	0	0	0	0	0	0	0	0	0
otu 966	4.684442593	0	44.553932662	0	0	34.887449553	55.455552756	6.243722726	118.40024871	0	5.110494078	0	2.025085178	0	0	30.39447848	770.461152488	0	35.047321973	0	0	0	9.535391244	0	3.594639961	199.825073969	0	0	0	0	0	75.64011804	11.77695506	3.627770645
otu 967	0	0	0	0	0	0	0	0	0	0	0	0	4.352986831	0	0	0	0	0	0	0	0	0	0	0	0	46.13881406	0	0	0	0	0	0	0	0
otu 968	0	0	0	9.109136565	0	0	0	0	0	2.122658851	19.59789471	0	0	7.691617322	0	6.187836479	0	2.035757334	0	2.990725049	0	3.441997665	0	0	0	22.41343106	43.876026461	0	10.768712515	0	0	0	0	0
otu 969	0	0	0	0	0	0	0	0	0	0	0	0	0	0	0	0	0	0	0	0	0	0	0	0	0	0	79.63844853	0	0	0	0	0	0	0
otu 970	0	0	0	0	0	0	0	0	0	0	0	0	0	0	0	0	0	0	0	0	0	0	0	0	0	0	14.13871007	0	0	0	0	0	0	0
otu 971	0	0	0	2.798108476	0	0	0	0	0	0	0	71.06890883	0	0	0	0	0	0	0	0	0	0	0	0	0	0	12.70274732	0	0	0	0	0	0	0
otu 972	0	0	0	25.08498805	0	0	0	0	3.123292299	21.89146804	5.566717173	159.0475871	0	0	0	0	0	0	0	0	108.714127	0	0	0	0	0	0	0	0	0	0	0	0	0
otu 973	0	0	0	0	0	0	0	0	0	0	0	0	0	0	0	0	0	0	0	0	0	0	0	0	0	20.31626792	0	0	0	0	0	0	0	0
otu 974	129.548102495	42.53886893	356.756189744	372.028701906	45.1003519	5.461575842	81.204653485	48.057820687	184102.871083795	501.461251612	307.288949167	832.73862645	157.159107215	208.54584597	16.87185049	1256.562859092	225.798221778	17.14734062	50.781455585	369.971028981	212.328580487	25.334032539	97.469452543	0	67.515355731	76.017885452	158.774640022	55.60946573	101.6340907	269.369992926	22.3197155	121.356375737	41.582383429	142.344155232
otu 975	4392.805533335	0	0	0	289.188441	0	6660.613591388	8.979289702	255.782184621	1566.836579784	76.38495833	0	0	1.219296155	0	31406.59334663	335.151366939	0	123553.86389923	0	0	39.757352063	237.3351052	0	55.089552993	500.922437232	3226.305103454	0	7127.386083561	2.619711945	1187.240231999	9530.47764208	0	0
otu 976	0	0	0	0	0	0	0	0	0	0	0	0	0	0	0	0	18.09664394	0	0	0	0	0	0	0	0	0	0	0	0	0	0	0	0	0
otu 977	0	0	0	0	0	0	0	0	0	0	0	0	52.44590567	0	0	0	0	0	0	0	0	0	0	0	0	0	0	0	0	0	0	0	0	0
otu 978	0	0	0	0	0	0	0	0	0	0	0	0	0	0	0	61.33905379	0	0	0	0	0	0	0	0	0	0	0	0	0	0	0	0	0	0
otu 979	0	5.077700144	0	0	0	0	0	0	0	0	0	0	20.63536162	0	0	0	0	0	0	0	0	0	0	0	0	0	0	0	0	0	0	0	0	0
otu 980	0	0	0	0	0	0	0	0	0	0	0	11.72553927	0	0	0	0	0	0	0	0	0	0	0	0	0	0	0	0	0	0	0	0	0	0
otu 981	0	1.374938514	0	2.762143072	2.009612938	0	1.926111307	0	2.063460465	16.74663243	0.919438505	2.001480224	0	0	0	0	0	0	24.24366519	0	0	1.234341065	0	0	4.740489203	3.384303756	0.835964863	2.294936827	2.264341353	2.370536259	0	0	0	2.392090412
otu 982	0	0	0	0	0	0	0	0	0	0	0	0	0	0	0	0	0	0	0	0	0	0	0	0	0	0	21.30067674	0	0	0	0	0	0	0
otu 983	0	3.473058973	0	0	0	0	0	0	2.606123769	0	0	5.05568706	18.14686718	0	0	5.605215512	0	0	5.103239047	4.253044063	0	0	3.036458672	0	0	4.274331692	10.100184761	0	0	0	0	0	0	0
otu 984	0	0	0	0	0	0	0	0	0	49.93385875	0	0	0	0	0	0	0	0	0	0	0	0	0	0	0	0	0	0	0	0	0	144.09577816	0	0
otu 985	0	0	5.4705575	1.836707102	0	0	1.92117256	0	0	24.29627978	5.531144602	12.071668165	9.666211861	4.470752569	0	0	6.866288887	0	10.107112142	6.008887942	13.63436006	2.202562726	0	0	41.52068384	44.755495893	1.693699643	0	0	9.531721155	2.661984418	0	0	0
otu 986	0	0	0	0	0	0	0	0	0	0	0	0	0	0	0	0	0	0	0	0	12.71568125	0	0	0	0	28.937243254	63.03847479	0	4.460232189	0	0	0	0	0
otu 987	0	0	63.82317083	0	0	0	0	14.87194857	0	0	0	1.35169411	0	0	0	11.98893318	0	0	0	0	0	0	0	0	0	0	13.54959715	0	0	0	0	0	0	0
otu 988	0	0	0	4.188981111	0	0	0	0	0	14.24801449	58.36318643	0	0	0	0	0	0	3.730802144	45.21384386	31.51523446	18.65454284	0	10.76100626	0	0	11.5481944	154.67805546	0	0	214.136789	18.21064654	0	0	0
otu 989	0	4.719274251	0	12.863499518	5.6521761	0	2.203697937	0	4.721683064	68.51645686	0	0	0	0	0	0	0.555005924	11.40612869	13.86880259	0	0	0	0	0	3.615784902	1.936020825	259.0981333	0	0	0	0	0	0	0
otu 990	0	3.261287084	0	8.73555817	0	0	0	0	0	7.222217311	0	0	0	5.234051788	0	0	0	5.43696166	52.71272528	0	7.249489006	0	5.702617506	0	0	0	75.34897925	0	10.74181447	78.71914918	7.076982964	0	0	11.34784354
otu 991	0	0	0	0	0	0	0	0	0	1.910392966	0	0	0	0	0	0	0	0	0	0	0	0	0	0	0	0	8.392008555	0	0	0	0	0	0	0
otu 992	0	0	0	5.552835426	0	0	0	0	0	0	0	0	10.83185095	0	0	0	0	0	0	0	0	0	0	0	0	415.8692796	7.562565849	0	10.24219519	0	0	0	0	0
otu 993	0	0	0	0	0	0	0	0	0	0	0	0	0	0	0	0	103.97399787	0	0	0	0	0	0	0	0	0	0	0	0	0	0	0	0	0
otu 994	0	0	0	0	0	0	0	0	0	9.131173429	0	0	0	0	0	0	0	0	0	0	0	0	0	0	0	0	0	0	0	0	0	0	0	0
otu 995	0	0	0	0	0	0	0	0	0	0	0	0	0	0	0	0	0	0	0	0	0	27.77777454	0	0	0	0	0	0	0	0	0	0	0	0
otu 996	0	15.311272785	0	62.487306399	22.039778856	0	0	0	16.977178108	0	149.263945832	0	0	60.901140272	0	0	1.9584219	0	0	3.852757563	0	0	0	0	0	577.314180033	69.07379532	0	0	11.32778687	0	0	0	0
otu 997	0	0	0	0	0	0	0	0	0	0	19.07528418	0	0	0	0	0	0	0	0	0	0	0	0	0	0	0	0	0	0	0	0	0	0	0
otu 998	0	0	0	0	0	0	0	0	0	21.425464711	0	0	75.25188969	0	0	0	0	0	0	0	0	0	0	0	0	0	4.424358252	0	0	0	0	0	0	0
otu 999	0	0	0	0	0	0	0	0	0	13.6142947	0	0	0	0	0	0	0	0	0	0	0	0	0	0	0	0	0	0	0	0	0	0	0	0
otu 1000	1.603306245	7.734586411	0	14.496538468	0	0	2.229932436	0	2.388946788	37.099455067	6.359974371	0	16.31099735	0	0	0	0	2.653755096	21.05086107	0	0	4.86622689	0	0	59.24799799	56.433509252	258.044227479	1.328467895	3.024431804	0	0	0	0	0
otu 1001	0	0	0	0	0	0	0	0	0	0	0	0	0	0	0	0	0	0	2.999613791	0	0	0	0	0	0	10.04957375	0	0	0	0	0	0	0	0
otu 1002	84.35991461	41.223661901	116.586592368	11.265005596	0	2.92785509	20.81270274	0	68.237119591	15.424640526	2640.837374056	625.1946898	192.28007007	12.50074505	0	99.145750597	23.622274267	59.54608587	187.041238141	183.87028078	209.51003256	372.639184099	5.195718172	13.46244402	34.79340189	155.64785976	159.598993903	5.01533947	22.612118967	2.612290665	1087.679789967	4.511729033	129.3036818	57.79410814
otu 1003	0	0	0	8.460807464	0	0	0	0	0	92.59926213	2.51874351	0	186.27014742	0	0	0	20.063425069	1.790485366	0	238.95737713	4.970385439	0	0	127.19076867	0	153.187681096	41.29401035	0	0	0	0	0	0	0
otu 1004	0	0	0	0	0	0	0	0	0	0	0	0	0	0	0	0	0	0	0	0	0	0	0	0	0	0	9.85425247	0	0	0	0	0	0	0
otu 1005	0	0	0	0	0	0	0	0	0	0	0	0	0	0	0	0	0	0	0	0	0	0	0	0	0	32.82364149	23.03431515	0	0	0	0	0	0	0
otu 1006	0	0	0	0	0	0	0	0	0	0	0	0	0	5.57392528	0	10.537345719	0	147.2834078	0	0	0	0	0	0	0	25.8982458	69.829033073	0	0	0	0	81.21112259	37.32874148	0
otu 1007	0	2.546909913	0	1.137009159	1.240856243	0	5.946486496	0	0	30.041201162	1.135433582	1.235834615	6.601491563	0	0	0	0	0	8.732209036	0	0	3.048626503	0	0	1.951375979	9.888809298	28.141283708	0	0	0	0	0	0	0
otu 1008	0	0	0	0	0	0	0	0	3.73922106	0.919599099	0	0	0	0	0	0	0	0	0	0	9.098848446	0	63.89765205	0	0	0	0	0	0	0	0	0	0	0
otu 1009	0	12.501004252	0	13.611603879	8.200063981	0	0	0	0	21.04202372	72.061421815	2.722293032	0	31.002448911	0	31.668011617	0	11.103828515	100.446446086	18.602702116	26.869122047	29.366347817	10.615137908	0	0	11.94837935	142.73307522	0	27.06834679	137.77568688	26.62761068	0	0	9.485466194
otu 1010	0	0	0	0	0	0	0	0	0	0	0	0	0	0	0	0	0	0	0	0	9.006940886	3.117913469	0	0	0	8.548663385	0	2.898475408	0	0	0	0	0	0
otu 1011	0	0	0	0	0	0	0	0	0	7.293372162	0	0	0	0	0	0	0	0	0	0	0	0	0	0	0	0	0	0	0	0	0	0	0	0
otu 1012	0	0	0	0	0	0	0	0	0	9.205520511	0	0	0	0	0	0	0	0	0	0	0	0	0	0	0	0	0	0	0	0	0	0	0	0
otu 1013	0	2.476162416	0	5.930567844	0	0	6.937567579	0	3.716139449	0	0	0	0	3.132790121	0	0	42.151475547	0	0	0	0	0	0	0	4.519731128	0	0	0	0	0	0	0	0	0
otu 1014	0	0	0	0	0	0	0	0	0	0	0	0	0	0	20.1223905	0	0	0	0	0	0	0	0	0	0	0	0	0	0	0	0	0	0	0
otu 1015	0	0	0	0	0	0	0	0.718885731	0	0	0	0	0	1.296653313	0	112.45564145	0	0	0	2.898091972	0	0	0	2.114945888	0	0	0	0	3.279293332	0	1.753210281	0	0	0
otu 1016	3.932196337	0	0.958345839	2.387719233	0	0	0	0	0	0	0	0	0	0	14.07491271	0	74.719334405	0	0	0	0	0	0	0	0	1.760018932	0	0	0	0	0	0	0	0
otu 1017	0	0	10.487416452	1.905095133	0	0	10.12509863	0	0	59.59464851	20.518116474	0	0	4.048983458	51.202510019	156.81793995	37.19126187	0	0	0	2.804047634	0	0	13.20843564	0	0	0	0	0	0	0	3.609383226	18.58141798	0
otu 1018	0	0	0	17.007661149	0	0	0	0	0	0	0	0	0	0	0	0	0	0	0	0	0	0	0	0	0	0	32.08771799	0	0	0	0	0	0	0
otu 1019	0	0	0	0	0	0	0	0	0	0	15.15515163	0	0	0	0	109.7292189	0	0	0	0	0	0	0	0	0	0	0	0	0	0	7.376855124	0	0	11.82868437
otu 1020	0	0	0	0	0	0	0	0	0	11.49945281	0	0	0	0	0	0	0	0	0	0	0	0	0	0	0	0	0	0	0	0	0	0	0	0
otu 1021	0	0.935054339	0	0	0	0	0	0	0	21.24562581	26.14248523	104.74114	1.628565003	0	0	0	0	0	0	0	0	0	0	0	0	128.8875403	0	0	0	0	0	0	0	0
otu 1022	0	0	0	0	0	0	0	0	0	0	35.05651185	0	0	0	0	0	0	0	0	0	0	0	0	0	0	0	0	0	0	0	0	0	0	0
otu 1023	0	0	0	0	0	0	0	0	0	0	16.81315112	0	0	0	0	0	0	0	0	0	0	0	0	0	0	26.94959368	0	0	0	0	0	0	0	0
otu 1024	0	0	0	0	0	0	0	0	0	0	0	11.62053444	0	0	0	0	0	0	0	0	0	0	0	0	0	0	0	0	0	0	0	0	0	0
otu 1025	0	0	0	0	0	0	0	0	0	0	1810.276849347	0	3.726156727	0	0	0	0	0	0	0	21.40049155	0	0	0	0	0	0	0	0	0	0	0	0	0
otu 1026	0	0	0	0	0	0	0	0	0	0	6589.715579353	0	11.36023392	0	0	0	0	0	0	0	0	0	0	0	0	88.06309417	4.927126235	0	0	0	0	0	0	0
otu 1027	0	0	0	0	0	0	0	0	0	0	0	0	0	0	0	0	0	0	0	0	0	0	0	0	0	0	13.54959715	0	0	0	0	0	0	0
otu 1028	0	0	0	3.446420303	0	0	0	0	10.106376683	92.68906359	94.431227782	31.33292883	244.95381062	23.07485197	0	0	0	10.13251946	0	3.521337558	5.074642304	11.8348969	0	2.464954539	0	74.90828272	1.748335116	0	2.367819318	0	0	87.532872855	0	0
otu 1029	0	0	0	0	0	0	0	0	0	13.93463105	0	0	0	0	0	0	0	0	0	0	0	0	0	0	29.14447313	62.28483081	78.015798135	0	8.971404305	0	0	0	0	0
otu 1030	0	0	0	2.144657994	0	0	0	0	0	3.54623844	0	0	5.578078933	0	0	0	0	154.839459	14.11794275	0	0	0	0	0	0	0	5.841742482	0	0	0	0	0	0	0
otu 1031	0	0	0	7.115719569	0	0	0	0	0	0	0	0	15.42283413	0	0	0	0	0	0	8.675083254	0	0	0	0	0	0	0	0	0	0	0	0	0	0
otu 1032	103.847884	16.10997234	170.8395788	17.26062096	0	0	0	2.866881652	140.2282982	14.27040529	8.618351286	178.2281968	112.2336364	0	0	10.40003842	6.011449708	10.7429122	123.0925852	7.891190189	10.74321865	57.85044268	11.26782254	0	103.681543	73.5675637	125.3745856	48.40104718	42.44958006	22.22020734	13.98343622	62.62062465	20.14852552	11.21112253
otu 1033	0	0	0	0	0	0	0	0	0	0	45.73677473	0	0	0	0	0	0	0	0	12.2998833	0	0	158.066919	0	0	0	0	0	0	0	0	0	0	0
otu 1034	0	0	0	0	0	0	0	0	0	9.870363659	0	0	0	0	0	0	0	0	0	0	0	0	0	0	0	0	0	0	0	0	0	0	0	0
otu 1035	5878.299404448	677.951368219	157.937497967	830.825782378	452.592594956	809.259106568	4122.654525496	707.994567907	447.38297709	146.15091788	310.04560548	1034.407451193	134.889249348	626.96247492	220.854458226	985.727400593	1004.048952267	273.326332087	2685.4306092	944.99793411	3735.866793591	1426.869915531	852.280401781	960.263880862	895.486461635	86.428124211	848.307541866	2116.699914237	122.44352824	496.61596226	107.060962657	645.302683158	46.303404205	1121.032612361
otu 1036	0	0	0	0	0	0	0	0	0	0	0	11.33848263	0	0	0	0	0	0	0	0	0	0	0	0	0	0	0	0	0	0	0	0	0	0
otu 1037	0	0	0	0	0	0	0	0	0	0	0	0	0	0	0	0	0	0	0	98.24531786	0	0	0	0	0	0	0	0	0	0	0	0	0	0
otu 1038	0	4.498334966	0	0.992127105	0	0	8.452162842	0	1.11175363	22.96705117	3.963009179	3.313088541	0	0	0	0	0	0	70.76655902	0	0	0	0	0	3.405448384	0.911699558	10.55812765	0	2.439968937	3.923994063	0	0	0	1.718417674
otu 1039	0	6.522574168	0	0	0	0	0	0	0	0	0	0	0	0	0	0	0	0	0	15.97484843	0	0	0	0	0	0	11.89720725	0	0	0	0	0	0	0
otu 1040	26.93554491	0	2.10069408	5.73052616	0	2.27201555	0	1.903609417	0	0	0	0	0	17.16768986	0	0	0	46.36640904	0	0	2.286377302	0	0	0	4.917467467	0	0	0	0	0	0	0	0	0
otu 1041	0	0	0	0	0	0	0	0	0	0	0	0	0	0	0	0	0	0	0	0	0	0	0	0	0	19.411022451	20.095326571	0	0	0	0	0	0	0
otu 1042	0	0	0	0	0	0	0	0	0	7.724632429	3.110100682	0	0	0	0	0	0	0	0	0	0	0	0	0	0	0	0	0	0	0	0	0	0	0
otu 1043	0	62.416236904	0	58.213272908	43.846586572	0	0	0	0	75.372676747	239.056645349	24.42124952	1.361899389	81.106510666	0	85.246048417	7.289681487	41.546603456	306.54786182	90.462522458	130.693300151	11.84323701	34.567442884	0	0	201.21035011	677.99077576	0	150.292206451	761.256728212	88.777218592	4.471543592	0	34.1226412
otu 1044	0	0	0	0	0	0	0	0	0	0	32.63200999	0	0	0	0	0	0	0	0	0	0	0	0	0	0	0	0	0	0	0	0	0	0	0
otu 1045	0	0	0	0	0	0	0	0	0	9.301913396	0	0	0	0	0	0	0	0	0	0	0	0	0	0	0	0	0	0	0	0	0	0	0	0
otu 1046	0	0	0	3.443825817	0	0	0	0	0	2.847220286	0	0	11.1963844	0	0	0	2.398799643	109.3142965	0	0	0	0	0	0	38.82211158	2.035815713	152.196038032	0	2.11737689	0	0	0	0	0
otu 1047	0	0	0	1.808878207	0	0	0	0	4.639804167	25.371495031	0	0	0	0	0	0	0	0	0	52.92677056	0	0	0	0	0	17.12203389	266.87826862	0	0	0	0	0	0	0
otu 1048	6.110707967	15.320646336	0	18.176173471	17.017729056	0	14.46940433	0	2.631757773	96.237197842	37.826677901	5.043656075	81.921836828	33.635370667	0	15.892471726	0	95.97982812	78.438185993	11.193358108	12.894561411	20.792184579	6.033737232	0	13.875543513	124.347500982	758.977374011	2.926985002	33.917029057	130.981718223	3.743952278	0	0	3.251828284
otu 1049	0	0	0	0	0	0	0	0	0	1.403369241	0	0	51.8774847	4.068172953	0	4.091010374	0	2.112942446	0	0	0	1.137816764	0	0	0	0	54.98014981	0	25.616112873	0	0	0	0	0
otu 1050	6.433592505	0	0	0	0	0	0	0	0	0	0	0	0	0	0	0	0	33.16153901	0	0	0	0	62.51259567	0	0	37.32328808	38.12576301	0	0	0	0	6.152357772	0	0
otu 1051	0	0	0	0	0	0	0	0	0	0	0	0	0	0	0	0	0	0	0	0	0	0	0	0	0	11.75441215	0	0	0	0	0	0	0	0
otu 1052	0	0	0	2.765697953	0	0	0	0	5.448095843	0	1.618378183	0	0	0	0	3.905896782	0	0	10.66830968	0	0	0	0	0	0	283.57213854	22.60010026	2.019752094	1.992825308	0	0	0	0	0
otu 1053	0	0	0	1.584769403	0	0	0	0	0	8.752046594	0	1.917674402	0	0	0	0	0	0	5.807134088	0	0	0	0	0	3.027997209	7.611493009	20.14453381	0	0	0	0	0	0	0
otu 1054	0	0	0	0	0	0	0	0	6.370524769	0	0	0	0	0	0	0	0	0	0	0	0	9.526957822	0	0	0	0	3.87131347	0	0	0	0	0	0	0
otu 1055	0	0	0	0	0	0	0	0	0	0	0	0	0	0	0	0	0	0	0	0	0	0	0	0	0	7.654035821	0	0	0	0	0	0	0	0
otu 1056	0	0	0	0	0	0	0	0	0	0	0	0	0	0	0	0	0	0	0	0	0	0	0	0	0	13.71348085	0	0	0	0	0	0	0	0
otu 1057	0	0	0	0	0	0	0	0	0	0	0	0	0	95.3760548	0	0	0	0	0	0	0	0	0	0	255.2783658	13.7955975	0	0	0	0	0	0	0	0
otu 1058	0	1.407502847	0	5.914740994	4.114418068	0	4.550145537	0	0	0	0	1.576064387	24.51418899	0	0	3.494749752	0	0	1.590888286	0	0	0	0	0	0	41.312070837	26.173138437	0	50.936572172	0	0	0	0	0
otu 1059	0	0	0	0	0	0	0	0	0	0	0	0	233.5193589	0	0	0	0	0	0	0	0	0	0	0	0	0	0	0	0	0	0	0	0	0
otu 1060	0	20.9924486	0	6.511961545	0	57.18810472	0	4.060600292	0	5.287694817	0	0	0	0	0	2.946085969	1.702902136	0	0	4.253044063	9.129902537	0	0	0	4.195791354	27.93504263	8.543450962	0	6.232279148	3.147230733	9.902945445	0	0	0
otu 1061	0	0	0	8.364621518	0	0	0	0	0	12.609432443	0	0	29.66685292	13.66854288	0	7.330812644	0	4.732811636	0	5.562367607	0	2.038890336	1.985624779	0	0	22.36083501	49.02019859	0	17.76618571	0	0	0	0	0
otu 1062	0	0	0	0	0	0	0	0	0	0	0	0	0	0	0	0	0	0	0	0	0	0	0	0	0	0	17.48335116	0	0	0	0	0	0	0
otu 1063	0	9.800936054	0	3.750344345	2.046438306	0	1.961406541	0	0	15.50318899	1.872573709	2.038156563	0	0	0	0	0	4.668385928	14.40128715	0	0	0	0	0	3.218237871	0	1.702567181	2.336990643	0	4.82795081	0	0	0	0
otu 1064	0	3.766556914	0	5.044477253	0	0	0	0	0	0	0	0	0	0	0	0	0	0	0	0	0	0	0	0	0	16.22439987	0	0	0	0	0	0	0	0
otu 1065	0	0	0	0	0	0	0	0	0	0	0	0	0	0	0	0	0	0	0	0	0	0	0	0	0	12.70301384	4.564074828	0	0	0	0	0	0	0
otu 1066	7.905610665	22.975095053	0	84.196050954	3.794851616	31.56404303	16.93106512	6.549114966	16.001554074	253.480700517	27.851336783	15.134984446	161.173700866	21.600904274	0	73.171318057	0	263.271342585	38.046395899	43.089330619	12.29913307	37.81629097	1.956546592	0	150.994237571	626.622423485	677.685420433	88.276025418	93.094575998	14.167085697	0	41.896750874	0	2.081707316
otu 1067	0	0	0	0	0	0	0	0	0	11.362699809	49.597748911	175.5612114	0	0	42.06406562	133.93457116	0	0	0	422.671014592	0	0	0	0	0	0	15.00878453	0	0	0	0	1.424756537	0	0
otu 1068	0	0	0	0	0	0	0	0	0	0	2.536606939	0	0	0	0	0	0	0	0	0	0	0	0	0	0	0	62.17914983	0	0	0	0	0	0	0
otu 1069	0	0	0	0	0	0	0	0	0	0	0	0	0	0	0	0	0	0	0	0	0	0	0	0	0	36.88783001	0	0	0	0	0	0	0	0
otu 1070	0	0	0	0	0	0	0	0	0	0	0	0	0	0	0	0	0	0	0	0	0	0	0	0	0	26.90578954	0	0	0	0	0	0	0	0
otu 1071	0	0	0	0	0	0	0	0	0	0	0	16.6837673	0	494.9243925	0	575.4687926	0	0	0	0	0	3.000991714	0	0	0	0	24.38927486	0	0	0	0	0	0	0
otu 1072	0	0	0	0	0	0	24.64662166	0	0	0	0	0	0	0	1.923982951	0	0	0	0	0	0	0	0	158.1246714	0	0	0	0	0	0	0	0	0	0
otu 1073	0	0	0	0	0	0	0	0	0	0	0	0	0	0	0	0	0	0	0	0	0	29.12727252	0	0	0	0	0	0	0	0	0	0	0	0
otu 1074	0	0	0	0	0	0	0	0	0	8.795373557	0	0	0	0	0	0	0	0	0	0	0	0	0	0	0	0	0	0	0	0	0	0	0	0
otu 1075	0	0	0	0	0	0	0	0	0	0	2.947760261	0	80.627801024	0	0	0	0	0	0	21.12802535	0	0	0	0	12.71758828	22.83536197	0	27.705427	0	0	0	0	0	0
otu 1076	0	0	0	0	0	0	0	0	0	0	0	0	0	0	0	0	0	0	0	0	14.66152261	0	0	0	0	0	0	0	0	0	0	0	0	0
otu 1077	0	0	0	0	0	0	0	0	0	0	0	0	0	0	0	0	0	0	0	0	0	0	0	0	0	32.48773018	0	0	0	0	0	0	0	0
otu 1078	0	0	0	0	0	0	0	0	0	0	56.68598601	0	0	0	0	0	0	0	0	0	0	0	0	0	0	0	0	0	0	0	0	0	0	0
otu 1079	0	0	0	6.395676517	0	0	0	0	0	5.287694817	2.128937967	0	2.772438041	0	0	0	0	0	0	0	0	0	0	0	0	0	13.54959715	0	0	0	0	0	0	0
otu 1080	0	7.68464198	0	10.29189325	0	0	0	0	0	6.807147351	2.055526313	0	0	12.33311053	0	0	0	0	0	0	0	0	0	0	0	28.37271899	0	7.695951946	0	0	0	1.866922358	0	0
otu 1081	0	0	0	6.246939854	14.39248956	0	0	0	0	55.09040182	0	0	0	0	0	4.359612065	0	60.690387864	0	0	0	0	0	0	0	0	0	0	0	0	0	0	0	0
otu 1082	0	0	0	0	0	0	0	0	0	0	2.669116257	0	0	0	0	0	0	0	0	0	0	0	0	0	0	0	14.56076111	0	0	0	0	0	0	0
otu 1083	0	0	0	0	0	0	0	0	0	68.44774799	0	0	0	0	0	0	0	0	0	25.90272034	0	0	0	0	0	0	0	0	0	0	0	0	0	0
otu 1084	0	0	0	0	0	0	0	0	0	0	0	0	0	0	0	0	0	0	0	0	32.751343989	0	0	0	0	0	0	0	0	0	0	0	0	0
otu 1085	0	0	0	22.147937716	41.77233611	0	0	0	0	38.42660661	0	0	0	7.213315069	0	0	0	5.276527869	0	0	0	0	0	0	0	24.89169633	31.42595641	0	5.55144193	0	0	0	0	0
otu 1086	0	0	0	0	0	0	0	0	0	0	2.10802502	0	73.46523515	0	333.16023933	0	0	0	0	33.413586674	0	0	0	0	0	54.75222681	0	0	0	0	0	0	0	0
otu 1087	0	0	0	18.192384212	16.5367957	0	0	0	0	74.607675082	9.194824174	3.190884456	33.36136784	13.77087422	19.07252665	0	0	16.28997359	0	0	0	0	2.205729413	0	0	7.63869229	42.698519123	42.20180194	0	0	0	0	0	0
otu 1088	0	0	0	1.860560441	0	0	0	0	0	7.691192461	0	0	0	111.4785056	0	0	0	0	0	0	0	3.741496163	0	0	0	187.2157281	32.94135826	0	0	0	0	0	0	0
otu 1089	0	0	0	13.89405588	0	0	0	0	0	16.59242167	3.083289469	134.2372081	0	0	0	0	0	0	0	0	121.710171	0	0	0	0	0	0	0	0	0	0	0	0	0
otu 1090	0	0	0	0	0	0	0	0	0	0	0	0	22.09855723	0	0	3.150376602	0	0	0	0	0	0	0	0	0	0	0	0	0	0	0	0	0	0
otu 1091	0	0	0	0	0	0	0	0	0	0	0	0	0	0	0	0	0	0	0	0	0	0	0	0	0	21.013892711	16.55840475	0	0	0	0	0	0	0
otu 1092	0	0	0	0	0	0	0	0	0	0	0	0	0	0	0	0	0	0	0	0	0	0	0	0	5.488244941	8.815809116	0	0	0	0	0	0	0	0
otu 1093	0	0	0	0	0	0	0	0	0	0	0	0	0	0	0	0	0	0	0	0	0	0	0	0	0	8.895230819	0	0	0	0	0	0	0	0
otu 1094	0	0	0	0	4.575322824	0	0	0	0	16.466219275	0	0	0	4.517813122	0	6.057566238	0	3.128637587	0	8.052894906	0	0	1.916453424	0	0	18.47711104	46.97349554	0	12.115512426	3.779256577	0	0	0	0
otu 1095	0	0	0	10.16050738	0	0	0	0	0	35.17629602	2.536606939	0	32.09423045	0	0	5.773934374	0	0	5.256848249	0	0	0	0	0	8.223189744	12.240938144	8.700744656	0	19.14845188	0	0	0	0	0
otu 1096	0	0	0	0	0	0	0	0	0	3.776924869	2.737205957	0	0	0	0	0	0	1.137323613	17.04117325	0	0	0	0	0	0	0	24.05744799	0	3.370518315	0	0	0	0	0
otu 1097	0	0	0	0	0	0	0	0	0	0	0	0	2.016318575	0	0	0	0	0	0	0	1.286705841	0	0	0	0	0	0	34.7817049	0	0	0	0	0	0
otu 1098	0	8.445017081	0	2.106811088	0	0	0	0	0	0	0	0	0	0	0	0	0	0	0	0	0	0	0	0	0	16.609020765	0	0	0	0	0	0	0	0
otu 1099	0	0	0	0	0	0	0	0	0	0	30.322373318	0	0	0	0	0	0	0	0	0	0	0	0	0	0	0	21.82485446	0	0	0	0	0	0	0
otu 1100	0	0	0	0	0	2.704780417	0	6.79860506	3.822314862	0	3.406300747	0	0	0	0	0	0	0	0	87.478675	0	0	0	0	0	0	18.58230466	0	0	0	0	0	0	0
otu 1101	0	10.9153282	0	0	0	0	0	0	0	0	0	0	0	0	0	0	0	0	0	0	0	16.3319277	0	0	0	0	0	0	0	0	0	2.209826465	0	0
otu 1102	0	0	0	0	0	0	0	0	0	0	0	0	0	0	0	0	0	0	0	0	0	0	0	0	0	0	45.45671301	0	0	0	0	0	0	0
otu 1103	0	0	0	0	0	0	0	0	0	4.894395203	0	0	0	0	0	0	0	0	0	0	0	0	0	0	0	0	17.46890211	0	0	0	0	0	0	0
otu 1104	0	0	0	0	0	0	0	0	0	10.03765796	0	0	0	0	0	0	0	0	0	0	0	0	0	0	0	0	0	0	0	0	0	0	0	0
otu 1105	0	0	0	0	0	0	0	0	0	0	0	0	0	0	0	0	0	0	19.86025882	0	0	0	0	0	0	0	66.55942458	0	0	0	0	0	0	0
otu 1106	0	2.018305969	0	0	0	0	0	0	0	0	18.08401239	0	0	0	0	0	0	0	0	0	0	0	0	0	2.319560126	0	29.45119984	0	0	0	0	0	0	0
otu 1107	0	0	0	0	0	0	0	0	0	0	49.01832777	0	0	0	0	0	0	0	0	0	0	0	0	0	0	0	49.68549416	0	0	0	0	0	0	0
otu 1108	0	0	0	0	0	0	0	0	0	0	0	0	80.90174621	0	0	0	0	0	0	0	0	0	0	0	0	0	0	0	0	0	0	0	0	0
otu 1109	6.862559213	3.406694789	0	0	0	0	0	0	2.556325226	64.75896585	2.278099225	2.479540787	42.52291566	0	0	35.84234694	0	0	17.52003724	0	0	11.6301409	22.50551722	0	3.915181104	114.382338133	42.897270845	2.843090528	5.610374435	0	0	0	0	0
otu 1110	0	0	0	0	0	0	0	0	0	0	0	0	0	0	0	0	0	0	0	0	0	0	0	0	0	13.52562494	0	0	0	0	0	0	0	0
otu 1111	0	0	0	0	0	0	0	0	0	0	0	0	0	0	0	0	0	0	0	0	0	0	0	0	0	14.17278403	3.111869201	0	0	0	0	0	0	0
otu 1112	0	0	0	0	0	0	0	0	0	0.894594894	0	0	22.51454216	0	0	0	0	0	0	0	0	0	0	0	0	0	0	0	0	0	0	0	0	0
otu 1113	0	0	0	0	0	0	0	0	0	0	0	0	0	0	0	0	0	0	0	0	0	0	0	0	0	17.17166297	0	0	0	0	0	0	0	0
otu 1114	0	0	0	0	0	0	0	0	0	0	0	0	0	0	0	0	0	0	0	0	0	0	0	0	0	0	24.21630128	0	0	0	0	0	0	0
otu 1115	0	1.903384633	0	0	2.781990864	0	6.6659902	0	0	25.240905116	0	1.385366205	45.92094558	0	0	0	0	1.586586677	34.95991162	6.178950809	0	0	0	0	2.187485528	15.933530692	4.629043865	0	0	0	0	0	0	0
otu 1116	28.429835451	23.076425842	15.61326681	17.644420665	0	0	13.80210813	6.431112895	0	280.698711841	194.338556803	115.828489745	120.403369594	627.56117743	0	263.6384124	37.374025344	14.174997283	175.9225983	324.68689961	76.872664026	0	40.66071674	12.72812889	0	101.48988329	436.442798282	310.359518377	17.36400833	19.516634653	0	6.838831376	0	293.9393669
otu 1117	0	0	0	0	0	0	0	0	0	19.44162539	0	0	0	0	0	0	0	0	0	0	0	0	0	0	0	0	0	0	35.58904187	0	0	0	0	0
otu 1118	0	0	0	0	0	0	0	0	0	0	0	0	0	0	0	0	0	0	0	0	0	0	0	0	0	9.973440616	0	0	0	0	0	0	0	0
otu 1119	0	0	0	0	5.833876365	0	0	0	0	32.41014933	0	0	0	0	0	0	17.66195843	3.161920966	0	11.59236789	0	0	0	0	1441.4868171	43.36826434	28.63311095	0	0	0	0	4.607723268	0	4.399636739
otu 1120	76.427582973	53.187827243	49.036393188	122.29986133	43.053279763	14.656714012	265.980952568	97.737629813	43522.571659756	369.970100396	19043.661094341	601.880495121	196.299884128	516.369075631	49.116231587	468.366632029	684.664904789	3334.480036008	442.025308966	335.507784765	571.32145081	162.418264807	66.727741134	24708.794969244	122021.831491116	1128.663402114	821.042526482	137.38182251	119.359151961	246.230522693	239.052084111	545.319643509	11981.275638363	4499.928968254
otu 1121	0	0	0	0	0	0	0	0	0	0	0	0	0	0	0	0	0	0	0	0	0	0	0	0	0	0	0	32.503076264	0	0	0	0	0	0
otu 1122	0	0	0	0	0	0	0	0	0	0	0	0	0	0	0	0	0	0	0	0	0	0	0	0	41.2539217	9.17417534	0	0	0	0	0	0	0	0
otu 1123	0	0	0	0	0	0	0	0	0	0	0	0	0	0	0	0	0	0	0	0	0	0	0	0	101.89667415	0	0	0	0	0	0	0	0	0
otu 1124	0	0	7.194157808	0	0	0	0	0	401.7462312	0	6.431871185	5.999871083	0	0	0	0	7.26248552	0	0	0	0	0	0	220.01070836	174.104925963	0	0	0	0	0	0	0	3.5825356	0.265787824
otu 1125	0	0	1.45075558	0	0	0	2.171760286	0	0	29.47780775	35.05306846	1.722512848	5.213838704	27.863226947	0	1.509096484	144.739193668	35.7286052	0	21.344750248	11.506728639	0	29.185143215	0	6.115879269	251.0216756	0	0	16.746526312	0	1.682065516	29.74819306	0	16.556876616
otu 1126	0	4.691676156	0	0	0	0	0	0	0	0	0	0	0	0	0	0	0	0	21.10885242	0	0	14.03972732	0	0	0	0	30.90651911	0	6.21531114	0	0	0	0	3.627770645
otu 1127	0	0	0	0	0	0	17.50601165	2.223842777	0	30.0281486	16.71315787	0	0	0	0	16.13463904	60.62013304	0	0	0	0	0	0	0	0	31.81099845	0	0	0	0	0	44.02098234	0	0
otu 1128	0	0	0	0	0	0	0	0	0	0	0	0	0	0	0	0	60.97361219	0	24.55933791	1.51262999	0	0	0	0	0	0	0	0	0	0	83.41993669	32.48444904	0	0
otu 1129	0	0	0	0	0	0	0	0	151.326072	0	0	20.799839411	0	0	0	0	0	0	0	0	0	0	0	34.42854536	79.22866385	0	0	0	0	0	0	0	13.70760343	5.084826068
otu 1130	0	0	0	0	0	0	0	0	0	0	0	0	0	0	0	0	0	0	0	0	0	0	0	0	135.57608635	0	0	3.165710729	0	0	0	0	0	0
otu 1131	0	0	0	9.136680739	0	0	0	0	0	10.57538963	1.070843049	0	0	0	0	0	0	0	0	0	0	0	0	0	120.61164295	17.73719678	29.90255922	0	0	0	0	0	0	0
otu 1132	0	0	0	0	0	0	0	0	0	3.084488643	0	0	0	0	0	0	0	0	0	27.29036607	0	74.58775522	0	0	0	0	0	0	0	0	0	0	0	0
otu 1133	0	1.966364271	0	0	0	0	0	0	2.951051915	2.177286101	0	0	0	0	0	0	0	0	0	0	0	0	0	0	0	0	46.86566542	0	0	0	0	0	0	0
otu 1134	0	9.579422361	0	0	0	0	0	0	0	0	0	0	33.3685677	0	0	0	0	0	0	0	0	0	0	0	0	0	0	0	0	0	0	0	0	0
otu 1135	1281.609938635	1894.797668671	95.830232066	724.444584789	423.727878194	314.657392629	6867.600520363	670.346899655	126.104234959	4947.256182845	8912.136737938	2630.78382278	797.311612236	609.058840434	6362.354071566	9221.478476028	1098.499568225	1230.638428828	1510.121468622	3291.303812296	1228.414225925	413.375225475	1309.126896291	1713.086462314	43.90886337	5271.44431179	4909.565261886	534.498987393	552.717257847	5845.747477056	2678.901747891	552.087652161	1665.370887368	548.476198259
otu 1136	3.754082914	5.590777859	0	1.247936881	4.085746165	0	6.52663152	0	1.398407876	16.50792528	2.49241518	4.069211536	3.523990932	0	0	0	0	3.106835235	20.53742543	2.282121205	0	1.67302674	0	0	10.70877062	14.187206862	0	4.665838462	6.138179695	3.213026497	0	0	0	0
otu 1137	0	1.650774944	0	0	0	0	0	0	0	0	2.207787521	0	0	0	0	0	0	0	0	0	0	0	0	0	0	6.094880376	100.3673863	0	0	0	0	0	0	0
otu 1138	0	0	0	0	0	0	0	0	0	2.597464121	0	0	0	5.315074261	0	0	0	0	0	8.955971528	0	348.474290698	0	0	0	0	24.24664753	0	0	0	0	0	0	0
otu 1139	0	0	0	0	0	0	0	0	0	8.551939632	0	0	54.30497472	0	0	0	0	0	0	0	0	0	0	0	0	0	0	0	0	0	0	0	0	0
otu 1140	0	0	0	0	0	0	0	0	0	23.31581967	0	0	0	2.391043156	0	2.404465707	0	0	0	0	14.90284927	0	0	0	0	0.916778664	0	0	0	0	0	0	0	0
otu 1141	0	0	0	0	0	0	4.459864872	0	0	24.547722606	0	0	0	0	0	0	43.11916395	0	18.71187651	0	0	0	0	0	14.63531984	0	0	5.313871581	0	0	0	0	0	0
otu 1142	0	19.168726875	0	0	0	0	0	0	0	4.112651525	2.483760961	0	126.43063671	0	0	0	0	0	0	0	0	0	0	0	0	2.285580141	0	0	0	0	0	0	0	0
otu 1143	0	0	1.535595088	0	0	0	0	0	0	1.731642747	61.214106941	2.317189902	0	0	0	0	112.70456398	0	0	0	0	0	0	9.314352026	3.594639961	0	0	0	0	0	0	0	0	12.826760494
otu 1144	0	0	0	0	0	0	0	0	0	0	25.5472556	0	0	0	0	0	59.39884831	0	0	0	0	0	0	0	0	0	0	0	0	0	0	0	0	0
otu 1145	0	0	0	0	0	0	0	0	0	0	69.87782675	5.190505381	0	0	0	0	108.07196172	0	0	0	0	0	0	4.762225096	0	0	0	0	0	0	0	0	0	4.135658535
otu 1146	0	0	0	0	0	0	0	0	0	0	0	0	75.44155345	0	0	0	0	0	0	4.612456237	0	0	0	0	0	0	0	0	0	0	0	0	0	0
otu 1147	0	272.593888224	0	83.963415383	0	0	0	0	0	673.031662349	145.826970554	0	11267.810753093	0	0	0	0	0	8.102049621	1.018613975	0	0	0	0	0	472.415423828	18.85161342	0	0	0	0	0	0	13.827973215
otu 1148	11.346577463	29987.895582351	14.227685381	2741.019944611	3.427654923	3.15750758	58.928178449	34.881986161	36.605455447	42637.65132324	5362.829014792	21.205868204	72683.299329337	4.771720059	7.642301618	14.820087573	49.216125397	2.577056972	9.210297816	48.330195142	2.418101981	8.263685832	46.79734386	0	6.502582013	18629.676436909	141.2766727	4.834280284	15.262031546	3.329020234	10.47495673	16.186666636	93.23080798	53.949558842
otu 1149	0	5035.956516909	0	1433.156450958	0	0	1.309890382	0	0.957859333	13407.181325711	752.198575018	1.361146516	112348.965214784	28.27014798	0	0	7.808292013	5.33929169	37.0966223	148.740535216	0	1.805107798	0	0	6.447728322	3760.291836774	23.586080761	3.121435055	3.311386415	2.420311299	0	3.663659666	0	774.667199831
otu 1150	0	583.752853861	4.235270323	1645.038615265	15.704444626	0	0	8.344246606	3.938220876	11670.661816102	144.327084186	4.709127866	135627.863770857	0	5.306469107	1.057847045	0	17.160309272	1.423729734	345.947291934	43.464943757	22.371825283	4.097644476	0	26.506187955	394.362089352	233.637778267	4.380005468	2.545747937	5.330280952	0	1.309856816	0	1427.05345898
otu 1151	0	69.16177782	0	6.175135948	0	0	0	0	0	91.89648924	0	0	0	0	0	7.441406801	12.90388774	3.84336945	0	0	0	0	4.031160651	0	0	0	14.01682463	19.23987986	15.18670321	15.89894146	0	39.20536953	0	0
otu 1152	38.91827782	0	0	0	0	0	0	0	0	0	0	0	0	0	0	0	0	0	0	0	0	0	0	0	0	0	0	0	0	0	0	0	0	0
otu 1153	0	14.24159685	16.67217524	4.775438466	12.40856243	0	5.946486496	12.388569217	6.370524769	9.400346342	24.34262104	6.179173073	0	0	306.25458192	41.10491376	26.61068404	0	1.746441807	65.456634711	4.717921417	0	7.422454531	0	2.731926371	5.22418318	15.929643064	7.085162109	0	4.098393799	9.21131116	2.887506581	13.27244141	158.392575585
otu 1154	0	0	0	0	0	0	0	0	0	106.466844	4.01866942	0	0	0	0	0	0	0	0	0	0	0	0	0	0	0	0	0	0	0	0	0	0	0
otu 1155	0	0	0	0	0	0	0	0	0	1.844927787	0	0	0	0	0	0	0	0	0	0	0	1.495821415	0	0	9.574508308	0	26.3394038	0	0	0	0	0	0	0
otu 1156	0	0	0	1.209992855	0	0	0	0	0	2.00074939	0	0	0	14.49973806	0	5.832453979	0	1.506185325	0	0	0	1.622157683	0	0	0	35.58092328	36.2543275	0	10.41520524	0	0	0	0	0
otu 1157	8.97851497	0	0	19.686698821	0	0	35.75592383	0	8.132731082	316.336197174	44.206235098	19.97784445	78.500451434	28.61281644	0	14.38671981	3.95992322	14.353187631	35.572758038	374.63020898	36.135695389	71.40821309	0	35.00235445	30.73417167	25.06627769	32.414481177	36.761091089	2.077426383	28.17645737	0	0	0	2.231470433
otu 1158	0	0	0	0	0	0	0	0	0	0	0	0	0	0	0	0	0	0	0	0	0	0	0	0	0	27.02946949	0	0	0	0	0	0	0	0
otu 1159	0	0	0	0	0	0	1.6799491	0	0	11.72716474	0	0	0	0	0	0	0	0	0	0	10.66292553	0	0	0	0	0	0	0	0	0	0	0	0	0
otu 1160	0	0	0	0	0	0	0	0	0	10.26974254	0	0	0	0	0	0	0	0	0	0	0	0	0	0	0	20.26860512	0	1.308988894	0	0	0	0	0	0
otu 1161	0	20.57119545	0	15.49721618	1.879181329	0	0	0	0	18.50693186	44.7076973	3.743152919	0	10.31712131	0	12.45004599	2.398799643	8.573670311	81.2347331	9.446665179	56.81301175	0	4.496294572	0	0	0	143.8341851	0	27.52589957	128.5674016	25.10967994	0	0	2.982446059
otu 1162	0	0	0	0	0	0	0	0	0	25.37810275	0	0	0	0	0	0	0	0	0	0	0	0	0	0	0	0	0	0	0	0	0	0	0	0
otu 1163	0	0	0	0	0	0	0	0	0	0	30.47875329	0	0	0	0	0	0	0	0	0	10.909594528	0	0	0	0	0	0	0	0	0	0	0	0	0
otu 1164	0	0	0	38.394412043	5.44134176	0	0	0	22.58196248	239.800074949	9.806348211	0	269.775732961	0	0	0	0	55.249744628	17.08475681	565.27146185	16.055263237	0	1.195945359	0	0	95.067989359	180.18045122	4.566396039	1.966135684	0	0	0	0	2.379854656
otu 1165	0	0	0	0	0	0	0	0	109.4571983	31.564452891	27.84191928	0	0	0	19.93945967	0	20.302959635	0	0	0	6.755205665	2.875201642	0	12.57569621	0	0	0	0	0	0	0	0	0	0
otu 1166	0	0	27.803304	0	0	0	0	0	56.66019677	20.90194657	0	0	5.479642246	5.049320548	72.25121859	0	11.74000767	0	0	15.41103025	0	0	0	0	0	0	0	0	0	0	0	0	0	0
otu 1167	0	79.531381056	0	33.707187561	11.239434981	0	11.897966797	0	0	487.202831807	134.818780989	3.840687303	21.465079682	9.679953258	0	13.74527371	2.42208896	4.840540597	128.083815935	214.559664595	41.440300001	19.98771194	5.956874337	0	3.340670834	1340.517493971	197.481279371	0	91.27478588	125.675996556	147.60455769	0	0	11.291843709
otu 1168	0	0	0	0	0	0	0	0	0	0	0	0	16.55018851	0	0	0	0	0	0	0	0	0	0	0	0	0	0	0	0	0	0	0	0	0
otu 1169	0	0	0	3.087567974	0	0	0	0	0	0	0	0	0	0	0	0	0	0	0	0	0	0	0	0	0	2.837271899	14.01682463	0	0	0	0	0	0	0
otu 1170	0	0	0	30.78721074	7.839793739	0	0	0	0	147.11083761	0	0	83.797386826	0	0	0	0	20.43923696	0	101.8840333	0	0	15.58715452	0	0	68.003303601	0	0	0	0	0	0	0	0
otu 1171	0	0	0	0	0	0	0	0	0	0	0	0	55.12066164	0	0	0	0	0	0	0	0	0	0	0	0	0	0	0	0	0	0	0	0	0
otu 1172	0	0	0	0	0	0	0	0	0	0	0	0	0	0	0	0	0	0	0	0	0	0	0	0	0	37.46892145	0	0	0	0	0	0	0	0
otu 1173	0	0	0	0	0	0	0	0	0	0	0	0	0	0	0	0	0	0	0	0	0	0	0	0	0	0	128.1052821	0	0	0	0	0	0	0
otu 1174	0	0	0	0	0	0	0	0	0	340.1479169	0	0	0	15.40690116	0	8.85336604	5.117439239	0	0	0	0	0	0	0	0	5.063439082	30.01756906	0	56.46338374	0	0	0	0	0
otu 1175	3.255050744	3.231728591	0	1.082047991	1.180875276	0	32.29243194	0	1.212516799	16.10270808	2.825239201	0	9.088187139	0	0	0	0	1.346921016	27.93586231	0	2.347870759	0	0	0	5.571148943	1.988661875	0	1.348535386	1.330557079	0	0	0	0	0.93708275
otu 1176	3.159594711	1.568478246	0	2.100632756	5.731227514	0	2.197235479	0	0	25.18245274	3.146582801	3.424820266	0	0	0	0	0	0	23.04688602	0	0	0	0	0	3.605181427	5.791030035	0.953637336	2.617977788	0	0	0	0	0	0
otu 1177	0	0	0	9.183535512	0	0	0	0	0	0	0	0	0	0	0	0	0	0	0	0	0	0	0	0	0	52.84718178	13.89702271	0	0	0	0	0	0	0
otu 1178	0	0	0	0	0	0	0	0	0	0	0	0	0	0	0	0	0	0	0	0	0	0	0	0	0	23.2322499	0	0	0	0	0	0	0	0
otu 1179	0	0	0	0	0	0	0	0	0	0	0	0	0	0	0	0	0	0	0	0	0	0	0	0	141.211059	0	0	0	0	0	0	0	0	0
otu 1180	0	0	0	1.81806033	0	0	0	0	0	13.52790958	1.815541007	0	7.092937932	0	0	0	0	0	0	0	0	0	0	0	0	0	6.602849371	0	0	0	0	0	0	0
otu 1181	0	0	0	0	0	0	0	0	0	0	0	1.761483727	8.430218839	0	0	3.905896782	0	0	0	0	0	0	0	0	2.781373002	8.935480733	11.77159571	0	25.90672901	0	0	0	0	0
otu 1182	0	0	0	0	0	0	0	0	0	0	14.68013941	0	0	0	0	0	0	0	0	0	0	0	0	0	0	0	0	0	0	0	0	0	0	0
otu 1183	0	0	0	0	0	0	0	0	0	0	0	0	0	0	0	0	0	0	0	0	0	0	0	0	0	7.744083302	11.47730582	0	0	0	0	0	0	0
otu 1184	2010.697458476	199.526857738	48.278344381	768.437681992	1503.773385356	688.316467518	0	57.862505369	305.985305093	1453.052272625	724.512701668	7271.746966464	2085.985196335	5174.950311516	17.577652934	1422.681117145	2645.314911483	1787.992286617	3140.751663206	939.957954896	559.156492449	1246.324138011	891.306681408	499.480100517	514.980411655	43.58550623	2807.273933313	1951.005728197	570.970443436	314.002764274	32.451090782	208.513519832	0	39.752673129
otu 1185	0	0	0	0	0	0	0	0	0	0	0	0	0	0	0	0	0	0	0	0	20.35815406	0	0	0	0	0	0	0	0	0	0	0	0	0
otu 1186	0	0	0	0	0	0	0	0	0	0	0	0	49.90388474	0	0	0	0	0	0	0	0	0	0	0	0	0	0	0	0	0	0	0	0	0
otu 1187	0	0	0	0	0	0	0	0	0	2.820103903	0	0	0	0	0	0	0	0	0	6.237797959	0	0	0	0	0	0	52.6498632	0	0	0	0	0	0	0
otu 1188	0	0	0	0	0	0	0	0	0	0	0	0	49.93463266	0	0	0	0	0	0	0	0	0	0	0	0	51.70139905	0	0	0	0	0	0	0	0
otu 1189	0	0	0	0	0	0	0	0	0	13.96749574	0	0	0	0	0	0	0	0	0	3.089475404	0	0	0	0	0	0	3.067833316	0	12.4645583	0	0	3.064570664	0	0
otu 1190	0	0	0	0	0	0	0	0	0	0	0	0	0	0	0	0	0	0	0	0	0	0	0	0	0	0	13.39019012	0	0	0	0	0	0	0
otu 1191	0	0	0	0	0	0	7.764324337	0	0	0	0	0	2.413313942	0	0	0	0	0	6.108021865	0	0	0	0	0	3.184888256	13.64242654	8.424619987	0	11.4096993	0	0	0	0	0
otu 1192	0	3.267929217	0	7.294457942	0	0	0	0	1.634798617	1.206154419	0	0.792847054	24.748846204	0	0	0	0	151.6369714	6.069676224	0	0	0	0	0	3.235175965	3.464458319	6.734566625	0	10.168856285	0	0	0.66159774	0	0
otu 1193	0	0	0	0	0	0	0	0	0	0	0	0	14.33137203	0	0	0	0	0	0	0	0	0	0	0	0	0	10.91242723	0	0	0	0	0	0	0
otu 1194	2.565289991	0	0	0	0	0	1.783945949	0	1.911157431	11.28041561	0	0	2.217950433	0	0	0	0	0	14.9695012	0	0	0	0	0	0	0	0	0	2.097211396	4.391136213	0	0	0	0
otu 1195	0	0	0	0	0	0	0	0	0	0	0	0	0	0	0	7.638966273	0	0	0	0	0	0	0	0	0	0	37.41127708	0	0	0	0	0	0	0
otu 1196	0	0	0	4.315155241	0	0	2.069771543	0	0	9.513603527	0	0	18.0131886	0	0	0	0	0	2.170991197	0	0	0	0	0	0	1.818362101	1.796631666	0	0	0	0	0	0	0
otu 1197	2.104339446	6.493896725	55.553871512	2.798108476	9.326250844	0	9.097110734	6.74840132	0	4.751915134	17.927122483	4.726540767	1.819412464	0	8.938634266	0	209.73137872	0	11.076952463	2.835362709	1.161050974	0	0	2.734558942	2.401107162	6.984747752	0	1.932316939	0	6.316017841	11.265941505	4.0814302	0	17.503769741
otu 1198	0	0	0	0	14.04322334	0	0	1.424857348	0	0	0	0	0	0	0	51.6888137	0	0	0	15.68787511	1.779814666	0	0	0	0	1.970799643	0	0	0	0	0	0	0	0
otu 1199	0	0	0	0	0	0	0	0	0	0	0	0	0	0	0	0	0	0	0	0	0	0	0	0	0	93.30822019	0	0	0	0	0	0	0	0
otu 1200	0	0	0	0	0	0	0	0	0	0	0	0	0	0	0	0	0	0	0	0	0	0	0	0	0	18.14066758	7.681661374	0	0	0	0	0	0	0
otu 1201	0	0	0	0	0	0	0	0	0	0	0	0	62.7461625	0	0	0	0	0	0	0	0	0	0	0	0	0	0	0	0	0	0	0	0	0
otu 1202	0	7.609669863	0	0	0	0	0	0	0	0	1.453908855	0	49.22768034	0	0	0	0	0	0	0	0	0	0	0	0	4.013701711	0	0	0	0	0	0	0	0
otu 1203	0	0	0	0	0	0	0	0	0	3.183988277	0	0	0	0	0	0	0	0	0	21.12802535	0	0	0	0	0	0	0	0	0	0	0	0	0	0
otu 1204	0	0	0	1.378590781	0	0	0	0	0	0	0	0	49.48129603	0	0	0	0	0	0	0	0	0	0	0	0	0	0	0	0	0	0	0	0	0
otu 1205	0	10.104357687	0	24.793109723	8.360849549	0	0	0	0	14.25132721	90.119263431	4.16350699	108.85167039	4.590291407	0	13.8481795	0	14.30473335	58.83734431	65.88399775	50.86272501	0	7.501839072	0	0	13.685158183	153.756462674	4.698581188	14.1309431	147.9366746	24.82620762	0	0	0
otu 1206	0	0	0	0	0	0	0	0	0	0	0	0	0	0	0	0	0	0	0	0	0	0	0	0	0	7.72137338	0	0	0	0	0	0	0	0
otu 1207	0	0	0	19.741932645	10.770700818	0	10.845413864	0	2.140496322	299.471454134	46.351648635	5.222596032	78.206714854	0	0	3.853585665	0	7.133293698	5.216142566	25.060353297	0	10.71782755	0	0	6.954282973	44.965825285	142.802174089	0	33.02906846	0	0	0	0	1.835351421
otu 1208	30.9814444	0	0	0	0	0	0	0	0	8.287259877	18.479181552	0	27.94617545	0	0	0	0	0	0	0	0	0	0	0	111.7606242	0	59.12551482	0	0	0	0	14.76565865	0	0
otu 1209	0	0	0	0	0	0	0	0	0	0	10.57127818	0	0	0	0	0	0	0	0	0	0	0	0	0	0	0	0	0	0	0	0	0	0	0
otu 1210	0	6.916177782	0	0	0	0	3.229557321	0	3.459853969	0	0	0	0	0	0	0	0	0	50.81242327	0	0	0	0	0	0	16.216277599	0	7.695951946	0	0	0	0	0	0
otu 1211	0	0	0	0	0	0	0	0	0	44.41663646	0	0	0	0	0	0	0	0	0	0	0	0	0	0	0	0	0	0	0	0	0	0	0	0
otu 1212	0	0	0	0	0	0	3.943459466	0	0	0	0	4.097767406	0	0	0	0	0	0	0	0	90.73307819	461.450755	0	29.47566691	0	0	10.26916836	0	0	19.41344431	0	0	0	0
otu 1213	0	0	0	0	0	0	0	0	0	0	0	0	0	0	0	0	0	0	0	0	0	0	0	0	0	12.49836229	0	0	0	0	0	0	0	0
otu 1214	0	0	0	0	0	1.808929578	0	0	0	1.88605675	0	0	0	0	0	0	0	5.679373964	0	0	7.572714631	0	0	0	0	0	0	0	0	0	0	0	0	0
otu 1215	0	0	0	0	0	0	0	0	0	0	0	0	0	0	0	0	0	0	0	0	8.553353935	0	0	0	0	0	0	0	0	0	0	0	0	0
otu 1216	0	0	0	2.197287638	0	0	0	0	0	0	0	0	0	0	0	54.72249255	0	0	0	0	3.039151833	0	0	0	0	0.673054275	0	0	0	0	0	0	0	0
otu 1217	6.121714752	0	11.653929346	12.153403271	16.38655129	86.105095338	0	3.575485893	738.881713563	748.118410011	4.415575042	6.008500088	0	0	0	7.542172338	0	8.661936596	25.897061974	2457.452282278	3430.670184791	14.863031565	6.079446785	0	0	0	0	54.276169083	0	25.403538413	5.373264843	6.896551949	9.611078265	8.1926423
otu 1218	0	0	0	0	0	0	0	0	0	0	0	0	0	0	0	0	135.54184068	0	2.297949746	0	0	0	2.734588512	0	0	0	0	0	0	0	0	0	0	0
otu 1219	0	0	0	3.893020489	0	7.43618616	0	0	8.918734677	27.493969501	0	0	0	0	0	0	0	0	0	66.95236476	95.27124357	0	0	0	0	0	0	4.851795792	0	0	0	0	0	0
otu 1220	0	0	0	0	0	0	0	0	0	0	0	0	0	17.88301027	0	0	0	0	0	0	0	0	0	0	0	0	0	0	0	0	0	0	0	0
otu 1221	0	0	0	0	0	0	0	0	0	0.958287734	0	0	0	16.66766006	0	0	0	0	0	0	0	0	0	0	0	0	0	0	0	0	0	0	0	0
otu 1222	0	0	0	0	0	0	0	0	0	10.91653124	0	0	0	0	0	0	0	2.054520074	0	0	0	0	0	0	0	0	1.498572956	0	4.059118831	0	0	0	0	0
otu 1223	0	0	0	0	0	0	0	0	0	0	0	0	47.90052626	0	0	0	0	0	0	0	0	0	0	0	0	0	0	0	0	0	0	0	0	0
otu 1224	0	0	0	0	0	0.503549546	0	0	15.65522576	14.17552228	0	0	0	0	0	0	0	0	0	80.12915995	64.82122883	0.851345167	0	0	0	0	0	0	0	0	0	0	0	0
otu 1225	0	0	0	4.974415069	0	0	0	0	0	0	0	0	19.40706629	0	0	0	0	0	0	0	0	0	0	0	4.268634954	0	11.29133096	0	15.29216643	0	0	0	0	0
otu 1226	0	0	0	6.104963948	0	3.641050561	0	0	2.572711926	7.185841674	0	0	0	0	0	3.398437751	0	0	2.518906453	0	7.621257673	0	0	0	0	59.135967947	51.998778654	2.861315467	0	3.630466948	0	0	0	3.976594745
otu 1227	0	0	0	0	0	0	0	0	0	3.633262697	0	0	5.714964305	0	0	0	0	155.9040417	2.410732556	0	0	0	0	0	0	0	3.990065417	0	0	0	0	0	0	0
otu 1228	0	0	0	4.476973562	0	2.299610881	0	0	12.99896552	13.18712554	1.8531688	0	0	0	0	0	0	0	0	68.94408271	99.8785874	0	0	0	0	12.34213276	25.621375532	0	5.505179914	0	0	0	0	0
otu 1229	0	0	0	16.58138356	0	0	0	0	0	0	0	165.8078108	0	0	0	0	0	0	0	0	0	26.6754819	0	0	0	0	0	0	0	0	0	0	0	0
otu 1230	0	0	0	0	0	0	0	0	0	0	0	0	0	0	0	0	0	0	0	0	0	0	0	0	0	0	8.69492865	0	0	0	0	0	0	0
otu 1231	0	0	5.647027097	15.935386867	0	0	0	0	4.18065688	0	25.821957276	0	21.43111614	0	5.222239439	0	50.00999809	35.38340128	2.112631218	8.972175147	12.38454372	0	0	0	3.304749642	42.427590712	0	0	0	0	3.119960232	0	0	1.667604248
otu 1232	0	0	0	0	6.739133042	0	0	0	0	1.701786838	0	13.42372081	0	0	0	9.921875734	2.867530608	0	0	0	1.708212927	0	10.74976173	0	0	0	11.21345971	0	0	5.299647154	6.670259805	0	0	0
otu 1233	0	0	0	0	0	0	0	0	0	0	32.62059998	0	0	0	0	0	1.625245361	0	0	8.533795254	0	0	0	0	0	0	0	0	0	0	0	0	0	0
otu 1234	0	0	0	0	0	0	0	0	0	0	0	0	0	0	0	0	0	0	0	0	0	0	0	0	0	14.6277129	0	0	0	0	0	0	0	0
otu 1235	0	0	0	0	0	0	0.915962468	0	0	0	2.235384865	0	0	0	4193.02212835	0	36.364246027	0	0	669.219500531	0	0	0	0	0	0	28.69326455	0	0	0	0	1.03125235	0	0
otu 1236	0	8.720398073	0	0	0	0	0	0	33.045366118	0	0	0	0	0	0	16.28685262	5.423373106	0	0	0	0	0	0	0	0	44.547636016	56.09098227	0	90.95514641	0	0	7.061836747	0	0
otu 1237	0	0	0	25.58270607	0	0	0	0	0	0	0	0	0	0	0	0	0	0	0	0	0	4.899578309	0	0	0	0	23.22788082	0	0	0	0	0	0	0
otu 1238	0	0	0	0	0	0	0	0	0	0	0	0	56.02817679	0	0	0	0	0	0	0	0	0	0	0	0	0	145.8797749	0	0	0	0	0	0	0
otu 1239	0	0	0	0	0	0	0	0	0	0	0	0	0	0	0	0	0	0	0	140.9426501	0	0	0	0	0	38.49454741	0	0	0	0	0	0	0	0
otu 1240	0	0	0	0	0	0	0	0	0	0	0	0	0	0	0	0	0	0	0	0	0	0	0	0	0	17.174138227	0	0	0	0	0	0	0	0
otu 1241	0	0	1.103305714	0	1.642309733	0	0	0	5.05894614	1.244163486	1.502779741	0	0	0	0	7.25380831	0	1.873238891	3.302095854	0	16.23520017	0	0	2.941374324	0	0	0	0	0	3.874531953	0	0	0	0
otu 1242	0	0	0	2.453136198	0	0	0	0	0	0	0	0	0	0	0	0	0	30.53636001	0	0	0	0	0	0	0	0	0	0	0	0	0	0	0	0
otu 1243	0	0	0	0	0	0	0	0	0	0	0	0	0	0	0	0	0	0	0	0	0	0	0	0	0	0	60.97318716	0	0	0	0	0	0	0
otu 1244	0	27.022959696	1.756283019	6.422584323	0.892396613	8.986282412	0.855316551	0.543267528	342.974876221	11.441721604	0	0	14.930293873	0	0	0	24.53854061	180.54657872	0	16.132787764	29.28465157	2.192505362	0	0	155.255094	0	72.226482939	23.280962578	27.18607365	8.272963162	0	1.431032997	0	26.415062911
otu 1245	0	0	0	0	0	0	0	0	0	1.711623756	0	0	0	14.88528023	0	4.989613808	0	0	0	0	0	2.775483666	0	0	0	28.53672315	50.75224827	0	7.637243812	0	0	0	0	0
otu 1246	7.587477439	0	0	0	0	0	5.276459849	0	0	0	10.07497404	0	13.12027017	0	0	0	0	0	5.534498685	0	0	6.762798229	0	0	0	0	0	0	0	0	8.173416945	0	0	0
otu 1247	68.48019892	9.065272573	0	33.38759945	29.81209702	0	0	0	0	20.07531592	15.15515163	0	0	18.18611214	0	0	0	15.11291038	36.63087689	0	0	12.20742392	0	0	0	0	0	22.69653625	26.12627756	0	0	0	0	0
otu 1248	0	0	0	0	0	0	0	0	0	0	5.10945112	0	0	0	0	0	0	0	0	0	0	0	0	0	0	0	0	0	0	0	0	0	0	0
otu 1249	0	0	0	0	0	0	0	0	0	0	0	0	0	0	0	0	0	39.24921758	0	0	0	0	0	0	0	0	0	1.007596417	0	0	0	0	0	0
otu 1250	0	0	0	0	14.47665616	0	0	0	0	0	0	0	0	0	0	0	0	0	0	0	1.376060413	0	0	0	0	12.18976075	0	0	0	0	0	0	0	0
otu 1251	0	0	0	0	0	0	0	0	0	0	0	0	0	0	0	0	0	0	0	12.75913219	0	0	0	0	0	0	0	0	0	0	0	0	0	0
otu 1252	0	0	0	0	0	0	0	0	0	0	0	0	71.44815083	0	0	0	0	0	0	0	0	0	0	0	0	0	0	0	0	0	0	0	0	0
otu 1253	0	0	0	3.265877371	0	0	0	0	0	0	0	0	0	0	0	0	0	0	0	0	0	0	0	0	0	11.00413053	2.965261382	0	0	0	0	0	0	0
otu 1254	0	1.714266288	0	0	0	0	0	0	0	0	0	0	0	0	0	0	32.82567933	0	0	0	0	0	0	0	0	0	33.35285451	0	0	0	0	0	0	0
otu 1255	0	5.782173857	0	0.967994284	0	0	0	0	0	0.800299756	0	1.052129469	52.87114275	8.119853314	0	0	0	153.028429	6.37215254	0	0	0	0	0	65.27611682	0	0	0	1.190309171	0	7.842062204	0	0	0.838309162
otu 1256	0	0	0	0	0	0	0	0	0	0	0	0	0	0	37.66342383	0	0	0	0	0	0	0	0	0	0	0	0	0	0	0	0	0	0	0
otu 1257	0	0	104.6244122	142.7035323	12.21467864	184.1575104	8.780358967	193.3353314	18.81295596	101.7881252	53.09039054	21.28918223	130.9976974	0	0	60.69397422	15.59219768	20.89832138	3.069917239	61.40332366	6.966305842	116.2884289	891.3903989	0	0	10.28511063	5.08109893	66.25733628	55.05179914	57.6336628	27.20215327	63.44618952	0	43.61827361
otu 1258	0	0	0	0	0	1.502655787	0	0	0	0	0	0	0	0	0	0	0	0	0	0	0	0	0	0	0	0	18.92642141	0	0	0	0	0	0	0
otu 1259	0	4.804051633	0	4.289315988	0	0	0	0	2.403251859	0	0	0	0	0	0	0	0	0	0	0	0	0	0	0	0	9.853998213	31.15595991	0	0	0	0	0	0	0
otu 1260	0	0	0	0	0	0	0	0	0	0	0	0	0	0	0	0	0	0	0	0	0	485.1087637	0	0	0	0	0	0	0	0	0	0	0	0
otu 1261	0	0	0	0	0	0	0	0	0	0	0	0	0	0	0	0	0	0	0	0	0	0	0	0	0	0	17.11528061	0	0	0	0	0	0	0
otu 1262	0	0	0	0	0	0	0	0	113.4495581	101.7037471	0	0	0	0	0	49.85064009	0	0	0	0	0	0	0	0	0	0	0	0	0	0	0	0	0	0
otu 1263	0	0	0	0	0	0	0	0	0	0	0	0	0	0	0	0	0	38.98520939	0	0	0	0	0	0	0	0	0	0	0	0	0	0	0	0
otu 1264	177.48750911	52.53001696	0	0	0	0	27.24571995	0	0	107.75809239	178.72476299	0	0	0	23.92735161	15.69460343	0	425.4595547	21.433604	0	59.059798102	8.730157714	16.7005227	0	0	14.665862675	136.47314648	0	8.007534421	0	0	35.43758077	0	0
otu 1265	0	0	0	0	0	0	0	0	0	565.987072282	0	0	0	0	0	0	0	0	0	0	0	182.4602962	0	0	0	0	11.47730582	0	0	0	0	1.910849943	0	0
otu 1266	0	7.299456451	0	0	0	0	0	0	0	0	0	0	38.13994168	0	0	0	0	0	0	0	0	0	0	0	0	0	0	0	0	0	0	0	0	0
otu 1267	0	0	0	0	0	0	0	0	0	0	2.00933471	0	0	0	0	0	0	0	0	0	0	0	0	0	0	0	21.9229437	0	0	0	0	0	0	0
otu 1268	0	0	0	0	2.874042033	0	0	0	0	0	0	0	0	18.93495206	0	0	0	0	0	4.815946954	0	0	0	0	0	0	4.782210758	0	3.238341126	6.780430917	0	2.388562429	0	0
otu 1269	0	0	0	0	0	0	0	0	0	18.25341225	0	0	0	0	0	0	0	0	0	0	0	0	0	0	0	0	0	0	0	0	0	0	0	0
otu 1270	0	0	0	5.508565256	0	0	0	0	0	1.598871003	0	0	0	9.030771022	0	4.886634968	0	1.444376424	0	0	0	1.555589657	0	0	0	24.16889929	61.61166265	0	4.280485463	0	0	0	0	0
otu 1271	0	0	0	1.905095133	0	0	0	0	0	6.300232123	0	0	16.312238144	0	0	4.591506324	0	0	0	19.937431959	0	0	0	0	0	0	1.729735806	0	0	0	0	0	0	0
otu 1272	111.86037828	52.51162925	0	25.59416008	36.20030649	0	776.340197205	0	9.521780794	3031.398611039	3.818451015	0	8.28771514	9.673372106	0	0	100.169111943	40925.141859898	44.957673836	17.373899292	4.741756545	306.094651957	0	38.98174046	10.662172452	35.880986592	130.294799302	14.963293236	86.019070651	2.139532726	0	49.314767886	0	5.084826068
otu 1273	0	0	0	0	0	0	0	0	0	16.4506061	0	0	0	0	0	6.961316039	0	0	0	0	0	0	0	0	0	13.2711105	0	0	0	0	0	0	0	0
otu 1274	0	0	0	0	0	0	0	0	0	6.043079791	0	0	26.1401301	0	0	0	0	0	0	0	0	0	0	0	0	0	0	0	0	0	0	0	0	0
otu 1275	0	0	0	0	0	0	0	0	0	0	13.99545307	0	0	0	0	0	0	0	0	0	0	0	0	0	0	0	0	0	0	0	0	0	0	0
otu 1276	0	0	0	0	0	0	0	0	0	0	0	0	0	0	0	0	0	0	0	0	0	0	0	0	0	0	35.93263332	0	0	0	0	0	0	0
otu 1277	0	0	0	0	0	0	0	0	0	7.85392649	0	0	0	0	0	0	0	167.92723482	0	0	0	0	0	0	138.9987663	0	8.062570203	0	0	0	0	0	0	0
otu 1278	0	0	0	0	0	0	0	0	0	0	0	0	0	0	0	0	0	0	0	0	0	0	0	0	0	5.674543799	0	0	0	0	0	0	0	0
otu 1279	0	0	0	0	0	0	0	0	0	0	0	0	0	0	28.56443526	0	0	0	0	6.09273289	0	0	0	0	0	0	0	0	0	0	0	0	0	0
otu 1280	0	0	0	1.550467035	0	0	0	0	0	0	1.548318521	0	0	0	0	0	0	0	0	0	0	0	0	0	0	0	25.33950635	0	0	0	0	0	0	0
otu 1281	0	0	0	0	0	0	0	0	0	6.255864291	0	0	0	0	0	0	0	0	0	0	0	0	0	0	0	0	0	0	0	0	0	0	0	0
otu 1282	0	1.714266288	3.366496923	6.887651634	2.505575105	0	0	51.86115399	15.43627156	3.796293715	6.878107277	9.981741118	38.81413257	2.75123235	89.98320264	0	3.198399524	37.15257135	22.67015807	436.6458571	3.810628837	0	5.995059429	0	0	0	2.084553407	37.19710107	0	0	0	16.65869181	16.08007325	1.988297373
otu 1283	0	0	0	0	0	0	0	0	0	13.3986837	0	0	0	0	0	0	0	0	0	0	0	0	0	0	0	0	0	0	0	0	0	0	0	0
otu 1284	0	0	0	0	0	0	0	0	0	0	0	0	0	0	0	0	0	0	0	0	0	0	29.34052615	0	0	12.24013166	12.0938553	0	0	0	0	0	0	0
otu 1285	0	0	4.488662564	6.283471666	0	0	0	0	0	0	39.827516422	0	0	0	0	0	34.11626159	0	0	0	0	0	0	0	0	15.39759253	0	0	0	0	0	0	0	0
otu 1286	0	0	0	1.201872097	0	0	4.772339481	0	0	0	0	0	0	10.08169707	0	2.896654996	0	1.496076699	27.53148709	0	0	0	0	0	0	29.81991808	36.01100987	0	10.34530454	0	0	0	0	0
otu 1287	0	0	0	0	0	0	14.4087942	0	0	41.12651525	0	0	0	0	0	0	0	0	0	0	0	0	0	0	0	64.25782066	90.51600301	0	0	0	0	0	0	0
otu 1288	0	0	0	0	0	0	0	0	0	0	0	0	0	0	0	0	0	0	0	0	0	23.23348424	0	0	0	0	0	0	0	0	0	0	0	0
otu 1289	58.158847256	10.184104159	12.50413143	36.502111467	0	38.31772257	12.504692895	28.32752109	266.37276482	101.302835076	208.361716629	0	85.993733496	2.20098588	6.962985918	20.55245688	0	337.079972021	25.038699189	5.198164966	155.59446318	39.41394647	29.68981813	0	9.756879895	77.172624991	97.042142867	17.71290527	2.1072459	29.27424142	0	15.46878526	0	1631.13930156
otu 1290	0	0	0	0	0	0	7.43310812	0	0	9.788790405	20.69116569	0	0	38.73198323	0	10.27622844	0	194.9193247	0	0	0	0	98.0850211	0	0	0	26.9670031	0	0	0	0	76.05486084	23.22677247	0
otu 1291	0	0	0	0	0	0	0	0	0	0	17.13348879	0	0	0	0	0	0	0	0	0	0	0	0	0	0	0	0	0	0	0	0	0	0	0
otu 1292	0	0	0	0	12.02676051	0	0	0	0	0	0	77.85758072	0	0	0	0	0	0	0	0	0	0	0	0	0	0	0	0	0	0	0	0	0	0
otu 1293	0	0	0	1.226568099	0	0	0	28.36504098	21.2632085	0	0	0	0	139.2743052	0	2.956175304	0	0	0	4.337541627	0	9.539576309	0	0	0	50.429979096	0	29.56061012	0	18.32063453	0	0	0	0
otu 1294	0	0	0	0	0	0	0	0	0	32.47668043	0	0	0	0	0	0	0	0	0	0	0	0	0	0	0	0	0	0	0	0	0	0	0	0
otu 1295	0	0	0	0	0	0	0	0	0	0	2.043780448	0	0	0	0	0	0	17.83323425	0	0	0	0	0	0	0	0	0	0	0	0	0	0	0	0
otu 1296	0	0	0	0	0	0	0	0	0	0	85.08725555	0	0	0	0	13.128755417	0	0	0	0	0	21.40834853	0	0	0	0	0	0	0	0	0	0	0	0
otu 1297	0	0	0	0	0	0	0	10.96362079	0	0	0	60.45255841	0	0	0	0	0	0	0	0	0	0	0	0	0	0	11.65357843	0	0	0	0	0	0	0
otu 1298	0	11.325798739	0	0	20.050089511	0	13.54079455	52.74477162	29.40748267	21.454371262	6.806212952	41.45119767	32.326193	54.13710905	0	23.2043868	51.49922619	29.59054355	0	43.13801835	14.32429153	9.799156617	39.60810348	8.434302278	2.302185144	75.94108759	188.562600805	27.32848242	0	41.03936254	6.991718109	1.216646031	175.3246696	6.4225334
otu 1299	0	0	0	0	0	0	0	0	0	0	0	0	0	0	0	0	0	0	25.90875208	0	0	0	0	0	0	0	0	0	0	0	0	0	0	0
otu 1300	0	0	0	14.51991426	0	0	12.65637329	0	0	0	0	0	0	0	0	23.32981592	0	175.58773809	0	0	0	0	0	0	0	0	2.19723197	0	0	12.4613325	0	43.8979041	22.59902187	0
otu 1301	14.69211541	0	0	2.419985709	0	4.670085438	0	0	0	0	25.533593963	2.862411056	0	0	0	0	0	0	0	0	8.033217547	0	0	0	0	0	0	0	0	0	0	2.388562429	0	4.56138809
otu 1302	0	56.07309729	21.17635161	0	18.9130508	0	36.25438541	0	0	0	0	6.278837155	0	0	0	0	0	0	38.02736193	10.56401267	4.794016923	0	98.04823002	22.58216416	0	10.6168884	0	0	85.24149545	0	37.43952278	10.47885453	0	0
otu 1303	70.88301292	17.59378559	0	23.56301875	10.28604517	0	0	0	10.56165949	23.37717709	4.7060734	0	35.67034686	5.647266402	0	0	0	191.95956559	25.85193465	0	3.910908543	18.95363188	0	0	0	0	47.62669856	11.74645297	34.76955735	0	0	4.27426961	0	0
otu 1304	0	0	0	0	0	0	0	0	0	0	0	0	30.11904976	0	0	0	0	0	0	0	0	0	0	0	0	0	0	0	0	0	0	0	0	0
otu 1305	0	0	0	18.40998474	0	0	0	0	0.937717431	2.76739168	71.038433026	35.47249589	0	0	0	0	0	0	0	0	28.47287621	12.34052667	0	0	0	0	52.68580136	0	0	0	0	0	0	0
otu 1306	11.38121616	0	0	18.30839029	0	0	0	0	0	41.644007892	0	0	0	0	0	0	0	0	0	0	0	0	0	0	0	0	0	0	0	0	0	0	0	0
otu 1307	27.08602281	0	0	0	0	0	0	0	0	0	0	0	0	0	0	0	0	0	0	0	0	27.76427708	0	0	0	0	0	0	0	0	0	0	0	0
otu 1308	15296.730820308	0	5.017581401	2.595346993	0	0	0	0	0	0	1498.914636225	0	0	0	0	0	0	0	0	3.721413555	0	10.91269714	17.343766787	0	0	34.38604153	0	30.43399178	0	0	0	0	0	0
otu 1309	76.95869974	136.4416025	139.3317502	7.309344591	63.81546391	0	152.9096528	0	319.4363134	114.818516	547.4411914	262.1734861	0	0	0	0	61.09595826	54.59153341	112.271259	80.20025947	394.2834327	78.39325294	190.8631165	100.006727	0	0	33.18268689	0	242.6773187	338.7447936	82.90180044	119.3306291	0	37.98053757
otu 1310	15.28257867	0	0	0	0	0	0	0	0	0	7.609820817	0	0	0	0	0	0	0	0	0	0	0	0	0	0	0	0	0	0	0	0	0	0	0
otu 1311	0	0	0	0	0	0	0	0	0	0	0	0	0	0	0	0	0	118.8882283	0	0	0	0	0	0	0	0	0	0	0	0	0	0	0	0
otu 1312	0	0	0	0	0	0	0	0	0	0	0	0	32.60387136	0	0	0	0	0	0	0	0	0	0	0	0	9.873706209	97.55709945	0	0	0	0	0	0	0
otu 1313	0	0	0	0	0	0	0	0	0	0	0	0	0	0	0	0	0	0	0	0	0	0	0	0	0	11.68485942	0	0	0	0	0	0	0	0
otu 1314	0	0	0	0	0	0	0	0	0	13.287028	0	0	0	0	0	0	0	0	0	0	0	0	0	0	0	0	0	0	0	0	0	0	0	0
otu 1315	146.81210954	0	0	0	0	0	0	0	0	2.667665854	67.302627537	0	20.9806122	0	0	0	0	0	0	0	0	0	0	0	0	0	18.06612953	0	0	0	0	0	0	0
otu 1316	0	0	0	0	0	0	0	15.388101031	0	0	0	126.35678547	0	0	0	0	0	0	0	0	0	0	0	0	0	0	37.95369865	0	0	0	0	0	0	0
otu 1317	0	0	0	1.957146912	0	0	0	0	0	3.775548941	3.257391424	0	0	0	0	0	0	86.89235266	0	0	0.541400818	0	0	0	0	45.56172871	0	0	0	0	0	0	0	0
otu 1318	25.19151682	15.39139804	0	25.122585459	15.46606792	0	0	0	11.54944059	76.673201033	39.11591547	21.72769695	0	9.263142012	0	4.657571163	0	13.866480871	52.29902174	2.066147589	1.069169242	11.226731588	1.475125033	0	0	26.63769661	49.771742568	47.601336235	28.321135264	0	2.087455407	4.674021444	0	0
otu 1319	0	0	0	0	0	0	0	0	0	0	0	0	0	0	0	0	0	108.309191	0	0	0	0	0	0	0	0	0	0	0	0	0	0	0	0
otu 1320	0	0	0	10.53405544	0	0	8.263867263	0	0	0	0	0	0	0	0	6.347082271	0	85.23236956	0	0	0	0	0	0	0	0	0	0	0	0	0	21.49706186	6.148263302	0
otu 1321	0	0	0	1.377530327	0	0	0	0	0	0	0	0	0	0	0	0	0	0	0	0	0	0	0	0	0	13.92445747	2.501464089	0	3.387803024	0	0	0	0	0
otu 1322	38.765340563	0	0	0	43.85273176	0	0	8.701647124	0	1225.460656093	32.014200076	0	0	23.51738337	0	2.956175304	0	0	142.36471618	0	30.168985521	0.501733202	138.13680427	0	0	207.108499436	57.905351141	26.83069585	178.64789916	0	129.92385659	98.735990166	0	0
otu 1323	0	0	0	0	0	0	0	0	0	13.16048488	0	0	0	0	0	0	0	0	0	0	0	0	0	0	0	0	0	0	0	0	0	0	0	0
otu 1324	0	2.057119545	0	5.510121307	0	0	0	5.751085852	0	0	0	57.62872289	0	0	0	0	0	0	0	0	0	0	0	0	0	5.063439082	34.65774716	0	0	0	0	0	0	0
otu 1325	16.44918773	0	0	0	0	0	0	0	0	0	2.730241056	0	0	0	0	0	0	0	0	0	0	0	0	0	0	0	0	0	0	0	0	0	0	0
otu 1326	0	0	0	0	0	0	0	0	0	0	0	0	0	0	0	0	0	0	0	0	0	0	0	0	191.2915249	0	0	0	0	0	0	0	0	0
otu 1327	0	0	0	14.7005102	27.71091273	0	0	0	0	67.39837872	0	0	0	0	0	0	0	13.30838377	0	0	0	0	0	0	0	0	0	0	0	0	0	0	0	0
otu 1328	0	0	0	435.355615813	0	0	4.162540547	0	521.5422512	0	28.274835401	0	0	0	0	100.414926508	0	1489.75073303	0	0	0	0	0	0	0	0	17.730014853	0	0	0	0	429.748273675	294.231184242	0
otu 1329	0	0	0	118.182029178	0	0	18.704879334	0	494.851307416	71.04045756	570.99412522	1083.07461319	0	0	0	0	0	843.980496613	2.068154772	0	677.2889024	123.20266203	0	0	0	0	0	0	0	7.280041616	0	0	0	1519.530288
otu 1330	0	0	1.089571618	1745.19668622	0	0	487.419041535	0	1696.18133648	135.607168292	332.137639685	335.2361283	7.11098612	0	0	2909.921390834	357.456125123	19794.57943549	16.96184489	37.808409523	109.197768731	232.383520528	0	0	96.19091896	10.56011359	416.846888223	0	0	0	29.22437569	7174.945643401	4577.658724103	0
otu 1331	7615.124669844	8106.41674919	25499.668705212	277.50903981	5570.743739618	4.298603564	7264.26346696	313.51781993	3823.291849859	3294.292079741	3309.963247351	4300.752021814	44.90186365	324.71211378	19.34602338	11599.329107773	4220.076300513	3210.385188552	7704.611127832	5167.286581927	6545.452486795	2169.095888607	17534.453922224	10515.946395985	3.991450866	1419.848080757	3537.331230958	219.89766763	19282.017388352	861.078830774	14531.376193692	6328.978363696	13.57408781	8433.072522352
otu 1332	726.779045908	44.71352228	247.563930927	43010.381227844	299.221296409	37.248533925	6206.710431156	136537.912846233	326104.830114661	35912.958327153	163519.498791492	245731.431059567	85.510452405	276909.49053939	28.13995108	1612.26823037	2024.654150593	94828.7760271	656.561754417	53478.221044286	146927.950366313	78955.550059992	3517.754555448	60.196339471	322.760302097	181254.563763579	438.079706821	137996.140515046	1219.717909789	62206.49891457	519.484651865	3336.149248484	1900.556335124	1066657.96772989
otu 1333	5.441524224	5.782173857	238.583046392	21762.064004692	0	0.975951697	3883.975359492	466.6310589	12135.350538563	631.096378663	3742.68449659	4746.260856441	0	764.9365836	2.450659848	27253.83279307	2192.951788226	155292.850775744	41.669555396	232.35660544	2978.825971808	1120.610352627	7.592578702	87.426903553	13.73594265	1099.168965768	2652.757444866	594.729320519	54.32138215	312.714849915	4.995180131	56669.890018684	33318.273498829	3301.048737107
otu 1334	47.40655904	14.97583029	86.12845728	11.46105232	6.253915463	27.2641866	5.994058388	1.903609417	25.68595587	0	0	6.228606458	18.63078363	10.30061392	24.56541432	75.96188062	7.983205212	96.29946493	34.57954778	0	26.15615633	19.20634697	0	33.60226027	4.917467467	0	15.60913591	0	0	22.13132651	0	0	140.4755199	0
otu 1335	16124.342520579	41089.176036113	68866.519930486	923.227058093	10601.362237614	0.47892402	18503.816279657	574.581187915	3949.44316974	6262.701622275	4132.247042444	8802.177002523	12.36556436	809.749432406	0	40844.542934767	18235.900205827	2906.116535068	13149.630580699	19621.326119888	8423.745720222	3617.256672209	34248.728504124	60606.102720196	1.239281116	2804.391900127	8206.988307171	408.920822081	49408.997281999	3245.208602103	16179.724185242	9806.906769978	0	2224.647886478
otu 1336	0	0	0	0	0	0	0	0	0	0	0	0	0	0	0	0	0	0	0	0	0	0	0	0	0	0	11.08603403	0	0	0	0	0	0	0
otu 1337	0	0	0	0.842724435	0	0	0	0	0	2.78692621	0	0	0	18.17755397	0	6.09319898	0	1.049013779	0	0	0	0	1.100269731	0	0	30.20192488	46.67437699	0	11.39896076	0	0	0	0	0
otu 1338	0	0	0	0	0	0	0	0	0	0	0	0	0	0	0	0	0	0	0	0	0	0	0	0	0	0	24.21630128	0	0	0	0	0	0	0
otu 1339	36.73028851	0	0	0	0	0	0	0	0	0	0	0	0	0	0	0	0	0	0	0	0	0	0	0	0	0	0	0	0	0	0	0	0	0
otu 1340	0	0	0	0	0	0	0	0	0	0	0	0	0	0	0	0	0	0	0	0	0	32.3702477	0	0	0	0	0	0	0	0	0	0	0	0
otu 1341	0	0	0	0	0	0	0	0	0	0	28.61292627	0	0	0	0	0	0	0	0	0	0	0	0	0	0	0	0	0	0	0	0	0	0	0
otu 1342	208.688666019	36.059463485	1242.712693497	144.476726104	5156.462473546	210.160054827	3106.63236985	225.639107462	64.225990456	27.599508267	26669.207495229	453.66245625	362.64084423	218.689413175	93.583016819	1858.04296529	1370.326408735	533.33694944	110.051989174	403.440399268	1571.341990583	118.791981829	157.120253353	301.49620443	167.543137467	25.586145021	14.51742551	28.618358449	64.792487615	40.363615755	89.527200168	859.267587976	374.512842244	1049.517649439
otu 1343	0	0	0	0	0	0	0	0	0	0	0	0	0	0	0	0	0	0	0	88.82115211	0	0	0	0	0	0	0	0	0	4.080259313	0	0	0	0
otu 1344	162.9713642	0	0	0	0	0	0	0	0	0	0	0	0	0	0	0	0	0	0	0	0	0	0	0	0	0	0	0	0	0	0	0	0	0
otu 1345	12.779746715	2.266318143	73.435961373	9.907634445	233.02469466	12.01472918	247.185124216	40.409812249	2.193131478	0	1291.276756923	23.568591692	4.151291058	0	9.138919018	414.995378008	20.079973828	127.334711868	0	39.726605835	123.40868661	23.274924963	2.800087638	25.849295624	18.90771003	1.13490876	0	0	0	13.077421652	0	36.679799191	28.487737119	58.896600026
otu 1346	0	0	0	0	0	0	0	0	0	0	11.53747027	0	1.532136812	0	0	0	0	0	0	0	0	0	0	0	0	51.96687479	0	0	0	0	0	0	0	0
otu 1347	0	0	0	0	0	0	0	0	0	0	0	0	0	1.240440019	0	0	0	0	0	0	0	0	0	0	0	0	18.79712899	0	0	0	0	0	0	0
otu 1348	0	0	0	0	0	0	0	0	0	0	0	0	0	0	0	0	0	0	0	0	0	0	0	0	0	0	24.51183403	0	0	0	0	0	0	0
otu 1349	0	0	0	0	0	0	0	0	0	0	0	68.37351281	0	0	0	0	0	0	0	0	0	0	0	0	22.63706695	0	0	0	0	0	0	1.840478699	0	0
otu 1350	0	0	0	24.16144462	0	0	0	0	0	35.25129878	0	0	0	0	0	0	0	0	0	0	0	0	0	0	0	0	0	0	0	0	0	0	0	0
otu 1351	0	0	0	176.8121204	0	0	18.9685392	102.4093674	736.6423262	17.896005595	90.54723503	113.3369846	0	168.4172107	0	81.029533188	25.26330763	1315.23227771	0	49.74446474	66.874691767	60.77957902	0	0	0	79.15629451	22.266590547	129.9544291	0	245.1254519	0	375.5302018	287.25821684	180.6078727
otu 1352	0	0	0	0	0	0	0	0	0	0	0	0	0	0	0	0	0	0	30.09825242	0	0	0	0	0	0	0	0	0	0	0	0	0	0	0
otu 1353	0	0	0	0	0	0	0	41.18385758	23.15440733	0	0	0	0	74.28327345	0	0	0	0	0	12.59555357	0	0	0	0	0	18.98789656	0	25.7518392	0	35.46686941	0	0	0	0
otu 1354	0	0	0	0	0	0	0	0	0	0	0	0	0	0	0	0	0	69.25527863	0	0	0	0	0	0	0	0	0	0	0	0	0	0	0	0
otu 1355	0	0	0	0	0	0	0	0	0	0	0	0	0	0	0	0	0	101.9041957	0	0	0	0	0	0	0	0	0	0	0	0	0	0	0	0
otu 1356	0	0	0	0	0	0	0	0	0	0	0	54.54989732	0	0	0	0	0	0	0	0	5.679535973	0	0	0	0	0	0	0	0	0	0	0	0	0
otu 1357	0	0	0	0	0	0	0	0	0	0	49.09080488	0	0	0	0	0	0	0	0	0	0	0	0	0	0	0	0	0	0	0	0	0	0	0
otu 1358	0	0	0	4.951491497	0	0	0	0	0	0	0	0	23.61044009	0	0	0	0	0	0	0	0	0	0	0	0	0	2.997145913	0	0	4.249486658	0	0	0	0
otu 1359	0	0	0	0	0	0	0	0	0	0	0	0	0	0	0	0	0	206.5221444	0	0	0	0	0	0	0	0	0	0	0	0	0	0	0	0
otu 1360	0	0	0	0	0	0	0	0	0	2.724947022	0	0	62.86460736	0	0	0	0	0	0	0	0	0	0	0	0	0	0	0	0	0	0	0	0	0
otu 1361	0	36.80167994	0	23.00096509	10.7578821	471.599558	6.87392017	0	0	0	9.843896653	350.0019684	457.2233598	0	0	0	0	0	7.210080855	0	160.8854487	8.810250904	0	19.26735108	0	0	11.93359015	0	0	0	0	0	92.05473127	2.845636607
otu 1362	0	0	0	0	0	0	0	0	0	1.276340128	1.541644734	0	0	0	0	0	30.10907138	0	0	0	0	0	0	0	0	0	0	0	0	0	0	0	0	0
otu 1363	0	0	0	0	6.778087568	0	0	0	0	13.69299005	6.202223903	0	5.384619548	0	0	0	0	0	0	0	0	8.326450998	0	0	0	68.48813556	7.518851596	0	0	0	0	5.633141451	0	98.61035524
otu 1364	13.24432525	15.065154929	38.90686913	20.801339346	113.665841776	12.559329661	84.088586856	133.944010985	582.128176435	45.830510248	704.723536367	188.261647084	11.198675451	303.86009047	0	49.773809881	7.099307025	442.106227529	3.989334077	34.522073656	144.095595488	240.375889908	6.072917344	0	16.765324754	228.6551671	6.8722925	131.25770658	0	74.24488416	0	142.977068029	44.707937618	347.366382676
otu 1365	97.24947331	0	0	428.0423503	0	0	0	0	0	9.829407793	39.325513311	0	0	0	0	0	0	0	0	0	4.034783474	0	1.1107236	0	0	0	0	0	0	0	0	0	0	0
otu 1366	0	0	0	5.298193565	6.938515676	0	0	0	0	15.76922005	0	0	0	0	0	0	0	3.957078605	0	0	0	0	0	0	0	0	0	0	0	0	0	0	0	0
otu 1367	7.945588469	32.185356705	376.4518152	2.11302587	0.921862539	0	18.78668743	0	0	0	47.9947162	0	0	0	0	0	3.825369142	0	0	0	0	0	29.50532117	0	0	41.9166773	28.200989887	3.15824443	0	0	0	0	0	58.451218642
otu 1368	0	0	0	0	0	0	0	0	0	0	37.32120818	0	0	0	0	0	0	0	0	3.796920497	0	0	0	0	0	1.502847216	16.33376094	0	2.011024626	0	0	0	0	0
otu 1369	0	5.714220959	24.6876441	42.141299398	0	0	0	4.067541489	43.950896085	1.265431238	58.45319828	16.6362352	86.88040255	0	0	3.688902517	12.481559118	89.79632085	0	0	94.59832264	42.847710178	6.697941088	8.97496268	5.253704559	38.158979864	27.689680439	3.815087289	3.764225582	19.127119276	0	8.329345907	0	3.976594745
otu 1370	0	0	0	0	0	0	0	0	0	0	0	0	0	0	0	0	0	0	0	0	0	0	0	0	0	0	14.23392023	0	0	0	0	0	0	0
otu 1371	0	0	14.339424488	1.777458486	0	0	23.05407072	0	16.281220694	11.38888114	0	18.57437313	28.26925263	29.59946528	189.405321836	0	0	94.04244622	30.22687743	0	9.299175815	10.72314657	0	0	15.557744468	0	0	0	0	0	7.199908227	0	0	0
otu 1372	0	0	0	0	0	0	0	0	0	0	0	0	0	17.88301027	0	0	0	109.79061148	0	0	0	0	0	0	0	0	0	0	0	0	0	0	0	0
otu 1373	0	1.692566715	0	0	2.473858965	0	0	0	0	5.622359046	0	0	0	0	0	0	0	0	0	0	0	0	0	0	0	0	94.29638339	0	0	5.836320283	0	0	0	0
otu 1374	0	0	0	0	0	0	0	0	0	0	0	59.23946359	0	0	0	12.51019114	0	0	0	0	15.07683583	0	0	0	0	0	0	0	0	0	0	0	0	0
otu 1375	0	0	0	0	0	0	0	0	0	15.07972226	0	0	10.78170349	0	0	0	0	0	0	0	0	0	0	0	0	0	0	0	0	0	0	0	0	0
otu 1376	0	0	0	0	0	0	0	0	0	0	0	0	0	0	0	0	0	0	0	0	0	0	0	0	0	9.142320564	33.78600847	0	0	0	0	0	0	0
otu 1377	0	2.387728044	0	3.997297823	2.617431137	0	0	0	0	10.70280397	3.19340695	0	0	0	0	0	0	0	0	0	0	0	0	0	0	48.48695014	0	0	0	0	0	0	0	0
otu 1378	0	0	0	0	0	0	0	0	0	0	0	0	0	0	0	0	0	0	0	0	0	58.96685473	0	0	0	0	0	0	0	0	0	0	0	0
otu 1379	0	0	109.1066259	0	3.108307884	0	7.122217666	0	234.93759863	17.08332172	42.83779361	95.210560393	0	0	0	0	20.83092811	75.19148634	115.6605801	11.7191234	20.76709514	0	0	65.41195464	0	0	0	0	0	0	0	0.645814096	0	0
otu 1380	4.241818096	0	0	15.4038839	0	0	5.550054063	0	0	13.25869745	0	0	6.951784938	0	0	0	0	0	8.264476745	0	67.12346279	0	0	0	2.276605309	2.591523939	4.853587038	0	5.794926226	0	0	0	0	0
otu 1381	27.16189403	0	0	0	29.56157519	0	0	0	0	4.976653946	44.07645352	0	19.33383207	0	0	0	0	1.682380589	16.51047927	0	9.990892412	1.811919525	23.57720851	0	0	2.765744036	0	0	70.31826445	0	78.02522394	2.729785633	0	151.1509718
otu 1382	0	0	0	0	0	0	0	0	0	0	0	0	0	0	0	0	0	102.7260037	0	0	0	0	0	0	0	0	0	20.52253852	0	0	0	0	0	0
otu 1383	34.31279606	0	0	0	0	0	0	0	0	0	0	0	0	0	0	0	0	0	0	0	0	0	0	0	0	0	0	0	0	0	0	0	0	0
otu 1384	0	0	0	0	0	0	0	0	0	0	0	0	0	0	0	0	0	0	0	77.5110989	0	0	0	0	0	0	0	0	0	0	0	0	0	0
otu 1385	0	0	0	0	0	0	0	0	0	0	0	0	0	0	0	0	0	0	12.54093851	0	0	0	0	0	0	0	0	0	0	0	0	0	0	0
otu 1386	0	0	0	0	0	0	0	0	0	24.98826243	1.509120584	0	0	0	0	0	0	0	0	0	0	0	0	0	0	0	0	0	0	0	0	0	0	0
otu 1387	0	0	0	0	0	0	0	0	0	0	0	0	0	0	0	0	0	0	0	24.38713564	0	0	0	0	0	0	0	0	0	0	0	0	0	0
otu 1388	0	0	0	0	0	0	0	0	0	0	0	0	0	0	0	0	0	0	0	0	72.1251349	0	0	0	0	0	0	0	0	0	0	0	0	0
otu 1389	0	0	0	0	0	0	0	0	0	0	0	0	0	0	0	0	0	0	0	0	0	0	0	0	0	0	190.1536684	0	0	0	0	0	0	0
otu 1390	0	0	0	2.070276792	0	0	0	0	0	479.2546516	2.067407968	0	0	0	0	0	0	0	0	0	0	0	0	0	0	58.97589451	0	0	40.731967	0	0	0	0	0
otu 1391	0	0	0	0	0	0	0	0	0	0	0	0	2.156340698	0	0	3.99631106	0	0	0	0	0	0	0	0	51.22361945	0	30.11021588	0	0	0	0	0	0	0
otu 1392	0	9.978564959	0	0	0	0	8.387208565	0	0	0	0	0	13.90356988	0	0	0	0	0	26.552367948	0	0	0	0	0	0	0	0	0	0	0	0	0	0	0
otu 1393	4.143929986	0	0	1.377530327	0	0	1.44087942	0	4.630881467	12.52776926	0	0	0	0	0	0	0	0	22.67015807	0	2.286377302	1.846764132	0	0	2.364167051	13.014362215	25.558259712	0	0	3.546686941	0	0	0	4.771913694
otu 1394	0	0	15.00495771	0	0	10.81912167	0	0	11.46694458	0	0	0	4.435900865	0	0	82.20982751	0	0	26.19662711	0	0	0	4.453472719	0	0	18.80705945	0	0	0	0	0	0	15.9269297	2.954041811
otu 1395	13.03332818	17.97214657	0	0	34.67392646	0	19.13425897	0	2.15775839	0	0	0	0	0	0	0	0	0	19.01368097	5.282006336	0	0	0	71.51018652	0	0	0	0	95.89668238	0	0	19.2112333	0	0
otu 1396	0	0	0	0	0	0	0	0	0	0	16.76538649	0	0	0	0	0	0	3.483053564	0	0	0	0	0	0	0	0	0	0	0	0	0	0	0	0
otu 1397	40.482749572	7.07896833	16.49386617	166.325246876	12.334873122	54.425865536	456.190088619	598.521222737	373.314494373	18.783162826	839.841128377	38.088658422	150.489838633	0	529.677768601	49.35847912	455.55655706	555.857529247	6.071924794	343.728423458	52.884487045	20.149172746	168.965595927	389.983921846	490.278845797	184.140243327	6.514108739	1.875484088	3.147784459	20.72221584	14.466340479	64.82021073	2039.022000917	21.258245138
otu 1398	6.692060847	0	44.03628894	0	4.855524428	28.22379565	127.42027847	25.12527957	29.91376848	0	10.823357024	0	17.35787295	0	72.31212245	32.16906294	359.4921602	2.769135753	17.08475681	20.34064552	0	0	71.057431249	4.348118566	7.635819048	83.34559633	4.039631447	0	0	0	0	86.243561072	20.77425613	3.853098014
otu 1399	0	0	0	0	0	0	0	0	0	0	13.16545687	0	0	0	0	0	0	0	0	0	0	0	0	0	0	0	0	0	0	0	0	0	0	242.9382238
otu 1400	339.610420044	117.507878427	14463.867857565	504.811737912	236.080829167	4387.484970188	7182.152322145	1789.600885013	18197.234415927	301.094752385	608.58548453	255.67183842	5662.55234331	140.007782625	1000.747350216	66175.514565434	4055.337100344	439.623829877	11879.306665298	1112.387739076	157.932120344	86.44212565	922.062938506	783.760480342	1155.720056342	31967.177582241	73.228854512	122.079394858	545.011219226	915.950265478	61.84217367	1973.459595478	4198.651346612	923.306146031
otu 1401	14059.618472987	1608.276057447	4128.124934806	33288.673144648	6534.676041692	7532.660075149	86630.322365622	147939.067767094	97149.82010777	2371.676310415	4400.986492903	13280.325483616	9579.299581641	1601.845055995	118725.822706846	1473.198234276	81353.120248751	7035.482808504	5117.369978894	105660.511246853	13270.63963354	8921.263125236	34436.325048249	99658.962606759	132022.318226035	13744.374884133	1716.643266138	1527.661394737	1516.473465587	2292.69827429	5934.563111406	12434.143030116	386567.215698539	3872.432269953
otu 1402	0	0	0	0	0	0	0	0	0	3.092542139	0	0	0	0	0	0	31.26581676	0	0	0	0	0	0	0	0	0	0	0	0	0	0	0	0	0
otu 1403	7877.787795292	79.1097446	3372.39847717	988.969716778	122.6965243	7575.552662292	19402.237620618	4970.012170177	1808.096773364	1048.619336795	385.234247335	232.484010512	711.425750683	21.384694837	1032.298939833	3801.778229806	302965.908499991	1309.96791255	954.337610518	1604.991547754	553.312375228	357.34907281	1619.719854079	1320.925281868	2239.168358665	4252.28028375	939.476814353	102.026418337	129.712700235	596.648948218	23.215045764	29870.214737286	3811.551641988	756.816550519
otu 1404	0	0	14.19387892	4.839971419	0	7.67572821	0	0	5.423554871	0	24.16632286	0	0	0	0	0	0	0	0	0	0	0	0	18.9201916	8.306532883	4.44761541	0	0	0	0	0	0	45.19804373	0
otu 1405	0	0	25.133620869	0	0	0	0	0	0	0	0	0	4.522034863	0	0	107.76375817	0	0	14.264942579	0	0	0	0	0	0	0	0	0	0	0	0	0	0	0
otu 1406	39.90451098	0	0	0	0	0	5.633513523	14.68834427	77.340405966	0	13.24672513	0	3.502026999	0	0	90.86349356	0	16.51225393	4.851227242	177.8927566	0	0	40.41114134	0	0	0	0	0	0	0	0	112.2919226	0	0
otu 1407	0	0	0	0	0	0	0	0	0	0	0	0	0	0	0	49.48298535	0	0	0	0	0	0	0	0	0	0	0	0	0	0	0	0	0	0
otu 1408	122.35926483	812.599557682	251.39268736	27.52744339	2.470159866	932.356466288	531.023788804	274.382508333	76.035928049	0	97.798552923	13.415744743	3547.951085108	2.847717612	47.008872451	240.916081241	5225.452792297	77.984062828	63.169721423	4.202138161	4.905350442	12.579259017	47870.552439023	123.243073168	234.376095005	181.440862399	5.667859713	2.188064769	2.076780231	340.313442293	6.900480333	1092.266550935	298.13122603	157.345165723
otu 1409	220.616906371	209.956314182	170.910240323	268.948586305	45.674345781	303.321785394	1367.855338491	1534.172583593	838.959685918	105.07218011	288.259603166	306.440825303	308.708321862	81.827587894	532.588955413	277.085136455	3744.585696834	167.06532697	918.614500986	705.974802046	260.857551395	170.764124471	420.095081121	397.760172409	853.880324005	302.956591758	70.227652427	279.469540474	123.611393229	62.659279084	579.784016409	1118.071654542	2467.892129237	88.619592207
otu 1410	342.515097853	33.523947506	166.73775049	1042.8174164	166.311699697	206.315631145	2766.040283204	3810.777808758	2700.955996217	39.26929486	446.326566908	421.721899948	198.808744306	20.157085194	2727.277184468	11.587008811	1997.100093319	223.06312667	163.606061225	1962.811883921	399.804692573	145.217020241	1164.529383315	1763.363521821	3440.518726192	451.964363663	21.727881179	7.504479208	12.622792544	24.948244727	184.762692088	450.738555558	10704.996086308	216.585740333
otu 1411	0	0	2.679456735	0	0	0	0	0	0	0	10.94882383	0	0	0	0	0	0	0	0	0	0	0	0	0	0	0	0	0	0	0	0	0	0	0
otu 1412	39930.018186128	3484.372050067	30715.586411697	95178.357640492	12988.884409436	35643.50790659	287858.7090119	382507.18591165	292257.977150941	2879.176465432	11721.489852968	33627.72322794	26120.710711843	1124.820685136	247885.10664219	61784.508879373	230803.805814313	21026.810065377	25646.44928888	239778.057472656	30351.291192587	14795.248934084	99736.526571818	218255.884207207	360709.600921927	93976.099541711	1039.500444434	576.109487025	1055.422344895	6412.244895692	11936.905615054	55094.549845021	1052253.18508908	9410.162570394
otu 1413	0	0	0	0	0	0	0	0	0	1.618092403	22.793440882	0	0	0	7.588251439	0	2.726504512	83.30403541	0	0	0	0	0	0	0	0	15.098809726	0	2.406636028	0	3.696258618	0	0	0
otu 1414	0	0	0	0	0	0	0	0	0	0	0	0	0	0	0	7.441406801	0	0	0	0	0	0	0	0	360.3316678	0	19.62355449	0	0	0	0	0	0	0
otu 1415	0	0	0	0	0	0	0	0	0	0	0	0	0	0	0	0	61.27460141	0	0	0	0	0	0	0	0	0	0	0	0	0	0	0	0	0
otu 1416	0	0	20.729557808	0	0	0	0	0	0	0	0	0	0	0	0	8.899001947	6.834935969	0	0	141.42737941	0	6.577516086	6.405679938	0	0	20.311677318	0	0	0	0	0	0	42.983141714	0
otu 1417	0	0	0	0	0	0	0	0	0	0	0	0	0	0	0	0	30.99070346	0	0	0	0	0	0	0	0	0	0	0	0	0	0	0	0	0
otu 1418	0	0	28.27857415	16.53036392	6.013380253	8.738521346	92.21628289	120.8059822	123.4901724	0	11.00497164	5.989044671	14.33137203	0	87.73362257	13.28004906	268.66556	0	0	80.61154286	13.71826381	14.77411305	21.58221394	64.6197313	151.3066913	15.19031725	0	0	0	0	0	69.96650562	347.3295822	0
otu 1419	45.58322985	20.57119545	0	20.752325763	24.076828682	0	0	82.383552351	6.198440826	116.83417762	79.792082682	24.538955982	238.20570468	111.373010094	0	19.942423733	0	10.28840437	42.31762841	141.90114962	0	3.693528263	63.05452347	0	0	13.77085943	95.20491575	3.43357856	283.676089123	112.86886227	0	19.32982688	0	0
otu 1420	0	0	0	0	0	0	0	0	0	0	16.49160016	0	0	0	0	0	0	0	0	145.3388948	0	0	0	0	0	60.70290081	0	5.145420321	49.49902401	7.972379868	0	19.65917665	0	0
otu 1421	3.932196337	0	13.41684175	2.614291131	0	0	0	0	0	0	0	0	0	0	3.201957028	39.45471649	7.283946362	3.254239826	0	2286.8131571	2.169555104	3.504807841	3.413245514	0	8.973480779	43.871698889	0	0	0	0	0	0	267.89502638	0
otu 1422	2302.107396074	117.514587928	4299.627216199	1738.378173347	274.560804046	5717.060900701	13736.158843255	8964.224081922	9530.853651954	41.979716143	1000.773173054	782.087819032	2046.160067308	61.85661277	4718.364755962	6419.373044048	52774.204673618	901.068556556	2525.781334678	4647.268224951	877.756863536	405.893543167	4694.757097733	5971.426160379	9140.820501258	12190.556622842	95.342774694	63.695846136	36.559198105	579.536211933	261.268711619	15803.034455291	21377.73159134	784.098485645
otu 1423	0	2.18306564	5.2517352	0	0	19.531361751	11.749716726	23.79511771	0	847.79051967	17.820550668	0	25.007163621	0	5.152296637	0	558.8243649	128.835320924	0	4.198517857	0	0	17.17768049	0	0	17.131302226	0	0	0	0	0	64.96889807	9.501861467	0
otu 1424	0	0	0	0	0	2.218765186	0	0	0	0	14.131673811	0	0	0	3.427094632	0	0	41.03632648	0	5.116943638	17.28075868	0	0	0	19.20885729	0	0	0	3.440737446	0	0	22.6635691	6.532529758	0
otu 1425	0	0	0	0	0	0	0	0	0	0	0	0	0	0	0	0	0	0	0	0	0	0	0	0	0	0	70.87481584	0	0	0	0	0	0	0
otu 1426	0	0	0	0	0	0	0	0	0	0	0	0	0	0	0	0	0	112.5398278	0	0	0	0	0	0	0	0	0	0	0	0	0	0	0	0
otu 1427	0	0	0	0	0	0	0	0	0	0	10.77293911	0	0	0	0	0	0	0	0	0	0	0	0	0	0	0	190.8725859	0	0	0	0	0	0	0
otu 1428	0	0	0	0	0	0	0	0	0	0	0	0	0	0	0	0	0	0	0	0	0	0	0	0	0	9.586122533	0	0	0	0	0	0	0	0
otu 1429	123.808834121	15.377700873	132.17043399	2729.059760235	187.00868142	1251.729861837	270.554289792	443.27967647	522.72026757	87.14775342	318.346593277	30.678164657	180.145661408	65.264692429	106.987089889	633.25696517	1227.185539698	53.477881101	564.913120834	569.446432094	521.60523366	164.601928626	93.901053791	190.018426443	248.145487066	110.062830439	321.581495011	344.87903021	237.858747893	148.62734277	110.745609128	329.810928118	551.877187906	482.668453336
otu 1430	0	0	0	0	0	0	0	0	1.058952666	0	13.5331408	0	45.47090993	0	0	0	0	0	0	0	0	0	0	0	0	0	0	0	0	0	0	0	0	0
otu 1431	0	0	0	0	0	0	0	0	8.107940615	0	11.00497164	32.54109411	0	0	0	0	0	0	0	0	0.920213775	0	0	0	0	23.385213502	0	0	0	0	0	0	0	0
otu 1432	0	0	0	1.486132303	0	0	0	0	0	1.228675974	0	0	0	12.46616484	0	0	0	3.69984113	0	0	0	0	0	0	0	27.31315687	43.17879921	0	1.827445615	0	0	0	0	0
otu 1433	0	0	0	0	0	0	0	0	0	10.52170745	0	94.85187499	0	0	14.38256108	0	0	0	0	5.368596604	0	0	0	0	0	0	0	0	0	0	0	0	0	0
otu 1434	0	0	0	0	0	0	0	0	0	0	0	0	21.04092608	0	0	0	0	0	0	0	0	0	0	0	0	0	0	0	0	0	0	0	0	0
otu 1435	0	0	0	0	0	0	0	0	0	0	0	0	0	0	0	3.220907421	0	0	0	0	15.52689063	0	0	0	0	0	0	0	0	0	0	0	0	0
otu 1436	0	2.522882461	0	0	0	0	0	13.46893455	0	2.793499149	1.687082917	14.69010957	0	0	0	0	0	0	3.707069874	0	5.608095269	2.264899407	2.205729413	0	0	0	3.067833316	0	0	0	2.737323599	1.532285332	0	4.389260238
otu 1437	0	0	0	0	0	0	0	0	0	0	0	0	21.17134504	0	0	0	0	0	0	0	0	0	0	0	0	0	0	0	0	0	0	0	0	0
otu 1438	6.087128793	12.0870301	0	1.978772845	15.45812438	0	19.04891437	4.923127802	0	11.45180314	24.57216951	59.06437158	9.866341615	0	0	32.83925175	0	0	15.54037201	0	15.69526333	0	0	71.1912294	0	13.03459566	18.941797194	39.08266841	44.78790439	0	0	12.84695725	0	0
otu 1439	0	0	0	0	0	0	0	0	0	0	44.38136374	0	0	0	0	0	0	0	0	0	0	0	0	0	0	0	0	0	0	0	0	0	0	0
otu 1440	0	0	0	0	0	0	0	0	462.6115551	0	0	0	0	0	0	0	0	225.92206697	0	0	0	0	0	0	0	0	0	0	0	0	0	0	45.69201142	0
otu 1441	0	0	0	0	0	0	0	0	0	0	0	0	0	0	0	0	0	0	0	0	0	0	0	0	0	0	23.61717491	0	0	0	0	0	0	0
otu 1442	0	0	0	0	0	0	0	0	0	3.655690244	2.207787521	0	0	0	0	0	0	0	16.97929535	0	0	0	0	0	0	0	0	0	0	0	0	0	0	0
otu 1443	0	0	0	0	0	0	0	0	0	0	27.77136962	0	0	0	0	0	0	0	0	0	0	0	0	0	0	30.22563125	0	0	0	0	0	0	0	0
otu 1444	0	0	0	0	0	0	0	0	0	0	0	0	0	0	0	0	0	0	0	0	0	0	0	0	39.96393839	1.018958329	0	0	0	0	0	0	0	0
otu 1445	0	0	0	0	0	0	0	0	0	14.51524067	9.362868544	124.6739038	0	0	0	0	0	0	26.39212433	0	0	37.90726376	0	0	0	0	0	0	0	0	0	0	0	0
otu 1446	0	0	0	1.140630207	0	0	0	0	0	0.943028375	0	0	4.450027938	0	0	8.247164225	0	0	0	0	0	0	0	0	117.4554331	0	59.03136591	0	0	0	0	5.172682968	0	0
otu 1447	0	0	0	0	0	0	11.01848968	0	382.822665656	0	301.84881974	0	0	0	0	0	0	93.09572932	0	0	0	0	0	47.466961	0	0	0	0	0	0	0	0	0	6.842082135
otu 1448	8.735852403	2.19201263	26.106432542	16.176773245	79.788893008	0	131.67489939	0.831997123	3.683655712	2.843527226	1465.695407899	2.232074848	0	0	109.300653593	474.644213173	37.357876078	9.905517619	16.509109008	52.769529478	45.135532438	0	0	123.018058111	0	0	0	2.177391282	0	0	3.696258618	3.331738363	9.820498293	29.342551215
otu 1449	0	0	0	0	3.585960701	0	0	0	0	0	0	0	0	0	8.048956199	0	32.04268147	0	0	0	19.08810408	0	0	0	0	0	0	0	0	0	0	0	0	0
otu 1450	0	0	0	0	0	9.161353025	0	0	0	9.551964831	0	0	0	20.76736677	0	0	0	0	12.67578731	0	0	15.48898949	0	0	0	0	0	0	0	0	0	0	0	0
otu 1451	0	0	0	0	0	0	0	0	0	0	0	0	0	0	0	0	0	170.6895278	0	0	0	0	0	0	0	0	0	0	0	0	0	0	0	0
otu 1452	0	0	0	0	0	0	0	0	0	0	0	0	0	0	0	0	44.73347748	0	0	0	0	0	0	0	4.239196092	0	0	0	0	0	0	0	0	0
otu 1453	64.90492749	0	0	4.315155241	0	0	127.43307838	0	145.0637568	14.018574612	342.52136137	0	0	0	0	7.441406801	0	84.35378505	75.7492832	38.07958056	7.162145765	6.215646269	22.53564508	0	22.2174735	0	0	57.05963077	0	22.22020734	13.98343622	11.74136712	0	336.333676
otu 1454	0	0	0	1.564008231	0	0	0	0	0	0	14.05656858	0	0	0	0	0	0	0	0	0	0	0	0	0	0	0	0	0	0	0	0	0	0	0
otu 1455	2445.633781887	220.795050645	41924.848070801	3935.562346475	17945.629671008	529.606068991	17824.513200888	999.241477206	856.899861129	403.187261915	389192.724097146	4853.911109002	126.629187169	253.347665876	8315.20817399	94445.447155703	917.590692283	1935.4525535	4347.677426032	13601.904906291	4753.13824801	91.209841572	1686.037987732	17775.277821039	76.777618118	999.616212163	229.355645687	209.37426378	196.412862423	5168.770624483	375.843973404	1346.09074899	3037.196344374	8273.502283484
otu 1456	0	0	0	0	0	0	0	0	0	0	0	0	0	0	0	0	0	0	0	0	0	0	0	50.91527236	0	0	0	0	0	0	0	0	0	6.382189097
otu 1457	0	0	0	0	0	0	0	0	0	0	216.72895071	0	0	0	0	0	0	0	0	0	0	0	0	0	0	0	0	0	0	0	0	0	0	0
otu 1458	0	0	0	0	0	0	0	0	0	0	146.25188679	0	0	0	0	0	0	0	0	0	0	0	0	7.527388054	0	0	0	0	0	0	0	0	0	0
otu 1459	0	0	0	0	0	0	1.228290653	0	0	0	14.07193095	0	0	0	0	0	0	0	0	0	0	0	0	0	0	0	0	0	0	0	0	0	0	2.033930427
otu 1460	0	0	0	0	0	0	0	0	0	0	67.69864575	0	0	0	1.561096487	0	31.96123083	1.586586677	0	2.330849771	0	0	0	0	0	0	0	0	0	0	0	0	0	0
otu 1461	0	0	0	0	0	0	0	0	0	0	22.48158493	0	0	0	0	222.71029674	3.867831983	72.57711612	0	20.72686031	0	0	0	0	0	0	0	0	0	0	0	0	0	0
otu 1462	0	0	0	0	0	0	0	0	0	0	0	30.24872224	0	0	0	0	0	0	0	0	0	0	0	0	0	0	0	0	0	0	0	0	0	0
otu 1463	0	0	1.427101957	6.663402511	0	0	0	0	0	1.377260045	329.44935421	0	0	0	0	56.33746094	0	0.807664594	10.288129919	0	0	0	0	0	0	0	0	0	0	0	0	0	0	0
otu 1464	233.545863404	8.365037411	5047.360690592	389.003265182	1589.026414703	60.522777429	1265.666663546	104.353701988	98.803822542	69.343714555	25531.237991328	407.147540064	13.662993752	46.209932704	572.8982616	7974.648271389	34.61882602	196.352774476	324.664265819	1134.633057451	618.641477851	16.757719833	195.74602889	1753.549630429	6.874582787	73.157741355	13.592415774	14.450193728	15.054541701	671.441203259	25.556599968	124.196528576	336.463186005	779.112027468
otu 1465	0	0	0	0	0	0	0	0	0	0	9.889260232	0	0	0	0	0	0	0	0	0	0	0	0	0	0	0	0	0	0	0	0	0	0	0
otu 1466	0	0	0	0	0	0	0	4.881049787	0	0	0	0	29.11059943	0	2.249580066	0	15.35231772	0	0	0	0	0	0	0	6.30444547	0	160.5627262	0	0	0	0	0	0	0
otu 1467	0	0	0	0	0	0	0	0	0	8.225303049	0	0	0	0	0	0	0	0	0	87.49583015	0	0	0	0	0	0	0	0	0	0	0	0	0	0
otu 1468	0	0	0	0	0	0	0	0	0	0	0	0	0	0	0	0	0	0	0	0	0	0	0	0	0	26.93893746	0	0	0	0	0	0	0	0
otu 1469	45.639892159	11.783035745	41.1975643	72.396778103	12.275797545	50.859654874	289.68619954	307.86600849	173.099717347	92.704142156	70.166056314	133.191507984	65.642863134	4.087545206	365.17712789	36.92671869	1182.106862303	170.478708855	414.433812489	438.445158863	55.695596725	19.149185219	60.91815135	167.70617249	522.368508925	136.889922628	98.61526068	110.269827254	13.239597934	5.06669563	14.69145831	202.482951344	589.85533912	13.72453054
otu 1470	0	0	0	0	0	14.844312131	0	0	104.728717154	74.316559603	126.188883362	0	0	0	0	0	0	0	0	348.76138946	419.5176943	0	0	0	0	0	0	0	0	0	0	0	0	0
otu 1471	0	0	0	0	0	0	0	0	0	27.41767683	21.918352991	0	0	0	0	0	0	0	0	0	0	0	0	0	0	0	0	0	0	0	0	0	0	0
otu 1472	0	0	0	0	0	0	0	0	0	0	0	0	50.26290549	0	0	0	0	0	0	0	0	0	0	0	0	0	0	0	0	0	0	0	0	0
otu 1473	0	0	0	0	0	0	0	0	0	0	0	0	66.06660863	0	0	0	0	0	0	0	0	0	0	0	0	0	0	0	0	0	0	0	0	0
otu 1474	0	0	0	0	0	0	0	0	0	0	0	0	0	0	0	0	0	0	0	0	0	0	0	0	0	9.795343462	0	0	0	0	0	0	0	0
otu 1475	0	0	0	0	0	0	0	0	0	0	1.582573356	0	0	0	0	0	0	0	0	0	0	0	0	0	0	32.03857472	0	0	0	0	0	0	0	0
otu 1476	0	0	0	0	0	0	0	0	0	0	0	0	0	0	0	0	4.707078545	0	0	0	0	0	0	0	0	0	88.96716617	0	0	0	0	0	0	0
otu 1477	0	0	0	0	0	0	0	0	0	6.9947459	0	0	0	0	0	0	0	0	0	0	0	0	0	0	0	0	0	0	0	0	0	0	0	0
otu 1478	0	0	0	0	0	0	0	0	0	0	0	0	12.2570945	0	0	0	0	0	0	0	0	0	0	0	0	2.887048599	277.83805517	0	0	0	0	0	0	0
otu 1479	0	0	0	0	0	0	0	0	0	0	0	0	0	0	0	13.59375101	0.982185681	106.1919953	0	0	0	0	0	0	0	0	0	0	0	0	0	60.10901987	36.2118185	0
otu 1480	1865.481365698	314.503567037	3647.615959133	4270.244895045	1404.888040225	2072.262270278	11435.222897392	15735.371502683	14855.824499724	389.173257788	11968.661755625	1992.611698433	1473.287741899	1150.571437356	6941.994505742	6688.650532284	18519.37340357	990.959118945	2710.63885148	12599.676796107	1876.349330678	924.007450248	7721.007605121	7748.009977223	12808.016392999	2956.376554514	557.459106776	128.597504753	6644.699688399	400.159472393	25976.446844722	10561.11980647	36031.105617919	914.169669707
otu 1481	0	0	0	0	0	0	0	0	0	0	0	15.2995246	0	0	0	0	0	0	0	0	0	0	0	0	0	0	0	1.949193069	0	0	2.534116171	0	0	0
otu 1482	0	4.952324831	4.862717778	19.89766028	36.19164041	0	6.937567579	30.84552296	0	0	0	36.04517626	17.25072559	0	24.37045071	0	129.3574919	49.53676179	43.66104518	12.12905159	22.01696661	8.891827301	8.659530286	129.6383498	273.1926371	0	24.0881727	0	0	0	0	6.01563871	123.8761199	5.743970187
otu 1483	4.853251335	27.70624973	0	0	8.803371992	0	10.12509863	0	3.615703247	0	2.694911156	61.34233632	0	0	0	0	0	1.351002594	8.850211861	5.900619691	4.503470443	0	0	53.60720952	0	40.091992338	0	0	41.66082097	0	0	17.55916164	0	0
otu 1484	66.042769769	66.18093657	26.12167421	20.40139851	111.26344397	0	70.974933131	0	1.212516799	102.314535195	236.6987831	138.511078557	3.726156727	0	4.768131661	50.586421849	60.69282937	18.716954376	53.263143214	33.153672935	188.62395383	2.982352014	0	118.27464922	0	39.539908743	39.798885383	1.899426438	138.08225686	8.357751705	0	94.86155669	0	20.22876457
otu 1485	0	0	0	0	0	0	0	0	0	0	0	47.52933707	0	0	0	10.03724638	0	0	0	0	0	0	0	0	0	0	179.6109389	0	0	0	0	0	170.1496123	0
otu 1486	0	0	0	0	0	0	0	0	0	0	0	0	20.47338861	0	0	0	0	0	21.55418686	0	0	0	0	0	0	0	0	0	0	0	0	0	0	0
otu 1487	0	0	0	2.453136198	0	0	0	0	0	0	0	0	0	0	0	0	0	0	15.63977738	0	0	0	0	0	0	9.017083296	16.680234658	0	0	0	0	0	0	0
otu 1488	0	1.831681787	0	2.453136198	0	0	0	0	0	0	0	0	0	0	0	0	0	0	0	0	0	0	0	0	8.420321005	0	26.72797245	0	0	0	0	0	0	0
otu 1489	0	0	0	0	0	0	0	0	0	2.991019291	1.806371608	0	11.76185836	0	0	0	0	0	0	3.30792316	0	0	0	0	0	0	0	0	0	0	0	0	0	0
otu 1490	0	0	0	44.835891623	0	0	0	0	0	70.683929376	0	128.5384587	0	8.759025441	0	68.16672412	2.398799643	1.299798414	0	0	0	1.399879517	0	0	0	29.74585933	113.81479281	0	8.98804884	0	0	0	0	0
otu 1491	0	0	0	0	0	0	0	0	0	14.1341723	0	0	0	0	0	0	2.381624467	0	0	0	0	0	0	0	0	0	0	0	0	0	0	0	0	0
otu 1492	0	0	0	0	0	0	0	0	0	0	0	0	0	0	207.81098692	0	57.77319561	0	0	31.016932712	0	0	0	0	0	0	0	0	0	0	0	0	0	6.529987161
otu 1493	49090.036494713	27348.124881473	45419.43669046	1249.194150173	30333.405591082	668.510476078	20501.08410415	2448.254256188	7390.781570759	11371.472567868	19710.831301461	9121.355182873	538.88885882	1170.035779479	2585.664351163	26500.333965093	12688.31078321	3386.494551136	47375.70049116	12678.357690524	24755.448441193	5471.020828371	127927.693721452	27992.393998565	1917.105687325	13687.805630828	5883.924180548	519.309194524	177184.268596347	2180.556873373	85206.075067927	38182.761405717	4890.798597886	5781.43744341
otu 1494	0	0	0	8.10311957	0	0	0	0	0	13.3986837	0	0	0	0	0	0	0	0	0	56.30953361	0	0	4.231806656	0	0	0	0	0	0	0	0	0	0	0
otu 1495	0	20.846994136	0	18.21882976	3.560103679	0	19.294818818	8.021069775	0	26.8136578	5.127764565	57.37800907	97.66136583	59.370531908	0	34.068429905	1.674329952	160.770639459	55.68730399	240.961443	6.305074511	22.73564713	0	0	69.138280638	693.02592465	243.404072131	20.38197319	13.16622791	0	5.615928417	4.449924526	0	11.254741034
otu 1496	0	0	0	0	0	0	0	0	0	15.58478472	0	1.62881968	13.24463292	0	0	0	0	0	0	0	0	0	0	0	0	63.56430737	45.07384975	1.594161474	0	0	0	0	0	0
otu 1497	7.779218746	4.983084613	0	7.606452234	5.426518059	0	0	0	13.74462536	56.310392347	332.512983704	29.01524747	91.128833	18.185911034	21.27489693	98.74233109	0	167.023985335	8.542378405	59.54261688	23.41187717	53.196856623	0	0	0	86.648255931	316.40173929	0	17.386464518	81.351625626	32.317810116	0	0	8.669470531
otu 1498	0	0.830514102	0	0	0	0	0	0	0	0	0	0	22.607719145	0	0	2.680755245	0	0	0	0	35.20582102	3.17005249	1.452219365	0	0	11.237640573	29.914934571	2.946944896	0	0	0	0	0	0
otu 1499	0	0	5.528142316	17.794780255	0	0	65.06708119	7.514247698	2.767883176	155.502646344	0	13.603729831	1.791421503	16.169491456	43.86681128	32.540480535	0	0	25.061169588	296.536911158	232.650318187	37.200518158	16.632819656	0	64.703519305	133.849199428	667.213836544	0	27.03504356	2.736316335	0	9.20611916	0	3.26499358
otu 1500	7.482095808	5.558557699	4.254878056	8.90969828	0	0.657411907	6.937567579	7.16056783	12.415284068	33.57545059	19.255061163	0	230.162034005	0.993500571	1.015435446	65.181243052	3.737455624	0	62.580831422	86.12596089	19.063378373	0	2.995459189	1.620479373	403.65911176	56.892019098	609.873492477	0	4.472184215	6.403740311	1.343316211	51.705015544	0	0
otu 1501	0	0	0	5.244989947	17.98981958	0	0	0	0	16.72593005	0	0	0	0	0	0	0	1.865401072	0	0	0	0	0	0	0	0	22.27331038	0	0	0	0	0	0	0
otu 1502	38.753115996	0	0	0	3.553361058	0	0	6.489577558	0	0	22.76028226	7.077961884	0	0	0	7.847301717	4.535912052	16.035813404	13.97843739	0	31.837578	0	8.502084281	0	0	33.2372806	10.16219786	12.17359671	16.01506884	74.35425904	25.68972789	32.48444904	0	5.516935793
otu 1503	4.326995166	5.675439798	0	4.812758727	3.139515795	0	0	0	8.0590976	14.27040529	2.872783762	1.563405235	0	0	0	0	0	0	30.6494566	2.63039673	7.821817086	0	0	0	13.747203276	24.449381416	26.930951133	6.618201246	0	0	0	0	0	0
otu 1504	0	1.172919039	0	1.570867917	1.714340862	0	2.178073542	0	0	12.60046425	0	0	0	0	0	0	0	0	0	3.48387652	0	0	0	0	8.087939913	15.30807164	89.73821752	0	0	0	0	0	0	0
otu 1505	74.84462072	181.012425079	543.450705087	364.797038152	228.46694486	74.170500196	170.591422711	123.689261164	161.093733125	666.109027135	639.936452633	535.611699331	502.052610076	547.948436545	220.2078973	715.779172395	207.569925604	774.568048857	736.173375701	808.347525992	774.395629215	251.032361115	87.735433512	64.14774123	330.770138307	1144.680736469	3088.425189085	104.17721769	285.287377063	1576.033842256	771.139574583	113.337787947	99.9398975	111.483920143
otu 1506	0	0	0	1.8850415	4.690436597	0	0	0	0	106.282942114	0	0	0	13.55343937	0	2.271587339	0	1.173239095	0	2.619875143	12.44214625	1.263575459	1.870458542	0	0	0	47.101252232	0	10.477226616	0	0	0	0	0
otu 1507	243.41671203	72.528473316	0	119.046979796	27.240377641	0	86.845598975	28.365502812	14.538888427	358.194000009	377.645837421	1613.632357211	140.812682066	0.63396196	0	312.105194026	39.386215105	321.287991848	116.988606446	137.554121717	229.805750046	39.669895199	32.734097981	0	52.421926493	568.338715149	1222.045280798	397.886715295	197.145819236	159.608691312	9.60517412	93.896413402	0	49.912585768
otu 1508	0	7.032894738	0	49.91946318	15.55787332	0	0	0	0	594.019806202	55.465450914	5.752281	174.526865283	142.736903637	0	100.644321553	18.97149528	30.094513031	24.833107154	26.537795268	66.691802917	3.443056919	14.876008834	0	180.548559486	424.036111784	637.165887783	3.136538773	77.119862165	31.678704809	9.124411998	19.095250085	0	5.852346983
otu 1509	0	8.89975477	0	4.625995668	0	0	0	0	5.349601978	0	0	0	36.48939409	0	0	0	2.917838162	1.111797646	7.197568282	4.900015853	0	0	53.84653378	0	0	18.843890063	19.69836176	4.452520826	0	0	0	0	0	0
otu 1510	0	0	0	0	0	0	0	0	0	0	0	0	0	0	0	0	0	0	0	0	0	0	0	0	0	0	80.013161086	19.07543645	0	0	0	2.776448636	0	0
otu 1511	0	0	0	0	0	0	0	0	0	1.218563415	0	29.94522335	3.833494575	0	0	0	0	0	0	0	6.179398113	0	0	0	106.2415811	0	61.55866358	0	0	0	0	4.010425807	0	0
otu 1512	0	0	0	3.613490192	0	0	0	0	0	2.731232704	0	0	32.811889508	0	0	46.235404539	0	0	0	0	0	0	0	0	682.44152258	19.4274312	409.130148298	0	0	0	0	38.518943198	0	0
otu 1513	28.085333654	19.40948614	5.579393994	52.176012799	34.590975651	0	13.87513516	6.930616809	17.607919956	565.652016592	73.423633114	47.718696018	281.811224027	10.3732265	0	206.081349066	21.407170376	99.518782299	239.399146468	9.954486391	6.49680982	0.897492849	72.019735935	77.32495302	75.089924828	219.160943976	410.390905917	26.241898674	30.064730574	102.773089079	2.817051471	323.573417742	0	199.16666984
otu 1514	0	1.485697449	0	1.388208856	0	0	2.081270274	0	4.459367338	0	0	4.325421151	37.18935493	0	0	6.691497588	0	0	6.752231406	8.715992885	0	0	0	0	0	14.13413977	0	4.959613476	0	0	0	0	0	0
otu 1515	0	0	0	0	0	0	0	0	0	0	0	0	0	0	0	0	0	0	0	0	0	0	0	0	0	56.02102814	0	0	0	0	0	0	0	0
otu 1516	7.11073475	22.058633428	13.378091858	553.422095542	220.587070561	2.152182845	8453.408433966	1.525328058	231.956157124	89367.652211467	15624.993418342	28.807937917	155.026120367	57.480593319	285.02578475	52.718033488	54.652510673	174.972678248	330.30072953	523.526426476	16.93885899	60.218487095	4362.416288139	91.669240479	480.787488986	488.213611681	808.999862942	109.376630782	119.303073212	1081.389280269	93.825905755	20.871381892	0	9693.05368466
otu 1517	0	0	0	0	2.309032281	0	8.426886807	0	0	110.92300321	14.597915576	0	0	0	0	0	0	0	0	1.483508008	0	0	4.764672523	0	0	0.45333821	0	0	0	2.270572726	0	0	0	15.556555565
otu 1518	0	25.882911236	5.967880909	50.336402077	1.964169429	0	4.306076428	0	5.370256797	120.114237792	168.390674915	0	249.45527531	5.5024647	0	117.158188745	11.419913627	35.588187241	27.20418969	0	0	177.179870421	169.191450791	0	464.87746016	225.450104428	1765.400319389	2.536165982	2.202071966	53.627770674	0	47.089930287	0	0
otu 1519	0	4.952324831	0	0.863031048	0	0	0	0	0	88.423614038	20.672919512	0	0	17.58136914	0	74.351063716	0	4.900624761	0	0	0	1.157008854	0	0	0	27.409827492	81.85639939	0	14.058147965	0	0	0	0	0
otu 1520	0	0	0	0	0	0	0	0	0	0	0	0	0	3.379466509	0	0	0	0	0	0	0	0	0	0	0	12.9576197	40.96886066	0	6.935659735	0	0	0	0	0
otu 1521	0	0	0	16.04774854	6.165504456	0	7.914689773	0	4.375946687	54.657384226	20.14994808	0	223.200022913	4.097300683	0	4.120301617	0	2.128070912	0	10.23388728	0	59.482041896	2.922591472	0	17.56238381	91.2566343	11.033910682	46.76206992	2.102216674	0	0	0	0	0
otu 1522	0	0	0	13.108657523	31.454320894	0	33.110218688	0	35.946914239	437.98184558	97.4122386	96.9808693	25.258790214	17.55786463	0	35.239151808	75.694896384	0	41.862745431	31.772001531	29.049523044	71.27272676	15.426973425	0	80.01039819	132.266035088	140.984506438	42.06935008	22.010203643	8.017961577	0	22.641804441	0	27.251723335
otu 1523	0	0	0	0	0.685335564	0	11.454782872	0	0.444455216	176.09436837	25.809347853	0	16.69425057	0	0	0	0	0	14.99806895	1.725962433	0	0	9.12780304	0	0	9.993375204	2.331113488	0	0	3.880884015	0	0	0	26.76918972
otu 1524	0	0	0	4.069975966	0	0	0	0	0	0	0	0	31.75701756	0	0	0	0	0	0	7.44282711	0	0	0	0	0	0	0	0	0	0	0	0	0	0
otu 1525	0	0	0	0	0	0	0	0	0	0	0	0	0	0	0	0	0	0	0	0	0	16.70117128	0	0	0	0	0	0	0	0	0	0	0	0
otu 1526	0	0	0	0	0	0	0	0	0	4.532309843	0	0	42.77475835	0	0	0	0	0	0	0	0	0	0	0	0	0	0	0	0	0	0	0	0	0
otu 1527	0	0	0	0	0	0	0	0	0	0	0	0	0	0	0	0	0	0	0	0	0	0	0	0	0	0	8.483226039	0	0	0	0	0	0	0
otu 1528	0	0	0	0	0	0	0	0	0	0	0	0	0	0	0	0	0	0	0	0	0	0	0	0	0	0	41.33775401	0	0	0	0	0	0	0
otu 1529	0	0	0	0	0	0	0	0	0	36.87418876	0	0	0	0	0	0	0	0	0	0	0	0	0	0	0	0	0	0	0	0	0	0	0	0
otu 1530	0	0	0	0	0	0	0	0	0	0	0	0	0	0	0	0	0	0	0	0	0	0	0	0	0	23.50882431	0	0	0	0	0	0	0	0
otu 1531	0	3.428532576	15.71031897	3.061178504	0	0	67.24103961	0	8.57570642	0	0	0	30.32918266	0	46.86625137	0	0	0	11.75489678	0	1.270209612	10.25980073	0	0	2.626852279	0	5.558809086	0	0	0	4.959936778	0	0	0
otu 1532	0	0	0	10.61208548	19.30220822	0	0	0	0	35.82576439	0	0	0	0	0	0	0	13.20980315	38.02736193	0	0	0	0	0	0	0	0	0	0	0	0	0	0	0
otu 1533	0	7.399125638	0	0	0	0	0	0	0	0	0	0	46.02466313	0	0	0	0	0	0	0	0	74.84511255	0	0	0	15.76639714	0	0	0	0	0	0	0	0
otu 1534	0	0	0	0	0	0	0	0	0	0.690235221	0	0	49.40842184	0	0	0	0	0	0	0	0	0	0	0	0	0	0	0	0	0	0	0	0	0
otu 1535	0	0	0	0	0	0	0	1.464314936	0	0	0	65.87949138	0	0	0	0	0	0	0	0	0	0	0	0	306.9453294	0	13.00761326	0	0	0	0	0	0	0
otu 1536	0	0	0	0	0	0	0	0	0	38.73180676	0	0	0	0	0	0	0	0	0	0	0	0	0	0	0	0	0	0	0	0	0	0	0	0
otu 1537	0	0	0	0	0	0	0	0	0	0	0	0	0	166.4214834	0	88.08195805	0	0	24.7657189	0	0	0	0	0	0	0	0	0	0	0	0	0	0	0
otu 1538	0	0	0	0	0	0	0	0	0	0	32.084392515	0	0	0	0	0	0	0	0	0	0	0	0	0	0	252.66158052	8.267550801	0	0	0	0	0	0	0
otu 1539	0	0	1.64116725	0	0	13.52390208	0	0	0	68.24651444	74.427671308	4.634379805	11.08975216	0	0	30.82868532	0	16.4361606	0	0	224.23158082	17.14852408	0	0	0	0	1.858230466	0	36.70119943	0	0	0	0	0
otu 1540	0	0	0	0	0	0	2.190810814	0	0	8.709144405	11.24466745	0	4.566368538	0	0	0	0	0	0	0	0	0	0	0	34.92519508	84.848569417	0	0	0	0	0	0	0	0
otu 1541	0	0	1.021738366	0	19.702319849	0	0	0	482.102439121	0	0	0	0	0	0	0	0	160.4015936	14.11794275	0	12.72186592	0	0	0	0	195.35839814	0	0	0	0	0	145.11222955	0	0
otu 1542	0	0	0	0	0	0	0	0	0	0	0	0	0	0	0	0	0	77.85433662	0	0	0	0	0	0	0	0	0	0	0	0	0	0	0	0
otu 1543	0	0	0	0	0	0	0	0	0	0	0	0	40.18198566	0	0	0	0	0	0	0	0	0	0	0	0	0	0	0	0	0	0	0	0	0
otu 1544	0	0	0	1.564008231	0	0	0	0	0	5.172242965	0	0	0	0	0	0	0	0	0	2.860125702	0	0	0	0	0	0	0	0	0	0	0	0	0	0
otu 1545	0	10.05359176	0	0	0	0	0	0	0	84.50718858	8.356578934	0	3.502026999	0	0	6.49024954	0	0	0	0	0	3.530578487	0	0	0	0	0	0	43.04802339	0	0	0	0	4.56138809
otu 1546	0	0	0	0	0	0	0	0	0	0	72.38389086	0	0	0	0	0	0	0	0	0	0	0	0	0	0	0	0	0	0	0	0	0	0	0
otu 1547	0	0	2.477233585	0	0	0	0	0	0	0	0	0	0	0	0	0	0	0	0	0	0	0	0	0	0	0	6.135666632	0	0	0	0	9.193711991	0	2.926173492
otu 1548	0	0	0	0	0	0	0	0	0	0	0	0	0	0	0	0	0	0	0	0	0	12.97726147	0	0	0	0	0	0	0	0	0	0	0	0
otu 1549	40482.751029861	24000.405125993	142702.695979677	34420.958106752	15411.675379415	44.938082922	232.720648211	34508.901881133	268311.78533687	17152.167264856	6628.021249177	172266.442471922	29313.472363831	294.203035675	27.835881344	19454.722856304	3123.672724687	174436.360056714	28132.982159445	17384.306384227	78049.512268111	57775.017063434	266.706263651	88.490001823	368834.664757238	62437.012188769	49081.302867218	94.583503027	104711.151529104	501.921719948	46.403886335	94543.21296784	81322.820471279	65131.630308892
otu 1550	0	0	0	0	0	0	0	0	0	3.183988277	36.67172493	0	0	0	0	0	0	80.71191713	41.68487341	0	23.61165345	0	0	0	0	37.37489981	0	0	0	0	0	0	0	0
otu 1551	0	0	0	0	0	0	0	0	0	0	0	0	0	0	0	0	0	0	0	0	9.692251606	0	0	0	0	0	0	0	0	0	0	0	0	0
otu 1552	0	0	0	0	0	0	0	0	0	31.95441472	0	0	0	0	0	0	0	0	0	0	0	0	0	0	0	0	0	0	0	0	0	0	0	0
otu 1553	384.586637418	115.218688399	264.075101219	1402.098747108	215.451230129	1.412944994	83.729475071	140.005807515	1147.421100597	243491.717060193	3068.955107291	7282.254348957	801.831159288	135.59695747	0	101.003915666	871.079514993	1795.058315771	2220.098560368	191.608741981	666.431658566	6897.246528795	43.0328945	128.250158309	2923.386704639	44227.430542885	3131.894619611	227.179956417	249.791074875	94.952350112	9.230993449	193.894134606	7849.858691829	462.134046058
otu 1554	0	0	0	0	0	0	0	0	0	10.38985648	11.47577257	65.10051091	0	0	0	0	0	0	0	0	3.514532677	20.1465178	0	0	0	0	0	0	0	0	0	0	0	0
otu 1555	0	0	0	0	0	0	0	8.600644956	0	0	0	0	0	0	0	0	0	0	14.23729734	0	0	0	0	0	0	0	14.36583794	0	0	0	0	0	0	0
otu 1556	0	0	0	0	0	0	0	0	0	0	0	248.2859858	0	0	0	0	0	0	0	0	0	0	0	0	0	0	0	0	0	0	0	0	0	0
otu 1557	115.91572429	12.697413649	7.595484793	18.471941607	17.746529756	0	0	0	362.940147525	381.507182822	80.01808507	195.529192039	16.096528241	0	0	0	2.482339929	194.762298331	186.512937016	109.437545392	32.879112983	242.27894231	0	0	12.70007094	412.746177675	245.241158007	0	6.595589669	0	0	4.043707349	10.19711962	1.281712356
otu 1558	0	0	0	0	0	0	0	0	0	0	6.179998733	0	75.05291986	0	0	0	0	0	0	0	13.63436006	0	0	0	0	90.53865805	0	0	0	0	0	0	0	0
otu 1559	0	0	0	0.803044585	0	0	0	0	0	3.141122783	0	0	0	64.67164412	0	0	0	0	13.54997954	0	0	0	111.09476175	0	0	5.610060346	1.847672338	0	10.84764515	0	0	0	0	0
otu 1560	0	0	0	1.967900467	0	0	0	0	0	42.726549756	17.68656157	0	0	0	0	0	0	58.83398395	0	0	0	0	0	0	0	0	0	0	0	0	0	1.905246278	0	0
otu 1561	0	0	0	0	0	0	0	0	0	0	0	0	0	0	0	0	0	0	0	0	0	0	0	0	0	0	67.57201694	0	0	0	0	0	0	0
otu 1562	0	12.6012035	1.563016429	8.438274777	0	0	0	0	0	0	0	0	24.03972082	0	0	0	2.61230537	0	0	0	12.38454372	0	0	0	115.9780063	0	0	0	66.86920105	0	0	0	0	1.846276132
otu 1563	0	0	0	0	0	0	0	12.4924368	9.03021886	3.701386372	0	0	31.99996742	0	0	0	0	103.6556741	0	0	1.486145246	28.26499349	0	0	0	0	12.19463743	0	0	0	0	0	0	0
otu 1564	1101.579725018	458.705921289	3573.538213014	4558.128983545	398.951172374	4.034090011	21.979839403	639.872816665	6054.847613823	3050.348630602	13633.9417297	5445.000630772	2547.547450851	45.04559802	0	472.835571484	41.341677736	3770.28821472	1730.924451808	584.102814668	1391.747350491	1450.047620389	1.583627966	0	6601.270791275	2001.696184328	2343.623716729	51.839790778	1889.299691193	146.446801469	9.072796536	1716.82168685	1580.597491367	1610.00026789
otu 1565	12.89467575	7.112381407	45.39398777	11.90684458	5.197735591	0	0	12.012409207	69.91481505	6.69399663	13.634262292	57.36277556	5.574370104	0	0	3.443629743	0	70.55036155	0	6.967753039	37.54888255	21.70930176	0	0	85.82680918	14.8805856	45.206508011	0	32.79681651	0	0	40.6055613	25.57415905	15.67370588
otu 1566	0	0	0	0	0	0	0	0	0	0	0	0	7.202622539	0	0	0	0	0	0	10.12838328	32.34301294	0	0	0	0	0	6.704955289	0	0	0	0	1.674456136	0	0
otu 1567	9.794743603	0	40.58159018	0	0	0	0	0	0	0	0	0	0	0	0	0	0	0	0	0	13.51041133	23.37055494	0	0	0	0	0	0	0	0	0	0	0	0
otu 1568	0	0	0	1.147941939	4.326971031	0	0	0	0	26.403270996	0	0	0	26.13670732	0	8.718605394	0	2.857890104	0	2.416858988	0	0	0	0	0	29.53672798	56.029103385	0	28.74215419	0	0	0	0	0
otu 1569	42.66305457	11.62719743	64.82267297	31.14416391	0	0	32.57640428	0	34.89939656	30.166456705	11.535830958	56.41853675	134.07916896	31.10088743	0	12.51019114	0	0	0	0	44.66989972	13.91764273	0	50.72804993	8.908455556	0	0	38.81436633	0	80.18596563	0	9.415782329	12.11831607	0
otu 1570	0	0	0	22.23856149	0	0	0	0	0	38.70730847	0	0	0	0	0	0	0	0	0	0	0	0	0	0	0	0	33.64037912	0	0	0	0	0	0	0
otu 1571	0	16.80160466	0	4.009230056	0	0	0	0	0	4.650956698	9.362868544	0	0	6.405854427	0	0	0	1.663547971	0	0	0	1.791636844	0	0	0	29.47374988	23.05453843	0	3.286674576	9.65590162	0	0	0	0
otu 1572	0	0	0	0	0	0	0	0	0	0	0	0	0	0	0	0	0	0	0	0	70.20958488	0	0	0	0	0	0	0	0	0	0	0	0	1.566537324
otu 1573	0	0	0	3.061178504	0	0	0	0	0	10.12344991	0	0	0	0	0	0	0	0	0	0	15.24251535	0	0	0	0	0	0	0	0	7.881526536	0	0	0	0
otu 1574	0	0	0	0	0	0	0	0	0	0	0	0	22.17950433	0	0	0	0	0	0	0	0	0	0	0	105.3743029	0	0	0	0	0	0	0	0	0
otu 1575	0	0	60.59694462	0	0	0	0	14.51691531	0	0	0	0	0	0	0	2.289663631	0	0	0	0	0	0	0	0	0	0	22.42691941	0	0	0	0	0	0	1.645487481
otu 1576	0	0	0	0	0	0	0	0	0	81.68576821	0	0	0	0	0	0	0	0	0	0	0	0	0	0	0	0	0	0	0	0	0	0	0	0
otu 1577	162.760367108	54.274803222	65.242572142	12.198102409	36.190489644	0	20.81270274	20.246183722	61.89233206	576.204753135	1.705858085	94.62976226	39.84597876	0	0	4.117026338	0.793243761	71.763823094	62.951934752	19.418052385	157.843062919	57.78579818	0	32.40958746	154.5695183	37.28551432	65.584244156	0	137.655754679	0	0	33.08601291	1.093024587	10.805457815
otu 1578	0	0	0	4.289315988	0	0	0	0	0	102.8409148	0	0	0	0	0	0	0	0	0	0	0	0	0	0	0	13.65028508	0	0	0	0	0	0	0	0
otu 1579	0	0	0	0	8.143119092	0	0	0	0	25.027189571	0	44.97748687	0	0	0	0	0	1.326877548	0	0	5.920897395	0	0	0	0	2.938603039	5.806970206	1.328467895	1.310757122	0	0	0	0	0
otu 1580	0	0	0	0	0	0	0	0	0	0	0	0	15.02482551	0	0	0	0	0	0	0	0	0	30.94508617	0	0	0	88.11608983	0	0	0	0	0	0	0
otu 1581	0	0	0	0	0	0	0	0	0	0	0	0	0	0	0	3.494749752	0	0	0	0	0	0	0	0	0	0	17.11528061	0	0	0	0	0	0	0
otu 1582	0	0	0	0	0	0	0	0	0	0	0	0	0	0	0	0	0	0	0	0	0	0	0	0	0	0	14.20734458	0	0	0	0	0	0	0
otu 1583	0	0	0	0	0	0	0	0	0	0	0	3.204015667	0	0	0	0	0	0	0	0	0	35.5673092	0	0	0	10.51993051	0	0	0	0	0	9.357660216	0	0
otu 1584	0	0	0	0	0	0	0	0	0	78.65446041	0	0	0	0	0	0	0	4.644071418	0	0	0	0	0	0	0	0	0	0	0	0	0	0	0	0
otu 1585	0	0	0	12.232062608	11.822425491	0	0	0	6.786349445	0	101.57177223	0	0	0	0	0	0	0	0	5.503939376	0	0	0	0	0	0	0	0	0	15.49812781	0	0	0	0
otu 1586	0	0	0	0	2.326605455	0	0	0	0	12.33795457	0	1.158594951	0	0	0	0	0	0	0	0	0	0	0	0	0	2.938603039	0	0	0	0	0	0	0	0
otu 1587	0	0	0	0	0	0	0	0	0	0	0	0	0	0	0	0	0	0	0	0	0	0	0	0	0	0	137.1896711	0	0	0	0	0	0	0
otu 1588	0	1.753610104	0	1.174288147	5.126160216	0	4.913162613	0	0	11.6502653	3.517982738	1.276353782	1.527113413	0	0	0	0	0	9.018510972	0	0	0	0	0	4.030711039	3.237280724	0	0	7.219908084	6.046810523	0	0	0	3.050895641
otu 1589	0	0	0	0	0	0	0	0	0	10.35352831	5.002259838	0	9.771390018	0	0	0	0	0	0	0	0	0	0	0	0	0	24.767204495	0	0	0	0	0	0	0
otu 1590	0	0	0	0	0	0	0	0	0	0	0	0	0	0	0	0	0	0	0	0	0	0	0	0	0	7.040075729	0	0	0	0	0	0	0	0
otu 1591	0	0	0	6.104963948	0	0	0	0	0	0	0	0	0	0	0	0	0	0	0	0	0	0	0	0	0	16.83018104	11.08603403	0	2.502354507	0	0	0	0	0
otu 1592	0	0	0	1.23502719	0	0	0	0	0	2.042144205	0	0	29.9752707	7.39986632	0	20.83593904	0	0	0	0	0	0	0	0	0	22.057682127	66.15941227	0	3.037340642	0	0	0	0	0
otu 1593	0	0	0	0	0	0	0	0	0	0	16.38144634	0	0	0	0	0	0	0	0	0	0	0	0	0	0	0	0	0	0	0	0	0	0	0
otu 1594	7.482095808	39.431758677	66.461061633	52.909839929	24.299360174	4.362789064	0	7.74507753	166.231561338	190.548382451	71.628381381	112.691480611	281.69660949	485.371142544	0	47.451424046	4.989503258	334.0615938	39.62376789	51.25177196	71.346003163	39.27611257	4.771577913	0	375.937017246	263.081880902	263.229000354	29.75768086	148.012127964	15.220328105	0	53.986060541	105.914082482	43.170893088
otu 1595	8.187095717	3.251374357	0	0	3.564161548	0	2.277377807	0	0	12.60046425	0	1.183245908	41.9612244	0	0	0	0	0	0	0	0	0	0	0	5.60501611	2.000751005	1.976840921	1.35673317	2.677291144	2.802852902	0	0	0	0.942779301
otu 1596	0	0	0	0	0	0	0	0	0	0	0	0	0	0	0	0	0	0	0	0	0	0	0	0	0	15.77989577	39.55017545	0	0	0	0	0	0	0
otu 1597	4763559.35597422	2468886.06906993	945052.379378316	889627.321782079	1880460.37097938	1028226.18375526	2236809.39496063	1069076.5562353	1772679.467871	1528355.82611974	2281667.5988593	3434944.77491048	3525493.0229457	5009440.13857246	1571366.67577397	1336326.54501771	1438628.0003179	1940546.2556527	4013227.99206991	2139050.16026475	2599337.33100185	3140510.66998613	1353705.41126289	2369130.89458813	1452579.42063719	1245339.58387962	1221568.66316704	3345367.94051566	2317006.36270246	1372348.17336304	2383119.34644668	974058.889929916	2789585.41804308	1627010.60184512
otu 1598	0	0	0	49.460808403	0	0	0	0	0	0	0	0	0	0	0	0	0	0	1867.11984154	0	0	0	0	0	0	0	0	0	0	0	0	0	0	0
otu 1599	0	0	0	0	0	0	0	0	0	0	0	0	0	36.9993316	0	0	0	0	0	0	0	0	0	0	0	0	0	0	0	0	0	0	0	0
otu 1600	0	0	0	0	0	0	0	0	0	0	0	0	0	0	0	0	0	0	0	0	0	0	0	0	0	0	19.98376339	0	0	0	22.69378895	0	0	0
otu 1601	0	0	0	0	0	0	0	0	0	0	0	0	0	0	0	0	0	0	0	0	20.757192995	0	6.586121626	0	0	0	0	184.7271872	0	0	0	0	0	0
otu 1602	527.3821687	0	0	0	0	0	0	0	0	0	0	0	0	0	0	0	0	0	0	0	0	0	0	0	0	0	0	0	0	0	0	0	0	0
otu 1603	0	0	0	0	0	0	0	0	0	0	0	0	0	0	0	0	0	0	0	0	0	0	0	0	0	0	38.88145268	0	23.93556485	0	0	0	0	0
otu 1604	0	55.173881055	0	0	0	0	0	217.182776845	0	2.40740577	0	0	0	0	0	0	0	0	0	0	1012.80157836	0	0	0	0	0	178.87885495	0	244.35853832	0	0	0	0	0
otu 1605	1551.39000214	0	0	0	0	0	0	0	0	3.128392321	0	0	0	0	0	0	0	0	0	0	0	0	0	0	0	0	0	0	0	0	0	0	0	0
otu 1606	0	0	0	0	0	0	0	0	0	0	0	0	0	0	0	0	0	0	47.63023111	0	0	0	0	0	0	0	0	0	0	0	0	0	0	0
otu 1607	0	7.227717322	0	0	0	0	0	24.11667336	0	2.00074939	0	0	0	0	0	0	0	0	0	0	140.5813071	0	0	0	0	0	21.9723197	0	35.70927512	0	0	0	0	0
otu 1608	2297.55972069	1164.84536958	184.3324276	429.551076574	178.254446478	30.222675752	2.480984432	0	80.013477805	134.63686174	141.817502244	21.367533506	34.29477481	762.88401187	0	69.900263615	60.173859171	243.55624253	1159.15487996	31.551546686	76.76776769	33.35960928	0	55.63288125	56.990517	0	3840.299449656	50.394964997	8.007534421	44.792800466	272.376091324	23.320744372	171.6627687	0
otu 1609	0	0	0	0	0	0	0	0	0	0	0	134.3970143	0	0	0	0	0	0	90.26465468	0	12.053713864	0	14.46230831	0	48.60287613	55.66059873	36.87725409	0	0	0	0	0	0	0
otu 1610	0	0	0	0	0	0	0	0	0	0	0	0	0	0	0	0	0	0	0	0	0	0	0	0	0	0	0	27.8978258	0	0	0	0	0	0
otu 1611	271.31424215	0	0	0	0	0	0	0	0	0	0	0	0	0	0	0	0	0	0	0	0	0	0	0	0	0	0	0	0	0	0	0	0	0
otu 1612	2.992838323	132.369887568	0	52.476565847	46.46700554	2921.47514013	22.03697937	3778.970537186	46.752137831	861.47415259	89.983058659	17.89829442	409.417901196	2757.79894925	37.61569982	0	2396.326633614	34.366261608	5.778667744	154.1103025	730.321771121	109.616626785	48.13680071	61.7688608	108.4735471	23.280250417	15.930024277	85.33452598	31.540916012	117.994536411	21.786006383	9.554249717	405.7853779	61.14844678
otu 1613	0	0	0	0	0	0	0	0	0	0	0	0	0	0	0	0	0	0	0	0	0	0	0	0	0	0	29.16505215	0	0	0	0	0	0	0
otu 1614	0	0	0	0	0	0	0	0	0	0	0	0	0	0	0	0	0	0	0	0	0	0	0	0	29.9358815	0	0	0	0	0	0	0	0	0
otu 1615	0	0	0	0	0	0	0	0	0	0	0	0	0	0	0	0	0	0	0	0	0	0	0	0	186.600328	0	0	0	0	0	0	0	0	0
otu 1616	0	0	0	6.632553425	0	0	0	5.5081291	7.432278897	0	0	0	2.156340698	0	0	0	0	0	1.819210216	57.61299504	0	0	23.81370829	0	2.845756636	7.61860047	0	0	0	0	0	9.023458066	228.396596	0
otu 1617	0	0	0	0	0	0	0	0	0	0	0	0	0	0	0	0	0	21.3998811	0	0	0	0	0	0	0	0	0	0	0	0	0	0	0	0
otu 1618	0	0	0	0	0	0	0	0	0	0	0	0	0	0	0	0	0	36.93273365	0	0	0	0	0	0	0	0	0	0	0	0	0	0	0	0
otu 1619	0	0	0	0	0	0	0	0	0	0	0	0	0	0	0	0	0	23.77764566	0	0	0	0	0	0	0	0	0	0	0	0	0	0	0	0
otu 1620	109189.292776008	69145.860972613	87151.680725581	94725.154696848	38581.14643574	49641.515085804	40204.945487493	41073.342200766	42653.613385916	190099.768269085	111594.901178108	84922.176728309	87525.094586343	134844.109497096	36074.906869337	83611.654791851	58577.33211248	91620.86662521	115618.8931755	122909.952583713	149622.282951086	97085.304827056	86402.366596609	50636.044907726	62679.156425732	155612.099417423	187580.887929153	70623.086858033	113134.123131332	58998.743146193	53564.495732965	54336.973307026	83211.163186193	41680.757279392
otu 1621	0	0	3.751239429	0	0	0	0	3.39930253	0	4.230155854	0	0	0	0	0	0	0	0	0	0	0	0	0	0	0	0	0	0	0	0	0	0	0	0
otu 1622	0	0	0	0	0	0	0	0	0	0	0	0	0	0	0	0	0	0	0	0	0	0	0	0	0	0	0	20.88258306	0	0	0	0	0	0
otu 1623	0	10.02845778	0	0	0	0	0	0	0	0	0	0	36.09714329	0	0	0	0	0	0	0	0	0	0	0	0	0	13.54959715	0	0	0	0	0	0	0
otu 1624	0	0	0	0	0	0	0	0	0	0	0	0	0	0	0	0	0	0	0	0	0	0	0	0	0	0	15.91840784	0	0	0	0	0	0	0
otu 1625	0	1.291910826	0	3.460462657	1.8882595	0	0	0	1.938855365	10.01341241	1.727833712	0	117.391113535	0	0	0	0	0	13.28814419	0.813625821	0	0	0	0	0	57.749643758	20.53179287	0	0	13.3643276	0	1.569297055	0	2.996854011
otu 1626	0	0	0	0	0	0	0	0	0	14.92031716	0	0	0	0	0	0	0	0	0	0	0	0	0	0	0	0	0	0	0	0	0	0	0	0
otu 1627	0	0	0	0	0	0	0	0	0	0	0	0	0	0	0	0	0	0	0	0	0	0	0	0	0	0	25.9001149	0	1.948736253	0	0	0	0	0
otu 1628	0	0	0	0	0	0	2.548494213	0	0	0	0	0	22.17950433	0	0	0	0	0	0	0	0	0	0	0	8.36303991	6.716806945	4.424358252	0	26.96414652	0	0	0	0	0
otu 1629	0	0	0	0	0	0	0	0	0	0	0	0	0	9.229940787	0	0	0	0	0	0	0	12.90749124	0	0	0	0	0	0	0	0	0	1.746475755	0	0
otu 1630	0	0	0	0	0	1.200853885	0	0	19.5156245	21.28492797	0	0	0	0	0	0	0	0	0	56.77319284	77.92051185	0	0	0	0	0	0	0	0	0	0	0	0	0
otu 1631	96.41817294	11.527743557	1.434900328	26.77395073	7.996284845	118.085103912	94.815568554	69.576350199	22.375568236	451.50047936	16.370921728	66.699765501	455.060305645	20.162471298	38.016404933	13.29363181	0	88.467436631	74.15102481	85.935279215	27.768623945	180.924102982	48.500620808	0	314.534398821	158.554645336	199.818879313	88.6603746	19.256397797	31.804930587	12.34707666	2.022512819	4.569201142	0
otu 1632	0	0	0	4.529472802	0	0	0	0	0	1.228675974	0	0	22.27593695	1.780880691	0	0	0	3.69984113	0	5.565403177	0	1.992359644	0	0	0	16.38789412	35.839221125	0	0	0	0	0	0	0
otu 1633	195295.505000821	1951.430284998	526.683364379	24790.394692732	5213.223032859	169097.919024611	1422.936935028	6801.723283511	11621.222669067	407686.805990535	1604.387645869	107601.29437529	3592.200521159	7971.624985837	126.495488667	1108.208129207	1278.633602303	1426.363760254	3645.538285455	6742.773244629	20983.700272294	225690.936950454	43186.740693039	459.83878909	386506.745665494	148689.862000155	5710.156885534	73025.069177135	2458.636913382	2343.404463234	1955.760852865	997.721322333	1281.072217521	3844.860434933
otu 1634	3.834241268	6.269515913	0	6.107363481	4.927971935	0	9.990097313	0	3.212014054	35.112945953	5.911874212	2.974296424	0	0	0	3.071897469	0	0	49.634005529	2.910972381	0	0	0	0	0	6.902933411	1.445290362	1.98384539	6.889629086	22.622276531	0	0	0	9.037535744
otu 1635	99.31541698	0	0	3.501543568	0	95.98948379	0	2.326338324	1.681605002	240.2799421	0.499527344	28.27230585	0	0	0	0	0	0	0	0	0	155.5821403	7.184023729	0	200.8881612	110.7804095	0.454176441	36.1580759	0	1.287903079	0	0	0	0
otu 1636	0	0	0	0	0	0	0	0	0	8.582924921	0	0	0	0	0	0	0	0	0	0	0	0	0	0	0	0	0	0	0	0	0	0	0	0
otu 1637	7.213377897	3.701153918	0	5.057044002	6.126806261	0	4.49744668	0	4.705918745	44.736451143	2.424997247	3.353718039	3.41849241	11.98861024	0	4.822364184	2.787431988	1.38672117	82.82078593	1.018613975	0	24.806427923	0	0	7.991489784	51.216110385	36.631306718	1.513210361	18.433503781	9.42880704	0	0	0	0.964772598
