# Supplementary material for: Dysbiosis and unsustainable delayed gut microbiota development as non-invasive biomarkers for predicting autism spectrum disorder in Chinese children
Source: Front Microbiol. 2026 Jun 18;17:1753665. doi: 10.3389/fmicb.2026.1753665 (PMC13323027; doi:10.3389/fmicb.2026.1753665)
Supplement: Supplementary file 4 [file Data_Sheet_2.zip › co-occurrence/TDdiyinetwork.edge10.csv]

source	target	weight	correlation	cor
otu 1	otu 392	1	1	1
otu 1	otu 640	1	1	1
otu 1	otu 788	0.715281697638591	0.715281697638591	1
otu 1	otu 868	1	1	1
otu 1	otu 912	0.715281697638591	0.715281697638591	1
otu 1	otu 956	1	1	1
otu 1	otu 1110	1	1	1
otu 1	otu 1168	0.715281697638591	0.715281697638591	1
otu 1	otu 1427	1	1	1
otu 1	otu 1563	1	1	1
otu 4	otu 350	0.715281697638591	0.715281697638591	1
otu 4	otu 930	1	1	1
otu 4	otu 1117	0.715281697638591	0.715281697638591	1
otu 4	otu 1250	0.715281697638591	0.715281697638591	1
otu 4	otu 1489	1	1	1
otu 5	otu 58	0.724200742949532	0.724200742949532	1
otu 5	otu 351	0.791079240786219	0.791079240786219	1
otu 5	otu 501	0.740582463495681	0.740582463495681	1
otu 5	otu 878	0.719530211213698	0.719530211213698	1
otu 5	otu 960	0.737251844447534	0.737251844447534	1
otu 5	otu 981	0.734904885450827	0.734904885450827	1
otu 5	otu 989	0.768859705599507	0.768859705599507	1
otu 5	otu 1007	0.740525006760123	0.740525006760123	1
otu 5	otu 1053	0.702655617799441	0.702655617799441	1
otu 5	otu 1063	0.755975331084163	0.755975331084163	1
otu 5	otu 1136	0.812121217702732	0.812121217702732	1
otu 5	otu 1634	0.770223576077292	0.770223576077292	1
otu 5	otu 1637	0.714871620830018	0.714871620830018	1
otu 6	otu 400	0.74971671388102	0.74971671388102	1
otu 6	otu 790	0.736402266288952	0.736402266288952	1
otu 6	otu 897	0.761331444759207	0.761331444759207	1
otu 6	otu 910	0.894488953626128	0.894488953626128	1
otu 6	otu 967	0.876187983503689	0.876187983503689	1
otu 6	otu 1077	0.875541350305531	0.875541350305531	1
otu 6	otu 1131	0.876187983503689	0.876187983503689	1
otu 6	otu 1346	0.882439374715143	0.882439374715143	1
otu 6	otu 1468	0.876187983503689	0.876187983503689	1
otu 6	otu 1596	0.875541350305531	0.875541350305531	1
otu 11	otu 68	0.737703713189125	0.737703713189125	1
otu 11	otu 253	0.733867884149518	0.733867884149518	1
otu 11	otu 387	0.729967086420781	0.729967086420781	1
otu 11	otu 501	0.721243101367368	0.721243101367368	1
otu 11	otu 504	0.737334470370872	0.737334470370872	1
otu 11	otu 562	0.713279104088585	0.713279104088585	1
otu 11	otu 630	0.703410859379837	0.703410859379837	1
otu 11	otu 878	0.734626561887497	0.734626561887497	1
otu 11	otu 981	0.79672131147541	0.79672131147541	1
otu 11	otu 1000	0.717352876785703	0.717352876785703	1
otu 11	otu 1637	0.807612408718884	0.807612408718884	1
otu 16	otu 19	0.829885467193367	0.829885467193367	1
otu 16	otu 20	0.944886884206075	0.944886884206075	1
otu 17	otu 1341	0.715281697638591	0.715281697638591	1
otu 19	otu 20	0.918696040376962	0.918696040376962	1
otu 23	otu 28	0.990697674418605	0.990697674418605	1
otu 23	otu 29	0.818745595489782	0.818745595489782	1
otu 23	otu 64	0.80953863889102	0.80953863889102	1
otu 23	otu 75	0.779813935010279	0.779813935010279	1
otu 27	otu 33	1	1	1
otu 27	otu 63	0.715281697638591	0.715281697638591	1
otu 27	otu 193	1	1	1
otu 27	otu 213	0.715281697638591	0.715281697638591	1
otu 27	otu 633	1	1	1
otu 27	otu 658	1	1	1
otu 27	otu 1062	1	1	1
otu 27	otu 1107	1	1	1
otu 27	otu 1144	0.715281697638591	0.715281697638591	1
otu 27	otu 1344	0.715281697638591	0.715281697638591	1
otu 27	otu 1376	0.715281697638591	0.715281697638591	1
otu 27	otu 1426	0.715281697638591	0.715281697638591	1
otu 28	otu 29	0.835517970401691	0.835517970401691	1
otu 28	otu 64	0.832534064127305	0.832534064127305	1
otu 28	otu 75	0.777417543669865	0.777417543669865	1
otu 28	otu 153	0.705285412262156	0.705285412262156	1
otu 29	otu 64	0.922735933397811	0.922735933397811	1
otu 29	otu 75	0.717930652748979	0.717930652748979	1
otu 29	otu 153	0.752501761804087	0.752501761804087	1
otu 31	otu 46	0.727515285517042	0.727515285517042	1
otu 31	otu 216	0.750888605143257	0.750888605143257	1
otu 31	otu 264	0.707264414120211	0.707264414120211	1
otu 31	otu 302	0.730992380631646	0.730992380631646	1
otu 31	otu 606	0.719758688722927	0.719758688722927	1
otu 31	otu 736	0.734675602860772	0.734675602860772	1
otu 31	otu 789	0.710985743702572	0.710985743702572	1
otu 31	otu 1094	0.731500330215169	0.731500330215169	1
otu 31	otu 1506	0.721144523007895	0.721144523007895	1
otu 31	otu 1568	0.770816099583114	0.770816099583114	1
otu 33	otu 63	0.715281697638591	0.715281697638591	1
otu 33	otu 193	1	1	1
otu 33	otu 213	0.715281697638591	0.715281697638591	1
otu 33	otu 633	1	1	1
otu 33	otu 658	1	1	1
otu 33	otu 1062	1	1	1
otu 33	otu 1107	1	1	1
otu 33	otu 1144	0.715281697638591	0.715281697638591	1
otu 33	otu 1344	0.715281697638591	0.715281697638591	1
otu 33	otu 1376	0.715281697638591	0.715281697638591	1
otu 33	otu 1426	0.715281697638591	0.715281697638591	1
otu 34	otu 125	0.715281697638591	0.715281697638591	1
otu 34	otu 442	0.715281697638591	0.715281697638591	1
otu 34	otu 884	0.715281697638591	0.715281697638591	1
otu 36	otu 170	0.715281697638591	0.715281697638591	1
otu 36	otu 350	0.998918334234721	0.998918334234721	1
otu 36	otu 1221	0.715281697638591	0.715281697638591	1
otu 36	otu 1251	0.825113693011696	0.825113693011696	1
otu 41	otu 222	0.709419534237053	0.709419534237053	1
otu 42	otu 45	0.998143851508121	0.998143851508121	1
otu 42	otu 221	0.749958581074808	0.749958581074808	1
otu 42	otu 287	0.741613613796278	0.741613613796278	1
otu 42	otu 385	0.851416951721077	0.851416951721077	1
otu 42	otu 618	0.71983495638552	0.71983495638552	1
otu 42	otu 663	0.785150812064965	0.785150812064965	1
otu 42	otu 901	0.778320297010813	0.778320297010813	1
otu 42	otu 968	0.886447890289707	0.886447890289707	1
otu 42	otu 971	0.742622899929866	0.742622899929866	1
otu 42	otu 1085	0.801617092280788	0.801617092280788	1
otu 42	otu 1156	0.779490703472484	0.779490703472484	1
otu 42	otu 1245	0.902949296265756	0.902949296265756	1
otu 42	otu 1270	0.997679814385151	0.997679814385151	1
otu 42	otu 1286	0.702557104538119	0.702557104538119	1
otu 42	otu 1337	0.913024181004389	0.913024181004389	1
otu 42	otu 1432	0.76778663885578	0.76778663885578	1
otu 42	otu 1490	0.875302994183551	0.875302994183551	1
otu 42	otu 1520	0.780661109934154	0.780661109934154	1
otu 42	otu 1592	0.844991163406201	0.844991163406201	1
otu 44	otu 965	0.777735093779978	0.777735093779978	1
otu 44	otu 1031	0.780661109934154	0.780661109934154	1
otu 45	otu 221	0.751409879731943	0.751409879731943	1
otu 45	otu 287	0.74088796446771	0.74088796446771	1
otu 45	otu 385	0.855433069417875	0.855433069417875	1
otu 45	otu 618	0.7205317956463	0.7205317956463	1
otu 45	otu 663	0.763805104408353	0.763805104408353	1
otu 45	otu 901	0.777149890549143	0.777149890549143	1
otu 45	otu 968	0.885590590589234	0.885590590589234	1
otu 45	otu 971	0.768371842086615	0.768371842086615	1
otu 45	otu 1085	0.802420315820147	0.802420315820147	1
otu 45	otu 1156	0.780661109934154	0.780661109934154	1
otu 45	otu 1245	0.900898304110695	0.900898304110695	1
otu 45	otu 1270	0.998607888631091	0.998607888631091	1
otu 45	otu 1337	0.912166881303916	0.912166881303916	1
otu 45	otu 1432	0.792365174550858	0.792365174550858	1
otu 45	otu 1490	0.87273109508213	0.87273109508213	1
otu 45	otu 1520	0.779490703472484	0.779490703472484	1
otu 45	otu 1592	0.844187939866842	0.844187939866842	1
otu 46	otu 98	0.760872156520475	0.760872156520475	1
otu 46	otu 111	0.703860140017117	0.703860140017117	1
otu 46	otu 151	0.767140021614312	0.767140021614312	1
otu 46	otu 216	0.887900183276603	0.887900183276603	1
otu 46	otu 264	0.775982714487113	0.775982714487113	1
otu 46	otu 302	0.731293188548865	0.731293188548865	1
otu 46	otu 606	0.752221125370188	0.752221125370188	1
otu 46	otu 736	0.802749896829742	0.802749896829742	1
otu 46	otu 755	0.717968717330033	0.717968717330033	1
otu 46	otu 801	0.725577834610652	0.725577834610652	1
otu 46	otu 807	0.839014875142823	0.839014875142823	1
otu 46	otu 1094	0.813570352758947	0.813570352758947	1
otu 46	otu 1189	0.749556708559952	0.749556708559952	1
otu 46	otu 1568	0.770160206102606	0.770160206102606	1
otu 48	otu 204	0.715281697638591	0.715281697638591	1
otu 48	otu 238	1	1	1
otu 48	otu 296	1	1	1
otu 48	otu 323	1	1	1
otu 48	otu 1449	1	1	1
otu 49	otu 116	0.713890312808168	0.713890312808168	1
otu 49	otu 143	0.762016852894277	0.762016852894277	1
otu 49	otu 548	0.725349968331653	0.725349968331653	1
otu 49	otu 616	0.726420749725493	0.726420749725493	1
otu 49	otu 631	0.720501496502751	0.720501496502751	1
otu 49	otu 709	0.741314301162306	0.741314301162306	1
otu 49	otu 990	0.826838116945573	0.826838116945573	1
otu 49	otu 1009	0.784412410411737	0.784412410411737	1
otu 49	otu 1043	0.751057573514023	0.751057573514023	1
otu 49	otu 1161	0.768237148174434	0.768237148174434	1
otu 54	otu 134	0.705340755018864	0.705340755018864	1
otu 54	otu 1632	0.723654390934844	0.723654390934844	1
otu 55	otu 83	1	1	1
otu 55	otu 133	0.715281697638591	0.715281697638591	1
otu 55	otu 144	0.715281697638591	0.715281697638591	1
otu 55	otu 167	0.715281697638591	0.715281697638591	1
otu 55	otu 659	0.826007156674946	0.826007156674946	1
otu 55	otu 1092	0.715281697638591	0.715281697638591	1
otu 55	otu 1187	0.715281697638591	0.715281697638591	1
otu 55	otu 1210	0.806797687915063	0.806797687915063	1
otu 55	otu 1242	0.715281697638591	0.715281697638591	1
otu 55	otu 1350	1	1	1
otu 55	otu 1570	0.715281697638591	0.715281697638591	1
otu 55	otu 1600	0.715281697638591	0.715281697638591	1
otu 56	otu 1400	0.700788161759514	0.700788161759514	1
otu 58	otu 195	0.730586502091237	0.730586502091237	1
otu 58	otu 504	0.727652396548514	0.727652396548514	1
otu 58	otu 981	0.7526422354138	0.7526422354138	1
otu 58	otu 989	0.73003357509146	0.73003357509146	1
otu 58	otu 1053	0.741062736802753	0.741062736802753	1
otu 58	otu 1063	0.711430660492323	0.711430660492323	1
otu 58	otu 1136	0.736693663182133	0.736693663182133	1
otu 58	otu 1588	0.78003898733548	0.78003898733548	1
otu 58	otu 1637	0.714592657369132	0.714592657369132	1
otu 59	otu 587	0.701938711213058	0.701938711213058	1
otu 63	otu 193	0.715281697638591	0.715281697638591	1
otu 63	otu 633	0.715281697638591	0.715281697638591	1
otu 63	otu 658	0.715281697638591	0.715281697638591	1
otu 63	otu 795	0.705340755018864	0.705340755018864	1
otu 63	otu 1062	0.715281697638591	0.715281697638591	1
otu 63	otu 1107	0.715281697638591	0.715281697638591	1
otu 63	otu 1440	0.723737544966637	0.723737544966637	1
otu 64	otu 75	0.728623403635069	0.728623403635069	1
otu 64	otu 135	0.713427728460725	0.713427728460725	1
otu 64	otu 153	0.771806207388756	0.771806207388756	1
otu 65	otu 99	0.842746133854283	0.842746133854283	1
otu 65	otu 111	0.815815104577768	0.815815104577768	1
otu 65	otu 151	0.718890859350755	0.718890859350755	1
otu 65	otu 257	0.702174721715073	0.702174721715073	1
otu 65	otu 302	0.834010712889943	0.834010712889943	1
otu 65	otu 385	0.762862613637911	0.762862613637911	1
otu 65	otu 606	0.769518564128859	0.769518564128859	1
otu 65	otu 669	0.822950020572401	0.822950020572401	1
otu 65	otu 736	0.705425993318427	0.705425993318427	1
otu 65	otu 755	0.773824031196685	0.773824031196685	1
otu 65	otu 801	0.718606713243572	0.718606713243572	1
otu 65	otu 1094	0.798855551841881	0.798855551841881	1
otu 65	otu 1497	0.710774951820543	0.710774951820543	1
otu 65	otu 1506	0.797221545210821	0.797221545210821	1
otu 65	otu 1568	0.725514452322596	0.725514452322596	1
otu 66	otu 1191	0.780571689652947	0.780571689652947	1
otu 68	otu 69	0.766117531185249	0.766117531185249	1
otu 68	otu 253	0.702478771655951	0.702478771655951	1
otu 68	otu 501	0.722557306569814	0.722557306569814	1
otu 68	otu 630	0.718356161291476	0.718356161291476	1
otu 68	otu 673	0.71585298721524	0.71585298721524	1
otu 68	otu 878	0.795901798056382	0.795901798056382	1
otu 68	otu 981	0.775410718188307	0.775410718188307	1
otu 68	otu 1038	0.707809995174266	0.707809995174266	1
otu 68	otu 1393	0.703550966550008	0.703550966550008	1
otu 68	otu 1637	0.720972337685003	0.720972337685003	1
otu 69	otu 195	0.706630073023261	0.706630073023261	1
otu 69	otu 223	0.739228956926588	0.739228956926588	1
otu 69	otu 501	0.70183827543997	0.70183827543997	1
otu 69	otu 630	0.745813155027684	0.745813155027684	1
otu 69	otu 878	0.754787759131293	0.754787759131293	1
otu 69	otu 981	0.710077483311859	0.710077483311859	1
otu 69	otu 1038	0.814635108723295	0.814635108723295	1
otu 69	otu 1063	0.732885268744161	0.732885268744161	1
otu 69	otu 1393	0.754234406745712	0.754234406745712	1
otu 69	otu 1588	0.7285042206404	0.7285042206404	1
otu 70	otu 137	0.789769302108774	0.789769302108774	1
otu 70	otu 1009	0.713239939174016	0.713239939174016	1
otu 71	otu 259	0.715281697638591	0.715281697638591	1
otu 71	otu 274	1	1	1
otu 71	otu 286	1	1	1
otu 71	otu 653	0.715281697638591	0.715281697638591	1
otu 71	otu 1391	1	1	1
otu 80	otu 81	0.755497371008241	0.755497371008241	1
otu 80	otu 938	0.786694755491931	0.786694755491931	1
otu 80	otu 1088	0.786694755491931	0.786694755491931	1
otu 83	otu 133	0.715281697638591	0.715281697638591	1
otu 83	otu 144	0.715281697638591	0.715281697638591	1
otu 83	otu 167	0.715281697638591	0.715281697638591	1
otu 83	otu 659	0.826007156674946	0.826007156674946	1
otu 83	otu 1092	0.715281697638591	0.715281697638591	1
otu 83	otu 1187	0.715281697638591	0.715281697638591	1
otu 83	otu 1210	0.806797687915063	0.806797687915063	1
otu 83	otu 1242	0.715281697638591	0.715281697638591	1
otu 83	otu 1350	1	1	1
otu 83	otu 1570	0.715281697638591	0.715281697638591	1
otu 83	otu 1600	0.715281697638591	0.715281697638591	1
otu 84	otu 194	1	1	1
otu 84	otu 227	1	1	1
otu 84	otu 301	0.715281697638591	0.715281697638591	1
otu 84	otu 523	0.715281697638591	0.715281697638591	1
otu 84	otu 792	1	1	1
otu 84	otu 846	1	1	1
otu 84	otu 886	1	1	1
otu 84	otu 892	0.715281697638591	0.715281697638591	1
otu 84	otu 906	1	1	1
otu 84	otu 914	0.715281697638591	0.715281697638591	1
otu 84	otu 945	1	1	1
otu 84	otu 950	0.715281697638591	0.715281697638591	1
otu 84	otu 1307	1	1	1
otu 84	otu 1378	1	1	1
otu 87	otu 1053	0.704871552661814	0.704871552661814	1
otu 87	otu 1586	0.77146336513697	0.77146336513697	1
otu 93	otu 197	0.715281697638591	0.715281697638591	1
otu 93	otu 249	0.786694755491931	0.786694755491931	1
otu 93	otu 614	0.715281697638591	0.715281697638591	1
otu 93	otu 704	0.715281697638591	0.715281697638591	1
otu 93	otu 931	0.715281697638591	0.715281697638591	1
otu 93	otu 1100	0.715281697638591	0.715281697638591	1
otu 93	otu 1106	0.722954702841199	0.722954702841199	1
otu 93	otu 1584	0.715281697638591	0.715281697638591	1
otu 95	otu 852	0.753741761315735	0.753741761315735	1
otu 98	otu 264	0.732513456415171	0.732513456415171	1
otu 98	otu 1094	0.730752343546072	0.730752343546072	1
otu 98	otu 1222	0.75970294232082	0.75970294232082	1
otu 99	otu 111	0.756648705051895	0.756648705051895	1
otu 99	otu 151	0.794506213211249	0.794506213211249	1
otu 99	otu 302	0.803275487008084	0.803275487008084	1
otu 99	otu 606	0.806570859638334	0.806570859638334	1
otu 99	otu 755	0.899812988161719	0.899812988161719	1
otu 99	otu 789	0.701633371600494	0.701633371600494	1
otu 99	otu 801	0.780100529295952	0.780100529295952	1
otu 99	otu 1094	0.779624086271153	0.779624086271153	1
otu 99	otu 1189	0.760049696749481	0.760049696749481	1
otu 99	otu 1506	0.850700142308638	0.850700142308638	1
otu 99	otu 1568	0.721228485002593	0.721228485002593	1
otu 111	otu 151	0.748077479947468	0.748077479947468	1
otu 111	otu 216	0.757815520861032	0.757815520861032	1
otu 111	otu 302	0.890632313521513	0.890632313521513	1
otu 111	otu 736	0.776066197757317	0.776066197757317	1
otu 111	otu 801	0.725027085590466	0.725027085590466	1
otu 111	otu 807	0.787330135190941	0.787330135190941	1
otu 111	otu 1094	0.800393165030155	0.800393165030155	1
otu 111	otu 1115	0.753442444719885	0.753442444719885	1
otu 111	otu 1189	0.836957355175276	0.836957355175276	1
otu 111	otu 1506	0.752388352785243	0.752388352785243	1
otu 111	otu 1568	0.773159143029399	0.773159143029399	1
otu 112	otu 115	0.867245033992037	0.867245033992037	1
otu 112	otu 122	0.77129469729255	0.77129469729255	1
otu 112	otu 334	0.735712115969498	0.735712115969498	1
otu 114	otu 915	1	1	1
otu 114	otu 925	1	1	1
otu 114	otu 963	1	1	1
otu 114	otu 1004	0.715281697638591	0.715281697638591	1
otu 114	otu 1082	1	1	1
otu 114	otu 1262	0.715281697638591	0.715281697638591	1
otu 114	otu 1273	0.715281697638591	0.715281697638591	1
otu 114	otu 1524	1	1	1
otu 114	otu 1533	0.715281697638591	0.715281697638591	1
otu 114	otu 1551	1	1	1
otu 115	otu 122	0.732461180270535	0.732461180270535	1
otu 116	otu 143	0.824638552333027	0.824638552333027	1
otu 116	otu 145	0.80362605641478	0.80362605641478	1
otu 116	otu 250	0.769231390877889	0.769231390877889	1
otu 116	otu 258	0.777179247995332	0.777179247995332	1
otu 116	otu 342	0.804376526249508	0.804376526249508	1
otu 116	otu 346	0.717558070011627	0.717558070011627	1
otu 116	otu 398	0.793190493069132	0.793190493069132	1
otu 116	otu 422	0.712052509372151	0.712052509372151	1
otu 116	otu 425	0.723500096511148	0.723500096511148	1
otu 116	otu 463	0.789134487642118	0.789134487642118	1
otu 116	otu 470	0.706464146944543	0.706464146944543	1
otu 116	otu 480	0.794393664980646	0.794393664980646	1
otu 116	otu 486	0.771548309304704	0.771548309304704	1
otu 116	otu 545	0.832740711504044	0.832740711504044	1
otu 116	otu 548	0.763369272041615	0.763369272041615	1
otu 116	otu 568	0.78024402399379	0.78024402399379	1
otu 116	otu 569	0.749759574969634	0.749759574969634	1
otu 116	otu 586	0.766828599750039	0.766828599750039	1
otu 116	otu 591	0.748845164283423	0.748845164283423	1
otu 116	otu 594	0.769463188072023	0.769463188072023	1
otu 116	otu 616	0.811471237883703	0.811471237883703	1
otu 116	otu 631	0.803898102360488	0.803898102360488	1
otu 116	otu 682	0.720252784106111	0.720252784106111	1
otu 116	otu 688	0.730429203869028	0.730429203869028	1
otu 116	otu 709	0.84348331896171	0.84348331896171	1
otu 116	otu 985	0.707813855767713	0.707813855767713	1
otu 116	otu 1009	0.832650897520401	0.832650897520401	1
otu 116	otu 1043	0.819018941684694	0.819018941684694	1
otu 116	otu 1048	0.727260668227276	0.727260668227276	1
otu 116	otu 1161	0.733223726048617	0.733223726048617	1
otu 116	otu 1205	0.76465132400055	0.76465132400055	1
otu 116	otu 1505	0.717587423043664	0.717587423043664	1
otu 118	otu 316	0.715281697638591	0.715281697638591	1
otu 123	otu 128	0.915574348132488	0.915574348132488	1
otu 125	otu 442	1	1	1
otu 125	otu 884	1	1	1
otu 125	otu 1292	0.715281697638591	0.715281697638591	1
otu 128	otu 129	0.700827144181247	0.700827144181247	1
otu 129	otu 145	0.710141931165904	0.710141931165904	1
otu 129	otu 404	0.705463899615732	0.705463899615732	1
otu 129	otu 537	0.753618395741098	0.753618395741098	1
otu 129	otu 566	0.716480081134092	0.716480081134092	1
otu 129	otu 569	0.729794866755521	0.729794866755521	1
otu 129	otu 616	0.793681353623066	0.793681353623066	1
otu 129	otu 631	0.716904254743435	0.716904254743435	1
otu 129	otu 709	0.7171987749142	0.7171987749142	1
otu 129	otu 787	0.700902025494553	0.700902025494553	1
otu 129	otu 1009	0.734826601903507	0.734826601903507	1
otu 130	otu 146	0.712710102983086	0.712710102983086	1
otu 130	otu 641	0.71261451726568	0.71261451726568	1
otu 130	otu 709	0.721785354513317	0.721785354513317	1
otu 131	otu 340	0.723955961177893	0.723955961177893	1
otu 131	otu 584	0.766582230216752	0.766582230216752	1
otu 131	otu 651	0.755240019274504	0.755240019274504	1
otu 131	otu 736	0.715991369002269	0.715991369002269	1
otu 131	otu 807	0.738985283825028	0.738985283825028	1
otu 131	otu 1094	0.709069159738383	0.709069159738383	1
otu 131	otu 1568	0.740937243549523	0.740937243549523	1
otu 133	otu 140	0.715281697638591	0.715281697638591	1
otu 133	otu 144	1	1	1
otu 133	otu 162	0.715281697638591	0.715281697638591	1
otu 133	otu 167	1	1	1
otu 133	otu 247	0.715281697638591	0.715281697638591	1
otu 133	otu 895	0.715281697638591	0.715281697638591	1
otu 133	otu 1092	1	1	1
otu 133	otu 1187	1	1	1
otu 133	otu 1242	1	1	1
otu 133	otu 1281	0.715281697638591	0.715281697638591	1
otu 133	otu 1350	0.715281697638591	0.715281697638591	1
otu 133	otu 1570	1	1	1
otu 133	otu 1600	1	1	1
otu 133	otu 1623	0.715281697638591	0.715281697638591	1
otu 134	otu 159	0.715281697638591	0.715281697638591	1
otu 134	otu 860	0.715281697638591	0.715281697638591	1
otu 134	otu 965	0.826007156674946	0.826007156674946	1
otu 134	otu 1031	0.805010760588563	0.805010760588563	1
otu 134	otu 1034	0.715281697638591	0.715281697638591	1
otu 135	otu 153	0.831571529245948	0.831571529245948	1
otu 137	otu 143	0.710570676379712	0.710570676379712	1
otu 137	otu 387	0.771737238112602	0.771737238112602	1
otu 137	otu 568	0.72004054923421	0.72004054923421	1
otu 137	otu 1009	0.782761980908921	0.782761980908921	1
otu 138	otu 259	0.805010760588563	0.805010760588563	1
otu 139	otu 531	0.76503164556962	0.76503164556962	1
otu 139	otu 1631	0.73472427252728	0.73472427252728	1
otu 140	otu 144	0.715281697638591	0.715281697638591	1
otu 140	otu 167	0.715281697638591	0.715281697638591	1
otu 140	otu 1092	0.715281697638591	0.715281697638591	1
otu 140	otu 1187	0.715281697638591	0.715281697638591	1
otu 140	otu 1242	0.715281697638591	0.715281697638591	1
otu 140	otu 1570	0.715281697638591	0.715281697638591	1
otu 140	otu 1600	0.715281697638591	0.715281697638591	1
otu 141	otu 716	0.74523237904713	0.74523237904713	1
otu 142	otu 174	0.715281697638591	0.715281697638591	1
otu 142	otu 564	0.715281697638591	0.715281697638591	1
otu 142	otu 655	1	1	1
otu 142	otu 779	1	1	1
otu 142	otu 880	1	1	1
otu 142	otu 1086	0.715281697638591	0.715281697638591	1
otu 142	otu 1285	1	1	1
otu 142	otu 1327	0.715281697638591	0.715281697638591	1
otu 142	otu 1366	0.715281697638591	0.715281697638591	1
otu 142	otu 1475	0.715281697638591	0.715281697638591	1
otu 142	otu 1538	0.715281697638591	0.715281697638591	1
otu 142	otu 1558	0.715281697638591	0.715281697638591	1
otu 142	otu 1605	0.715281697638591	0.715281697638591	1
otu 143	otu 145	0.847006220839813	0.847006220839813	1
otu 143	otu 250	0.774315221650993	0.774315221650993	1
otu 143	otu 258	0.713553089374439	0.713553089374439	1
otu 143	otu 342	0.743045651597107	0.743045651597107	1
otu 143	otu 343	0.704762068051011	0.704762068051011	1
otu 143	otu 346	0.701798249968685	0.701798249968685	1
otu 143	otu 379	0.769926100443795	0.769926100443795	1
otu 143	otu 380	0.723824161538612	0.723824161538612	1
otu 143	otu 398	0.763158052844561	0.763158052844561	1
otu 143	otu 404	0.704461915035279	0.704461915035279	1
otu 143	otu 425	0.74077586339756	0.74077586339756	1
otu 143	otu 436	0.709009259180553	0.709009259180553	1
otu 143	otu 469	0.752715816793814	0.752715816793814	1
otu 143	otu 480	0.802284498538907	0.802284498538907	1
otu 143	otu 486	0.768510594212994	0.768510594212994	1
otu 143	otu 537	0.78009323592596	0.78009323592596	1
otu 143	otu 545	0.780885178928933	0.780885178928933	1
otu 143	otu 548	0.85203018237857	0.85203018237857	1
otu 143	otu 562	0.714680354473481	0.714680354473481	1
otu 143	otu 566	0.773185135372274	0.773185135372274	1
otu 143	otu 568	0.754480001950786	0.754480001950786	1
otu 143	otu 569	0.822047956604152	0.822047956604152	1
otu 143	otu 586	0.834557382030737	0.834557382030737	1
otu 143	otu 591	0.707769161955599	0.707769161955599	1
otu 143	otu 594	0.819319835964944	0.819319835964944	1
otu 143	otu 616	0.868276759847665	0.868276759847665	1
otu 143	otu 631	0.874434935410533	0.874434935410533	1
otu 143	otu 650	0.737895334366462	0.737895334366462	1
otu 143	otu 669	0.76391215683457	0.76391215683457	1
otu 143	otu 688	0.762845017671001	0.762845017671001	1
otu 143	otu 709	0.926476799064241	0.926476799064241	1
otu 143	otu 787	0.758077379137112	0.758077379137112	1
otu 143	otu 789	0.73504935426895	0.73504935426895	1
otu 143	otu 990	0.735524230598952	0.735524230598952	1
otu 143	otu 1009	0.925001942556702	0.925001942556702	1
otu 143	otu 1043	0.921743845637283	0.921743845637283	1
otu 143	otu 1048	0.757432056588427	0.757432056588427	1
otu 143	otu 1161	0.879264066670265	0.879264066670265	1
otu 143	otu 1205	0.877749321969451	0.877749321969451	1
otu 143	otu 1506	0.715096551017036	0.715096551017036	1
otu 144	otu 162	0.715281697638591	0.715281697638591	1
otu 144	otu 167	1	1	1
otu 144	otu 247	0.715281697638591	0.715281697638591	1
otu 144	otu 895	0.715281697638591	0.715281697638591	1
otu 144	otu 1092	1	1	1
otu 144	otu 1187	1	1	1
otu 144	otu 1242	1	1	1
otu 144	otu 1281	0.715281697638591	0.715281697638591	1
otu 144	otu 1350	0.715281697638591	0.715281697638591	1
otu 144	otu 1570	1	1	1
otu 144	otu 1600	1	1	1
otu 144	otu 1623	0.715281697638591	0.715281697638591	1
otu 145	otu 342	0.720015235248024	0.720015235248024	1
otu 145	otu 425	0.711828231712773	0.711828231712773	1
otu 145	otu 469	0.703305183017466	0.703305183017466	1
otu 145	otu 480	0.712954816072024	0.712954816072024	1
otu 145	otu 486	0.737274261079349	0.737274261079349	1
otu 145	otu 537	0.748779946990993	0.748779946990993	1
otu 145	otu 545	0.706543482534328	0.706543482534328	1
otu 145	otu 548	0.745201164659522	0.745201164659522	1
otu 145	otu 566	0.740157592955261	0.740157592955261	1
otu 145	otu 568	0.744486399099201	0.744486399099201	1
otu 145	otu 569	0.745390495433502	0.745390495433502	1
otu 145	otu 594	0.742376180196527	0.742376180196527	1
otu 145	otu 616	0.774487314461468	0.774487314461468	1
otu 145	otu 631	0.828428295094089	0.828428295094089	1
otu 145	otu 709	0.805549899072243	0.805549899072243	1
otu 145	otu 1009	0.879763247790198	0.879763247790198	1
otu 145	otu 1043	0.809347162044408	0.809347162044408	1
otu 145	otu 1161	0.768376699833417	0.768376699833417	1
otu 145	otu 1205	0.797313540504912	0.797313540504912	1
otu 148	otu 251	0.731939744885799	0.731939744885799	1
otu 150	otu 1053	0.703572650024101	0.703572650024101	1
otu 151	otu 606	0.705777910568285	0.705777910568285	1
otu 151	otu 755	0.792749509284051	0.792749509284051	1
otu 151	otu 801	0.739744344429276	0.739744344429276	1
otu 151	otu 1094	0.7554453772929	0.7554453772929	1
otu 151	otu 1189	0.7111893591013	0.7111893591013	1
otu 155	otu 291	1	1	1
otu 155	otu 312	1	1	1
otu 155	otu 315	1	1	1
otu 155	otu 624	1	1	1
otu 155	otu 657	1	1	1
otu 155	otu 710	0.715281697638591	0.715281697638591	1
otu 155	otu 744	0.715281697638591	0.715281697638591	1
otu 155	otu 776	0.715281697638591	0.715281697638591	1
otu 155	otu 796	0.715281697638591	0.715281697638591	1
otu 155	otu 1029	1	1	1
otu 155	otu 1045	1	1	1
otu 155	otu 1059	1	1	1
otu 155	otu 1079	1	1	1
otu 155	otu 1180	0.715281697638591	0.715281697638591	1
otu 155	otu 1314	1	1	1
otu 155	otu 1617	1	1	1
otu 156	otu 235	0.715281697638591	0.715281697638591	1
otu 156	otu 890	1	1	1
otu 156	otu 1073	0.715281697638591	0.715281697638591	1
otu 156	otu 1090	1	1	1
otu 156	otu 1435	1	1	1
otu 156	otu 1542	0.715281697638591	0.715281697638591	1
otu 156	otu 1601	0.715281697638591	0.715281697638591	1
otu 158	otu 236	0.758664381680742	0.758664381680742	1
otu 158	otu 664	0.929928826328227	0.929928826328227	1
otu 158	otu 1225	0.756809456542158	0.756809456542158	1
otu 158	otu 1628	0.846715328467153	0.846715328467153	1
otu 159	otu 860	1	1	1
otu 159	otu 1034	1	1	1
otu 159	otu 1259	0.715281697638591	0.715281697638591	1
otu 159	otu 1583	0.715281697638591	0.715281697638591	1
otu 161	otu 253	0.77681648506872	0.77681648506872	1
otu 161	otu 256	0.713271551340607	0.713271551340607	1
otu 161	otu 258	0.768529855897309	0.768529855897309	1
otu 161	otu 340	0.707599350111213	0.707599350111213	1
otu 161	otu 341	0.728570056305485	0.728570056305485	1
otu 161	otu 343	0.826662255832745	0.826662255832745	1
otu 161	otu 344	0.73359398358341	0.73359398358341	1
otu 161	otu 387	0.742099150833975	0.742099150833975	1
otu 161	otu 424	0.716372352344556	0.716372352344556	1
otu 161	otu 504	0.728029298906376	0.728029298906376	1
otu 161	otu 510	0.720214542211568	0.720214542211568	1
otu 161	otu 532	0.832951072695613	0.832951072695613	1
otu 161	otu 545	0.761941612901035	0.761941612901035	1
otu 161	otu 548	0.751298341232115	0.751298341232115	1
otu 161	otu 562	0.724262172937484	0.724262172937484	1
otu 161	otu 569	0.767982054723332	0.767982054723332	1
otu 161	otu 586	0.716651822315032	0.716651822315032	1
otu 161	otu 593	0.702963739383517	0.702963739383517	1
otu 161	otu 594	0.770397910939355	0.770397910939355	1
otu 161	otu 637	0.844104519192237	0.844104519192237	1
otu 161	otu 650	0.823969605044099	0.823969605044099	1
otu 161	otu 676	0.763908472090158	0.763908472090158	1
otu 161	otu 750	0.739373494112207	0.739373494112207	1
otu 161	otu 759	0.814266748961993	0.814266748961993	1
otu 161	otu 805	0.710732547539845	0.710732547539845	1
otu 161	otu 883	0.796543446282332	0.796543446282332	1
otu 161	otu 1007	0.762981608715592	0.762981608715592	1
otu 161	otu 1048	0.759667492507492	0.759667492507492	1
otu 161	otu 1508	0.730886587346515	0.730886587346515	1
otu 161	otu 1634	0.738609087758268	0.738609087758268	1
otu 161	otu 1637	0.746646134855565	0.746646134855565	1
otu 162	otu 167	0.715281697638591	0.715281697638591	1
otu 162	otu 667	0.706906439269738	0.706906439269738	1
otu 162	otu 1092	0.715281697638591	0.715281697638591	1
otu 162	otu 1187	0.715281697638591	0.715281697638591	1
otu 162	otu 1242	0.715281697638591	0.715281697638591	1
otu 162	otu 1488	0.998918334234721	0.998918334234721	1
otu 162	otu 1570	0.715281697638591	0.715281697638591	1
otu 162	otu 1600	0.715281697638591	0.715281697638591	1
otu 164	otu 165	0.861604361370716	0.861604361370716	1
otu 167	otu 247	0.715281697638591	0.715281697638591	1
otu 167	otu 895	0.715281697638591	0.715281697638591	1
otu 167	otu 1092	1	1	1
otu 167	otu 1187	1	1	1
otu 167	otu 1242	1	1	1
otu 167	otu 1281	0.715281697638591	0.715281697638591	1
otu 167	otu 1350	0.715281697638591	0.715281697638591	1
otu 167	otu 1570	1	1	1
otu 167	otu 1600	1	1	1
otu 167	otu 1623	0.715281697638591	0.715281697638591	1
otu 170	otu 205	0.715281697638591	0.715281697638591	1
otu 170	otu 1221	1	1	1
otu 171	otu 197	0.715281697638591	0.715281697638591	1
otu 171	otu 273	1	1	1
otu 171	otu 614	0.715281697638591	0.715281697638591	1
otu 171	otu 704	0.715281697638591	0.715281697638591	1
otu 171	otu 931	0.715281697638591	0.715281697638591	1
otu 171	otu 1100	0.715281697638591	0.715281697638591	1
otu 171	otu 1250	0.998918334234721	0.998918334234721	1
otu 171	otu 1584	0.715281697638591	0.715281697638591	1
otu 172	otu 892	0.705340755018864	0.705340755018864	1
otu 173	otu 191	1	1	1
otu 173	otu 199	1	1	1
otu 173	otu 289	1	1	1
otu 173	otu 394	1	1	1
otu 173	otu 601	0.715281697638591	0.715281697638591	1
otu 173	otu 602	1	1	1
otu 173	otu 671	1	1	1
otu 173	otu 874	1	1	1
otu 173	otu 1121	1	1	1
otu 173	otu 1233	1	1	1
otu 173	otu 1547	1	1	1
otu 174	otu 304	0.706906439269738	0.706906439269738	1
otu 174	otu 654	0.806797687915063	0.806797687915063	1
otu 174	otu 655	0.715281697638591	0.715281697638591	1
otu 174	otu 779	0.715281697638591	0.715281697638591	1
otu 174	otu 880	0.715281697638591	0.715281697638591	1
otu 174	otu 1285	0.715281697638591	0.715281697638591	1
otu 174	otu 1501	0.706906439269738	0.706906439269738	1
otu 175	otu 597	0.715281697638591	0.715281697638591	1
otu 175	otu 1026	0.715281697638591	0.715281697638591	1
otu 175	otu 1047	0.826007156674946	0.826007156674946	1
otu 175	otu 1054	0.715281697638591	0.715281697638591	1
otu 175	otu 1111	0.715281697638591	0.715281697638591	1
otu 175	otu 1132	0.715281697638591	0.715281697638591	1
otu 175	otu 1245	0.705340755018864	0.705340755018864	1
otu 175	otu 1248	0.715281697638591	0.715281697638591	1
otu 175	otu 1432	0.826007156674946	0.826007156674946	1
otu 175	otu 1494	0.826007156674946	0.826007156674946	1
otu 182	otu 249	0.876187983503689	0.876187983503689	1
otu 182	otu 304	0.74971671388102	0.74971671388102	1
otu 182	otu 399	0.71424744452567	0.71424744452567	1
otu 182	otu 1119	0.763727773860626	0.763727773860626	1
otu 182	otu 1180	0.705340755018864	0.705340755018864	1
otu 182	otu 1327	0.723737544966637	0.723737544966637	1
otu 182	otu 1366	0.706906439269738	0.706906439269738	1
otu 182	otu 1501	0.725354107648725	0.725354107648725	1
otu 182	otu 1532	0.761898016997167	0.761898016997167	1
otu 184	otu 342	0.773386393929572	0.773386393929572	1
otu 184	otu 586	0.706247569036401	0.706247569036401	1
otu 184	otu 591	0.875167125743851	0.875167125743851	1
otu 186	otu 682	0.712367381844288	0.712367381844288	1
otu 188	otu 574	0.771340107107102	0.771340107107102	1
otu 188	otu 1007	0.743725619694579	0.743725619694579	1
otu 189	otu 491	0.896243406833886	0.896243406833886	1
otu 189	otu 1135	0.768417148949205	0.768417148949205	1
otu 190	otu 1117	0.826007156674946	0.826007156674946	1
otu 191	otu 199	1	1	1
otu 191	otu 289	1	1	1
otu 191	otu 394	1	1	1
otu 191	otu 601	0.715281697638591	0.715281697638591	1
otu 191	otu 602	1	1	1
otu 191	otu 671	1	1	1
otu 191	otu 874	1	1	1
otu 191	otu 1121	1	1	1
otu 191	otu 1233	1	1	1
otu 191	otu 1547	1	1	1
otu 192	otu 277	0.857441128266274	0.857441128266274	1
otu 192	otu 1496	0.715118348080612	0.715118348080612	1
otu 193	otu 213	0.715281697638591	0.715281697638591	1
otu 193	otu 633	1	1	1
otu 193	otu 658	1	1	1
otu 193	otu 1062	1	1	1
otu 193	otu 1107	1	1	1
otu 193	otu 1144	0.715281697638591	0.715281697638591	1
otu 193	otu 1344	0.715281697638591	0.715281697638591	1
otu 193	otu 1376	0.715281697638591	0.715281697638591	1
otu 193	otu 1426	0.715281697638591	0.715281697638591	1
otu 194	otu 227	1	1	1
otu 194	otu 301	0.715281697638591	0.715281697638591	1
otu 194	otu 523	0.715281697638591	0.715281697638591	1
otu 194	otu 792	1	1	1
otu 194	otu 846	1	1	1
otu 194	otu 886	1	1	1
otu 194	otu 892	0.715281697638591	0.715281697638591	1
otu 194	otu 906	1	1	1
otu 194	otu 914	0.715281697638591	0.715281697638591	1
otu 194	otu 945	1	1	1
otu 194	otu 950	0.715281697638591	0.715281697638591	1
otu 194	otu 1307	1	1	1
otu 194	otu 1378	1	1	1
otu 195	otu 253	0.740667728212577	0.740667728212577	1
otu 195	otu 255	0.789788378146057	0.789788378146057	1
otu 195	otu 256	0.75052247794773	0.75052247794773	1
otu 195	otu 258	0.7047870688669	0.7047870688669	1
otu 195	otu 343	0.765466120006297	0.765466120006297	1
otu 195	otu 346	0.703521248253303	0.703521248253303	1
otu 195	otu 351	0.779100075128742	0.779100075128742	1
otu 195	otu 380	0.714623541626328	0.714623541626328	1
otu 195	otu 387	0.789724318135721	0.789724318135721	1
otu 195	otu 396	0.717836945212221	0.717836945212221	1
otu 195	otu 504	0.839931419716335	0.839931419716335	1
otu 195	otu 545	0.735478532419537	0.735478532419537	1
otu 195	otu 559	0.719115754898771	0.719115754898771	1
otu 195	otu 562	0.720731738200494	0.720731738200494	1
otu 195	otu 594	0.706427372481965	0.706427372481965	1
otu 195	otu 665	0.73190594880184	0.73190594880184	1
otu 195	otu 679	0.725734730442429	0.725734730442429	1
otu 195	otu 688	0.701344773825245	0.701344773825245	1
otu 195	otu 759	0.771510133331144	0.771510133331144	1
otu 195	otu 878	0.795648343326056	0.795648343326056	1
otu 195	otu 981	0.769632776943713	0.769632776943713	1
otu 195	otu 1038	0.780913805893616	0.780913805893616	1
otu 195	otu 1048	0.717114013407521	0.717114013407521	1
otu 195	otu 1136	0.814298943523174	0.814298943523174	1
otu 195	otu 1393	0.720298332543861	0.720298332543861	1
otu 195	otu 1588	0.815466373465274	0.815466373465274	1
otu 195	otu 1637	0.790071449704133	0.790071449704133	1
otu 196	otu 1039	0.825113693011696	0.825113693011696	1
otu 196	otu 1586	0.721128227236083	0.721128227236083	1
otu 197	otu 273	0.715281697638591	0.715281697638591	1
otu 197	otu 614	1	1	1
otu 197	otu 704	1	1	1
otu 197	otu 900	0.715281697638591	0.715281697638591	1
otu 197	otu 931	1	1	1
otu 197	otu 938	0.715281697638591	0.715281697638591	1
otu 197	otu 1088	0.715281697638591	0.715281697638591	1
otu 197	otu 1100	1	1	1
otu 197	otu 1488	0.715281697638591	0.715281697638591	1
otu 197	otu 1584	1	1	1
otu 199	otu 289	1	1	1
otu 199	otu 394	1	1	1
otu 199	otu 601	0.715281697638591	0.715281697638591	1
otu 199	otu 602	1	1	1
otu 199	otu 671	1	1	1
otu 199	otu 874	1	1	1
otu 199	otu 1121	1	1	1
otu 199	otu 1233	1	1	1
otu 199	otu 1547	1	1	1
otu 204	otu 238	0.715281697638591	0.715281697638591	1
otu 204	otu 262	0.786694755491931	0.786694755491931	1
otu 204	otu 296	0.715281697638591	0.715281697638591	1
otu 204	otu 323	0.715281697638591	0.715281697638591	1
otu 204	otu 1449	0.715281697638591	0.715281697638591	1
otu 205	otu 1221	0.715281697638591	0.715281697638591	1
otu 205	otu 1560	0.786694755491931	0.786694755491931	1
otu 206	otu 1559	0.73852647731402	0.73852647731402	1
otu 213	otu 633	0.715281697638591	0.715281697638591	1
otu 213	otu 658	0.715281697638591	0.715281697638591	1
otu 213	otu 1062	0.715281697638591	0.715281697638591	1
otu 213	otu 1107	0.715281697638591	0.715281697638591	1
otu 213	otu 1143	0.826007156674946	0.826007156674946	1
otu 214	otu 341	0.709358243095488	0.709358243095488	1
otu 214	otu 379	0.706425001203698	0.706425001203698	1
otu 214	otu 586	0.70555393231908	0.70555393231908	1
otu 214	otu 679	0.728583862329362	0.728583862329362	1
otu 215	otu 926	0.715281697638591	0.715281697638591	1
otu 215	otu 1465	0.715281697638591	0.715281697638591	1
otu 216	otu 264	0.795014536994755	0.795014536994755	1
otu 216	otu 302	0.76160075703503	0.76160075703503	1
otu 216	otu 606	0.731357370329593	0.731357370329593	1
otu 216	otu 736	0.871523027243672	0.871523027243672	1
otu 216	otu 807	0.841851916928567	0.841851916928567	1
otu 216	otu 1094	0.824183928407903	0.824183928407903	1
otu 216	otu 1189	0.763554825587399	0.763554825587399	1
otu 216	otu 1568	0.798607293384644	0.798607293384644	1
otu 217	otu 260	0.807592951514019	0.807592951514019	1
otu 221	otu 385	0.860715341451946	0.860715341451946	1
otu 221	otu 789	0.713405253276525	0.713405253276525	1
otu 221	otu 968	0.789627089316964	0.789627089316964	1
otu 221	otu 1270	0.751047055067659	0.751047055067659	1
otu 221	otu 1337	0.830013364470909	0.830013364470909	1
otu 223	otu 255	0.736474681951471	0.736474681951471	1
otu 223	otu 675	0.733301169957681	0.733301169957681	1
otu 223	otu 1038	0.798263650718026	0.798263650718026	1
otu 223	otu 1063	0.733773979976567	0.733773979976567	1
otu 224	otu 1320	0.78580129182868	0.78580129182868	1
otu 224	otu 1430	0.826007156674946	0.826007156674946	1
otu 224	otu 1457	0.806797687915063	0.806797687915063	1
otu 224	otu 1458	1	1	1
otu 225	otu 262	0.83351019242528	0.83351019242528	1
otu 225	otu 660	0.871928039920454	0.871928039920454	1
otu 225	otu 972	0.723737544966637	0.723737544966637	1
otu 225	otu 1089	0.723737544966637	0.723737544966637	1
otu 225	otu 1512	0.90141105214946	0.90141105214946	1
otu 227	otu 301	0.715281697638591	0.715281697638591	1
otu 227	otu 523	0.715281697638591	0.715281697638591	1
otu 227	otu 792	1	1	1
otu 227	otu 846	1	1	1
otu 227	otu 886	1	1	1
otu 227	otu 892	0.715281697638591	0.715281697638591	1
otu 227	otu 906	1	1	1
otu 227	otu 914	0.715281697638591	0.715281697638591	1
otu 227	otu 945	1	1	1
otu 227	otu 950	0.715281697638591	0.715281697638591	1
otu 227	otu 1307	1	1	1
otu 227	otu 1378	1	1	1
otu 230	otu 1232	0.903462044304522	0.903462044304522	1
otu 234	otu 710	0.705340755018864	0.705340755018864	1
otu 235	otu 890	0.715281697638591	0.715281697638591	1
otu 235	otu 1090	0.715281697638591	0.715281697638591	1
otu 235	otu 1435	0.715281697638591	0.715281697638591	1
otu 236	otu 1181	0.701485479912527	0.701485479912527	1
otu 236	otu 1225	0.789645614729756	0.789645614729756	1
otu 236	otu 1573	0.708986852291671	0.708986852291671	1
otu 236	otu 1628	0.758664381680742	0.758664381680742	1
otu 238	otu 296	1	1	1
otu 238	otu 323	1	1	1
otu 238	otu 1449	1	1	1
otu 243	otu 1371	0.730358730283723	0.730358730283723	1
otu 244	otu 385	0.724676034116445	0.724676034116445	1
otu 244	otu 634	0.761898016997167	0.761898016997167	1
otu 244	otu 728	0.723737544966637	0.723737544966637	1
otu 244	otu 901	0.874248083909216	0.874248083909216	1
otu 244	otu 968	0.813723986753468	0.813723986753468	1
otu 244	otu 1156	0.875541350305531	0.875541350305531	1
otu 244	otu 1245	0.723087818696884	0.723087818696884	1
otu 244	otu 1363	0.711476123146763	0.711476123146763	1
otu 244	otu 1520	0.876187983503689	0.876187983503689	1
otu 247	otu 729	0.78580129182868	0.78580129182868	1
otu 247	otu 1092	0.715281697638591	0.715281697638591	1
otu 247	otu 1187	0.715281697638591	0.715281697638591	1
otu 247	otu 1242	0.715281697638591	0.715281697638591	1
otu 247	otu 1544	0.722954702841199	0.722954702841199	1
otu 247	otu 1570	0.715281697638591	0.715281697638591	1
otu 247	otu 1600	0.715281697638591	0.715281697638591	1
otu 249	otu 304	0.862608686342377	0.862608686342377	1
otu 249	otu 307	0.768371842086615	0.768371842086615	1
otu 249	otu 358	0.792950377781693	0.792950377781693	1
otu 249	otu 1180	0.805010760588563	0.805010760588563	1
otu 249	otu 1327	0.826007156674946	0.826007156674946	1
otu 249	otu 1366	0.806797687915063	0.806797687915063	1
otu 249	otu 1532	0.876187983503689	0.876187983503689	1
otu 250	otu 256	0.716275459140141	0.716275459140141	1
otu 250	otu 258	0.743203394706559	0.743203394706559	1
otu 250	otu 342	0.73319307765893	0.73319307765893	1
otu 250	otu 344	0.706921566965266	0.706921566965266	1
otu 250	otu 380	0.769849988653212	0.769849988653212	1
otu 250	otu 387	0.709057299458106	0.709057299458106	1
otu 250	otu 398	0.751168066813199	0.751168066813199	1
otu 250	otu 425	0.848750316394434	0.848750316394434	1
otu 250	otu 436	0.77135328267214	0.77135328267214	1
otu 250	otu 469	0.770070899824805	0.770070899824805	1
otu 250	otu 480	0.740110759493671	0.740110759493671	1
otu 250	otu 486	0.736982819730744	0.736982819730744	1
otu 250	otu 532	0.733892662329063	0.733892662329063	1
otu 250	otu 537	0.810820117696757	0.810820117696757	1
otu 250	otu 545	0.809766169895339	0.809766169895339	1
otu 250	otu 547	0.721970920498974	0.721970920498974	1
otu 250	otu 548	0.736983019537449	0.736983019537449	1
otu 250	otu 556	0.747458110079748	0.747458110079748	1
otu 250	otu 559	0.708622741399354	0.708622741399354	1
otu 250	otu 562	0.766076341220532	0.766076341220532	1
otu 250	otu 566	0.775639223776921	0.775639223776921	1
otu 250	otu 568	0.768531317107427	0.768531317107427	1
otu 250	otu 569	0.711381949298471	0.711381949298471	1
otu 250	otu 586	0.805192131861486	0.805192131861486	1
otu 250	otu 591	0.709583292043513	0.709583292043513	1
otu 250	otu 594	0.824994864420123	0.824994864420123	1
otu 250	otu 616	0.816122973881789	0.816122973881789	1
otu 250	otu 631	0.708525190103359	0.708525190103359	1
otu 250	otu 650	0.704149884925201	0.704149884925201	1
otu 250	otu 652	0.750126801260182	0.750126801260182	1
otu 250	otu 682	0.761128146283603	0.761128146283603	1
otu 250	otu 688	0.797649363304457	0.797649363304457	1
otu 250	otu 709	0.82919773735388	0.82919773735388	1
otu 250	otu 787	0.764099033101493	0.764099033101493	1
otu 250	otu 1009	0.774985311060877	0.774985311060877	1
otu 250	otu 1043	0.792669600306292	0.792669600306292	1
otu 250	otu 1048	0.764260460988959	0.764260460988959	1
otu 250	otu 1161	0.719437123295326	0.719437123295326	1
otu 250	otu 1505	0.720333475358309	0.720333475358309	1
otu 250	otu 1637	0.710518163553715	0.710518163553715	1
otu 251	otu 259	0.825113693011696	0.825113693011696	1
otu 253	otu 255	0.74874529469104	0.74874529469104	1
otu 253	otu 256	0.785973667518851	0.785973667518851	1
otu 253	otu 258	0.872806386651323	0.872806386651323	1
otu 253	otu 293	0.842602005288484	0.842602005288484	1
otu 253	otu 339	0.736834071955219	0.736834071955219	1
otu 253	otu 340	0.841575150984049	0.841575150984049	1
otu 253	otu 341	0.811464655850907	0.811464655850907	1
otu 253	otu 342	0.803984133432895	0.803984133432895	1
otu 253	otu 343	0.898023227843865	0.898023227843865	1
otu 253	otu 344	0.759066840976528	0.759066840976528	1
otu 253	otu 346	0.716492370839015	0.716492370839015	1
otu 253	otu 351	0.7650877462303	0.7650877462303	1
otu 253	otu 380	0.718274833723624	0.718274833723624	1
otu 253	otu 387	0.809011158631338	0.809011158631338	1
otu 253	otu 398	0.713283193446366	0.713283193446366	1
otu 253	otu 416	0.754256592857059	0.754256592857059	1
otu 253	otu 421	0.763160281147498	0.763160281147498	1
otu 253	otu 436	0.71179372376257	0.71179372376257	1
otu 253	otu 452	0.71809520816592	0.71809520816592	1
otu 253	otu 464	0.748876611490774	0.748876611490774	1
otu 253	otu 469	0.727965996337298	0.727965996337298	1
otu 253	otu 480	0.766038550057537	0.766038550057537	1
otu 253	otu 486	0.704292477486457	0.704292477486457	1
otu 253	otu 501	0.819867409046937	0.819867409046937	1
otu 253	otu 504	0.87481777453667	0.87481777453667	1
otu 253	otu 510	0.774282934319805	0.774282934319805	1
otu 253	otu 514	0.769412747879395	0.769412747879395	1
otu 253	otu 532	0.866026756437403	0.866026756437403	1
otu 253	otu 543	0.706969047885228	0.706969047885228	1
otu 253	otu 544	0.863859101600882	0.863859101600882	1
otu 253	otu 545	0.770371753542493	0.770371753542493	1
otu 253	otu 548	0.806334351410881	0.806334351410881	1
otu 253	otu 552	0.809897332451891	0.809897332451891	1
otu 253	otu 556	0.81046415136183	0.81046415136183	1
otu 253	otu 559	0.763318446464148	0.763318446464148	1
otu 253	otu 562	0.846037650932462	0.846037650932462	1
otu 253	otu 563	0.705553533335277	0.705553533335277	1
otu 253	otu 566	0.761395550582964	0.761395550582964	1
otu 253	otu 569	0.786823954893995	0.786823954893995	1
otu 253	otu 574	0.732757780974089	0.732757780974089	1
otu 253	otu 578	0.740068747210325	0.740068747210325	1
otu 253	otu 580	0.806218723495604	0.806218723495604	1
otu 253	otu 585	0.73309361063297	0.73309361063297	1
otu 253	otu 593	0.756642041520865	0.756642041520865	1
otu 253	otu 594	0.831929997607466	0.831929997607466	1
otu 253	otu 630	0.749623426687912	0.749623426687912	1
otu 253	otu 637	0.912328459606737	0.912328459606737	1
otu 253	otu 639	0.741076829154865	0.741076829154865	1
otu 253	otu 650	0.818289700805524	0.818289700805524	1
otu 253	otu 673	0.7072419347246	0.7072419347246	1
otu 253	otu 676	0.783356853098349	0.783356853098349	1
otu 253	otu 679	0.783343122203726	0.783343122203726	1
otu 253	otu 688	0.835381794806721	0.835381794806721	1
otu 253	otu 709	0.721834245824398	0.721834245824398	1
otu 253	otu 759	0.804023858547396	0.804023858547396	1
otu 253	otu 878	0.795590143161508	0.795590143161508	1
otu 253	otu 883	0.8276553397528	0.8276553397528	1
otu 253	otu 960	0.724083871767	0.724083871767	1
otu 253	otu 981	0.858962581447654	0.858962581447654	1
otu 253	otu 989	0.782276942290981	0.782276942290981	1
otu 253	otu 1000	0.81811545291015	0.81811545291015	1
otu 253	otu 1007	0.78190613307141	0.78190613307141	1
otu 253	otu 1038	0.796882833726982	0.796882833726982	1
otu 253	otu 1048	0.80315550409662	0.80315550409662	1
otu 253	otu 1063	0.713190143485814	0.713190143485814	1
otu 253	otu 1136	0.792421281314203	0.792421281314203	1
otu 253	otu 1508	0.732478757776598	0.732478757776598	1
otu 253	otu 1588	0.75771510029989	0.75771510029989	1
otu 253	otu 1634	0.774987512376184	0.774987512376184	1
otu 253	otu 1637	0.888666695634005	0.888666695634005	1
otu 254	otu 1226	1	1	1
otu 254	otu 1295	0.715281697638591	0.715281697638591	1
otu 255	otu 258	0.7396970131842	0.7396970131842	1
otu 255	otu 343	0.70812218688492	0.70812218688492	1
otu 255	otu 504	0.854889544589491	0.854889544589491	1
otu 255	otu 544	0.707126185600454	0.707126185600454	1
otu 255	otu 545	0.717780781431022	0.717780781431022	1
otu 255	otu 637	0.722946040442681	0.722946040442681	1
otu 255	otu 679	0.731146818830951	0.731146818830951	1
otu 255	otu 981	0.731723058752167	0.731723058752167	1
otu 255	otu 989	0.716955256028179	0.716955256028179	1
otu 255	otu 1038	0.779837484134457	0.779837484134457	1
otu 255	otu 1115	0.764852269788654	0.764852269788654	1
otu 255	otu 1588	0.752852154426727	0.752852154426727	1
otu 255	otu 1637	0.759170838148247	0.759170838148247	1
otu 256	otu 258	0.829401560379947	0.829401560379947	1
otu 256	otu 340	0.822752381520489	0.822752381520489	1
otu 256	otu 341	0.748707725440826	0.748707725440826	1
otu 256	otu 342	0.7474092815387	0.7474092815387	1
otu 256	otu 343	0.803186300869207	0.803186300869207	1
otu 256	otu 351	0.742658627982232	0.742658627982232	1
otu 256	otu 380	0.819145124388893	0.819145124388893	1
otu 256	otu 387	0.760631385190058	0.760631385190058	1
otu 256	otu 436	0.732017107275091	0.732017107275091	1
otu 256	otu 469	0.844428982900957	0.844428982900957	1
otu 256	otu 480	0.760557671205062	0.760557671205062	1
otu 256	otu 501	0.723766509145585	0.723766509145585	1
otu 256	otu 504	0.849643054302756	0.849643054302756	1
otu 256	otu 510	0.734372939320745	0.734372939320745	1
otu 256	otu 514	0.753303499533888	0.753303499533888	1
otu 256	otu 532	0.814255564306515	0.814255564306515	1
otu 256	otu 537	0.761099365750529	0.761099365750529	1
otu 256	otu 544	0.730937279774489	0.730937279774489	1
otu 256	otu 545	0.811189195801069	0.811189195801069	1
otu 256	otu 548	0.788825229139654	0.788825229139654	1
otu 256	otu 552	0.729088578398248	0.729088578398248	1
otu 256	otu 559	0.745223874282739	0.745223874282739	1
otu 256	otu 562	0.791091070729878	0.791091070729878	1
otu 256	otu 563	0.757964484553556	0.757964484553556	1
otu 256	otu 566	0.731829442713945	0.731829442713945	1
otu 256	otu 569	0.742738201016107	0.742738201016107	1
otu 256	otu 586	0.79632763411099	0.79632763411099	1
otu 256	otu 591	0.703171247357294	0.703171247357294	1
otu 256	otu 594	0.793071551923467	0.793071551923467	1
otu 256	otu 616	0.73040284445239	0.73040284445239	1
otu 256	otu 637	0.787723302936034	0.787723302936034	1
otu 256	otu 650	0.793662540353275	0.793662540353275	1
otu 256	otu 651	0.740924903666068	0.740924903666068	1
otu 256	otu 652	0.719340294713929	0.719340294713929	1
otu 256	otu 665	0.788700598538122	0.788700598538122	1
otu 256	otu 676	0.777479978768652	0.777479978768652	1
otu 256	otu 679	0.820269543064203	0.820269543064203	1
otu 256	otu 682	0.708083753571021	0.708083753571021	1
otu 256	otu 688	0.845947850599013	0.845947850599013	1
otu 256	otu 709	0.729551126408858	0.729551126408858	1
otu 256	otu 759	0.811352111829618	0.811352111829618	1
otu 256	otu 810	0.715739618992305	0.715739618992305	1
otu 256	otu 878	0.745828105505067	0.745828105505067	1
otu 256	otu 883	0.741306436780893	0.741306436780893	1
otu 256	otu 960	0.715363992054233	0.715363992054233	1
otu 256	otu 981	0.790531848401172	0.790531848401172	1
otu 256	otu 989	0.731148420136146	0.731148420136146	1
otu 256	otu 1000	0.728323550674397	0.728323550674397	1
otu 256	otu 1007	0.724969357178204	0.724969357178204	1
otu 256	otu 1038	0.726164439035086	0.726164439035086	1
otu 256	otu 1043	0.704255559728224	0.704255559728224	1
otu 256	otu 1048	0.815435017309824	0.815435017309824	1
otu 256	otu 1115	0.725183025219519	0.725183025219519	1
otu 256	otu 1136	0.76901950898152	0.76901950898152	1
otu 256	otu 1207	0.700078411417018	0.700078411417018	1
otu 256	otu 1318	0.745866277252609	0.745866277252609	1
otu 256	otu 1508	0.759525601931344	0.759525601931344	1
otu 256	otu 1588	0.836181681533627	0.836181681533627	1
otu 256	otu 1634	0.779186285361697	0.779186285361697	1
otu 256	otu 1637	0.839327888320589	0.839327888320589	1
otu 258	otu 293	0.769412747879395	0.769412747879395	1
otu 258	otu 339	0.767271157059686	0.767271157059686	1
otu 258	otu 340	0.788981188525927	0.788981188525927	1
otu 258	otu 341	0.792251190767362	0.792251190767362	1
otu 258	otu 342	0.907464419186992	0.907464419186992	1
otu 258	otu 343	0.867051919099532	0.867051919099532	1
otu 258	otu 344	0.792237227317482	0.792237227317482	1
otu 258	otu 346	0.704064765977288	0.704064765977288	1
otu 258	otu 351	0.735090913889112	0.735090913889112	1
otu 258	otu 379	0.717550452490237	0.717550452490237	1
otu 258	otu 380	0.769268860146963	0.769268860146963	1
otu 258	otu 387	0.753959648502081	0.753959648502081	1
otu 258	otu 391	0.779236191024166	0.779236191024166	1
otu 258	otu 398	0.870778074204316	0.870778074204316	1
otu 258	otu 421	0.7371564067432	0.7371564067432	1
otu 258	otu 429	0.723224266763089	0.723224266763089	1
otu 258	otu 436	0.854779411240448	0.854779411240448	1
otu 258	otu 463	0.721116601295149	0.721116601295149	1
otu 258	otu 469	0.76515509891002	0.76515509891002	1
otu 258	otu 470	0.787800151228507	0.787800151228507	1
otu 258	otu 480	0.802934407364787	0.802934407364787	1
otu 258	otu 486	0.806266294257246	0.806266294257246	1
otu 258	otu 492	0.750499140589587	0.750499140589587	1
otu 258	otu 501	0.73824975496954	0.73824975496954	1
otu 258	otu 504	0.848240656131703	0.848240656131703	1
otu 258	otu 510	0.746265157578493	0.746265157578493	1
otu 258	otu 514	0.747698036294014	0.747698036294014	1
otu 258	otu 532	0.831740174568719	0.831740174568719	1
otu 258	otu 537	0.707447494033951	0.707447494033951	1
otu 258	otu 543	0.707614812772162	0.707614812772162	1
otu 258	otu 544	0.765327620093084	0.765327620093084	1
otu 258	otu 545	0.876400645468574	0.876400645468574	1
otu 258	otu 548	0.836005282057761	0.836005282057761	1
otu 258	otu 552	0.756721535056264	0.756721535056264	1
otu 258	otu 555	0.729833397694828	0.729833397694828	1
otu 258	otu 556	0.759133805865354	0.759133805865354	1
otu 258	otu 559	0.800636870232316	0.800636870232316	1
otu 258	otu 562	0.862841630533544	0.862841630533544	1
otu 258	otu 563	0.743647300651291	0.743647300651291	1
otu 258	otu 566	0.743875832554397	0.743875832554397	1
otu 258	otu 569	0.809596197684101	0.809596197684101	1
otu 258	otu 574	0.726491833665491	0.726491833665491	1
otu 258	otu 578	0.727272063171956	0.727272063171956	1
otu 258	otu 586	0.771320210981863	0.771320210981863	1
otu 258	otu 591	0.802917665061377	0.802917665061377	1
otu 258	otu 593	0.715705913004258	0.715705913004258	1
otu 258	otu 594	0.863102348841297	0.863102348841297	1
otu 258	otu 616	0.725263385002327	0.725263385002327	1
otu 258	otu 637	0.882604186799798	0.882604186799798	1
otu 258	otu 639	0.715517545682236	0.715517545682236	1
otu 258	otu 647	0.766726422932125	0.766726422932125	1
otu 258	otu 650	0.814298043728424	0.814298043728424	1
otu 258	otu 652	0.765649121400165	0.765649121400165	1
otu 258	otu 665	0.737869253085729	0.737869253085729	1
otu 258	otu 676	0.741115567141851	0.741115567141851	1
otu 258	otu 679	0.830349576176071	0.830349576176071	1
otu 258	otu 682	0.856404397704113	0.856404397704113	1
otu 258	otu 688	0.860513018052568	0.860513018052568	1
otu 258	otu 709	0.771448092045397	0.771448092045397	1
otu 258	otu 759	0.809993795396479	0.809993795396479	1
otu 258	otu 805	0.726866456403104	0.726866456403104	1
otu 258	otu 878	0.741663253559372	0.741663253559372	1
otu 258	otu 883	0.857022931258993	0.857022931258993	1
otu 258	otu 960	0.727389302975389	0.727389302975389	1
otu 258	otu 981	0.769789283373668	0.769789283373668	1
otu 258	otu 1000	0.76669105301294	0.76669105301294	1
otu 258	otu 1007	0.7138790006468	0.7138790006468	1
otu 258	otu 1038	0.728472363397698	0.728472363397698	1
otu 258	otu 1043	0.762061638475613	0.762061638475613	1
otu 258	otu 1048	0.840711834092669	0.840711834092669	1
otu 258	otu 1136	0.737395468223257	0.737395468223257	1
otu 258	otu 1149	0.731705807259285	0.731705807259285	1
otu 258	otu 1207	0.722524284394523	0.722524284394523	1
otu 258	otu 1505	0.704457376820564	0.704457376820564	1
otu 258	otu 1508	0.798326774947144	0.798326774947144	1
otu 258	otu 1588	0.747486677047502	0.747486677047502	1
otu 258	otu 1634	0.734583476781882	0.734583476781882	1
otu 258	otu 1637	0.842687920414319	0.842687920414319	1
otu 259	otu 274	0.715281697638591	0.715281697638591	1
otu 259	otu 286	0.715281697638591	0.715281697638591	1
otu 259	otu 791	0.825113693011696	0.825113693011696	1
otu 259	otu 1391	0.715281697638591	0.715281697638591	1
otu 260	otu 584	0.701442549892861	0.701442549892861	1
otu 260	otu 1164	0.765874128558507	0.765874128558507	1
otu 262	otu 660	0.715703551311447	0.715703551311447	1
otu 262	otu 1446	0.826007156674946	0.826007156674946	1
otu 262	otu 1512	0.792365174550858	0.792365174550858	1
otu 264	otu 736	0.726065006930295	0.726065006930295	1
otu 264	otu 755	0.741800793626335	0.741800793626335	1
otu 264	otu 807	0.723022972166835	0.723022972166835	1
otu 264	otu 1189	0.726090681277242	0.726090681277242	1
otu 264	otu 1568	0.809558734914525	0.809558734914525	1
otu 266	otu 755	0.715849028383027	0.715849028383027	1
otu 266	otu 1255	0.713197355564176	0.713197355564176	1
otu 267	otu 885	0.882952122753908	0.882952122753908	1
otu 270	otu 1053	0.796737937798663	0.796737937798663	1
otu 271	otu 674	1	1	1
otu 271	otu 923	0.715281697638591	0.715281697638591	1
otu 271	otu 1101	1	1	1
otu 271	otu 1112	0.715281697638591	0.715281697638591	1
otu 271	otu 1169	0.715281697638591	0.715281697638591	1
otu 271	otu 1193	0.715281697638591	0.715281697638591	1
otu 271	otu 1496	0.805010760588563	0.805010760588563	1
otu 271	otu 1574	0.715281697638591	0.715281697638591	1
otu 273	otu 614	0.715281697638591	0.715281697638591	1
otu 273	otu 704	0.715281697638591	0.715281697638591	1
otu 273	otu 931	0.715281697638591	0.715281697638591	1
otu 273	otu 1100	0.715281697638591	0.715281697638591	1
otu 273	otu 1250	0.998918334234721	0.998918334234721	1
otu 273	otu 1584	0.715281697638591	0.715281697638591	1
otu 274	otu 286	1	1	1
otu 274	otu 653	0.715281697638591	0.715281697638591	1
otu 274	otu 1391	1	1	1
otu 286	otu 653	0.715281697638591	0.715281697638591	1
otu 286	otu 1391	1	1	1
otu 287	otu 1061	0.896199045787616	0.896199045787616	1
otu 287	otu 1270	0.744879035774833	0.744879035774833	1
otu 287	otu 1337	0.812752840234991	0.812752840234991	1
otu 289	otu 394	1	1	1
otu 289	otu 601	0.715281697638591	0.715281697638591	1
otu 289	otu 602	1	1	1
otu 289	otu 671	1	1	1
otu 289	otu 874	1	1	1
otu 289	otu 1121	1	1	1
otu 289	otu 1233	1	1	1
otu 289	otu 1547	1	1	1
otu 291	otu 312	1	1	1
otu 291	otu 315	1	1	1
otu 291	otu 624	1	1	1
otu 291	otu 657	1	1	1
otu 291	otu 710	0.715281697638591	0.715281697638591	1
otu 291	otu 744	0.715281697638591	0.715281697638591	1
otu 291	otu 776	0.715281697638591	0.715281697638591	1
otu 291	otu 796	0.715281697638591	0.715281697638591	1
otu 291	otu 1029	1	1	1
otu 291	otu 1045	1	1	1
otu 291	otu 1059	1	1	1
otu 291	otu 1079	1	1	1
otu 291	otu 1180	0.715281697638591	0.715281697638591	1
otu 291	otu 1314	1	1	1
otu 291	otu 1617	1	1	1
otu 292	otu 306	0.804087385482734	0.804087385482734	1
otu 292	otu 337	0.828752642706131	0.828752642706131	1
otu 293	otu 340	0.757862332230461	0.757862332230461	1
otu 293	otu 341	0.702955825968636	0.702955825968636	1
otu 293	otu 342	0.747294619720426	0.747294619720426	1
otu 293	otu 343	0.778143247824504	0.778143247824504	1
otu 293	otu 344	0.82576153999287	0.82576153999287	1
otu 293	otu 346	0.720081815643815	0.720081815643815	1
otu 293	otu 421	0.750802382972757	0.750802382972757	1
otu 293	otu 504	0.737823634278868	0.737823634278868	1
otu 293	otu 532	0.773152978739826	0.773152978739826	1
otu 293	otu 543	0.721354249871843	0.721354249871843	1
otu 293	otu 544	0.789738891924104	0.789738891924104	1
otu 293	otu 545	0.7046313228117	0.7046313228117	1
otu 293	otu 548	0.720980241611369	0.720980241611369	1
otu 293	otu 556	0.734275344900699	0.734275344900699	1
otu 293	otu 559	0.701822447105363	0.701822447105363	1
otu 293	otu 562	0.732616744182764	0.732616744182764	1
otu 293	otu 566	0.703408685684958	0.703408685684958	1
otu 293	otu 569	0.753681124254517	0.753681124254517	1
otu 293	otu 594	0.778803041002405	0.778803041002405	1
otu 293	otu 630	0.700590581847658	0.700590581847658	1
otu 293	otu 637	0.784222974602521	0.784222974602521	1
otu 293	otu 688	0.799534867827856	0.799534867827856	1
otu 293	otu 759	0.785736286972934	0.785736286972934	1
otu 293	otu 878	0.710154803235128	0.710154803235128	1
otu 293	otu 883	0.743571579679652	0.743571579679652	1
otu 293	otu 960	0.732865884083269	0.732865884083269	1
otu 293	otu 1000	0.815679465544997	0.815679465544997	1
otu 293	otu 1048	0.742327025426248	0.742327025426248	1
otu 293	otu 1637	0.741630316846621	0.741630316846621	1
otu 294	otu 306	0.738080975827337	0.738080975827337	1
otu 296	otu 323	1	1	1
otu 296	otu 1449	1	1	1
otu 300	otu 1414	1	1	1
otu 301	otu 792	0.715281697638591	0.715281697638591	1
otu 301	otu 846	0.715281697638591	0.715281697638591	1
otu 301	otu 886	0.715281697638591	0.715281697638591	1
otu 301	otu 906	0.715281697638591	0.715281697638591	1
otu 301	otu 945	0.715281697638591	0.715281697638591	1
otu 301	otu 1245	0.723737544966637	0.723737544966637	1
otu 301	otu 1307	0.715281697638591	0.715281697638591	1
otu 301	otu 1378	0.715281697638591	0.715281697638591	1
otu 302	otu 379	0.741423665975457	0.741423665975457	1
otu 302	otu 606	0.780848963474827	0.780848963474827	1
otu 302	otu 669	0.796394919060552	0.796394919060552	1
otu 302	otu 736	0.852135872321424	0.852135872321424	1
otu 302	otu 755	0.7113878858238	0.7113878858238	1
otu 302	otu 789	0.813815097362227	0.813815097362227	1
otu 302	otu 801	0.756603112601415	0.756603112601415	1
otu 302	otu 807	0.753546157409985	0.753546157409985	1
otu 302	otu 1094	0.89042637418555	0.89042637418555	1
otu 302	otu 1189	0.760305400020133	0.760305400020133	1
otu 302	otu 1506	0.877882922931498	0.877882922931498	1
otu 302	otu 1568	0.842439998228808	0.842439998228808	1
otu 304	otu 307	0.894488953626128	0.894488953626128	1
otu 304	otu 358	0.893463457548598	0.893463457548598	1
otu 304	otu 362	0.723449592003972	0.723449592003972	1
otu 304	otu 1081	0.717353832914411	0.717353832914411	1
otu 304	otu 1085	0.745533213297996	0.745533213297996	1
otu 304	otu 1327	0.723737544966637	0.723737544966637	1
otu 304	otu 1501	0.736402266288952	0.736402266288952	1
otu 304	otu 1532	0.99943342776204	0.99943342776204	1
otu 305	otu 969	1	1	1
otu 305	otu 1163	1	1	1
otu 305	otu 1445	1	1	1
otu 306	otu 770	0.720789288231149	0.720789288231149	1
otu 307	otu 358	0.793503480278422	0.793503480278422	1
otu 307	otu 1532	0.893463457548598	0.893463457548598	1
otu 310	otu 1306	0.786694755491931	0.786694755491931	1
otu 310	otu 1310	0.715281697638591	0.715281697638591	1
otu 310	otu 1452	0.715281697638591	0.715281697638591	1
otu 310	otu 1470	0.786694755491931	0.786694755491931	1
otu 312	otu 315	1	1	1
otu 312	otu 624	1	1	1
otu 312	otu 657	1	1	1
otu 312	otu 710	0.715281697638591	0.715281697638591	1
otu 312	otu 744	0.715281697638591	0.715281697638591	1
otu 312	otu 776	0.715281697638591	0.715281697638591	1
otu 312	otu 796	0.715281697638591	0.715281697638591	1
otu 312	otu 1029	1	1	1
otu 312	otu 1045	1	1	1
otu 312	otu 1059	1	1	1
otu 312	otu 1079	1	1	1
otu 312	otu 1180	0.715281697638591	0.715281697638591	1
otu 312	otu 1314	1	1	1
otu 312	otu 1617	1	1	1
otu 313	otu 1126	0.716022523604951	0.716022523604951	1
otu 315	otu 624	1	1	1
otu 315	otu 657	1	1	1
otu 315	otu 710	0.715281697638591	0.715281697638591	1
otu 315	otu 744	0.715281697638591	0.715281697638591	1
otu 315	otu 776	0.715281697638591	0.715281697638591	1
otu 315	otu 796	0.715281697638591	0.715281697638591	1
otu 315	otu 1029	1	1	1
otu 315	otu 1045	1	1	1
otu 315	otu 1059	1	1	1
otu 315	otu 1079	1	1	1
otu 315	otu 1180	0.715281697638591	0.715281697638591	1
otu 315	otu 1314	1	1	1
otu 315	otu 1617	1	1	1
otu 322	otu 926	0.715281697638591	0.715281697638591	1
otu 322	otu 1465	0.715281697638591	0.715281697638591	1
otu 323	otu 1449	1	1	1
otu 326	otu 835	0.762770131026643	0.762770131026643	1
otu 326	otu 1334	0.724086746553129	0.724086746553129	1
otu 336	otu 337	0.719238900634249	0.719238900634249	1
otu 339	otu 341	0.720977885194943	0.720977885194943	1
otu 339	otu 504	0.727084115644	0.727084115644	1
otu 339	otu 562	0.727850546563409	0.727850546563409	1
otu 339	otu 637	0.731296361709643	0.731296361709643	1
otu 339	otu 650	0.702191394295333	0.702191394295333	1
otu 339	otu 682	0.733977331004521	0.733977331004521	1
otu 339	otu 883	0.71994990141381	0.71994990141381	1
otu 339	otu 1588	0.729887842774438	0.729887842774438	1
otu 340	otu 341	0.781510924322238	0.781510924322238	1
otu 340	otu 342	0.757392301117902	0.757392301117902	1
otu 340	otu 343	0.859947918866151	0.859947918866151	1
otu 340	otu 344	0.726457003228571	0.726457003228571	1
otu 340	otu 351	0.715867633350997	0.715867633350997	1
otu 340	otu 379	0.717979215888059	0.717979215888059	1
otu 340	otu 380	0.7881757486436	0.7881757486436	1
otu 340	otu 387	0.756625466117943	0.756625466117943	1
otu 340	otu 416	0.710633214494657	0.710633214494657	1
otu 340	otu 436	0.741738705903753	0.741738705903753	1
otu 340	otu 469	0.859154606838307	0.859154606838307	1
otu 340	otu 480	0.701659425481543	0.701659425481543	1
otu 340	otu 501	0.770364291383751	0.770364291383751	1
otu 340	otu 504	0.789058556318388	0.789058556318388	1
otu 340	otu 510	0.754618105465106	0.754618105465106	1
otu 340	otu 532	0.815279254527445	0.815279254527445	1
otu 340	otu 537	0.797325469177228	0.797325469177228	1
otu 340	otu 540	0.740931702695247	0.740931702695247	1
otu 340	otu 543	0.740873299928418	0.740873299928418	1
otu 340	otu 544	0.806416655713366	0.806416655713366	1
otu 340	otu 545	0.751217330777966	0.751217330777966	1
otu 340	otu 548	0.789020709558095	0.789020709558095	1
otu 340	otu 552	0.785794777516039	0.785794777516039	1
otu 340	otu 556	0.762523270718575	0.762523270718575	1
otu 340	otu 559	0.729682826686759	0.729682826686759	1
otu 340	otu 561	0.781601989410178	0.781601989410178	1
otu 340	otu 562	0.7870667749501	0.7870667749501	1
otu 340	otu 566	0.785812274893433	0.785812274893433	1
otu 340	otu 569	0.767924325382222	0.767924325382222	1
otu 340	otu 580	0.754923186740662	0.754923186740662	1
otu 340	otu 584	0.773646876341264	0.773646876341264	1
otu 340	otu 586	0.702055293099925	0.702055293099925	1
otu 340	otu 594	0.813414587940745	0.813414587940745	1
otu 340	otu 637	0.788354832899802	0.788354832899802	1
otu 340	otu 639	0.706438496379022	0.706438496379022	1
otu 340	otu 650	0.781662519807335	0.781662519807335	1
otu 340	otu 651	0.841859045125817	0.841859045125817	1
otu 340	otu 652	0.743451341753407	0.743451341753407	1
otu 340	otu 676	0.728179437368349	0.728179437368349	1
otu 340	otu 679	0.7907086203476	0.7907086203476	1
otu 340	otu 688	0.841787053330528	0.841787053330528	1
otu 340	otu 709	0.70541584565068	0.70541584565068	1
otu 340	otu 730	0.702592196984893	0.702592196984893	1
otu 340	otu 741	0.7241560034696	0.7241560034696	1
otu 340	otu 759	0.777288385026179	0.777288385026179	1
otu 340	otu 789	0.715339377456539	0.715339377456539	1
otu 340	otu 805	0.717774484624221	0.717774484624221	1
otu 340	otu 807	0.716707275693635	0.716707275693635	1
otu 340	otu 878	0.722760675381855	0.722760675381855	1
otu 340	otu 883	0.749231615660493	0.749231615660493	1
otu 340	otu 960	0.750692096171476	0.750692096171476	1
otu 340	otu 981	0.757752200295047	0.757752200295047	1
otu 340	otu 989	0.724441905145479	0.724441905145479	1
otu 340	otu 1000	0.745921374796341	0.745921374796341	1
otu 340	otu 1007	0.792366792421171	0.792366792421171	1
otu 340	otu 1048	0.80176138238142	0.80176138238142	1
otu 340	otu 1136	0.723534913567637	0.723534913567637	1
otu 340	otu 1318	0.710908842252747	0.710908842252747	1
otu 340	otu 1508	0.817836869986722	0.817836869986722	1
otu 340	otu 1568	0.725148432066554	0.725148432066554	1
otu 340	otu 1588	0.77260621419644	0.77260621419644	1
otu 340	otu 1634	0.774978052357695	0.774978052357695	1
otu 340	otu 1637	0.801728444025217	0.801728444025217	1
otu 341	otu 342	0.753938045341298	0.753938045341298	1
otu 341	otu 343	0.850688870146316	0.850688870146316	1
otu 341	otu 351	0.758505442306567	0.758505442306567	1
otu 341	otu 379	0.72738400138354	0.72738400138354	1
otu 341	otu 380	0.711117472338566	0.711117472338566	1
otu 341	otu 469	0.70561876753423	0.70561876753423	1
otu 341	otu 480	0.777426213869886	0.777426213869886	1
otu 341	otu 504	0.74486751713621	0.74486751713621	1
otu 341	otu 510	0.823773408307564	0.823773408307564	1
otu 341	otu 532	0.828445150835658	0.828445150835658	1
otu 341	otu 543	0.710283867101268	0.710283867101268	1
otu 341	otu 544	0.81923445998747	0.81923445998747	1
otu 341	otu 548	0.722565842093511	0.722565842093511	1
otu 341	otu 562	0.728732956913483	0.728732956913483	1
otu 341	otu 569	0.708375724788968	0.708375724788968	1
otu 341	otu 594	0.712154441831992	0.712154441831992	1
otu 341	otu 637	0.777556703317308	0.777556703317308	1
otu 341	otu 650	0.771378213344547	0.771378213344547	1
otu 341	otu 665	0.761878259053356	0.761878259053356	1
otu 341	otu 676	0.715557010789374	0.715557010789374	1
otu 341	otu 679	0.813098621880151	0.813098621880151	1
otu 341	otu 688	0.71979614481922	0.71979614481922	1
otu 341	otu 759	0.814475133623316	0.814475133623316	1
otu 341	otu 805	0.7005541039768	0.7005541039768	1
otu 341	otu 883	0.756880867590278	0.756880867590278	1
otu 341	otu 1000	0.724926308316966	0.724926308316966	1
otu 341	otu 1007	0.713438750815211	0.713438750815211	1
otu 341	otu 1048	0.854325085493912	0.854325085493912	1
otu 341	otu 1136	0.700874875818911	0.700874875818911	1
otu 341	otu 1149	0.78861206410853	0.78861206410853	1
otu 341	otu 1508	0.775282720882475	0.775282720882475	1
otu 342	otu 343	0.812068082757543	0.812068082757543	1
otu 342	otu 344	0.772339791615033	0.772339791615033	1
otu 342	otu 346	0.779901269393512	0.779901269393512	1
otu 342	otu 380	0.748438364731856	0.748438364731856	1
otu 342	otu 387	0.71613178981025	0.71613178981025	1
otu 342	otu 391	0.754344932351956	0.754344932351956	1
otu 342	otu 398	0.823681889949328	0.823681889949328	1
otu 342	otu 421	0.731146429964724	0.731146429964724	1
otu 342	otu 422	0.763504936530324	0.763504936530324	1
otu 342	otu 429	0.743350588652361	0.743350588652361	1
otu 342	otu 436	0.831675536747793	0.831675536747793	1
otu 342	otu 463	0.719139981227719	0.719139981227719	1
otu 342	otu 469	0.769806044362704	0.769806044362704	1
otu 342	otu 470	0.815317063417696	0.815317063417696	1
otu 342	otu 480	0.787105380698056	0.787105380698056	1
otu 342	otu 486	0.809726816698538	0.809726816698538	1
otu 342	otu 492	0.786530324400564	0.786530324400564	1
otu 342	otu 504	0.742762494832225	0.742762494832225	1
otu 342	otu 510	0.755945411712499	0.755945411712499	1
otu 342	otu 514	0.702069195328855	0.702069195328855	1
otu 342	otu 532	0.800444221310533	0.800444221310533	1
otu 342	otu 537	0.806133289416623	0.806133289416623	1
otu 342	otu 543	0.768760290628114	0.768760290628114	1
otu 342	otu 544	0.762848126346941	0.762848126346941	1
otu 342	otu 545	0.814731840108157	0.814731840108157	1
otu 342	otu 548	0.817634516980284	0.817634516980284	1
otu 342	otu 552	0.74018027751101	0.74018027751101	1
otu 342	otu 555	0.714412495527582	0.714412495527582	1
otu 342	otu 556	0.784702198906552	0.784702198906552	1
otu 342	otu 559	0.811706629055007	0.811706629055007	1
otu 342	otu 562	0.772121571245837	0.772121571245837	1
otu 342	otu 563	0.769089772545848	0.769089772545848	1
otu 342	otu 566	0.777926657263752	0.777926657263752	1
otu 342	otu 568	0.718082526103867	0.718082526103867	1
otu 342	otu 569	0.837204629245231	0.837204629245231	1
otu 342	otu 574	0.738071772625163	0.738071772625163	1
otu 342	otu 575	0.709481891096536	0.709481891096536	1
otu 342	otu 578	0.819085070086473	0.819085070086473	1
otu 342	otu 586	0.778987121888238	0.778987121888238	1
otu 342	otu 591	0.882270058333978	0.882270058333978	1
otu 342	otu 594	0.873564144516385	0.873564144516385	1
otu 342	otu 616	0.783234197070088	0.783234197070088	1
otu 342	otu 631	0.700860810147509	0.700860810147509	1
otu 342	otu 637	0.763084821453442	0.763084821453442	1
otu 342	otu 639	0.766822979122554	0.766822979122554	1
otu 342	otu 643	0.716320100897447	0.716320100897447	1
otu 342	otu 647	0.787496705149867	0.787496705149867	1
otu 342	otu 650	0.816233692379698	0.816233692379698	1
otu 342	otu 652	0.837199482875816	0.837199482875816	1
otu 342	otu 679	0.710327917276062	0.710327917276062	1
otu 342	otu 682	0.841744030366488	0.841744030366488	1
otu 342	otu 688	0.835742032884483	0.835742032884483	1
otu 342	otu 709	0.792244127742111	0.792244127742111	1
otu 342	otu 759	0.754063219703432	0.754063219703432	1
otu 342	otu 787	0.707452683603785	0.707452683603785	1
otu 342	otu 805	0.748464698057798	0.748464698057798	1
otu 342	otu 883	0.789035634264762	0.789035634264762	1
otu 342	otu 1007	0.703842784472797	0.703842784472797	1
otu 342	otu 1009	0.725295062462763	0.725295062462763	1
otu 342	otu 1043	0.817935391952327	0.817935391952327	1
otu 342	otu 1048	0.855921049019575	0.855921049019575	1
otu 342	otu 1161	0.704559173177127	0.704559173177127	1
otu 342	otu 1167	0.701905678808912	0.701905678808912	1
otu 342	otu 1508	0.872360595569405	0.872360595569405	1
otu 342	otu 1637	0.728770305343793	0.728770305343793	1
otu 343	otu 344	0.77800503360416	0.77800503360416	1
otu 343	otu 346	0.745966185083155	0.745966185083155	1
otu 343	otu 351	0.797926454517104	0.797926454517104	1
otu 343	otu 380	0.781588066741308	0.781588066741308	1
otu 343	otu 387	0.842750721484124	0.842750721484124	1
otu 343	otu 391	0.736654025741382	0.736654025741382	1
otu 343	otu 398	0.722133901311124	0.722133901311124	1
otu 343	otu 416	0.714824106301766	0.714824106301766	1
otu 343	otu 421	0.788341625212722	0.788341625212722	1
otu 343	otu 436	0.72046023595318	0.72046023595318	1
otu 343	otu 452	0.714439599504887	0.714439599504887	1
otu 343	otu 464	0.755240525767938	0.755240525767938	1
otu 343	otu 469	0.752501398570936	0.752501398570936	1
otu 343	otu 470	0.726937935323866	0.726937935323866	1
otu 343	otu 480	0.823127656464461	0.823127656464461	1
otu 343	otu 486	0.762361485352964	0.762361485352964	1
otu 343	otu 501	0.825470201987487	0.825470201987487	1
otu 343	otu 504	0.831408758027629	0.831408758027629	1
otu 343	otu 510	0.777159921010555	0.777159921010555	1
otu 343	otu 514	0.741503252311088	0.741503252311088	1
otu 343	otu 532	0.857159607886858	0.857159607886858	1
otu 343	otu 537	0.716012687370783	0.716012687370783	1
otu 343	otu 543	0.754620180986222	0.754620180986222	1
otu 343	otu 544	0.801323922930868	0.801323922930868	1
otu 343	otu 545	0.828400353622389	0.828400353622389	1
otu 343	otu 548	0.826386181175235	0.826386181175235	1
otu 343	otu 552	0.771654372051809	0.771654372051809	1
otu 343	otu 556	0.770451427106857	0.770451427106857	1
otu 343	otu 559	0.766996978543787	0.766996978543787	1
otu 343	otu 562	0.852874422281271	0.852874422281271	1
otu 343	otu 566	0.78165046155128	0.78165046155128	1
otu 343	otu 569	0.826810247156973	0.826810247156973	1
otu 343	otu 574	0.707243203877204	0.707243203877204	1
otu 343	otu 578	0.704238441809965	0.704238441809965	1
otu 343	otu 580	0.752813173198711	0.752813173198711	1
otu 343	otu 586	0.763190060826129	0.763190060826129	1
otu 343	otu 591	0.700325734736309	0.700325734736309	1
otu 343	otu 594	0.85846907086919	0.85846907086919	1
otu 343	otu 616	0.751256255702339	0.751256255702339	1
otu 343	otu 630	0.708417558731274	0.708417558731274	1
otu 343	otu 637	0.872956644510862	0.872956644510862	1
otu 343	otu 639	0.732441748044329	0.732441748044329	1
otu 343	otu 650	0.799067001890885	0.799067001890885	1
otu 343	otu 651	0.714201491058623	0.714201491058623	1
otu 343	otu 665	0.740557257547813	0.740557257547813	1
otu 343	otu 669	0.715349165954231	0.715349165954231	1
otu 343	otu 676	0.801382136814161	0.801382136814161	1
otu 343	otu 679	0.865693345919814	0.865693345919814	1
otu 343	otu 688	0.854974733539183	0.854974733539183	1
otu 343	otu 709	0.782172759516128	0.782172759516128	1
otu 343	otu 741	0.744762200250576	0.744762200250576	1
otu 343	otu 759	0.893738623953404	0.893738623953404	1
otu 343	otu 789	0.731745374824311	0.731745374824311	1
otu 343	otu 807	0.77117220735166	0.77117220735166	1
otu 343	otu 878	0.796909123720865	0.796909123720865	1
otu 343	otu 883	0.770185926536838	0.770185926536838	1
otu 343	otu 960	0.784240270124641	0.784240270124641	1
otu 343	otu 981	0.755805751614759	0.755805751614759	1
otu 343	otu 1000	0.816077819190174	0.816077819190174	1
otu 343	otu 1007	0.795032779784603	0.795032779784603	1
otu 343	otu 1009	0.725798688871656	0.725798688871656	1
otu 343	otu 1038	0.751976676400271	0.751976676400271	1
otu 343	otu 1043	0.761083028486934	0.761083028486934	1
otu 343	otu 1048	0.87717510010921	0.87717510010921	1
otu 343	otu 1115	0.704136462242814	0.704136462242814	1
otu 343	otu 1136	0.788386778573974	0.788386778573974	1
otu 343	otu 1149	0.759043167053384	0.759043167053384	1
otu 343	otu 1508	0.820199794373262	0.820199794373262	1
otu 343	otu 1568	0.713030220620462	0.713030220620462	1
otu 343	otu 1588	0.700288787124839	0.700288787124839	1
otu 343	otu 1634	0.755091447472333	0.755091447472333	1
otu 343	otu 1637	0.824726036510212	0.824726036510212	1
otu 344	otu 346	0.742177994375265	0.742177994375265	1
otu 344	otu 380	0.702320021166936	0.702320021166936	1
otu 344	otu 514	0.702045598649659	0.702045598649659	1
otu 344	otu 532	0.807941805228357	0.807941805228357	1
otu 344	otu 537	0.704280433151713	0.704280433151713	1
otu 344	otu 543	0.80118073494781	0.80118073494781	1
otu 344	otu 544	0.722780681145071	0.722780681145071	1
otu 344	otu 545	0.775636658701188	0.775636658701188	1
otu 344	otu 548	0.750817420216509	0.750817420216509	1
otu 344	otu 556	0.757380381590663	0.757380381590663	1
otu 344	otu 559	0.76796032691043	0.76796032691043	1
otu 344	otu 562	0.767374174949177	0.767374174949177	1
otu 344	otu 566	0.715830569620152	0.715830569620152	1
otu 344	otu 569	0.776879999053689	0.776879999053689	1
otu 344	otu 578	0.712734869357814	0.712734869357814	1
otu 344	otu 594	0.863000378167257	0.863000378167257	1
otu 344	otu 637	0.793100009963513	0.793100009963513	1
otu 344	otu 682	0.755267571262493	0.755267571262493	1
otu 344	otu 688	0.765147661282531	0.765147661282531	1
otu 344	otu 759	0.800326026726936	0.800326026726936	1
otu 344	otu 805	0.705666069241045	0.705666069241045	1
otu 344	otu 883	0.738648630186291	0.738648630186291	1
otu 344	otu 960	0.706443068713637	0.706443068713637	1
otu 344	otu 1000	0.725876072518743	0.725876072518743	1
otu 344	otu 1007	0.714326916297512	0.714326916297512	1
otu 344	otu 1048	0.797670474490464	0.797670474490464	1
otu 344	otu 1508	0.774502064941888	0.774502064941888	1
otu 346	otu 379	0.711587909973484	0.711587909973484	1
otu 346	otu 380	0.719594175951705	0.719594175951705	1
otu 346	otu 422	0.744358251057828	0.744358251057828	1
otu 346	otu 469	0.723597928613293	0.723597928613293	1
otu 346	otu 480	0.775105086032148	0.775105086032148	1
otu 346	otu 486	0.742220035938664	0.742220035938664	1
otu 346	otu 532	0.732397830821697	0.732397830821697	1
otu 346	otu 537	0.789918977517556	0.789918977517556	1
otu 346	otu 544	0.709411394088279	0.709411394088279	1
otu 346	otu 545	0.769280168110466	0.769280168110466	1
otu 346	otu 547	0.704688094535073	0.704688094535073	1
otu 346	otu 548	0.744855204186472	0.744855204186472	1
otu 346	otu 556	0.738315167473571	0.738315167473571	1
otu 346	otu 559	0.723624823695346	0.723624823695346	1
otu 346	otu 563	0.750334924773828	0.750334924773828	1
otu 346	otu 566	0.787905500705219	0.787905500705219	1
otu 346	otu 568	0.82121964918358	0.82121964918358	1
otu 346	otu 569	0.766365055737758	0.766365055737758	1
otu 346	otu 591	0.722312346599276	0.722312346599276	1
otu 346	otu 594	0.79561665095025	0.79561665095025	1
otu 346	otu 616	0.723543995884142	0.723543995884142	1
otu 346	otu 631	0.804365322491509	0.804365322491509	1
otu 346	otu 639	0.752194334444065	0.752194334444065	1
otu 346	otu 652	0.700063471911233	0.700063471911233	1
otu 346	otu 688	0.80972863683772	0.80972863683772	1
otu 346	otu 709	0.781454530941556	0.781454530941556	1
otu 346	otu 759	0.714151287991092	0.714151287991092	1
otu 346	otu 789	0.710960845803758	0.710960845803758	1
otu 346	otu 990	0.700069391706621	0.700069391706621	1
otu 346	otu 1009	0.713050015083321	0.713050015083321	1
otu 346	otu 1043	0.764181842653455	0.764181842653455	1
otu 346	otu 1048	0.77520149592451	0.77520149592451	1
otu 346	otu 1508	0.703580555004768	0.703580555004768	1
otu 347	otu 910	0.738992341808247	0.738992341808247	1
otu 347	otu 967	0.732480320768285	0.732480320768285	1
otu 347	otu 1077	0.731939744885799	0.731939744885799	1
otu 347	otu 1131	0.732480320768285	0.732480320768285	1
otu 347	otu 1468	0.732480320768285	0.732480320768285	1
otu 347	otu 1596	0.731939744885799	0.731939744885799	1
otu 348	otu 376	0.733388582345108	0.733388582345108	1
otu 348	otu 1000	0.712215313794487	0.712215313794487	1
otu 350	otu 930	0.715281697638591	0.715281697638591	1
otu 350	otu 1251	0.826007156674946	0.826007156674946	1
otu 350	otu 1489	0.715281697638591	0.715281697638591	1
otu 351	otu 387	0.705495178515131	0.705495178515131	1
otu 351	otu 501	0.725197222107307	0.725197222107307	1
otu 351	otu 504	0.747107653318076	0.747107653318076	1
otu 351	otu 532	0.731379357722242	0.731379357722242	1
otu 351	otu 544	0.704124453888815	0.704124453888815	1
otu 351	otu 673	0.704170938090653	0.704170938090653	1
otu 351	otu 676	0.708491145975442	0.708491145975442	1
otu 351	otu 679	0.756731694101782	0.756731694101782	1
otu 351	otu 759	0.767067420364509	0.767067420364509	1
otu 351	otu 878	0.850345508390918	0.850345508390918	1
otu 351	otu 883	0.712053465113671	0.712053465113671	1
otu 351	otu 916	0.762049797306824	0.762049797306824	1
otu 351	otu 960	0.81896890723107	0.81896890723107	1
otu 351	otu 981	0.818241092675194	0.818241092675194	1
otu 351	otu 989	0.754195459032576	0.754195459032576	1
otu 351	otu 1000	0.781442360131256	0.781442360131256	1
otu 351	otu 1007	0.747905638526907	0.747905638526907	1
otu 351	otu 1038	0.733616859436057	0.733616859436057	1
otu 351	otu 1048	0.757741888065648	0.757741888065648	1
otu 351	otu 1063	0.773686424082807	0.773686424082807	1
otu 351	otu 1136	0.883360266422147	0.883360266422147	1
otu 351	otu 1175	0.708770891986644	0.708770891986644	1
otu 351	otu 1588	0.7433405990242	0.7433405990242	1
otu 351	otu 1637	0.793952311469914	0.793952311469914	1
otu 354	otu 532	0.708567110670174	0.708567110670174	1
otu 354	otu 543	0.736639782115208	0.736639782115208	1
otu 354	otu 559	0.703155643454007	0.703155643454007	1
otu 354	otu 569	0.700228302179122	0.700228302179122	1
otu 354	otu 594	0.724247393877014	0.724247393877014	1
otu 354	otu 759	0.7109986956421	0.7109986956421	1
otu 354	otu 1048	0.718997832934772	0.718997832934772	1
otu 354	otu 1149	0.712243959178211	0.712243959178211	1
otu 356	otu 1466	0.715281697638591	0.715281697638591	1
otu 358	otu 1170	0.705693972032173	0.705693972032173	1
otu 358	otu 1532	0.894488953626128	0.894488953626128	1
otu 361	otu 411	0.706943430061094	0.706943430061094	1
otu 362	otu 1155	0.753956970570772	0.753956970570772	1
otu 362	otu 1532	0.72386971371826	0.72386971371826	1
otu 366	otu 473	0.731219168428471	0.731219168428471	1
otu 366	otu 490	0.758703312191684	0.758703312191684	1
otu 369	otu 568	0.701092747113976	0.701092747113976	1
otu 370	otu 398	0.731417735906892	0.731417735906892	1
otu 370	otu 650	0.717612091193877	0.717612091193877	1
otu 375	otu 479	0.7117141854173	0.7117141854173	1
otu 379	otu 380	0.77799192888195	0.77799192888195	1
otu 379	otu 436	0.735056830771196	0.735056830771196	1
otu 379	otu 469	0.7569178174314	0.7569178174314	1
otu 379	otu 480	0.791748319833325	0.791748319833325	1
otu 379	otu 486	0.712099518611558	0.712099518611558	1
otu 379	otu 510	0.700763297216705	0.700763297216705	1
otu 379	otu 537	0.728662931199547	0.728662931199547	1
otu 379	otu 545	0.718222266536861	0.718222266536861	1
otu 379	otu 548	0.70309224196267	0.70309224196267	1
otu 379	otu 566	0.721685631029975	0.721685631029975	1
otu 379	otu 576	0.717617065553894	0.717617065553894	1
otu 379	otu 594	0.713531958918862	0.713531958918862	1
otu 379	otu 606	0.759254922973423	0.759254922973423	1
otu 379	otu 616	0.716732290064758	0.716732290064758	1
otu 379	otu 665	0.710926805700942	0.710926805700942	1
otu 379	otu 679	0.730155986739133	0.730155986739133	1
otu 379	otu 688	0.735065944654727	0.735065944654727	1
otu 379	otu 709	0.781681280056257	0.781681280056257	1
otu 379	otu 736	0.811908092727457	0.811908092727457	1
otu 379	otu 789	0.750492546227095	0.750492546227095	1
otu 379	otu 807	0.7447565618471	0.7447565618471	1
otu 379	otu 1043	0.767350092837439	0.767350092837439	1
otu 379	otu 1048	0.787416339601087	0.787416339601087	1
otu 379	otu 1094	0.702039247301215	0.702039247301215	1
otu 379	otu 1161	0.763188673478388	0.763188673478388	1
otu 379	otu 1207	0.718575843856245	0.718575843856245	1
otu 379	otu 1505	0.728512272059425	0.728512272059425	1
otu 379	otu 1506	0.723720039161494	0.723720039161494	1
otu 379	otu 1508	0.712699807567281	0.712699807567281	1
otu 379	otu 1568	0.848808189890833	0.848808189890833	1
otu 380	otu 387	0.742086117417392	0.742086117417392	1
otu 380	otu 425	0.778174989788063	0.778174989788063	1
otu 380	otu 469	0.781874136954949	0.781874136954949	1
otu 380	otu 470	0.716125689118482	0.716125689118482	1
otu 380	otu 504	0.77979447813285	0.77979447813285	1
otu 380	otu 510	0.741790596587794	0.741790596587794	1
otu 380	otu 532	0.773147468818782	0.773147468818782	1
otu 380	otu 537	0.760614213991021	0.760614213991021	1
otu 380	otu 545	0.784214464868909	0.784214464868909	1
otu 380	otu 548	0.807177650856783	0.807177650856783	1
otu 380	otu 556	0.788369657988046	0.788369657988046	1
otu 380	otu 562	0.75698183844957	0.75698183844957	1
otu 380	otu 563	0.728934819924458	0.728934819924458	1
otu 380	otu 566	0.761817464764545	0.761817464764545	1
otu 380	otu 568	0.73012636877149	0.73012636877149	1
otu 380	otu 569	0.735493577047059	0.735493577047059	1
otu 380	otu 576	0.704204370294807	0.704204370294807	1
otu 380	otu 586	0.771150803272272	0.771150803272272	1
otu 380	otu 591	0.754286548002062	0.754286548002062	1
otu 380	otu 594	0.812232440225183	0.812232440225183	1
otu 380	otu 616	0.788511214646763	0.788511214646763	1
otu 380	otu 639	0.702539490540188	0.702539490540188	1
otu 380	otu 650	0.720599347748619	0.720599347748619	1
otu 380	otu 676	0.763148865234245	0.763148865234245	1
otu 380	otu 679	0.735775916428794	0.735775916428794	1
otu 380	otu 682	0.720443765412658	0.720443765412658	1
otu 380	otu 688	0.82878043396299	0.82878043396299	1
otu 380	otu 709	0.804695524578136	0.804695524578136	1
otu 380	otu 759	0.752426514597135	0.752426514597135	1
otu 380	otu 787	0.753634651772505	0.753634651772505	1
otu 380	otu 805	0.706839028860546	0.706839028860546	1
otu 380	otu 810	0.771327802867874	0.771327802867874	1
otu 380	otu 1009	0.721506403217383	0.721506403217383	1
otu 380	otu 1043	0.794259790385779	0.794259790385779	1
otu 380	otu 1048	0.834941282443679	0.834941282443679	1
otu 380	otu 1161	0.735873592365761	0.735873592365761	1
otu 380	otu 1207	0.708905030424588	0.708905030424588	1
otu 380	otu 1508	0.733088880971378	0.733088880971378	1
otu 380	otu 1588	0.716919257455325	0.716919257455325	1
otu 380	otu 1634	0.746172144797481	0.746172144797481	1
otu 380	otu 1637	0.753889915015492	0.753889915015492	1
otu 384	otu 1446	0.705340755018864	0.705340755018864	1
otu 385	otu 669	0.753268374889721	0.753268374889721	1
otu 385	otu 789	0.742006459393035	0.742006459393035	1
otu 385	otu 968	0.912066690641616	0.912066690641616	1
otu 385	otu 1245	0.748861486571648	0.748861486571648	1
otu 385	otu 1270	0.855031457648195	0.855031457648195	1
otu 385	otu 1286	0.760704799333184	0.760704799333184	1
otu 385	otu 1337	0.772390827706262	0.772390827706262	1
otu 385	otu 1490	0.734550354879154	0.734550354879154	1
otu 385	otu 1506	0.761698382255022	0.761698382255022	1
otu 385	otu 1592	0.705596107055961	0.705596107055961	1
otu 387	otu 424	0.734747326586556	0.734747326586556	1
otu 387	otu 452	0.730094612610045	0.730094612610045	1
otu 387	otu 469	0.727199512627015	0.727199512627015	1
otu 387	otu 480	0.71121015180953	0.71121015180953	1
otu 387	otu 486	0.70599199514894	0.70599199514894	1
otu 387	otu 504	0.893950517030781	0.893950517030781	1
otu 387	otu 532	0.824402074351511	0.824402074351511	1
otu 387	otu 545	0.789090911040022	0.789090911040022	1
otu 387	otu 548	0.733600790794472	0.733600790794472	1
otu 387	otu 552	0.743130095242789	0.743130095242789	1
otu 387	otu 556	0.731405604530364	0.731405604530364	1
otu 387	otu 559	0.717045417439181	0.717045417439181	1
otu 387	otu 562	0.787228212083813	0.787228212083813	1
otu 387	otu 568	0.729731210846736	0.729731210846736	1
otu 387	otu 569	0.749016013938108	0.749016013938108	1
otu 387	otu 586	0.709054202891941	0.709054202891941	1
otu 387	otu 594	0.812937904864555	0.812937904864555	1
otu 387	otu 637	0.759742314353015	0.759742314353015	1
otu 387	otu 650	0.800399749225644	0.800399749225644	1
otu 387	otu 665	0.769046213664983	0.769046213664983	1
otu 387	otu 676	0.883474534409326	0.883474534409326	1
otu 387	otu 679	0.796976544197992	0.796976544197992	1
otu 387	otu 688	0.780571891785996	0.780571891785996	1
otu 387	otu 709	0.720963532241845	0.720963532241845	1
otu 387	otu 741	0.758197559775765	0.758197559775765	1
otu 387	otu 759	0.780863391101593	0.780863391101593	1
otu 387	otu 878	0.759722463687004	0.759722463687004	1
otu 387	otu 960	0.720616103802671	0.720616103802671	1
otu 387	otu 981	0.741420192529829	0.741420192529829	1
otu 387	otu 1000	0.798991436369232	0.798991436369232	1
otu 387	otu 1007	0.755531858647208	0.755531858647208	1
otu 387	otu 1048	0.769723671632737	0.769723671632737	1
otu 387	otu 1136	0.821784441484068	0.821784441484068	1
otu 387	otu 1207	0.725082673521334	0.725082673521334	1
otu 387	otu 1508	0.717855660256478	0.717855660256478	1
otu 387	otu 1588	0.722554359648134	0.722554359648134	1
otu 387	otu 1634	0.755121201654074	0.755121201654074	1
otu 387	otu 1637	0.809633404570113	0.809633404570113	1
otu 391	otu 398	0.737822259149883	0.737822259149883	1
otu 391	otu 486	0.724021260155243	0.724021260155243	1
otu 391	otu 545	0.741987754827285	0.741987754827285	1
otu 391	otu 688	0.745322312070186	0.745322312070186	1
otu 391	otu 1000	0.714814239040389	0.714814239040389	1
otu 392	otu 640	1	1	1
otu 392	otu 788	0.715281697638591	0.715281697638591	1
otu 392	otu 868	1	1	1
otu 392	otu 912	0.715281697638591	0.715281697638591	1
otu 392	otu 956	1	1	1
otu 392	otu 1110	1	1	1
otu 392	otu 1168	0.715281697638591	0.715281697638591	1
otu 392	otu 1427	1	1	1
otu 392	otu 1563	1	1	1
otu 394	otu 601	0.715281697638591	0.715281697638591	1
otu 394	otu 602	1	1	1
otu 394	otu 671	1	1	1
otu 394	otu 874	1	1	1
otu 394	otu 1121	1	1	1
otu 394	otu 1233	1	1	1
otu 394	otu 1547	1	1	1
otu 398	otu 436	0.853326456791919	0.853326456791919	1
otu 398	otu 463	0.755562831026844	0.755562831026844	1
otu 398	otu 470	0.723571209160697	0.723571209160697	1
otu 398	otu 480	0.772047798157419	0.772047798157419	1
otu 398	otu 486	0.740776568042446	0.740776568042446	1
otu 398	otu 532	0.735852937819705	0.735852937819705	1
otu 398	otu 545	0.753357144671181	0.753357144671181	1
otu 398	otu 548	0.792016449008596	0.792016449008596	1
otu 398	otu 556	0.747181893438842	0.747181893438842	1
otu 398	otu 562	0.790902659954369	0.790902659954369	1
otu 398	otu 563	0.755243136396161	0.755243136396161	1
otu 398	otu 569	0.744134316976577	0.744134316976577	1
otu 398	otu 586	0.706198898167575	0.706198898167575	1
otu 398	otu 591	0.708686400449883	0.708686400449883	1
otu 398	otu 594	0.808564343116124	0.808564343116124	1
otu 398	otu 616	0.723109178711666	0.723109178711666	1
otu 398	otu 652	0.741462364343785	0.741462364343785	1
otu 398	otu 679	0.734522071455395	0.734522071455395	1
otu 398	otu 682	0.828043922334009	0.828043922334009	1
otu 398	otu 688	0.777438498629426	0.777438498629426	1
otu 398	otu 709	0.809771590230193	0.809771590230193	1
otu 398	otu 805	0.701105247883246	0.701105247883246	1
otu 398	otu 1009	0.708008469098745	0.708008469098745	1
otu 398	otu 1043	0.761605984130549	0.761605984130549	1
otu 398	otu 1048	0.731518826550597	0.731518826550597	1
otu 398	otu 1167	0.703995632265897	0.703995632265897	1
otu 398	otu 1205	0.705412129210572	0.705412129210572	1
otu 398	otu 1505	0.793490124857295	0.793490124857295	1
otu 400	otu 790	0.724220963172804	0.724220963172804	1
otu 400	otu 897	0.748583569405099	0.748583569405099	1
otu 400	otu 967	0.862608686342377	0.862608686342377	1
otu 400	otu 1077	0.861962053144219	0.861962053144219	1
otu 400	otu 1131	0.862608686342377	0.862608686342377	1
otu 400	otu 1468	0.862608686342377	0.862608686342377	1
otu 400	otu 1596	0.861962053144219	0.861962053144219	1
otu 401	otu 1471	0.724300569307776	0.724300569307776	1
otu 404	otu 421	0.705528502723484	0.705528502723484	1
otu 404	otu 501	0.736453946148762	0.736453946148762	1
otu 404	otu 548	0.748258706467662	0.748258706467662	1
otu 404	otu 569	0.784909353512282	0.784909353512282	1
otu 404	otu 594	0.712864250177683	0.712864250177683	1
otu 404	otu 616	0.749111367601515	0.749111367601515	1
otu 404	otu 630	0.766542671836687	0.766542671836687	1
otu 404	otu 709	0.73265561331123	0.73265561331123	1
otu 404	otu 1009	0.741017210236747	0.741017210236747	1
otu 406	otu 1573	0.757308584686775	0.757308584686775	1
otu 408	otu 422	0.739101510464166	0.739101510464166	1
otu 408	otu 757	0.812836599464316	0.812836599464316	1
otu 410	otu 1135	0.709609218524344	0.709609218524344	1
otu 412	otu 523	0.706906439269738	0.706906439269738	1
otu 413	otu 574	0.726991795503405	0.726991795503405	1
otu 414	otu 418	0.800387094624738	0.800387094624738	1
otu 414	otu 590	0.831696740426183	0.831696740426183	1
otu 414	otu 809	0.725961957850899	0.725961957850899	1
otu 416	otu 544	0.735410213114358	0.735410213114358	1
otu 418	otu 590	0.738521424613895	0.738521424613895	1
otu 418	otu 809	0.751931092707744	0.751931092707744	1
otu 418	otu 1009	0.7566031855286	0.7566031855286	1
otu 418	otu 1205	0.714842772649216	0.714842772649216	1
otu 421	otu 464	0.710578518066104	0.710578518066104	1
otu 421	otu 470	0.707078651662643	0.707078651662643	1
otu 421	otu 504	0.706402782655918	0.706402782655918	1
otu 421	otu 544	0.74358269548252	0.74358269548252	1
otu 421	otu 562	0.714769474767079	0.714769474767079	1
otu 421	otu 569	0.786390963207979	0.786390963207979	1
otu 421	otu 586	0.720420947351635	0.720420947351635	1
otu 421	otu 594	0.709494533254755	0.709494533254755	1
otu 421	otu 630	0.719310928134256	0.719310928134256	1
otu 421	otu 637	0.751138675493029	0.751138675493029	1
otu 421	otu 759	0.741821011031684	0.741821011031684	1
otu 422	otu 463	0.760803713107494	0.760803713107494	1
otu 422	otu 545	0.726872766978663	0.726872766978663	1
otu 422	otu 568	0.773845659635004	0.773845659635004	1
otu 422	otu 591	0.765386018644186	0.765386018644186	1
otu 422	otu 643	0.71159680134424	0.71159680134424	1
otu 422	otu 1508	0.729563052860146	0.729563052860146	1
otu 423	otu 606	0.721989711299037	0.721989711299037	1
otu 424	otu 532	0.726108627522935	0.726108627522935	1
otu 424	otu 537	0.706786619640538	0.706786619640538	1
otu 424	otu 552	0.715311857143389	0.715311857143389	1
otu 424	otu 580	0.708185407081093	0.708185407081093	1
otu 424	otu 676	0.713409961685824	0.713409961685824	1
otu 424	otu 1007	0.741224395332272	0.741224395332272	1
otu 424	otu 1508	0.739608840905224	0.739608840905224	1
otu 425	otu 469	0.762634756070072	0.762634756070072	1
otu 425	otu 537	0.797183419387601	0.797183419387601	1
otu 425	otu 545	0.723827712944816	0.723827712944816	1
otu 425	otu 548	0.714697840333765	0.714697840333765	1
otu 425	otu 556	0.700589562441135	0.700589562441135	1
otu 425	otu 566	0.785670175024555	0.785670175024555	1
otu 425	otu 576	0.702001611234024	0.702001611234024	1
otu 425	otu 586	0.77914063565155	0.77914063565155	1
otu 425	otu 591	0.705845404657339	0.705845404657339	1
otu 425	otu 594	0.738949064456867	0.738949064456867	1
otu 425	otu 616	0.791293896898561	0.791293896898561	1
otu 425	otu 652	0.74458790027319	0.74458790027319	1
otu 425	otu 688	0.732976914476126	0.732976914476126	1
otu 425	otu 709	0.7832478384829	0.7832478384829	1
otu 425	otu 787	0.712439775405322	0.712439775405322	1
otu 425	otu 1043	0.757311350367412	0.757311350367412	1
otu 425	otu 1048	0.707767746521469	0.707767746521469	1
otu 425	otu 1161	0.703851913736643	0.703851913736643	1
otu 429	otu 647	0.752501671398201	0.752501671398201	1
otu 431	otu 727	0.750608324085337	0.750608324085337	1
otu 436	otu 469	0.795342272406493	0.795342272406493	1
otu 436	otu 480	0.741217285759762	0.741217285759762	1
otu 436	otu 486	0.782702317160097	0.782702317160097	1
otu 436	otu 492	0.785255780773576	0.785255780773576	1
otu 436	otu 510	0.706125611895747	0.706125611895747	1
otu 436	otu 532	0.738124875472471	0.738124875472471	1
otu 436	otu 537	0.817771712520419	0.817771712520419	1
otu 436	otu 545	0.783574317820983	0.783574317820983	1
otu 436	otu 548	0.733149072494831	0.733149072494831	1
otu 436	otu 559	0.739118211765767	0.739118211765767	1
otu 436	otu 562	0.751446021725721	0.751446021725721	1
otu 436	otu 563	0.77204131347942	0.77204131347942	1
otu 436	otu 566	0.805079415163781	0.805079415163781	1
otu 436	otu 569	0.728436658955686	0.728436658955686	1
otu 436	otu 575	0.723836569274714	0.723836569274714	1
otu 436	otu 586	0.701764910609465	0.701764910609465	1
otu 436	otu 591	0.816502318692774	0.816502318692774	1
otu 436	otu 594	0.786690484666981	0.786690484666981	1
otu 436	otu 616	0.702442677335844	0.702442677335844	1
otu 436	otu 637	0.729108663577836	0.729108663577836	1
otu 436	otu 643	0.741184951585858	0.741184951585858	1
otu 436	otu 647	0.717401541086034	0.717401541086034	1
otu 436	otu 650	0.736301484844977	0.736301484844977	1
otu 436	otu 651	0.730588088150637	0.730588088150637	1
otu 436	otu 652	0.802369996541374	0.802369996541374	1
otu 436	otu 682	0.864903128804187	0.864903128804187	1
otu 436	otu 688	0.792101748450271	0.792101748450271	1
otu 436	otu 709	0.73193665756541	0.73193665756541	1
otu 436	otu 730	0.71179372376257	0.71179372376257	1
otu 436	otu 805	0.72358368964665	0.72358368964665	1
otu 436	otu 1043	0.736119688552526	0.736119688552526	1
otu 436	otu 1048	0.712216983825569	0.712216983825569	1
otu 436	otu 1505	0.777292153794417	0.777292153794417	1
otu 436	otu 1508	0.764310740954812	0.764310740954812	1
otu 442	otu 884	1	1	1
otu 442	otu 1292	0.715281697638591	0.715281697638591	1
otu 443	otu 811	0.753911205073996	0.753911205073996	1
otu 452	otu 504	0.808172159484177	0.808172159484177	1
otu 452	otu 545	0.730933087826186	0.730933087826186	1
otu 452	otu 556	0.701429329703628	0.701429329703628	1
otu 452	otu 562	0.704531132676405	0.704531132676405	1
otu 452	otu 630	0.748489355043386	0.748489355043386	1
otu 452	otu 676	0.705334319382933	0.705334319382933	1
otu 452	otu 679	0.70173414403832	0.70173414403832	1
otu 452	otu 981	0.701675674346251	0.701675674346251	1
otu 452	otu 985	0.736942607596142	0.736942607596142	1
otu 452	otu 1637	0.790374602832375	0.790374602832375	1
otu 454	otu 497	0.701281634557847	0.701281634557847	1
otu 454	otu 811	0.748031261926079	0.748031261926079	1
otu 461	otu 519	0.770781211937705	0.770781211937705	1
otu 461	otu 528	0.724285221973531	0.724285221973531	1
otu 463	otu 465	0.709720897026842	0.709720897026842	1
otu 463	otu 512	0.701444990730514	0.701444990730514	1
otu 463	otu 545	0.707012743504858	0.707012743504858	1
otu 463	otu 568	0.726286116983791	0.726286116983791	1
otu 463	otu 591	0.737984496124031	0.737984496124031	1
otu 463	otu 688	0.70415785764623	0.70415785764623	1
otu 463	otu 811	0.722339675828048	0.722339675828048	1
otu 463	otu 1009	0.702498591816706	0.702498591816706	1
otu 463	otu 1135	0.731315409735537	0.731315409735537	1
otu 463	otu 1167	0.775051142243094	0.775051142243094	1
otu 463	otu 1505	0.765045806906272	0.765045806906272	1
otu 464	otu 504	0.706986239528545	0.706986239528545	1
otu 464	otu 510	0.72200001365182	0.72200001365182	1
otu 464	otu 544	0.718788408444402	0.718788408444402	1
otu 464	otu 593	0.728515498601092	0.728515498601092	1
otu 465	otu 1167	0.738751039166255	0.738751039166255	1
otu 465	otu 1568	0.701783975422664	0.701783975422664	1
otu 468	otu 1505	0.703171247357294	0.703171247357294	1
otu 469	otu 480	0.726256152540851	0.726256152540851	1
otu 469	otu 492	0.725361597153347	0.725361597153347	1
otu 469	otu 504	0.758614522785598	0.758614522785598	1
otu 469	otu 510	0.728241726249902	0.728241726249902	1
otu 469	otu 532	0.784320641708904	0.784320641708904	1
otu 469	otu 537	0.887024198006367	0.887024198006367	1
otu 469	otu 543	0.716009555698966	0.716009555698966	1
otu 469	otu 544	0.730183538412937	0.730183538412937	1
otu 469	otu 545	0.849580397377125	0.849580397377125	1
otu 469	otu 548	0.809495160221785	0.809495160221785	1
otu 469	otu 552	0.789832414369715	0.789832414369715	1
otu 469	otu 556	0.71198889355003	0.71198889355003	1
otu 469	otu 559	0.727971826592627	0.727971826592627	1
otu 469	otu 561	0.711983716518394	0.711983716518394	1
otu 469	otu 562	0.782480022998418	0.782480022998418	1
otu 469	otu 563	0.734518384667886	0.734518384667886	1
otu 469	otu 566	0.825608516970008	0.825608516970008	1
otu 469	otu 568	0.761072121552291	0.761072121552291	1
otu 469	otu 569	0.806678516471327	0.806678516471327	1
otu 469	otu 575	0.767278046931887	0.767278046931887	1
otu 469	otu 586	0.808948452500793	0.808948452500793	1
otu 469	otu 591	0.758251246379747	0.758251246379747	1
otu 469	otu 594	0.827767229455138	0.827767229455138	1
otu 469	otu 616	0.76418789716371	0.76418789716371	1
otu 469	otu 631	0.722728143654212	0.722728143654212	1
otu 469	otu 639	0.706936228341059	0.706936228341059	1
otu 469	otu 643	0.707757580791215	0.707757580791215	1
otu 469	otu 650	0.792868817110764	0.792868817110764	1
otu 469	otu 651	0.796888278430687	0.796888278430687	1
otu 469	otu 652	0.825786561138046	0.825786561138046	1
otu 469	otu 665	0.700230017540113	0.700230017540113	1
otu 469	otu 679	0.734840757386701	0.734840757386701	1
otu 469	otu 682	0.731302529856241	0.731302529856241	1
otu 469	otu 688	0.813258312244349	0.813258312244349	1
otu 469	otu 709	0.774966358826137	0.774966358826137	1
otu 469	otu 730	0.710155123457642	0.710155123457642	1
otu 469	otu 759	0.713722273344524	0.713722273344524	1
otu 469	otu 981	0.701976871956438	0.701976871956438	1
otu 469	otu 1043	0.771462106589068	0.771462106589068	1
otu 469	otu 1048	0.798161847312571	0.798161847312571	1
otu 469	otu 1207	0.704005706846485	0.704005706846485	1
otu 469	otu 1318	0.71105306345683	0.71105306345683	1
otu 469	otu 1508	0.808928584431604	0.808928584431604	1
otu 469	otu 1588	0.704734396646775	0.704734396646775	1
otu 469	otu 1637	0.750657561421435	0.750657561421435	1
otu 470	otu 532	0.742691525982332	0.742691525982332	1
otu 470	otu 545	0.723617098866516	0.723617098866516	1
otu 470	otu 556	0.722103214103133	0.722103214103133	1
otu 470	otu 559	0.730827882834978	0.730827882834978	1
otu 470	otu 562	0.74401088931724	0.74401088931724	1
otu 470	otu 569	0.751320982641854	0.751320982641854	1
otu 470	otu 586	0.712711629292414	0.712711629292414	1
otu 470	otu 591	0.747857334989164	0.747857334989164	1
otu 470	otu 594	0.744874945484216	0.744874945484216	1
otu 470	otu 650	0.72924262098654	0.72924262098654	1
otu 470	otu 682	0.730117302189343	0.730117302189343	1
otu 470	otu 688	0.771776915757286	0.771776915757286	1
otu 470	otu 1043	0.706427338982675	0.706427338982675	1
otu 470	otu 1048	0.711016445422337	0.711016445422337	1
otu 470	otu 1508	0.712704737602763	0.712704737602763	1
otu 473	otu 490	0.702748414376321	0.702748414376321	1
otu 479	otu 811	0.74529007878253	0.74529007878253	1
otu 480	otu 486	0.800358401080568	0.800358401080568	1
otu 480	otu 501	0.716256746085281	0.716256746085281	1
otu 480	otu 504	0.768806251960434	0.768806251960434	1
otu 480	otu 532	0.750963312200124	0.750963312200124	1
otu 480	otu 537	0.735212868158259	0.735212868158259	1
otu 480	otu 545	0.786029425377835	0.786029425377835	1
otu 480	otu 547	0.778640761019355	0.778640761019355	1
otu 480	otu 548	0.771658685474165	0.771658685474165	1
otu 480	otu 555	0.72146834013896	0.72146834013896	1
[truncated: 1,785 more rows]
