# Supplementary material for: Dysbiosis and unsustainable delayed gut microbiota development as non-invasive biomarkers for predicting autism spectrum disorder in Chinese children
Source: Front Microbiol. 2026 Jun 18;17:1753665. doi: 10.3389/fmicb.2026.1753665 (PMC13323027; doi:10.3389/fmicb.2026.1753665)
Supplement: Supplementary file 4 [file Data_Sheet_2.zip › co-occurrence/TDdiyinetwork.node10.csv]

id	phylum	genus
otu 1	Bacillota	Unclassified
otu 4	Bacillota	Unclassified
otu 5	Bacillota	Unclassified
otu 6	Bacteroidota	Alistipes
otu 11	Bacillota	Lachnospira
otu 16	Bacillota	Unclassified
otu 17	Bacillota	Oscillibacter
otu 19	Bacillota	Unclassified
otu 20	Bacillota	Megamonas
otu 23	Bacillota	Clostridium
otu 27	Bacillota	Unclassified
otu 28	Bacillota	Unclassified
otu 29	Thermodesulfobacteriota	Desulfovibrio
otu 31	Actinomycetota	Eggerthella
otu 33	Bacillota	Unclassified
otu 34	Bacillota	Unclassified
otu 36	Lentisphaerota	Victivallis
otu 41	Bacillota	Unclassified
otu 42	Bacillota	Lachnospira
otu 44	Bacillota	Clostridium
otu 45	Unclassified	Unclassified
otu 46	Bacillota	Coprobacillus
otu 48	Bacillota	Unclassified
otu 49	Bacillota	Unclassified
otu 54	Synergistota	Pyramidobacter
otu 55	Unclassified	Unclassified
otu 56	Uroviricota	Unclassified
otu 58	Unclassified	Unclassified
otu 59	Unclassified	Unclassified
otu 63	Bacillota	Unclassified
otu 64	Bacillota	Megamonas
otu 65	Bacillota	Unclassified
otu 66	Unclassified	Unclassified
otu 68	Unclassified	Unclassified
otu 69	Unclassified	Unclassified
otu 70	Bacillota	Clostridium
otu 71	Bacillota	Unclassified
otu 75	Bacteroidota	Unclassified
otu 80	Bacillota	Lacrimispora
otu 81	Bacteroidota	Bacteroides
otu 83	Bacillota	Unclassified
otu 84	Actinomycetota	Unclassified
otu 87	Pseudomonadota	Sutterella
otu 93	Bacteroidota	Bacteroides
otu 95	Unclassified	Unclassified
otu 98	Bacillota	Unclassified
otu 99	Bacillota	Unclassified
otu 111	Bacillota	Unclassified
otu 112	Bacillota	Unclassified
otu 114	Actinomycetota	Adlercreutzia
otu 115	Bacillota	Clostridium
otu 116	Bacillota	Unclassified
otu 118	Bacillota	Clostridium
otu 122	Bacillota	Clostridium
otu 123	Bacillota	Butyricicoccus
otu 125	Unclassified	Unclassified
otu 128	Unclassified	Unclassified
otu 129	Bacillota	Angelakisella
otu 130	Verrucomicrobiota	Akkermansia
otu 131	Bacteroidota	Unclassified
otu 133	Bacillota	Unclassified
otu 134	Bacillota	Unclassified
otu 135	Bacillota	Unclassified
otu 137	Bacillota	Unclassified
otu 138	Uroviricota	Unclassified
otu 139	Bacillota	Unclassified
otu 140	Bacillota	Unclassified
otu 141	Bacillota	Phascolarctobacterium
otu 142	Bacillota	Phascolarctobacterium
otu 143	Bacillota	Phascolarctobacterium
otu 144	Pseudomonadota	Unclassified
otu 145	Unclassified	Unclassified
otu 146	Bacillota	Unclassified
otu 148	Bacillota	Clostridium
otu 150	Actinomycetota	Bifidobacterium
otu 151	Bacillota	Roseburia
otu 153	Bacillota	Unclassified
otu 155	Bacillota	Unclassified
otu 156	Bacillota	Phascolarctobacterium
otu 158	Bacillota	Yeguia
otu 159	Unclassified	Unclassified
otu 161	Bacillota	Unclassified
otu 162	Bacillota	Unclassified
otu 164	Bacillota	Phascolarctobacterium
otu 165	Bacillota	Unclassified
otu 167	Bacillota	Phascolarctobacterium
otu 170	Bacillota	Phascolarctobacterium
otu 171	Bacillota	Unclassified
otu 172	Bacillota	Unclassified
otu 173	Bacillota	Unclassified
otu 174	Bacillota	Unclassified
otu 175	Bacillota	Unclassified
otu 182	Bacillota	Unclassified
otu 184	Bacillota	Clostridium
otu 186	Bacteroidota	Prevotella
otu 188	Bacillota	Hungatella
otu 189	Bacillota	Hungatella
otu 190	Bacillota	Phascolarctobacterium
otu 191	Bacillota	Ruminococcus
otu 192	Bacteroidota	Alistipes
otu 193	Actinomycetota	Collinsella
otu 194	Pseudomonadota	Unclassified
otu 195	Bacillota	Unclassified
otu 196	Bacillota	Candidatus Soleaferrea
otu 197	Unclassified	Unclassified
otu 199	Bacillota	Unclassified
otu 204	Bacillota	Unclassified
otu 205	Bacteroidota	Prevotella
otu 206	Bacillota	Unclassified
otu 213	Uroviricota	Unclassified
otu 214	Lentisphaerota	Unclassified
otu 215	Bacillota	Unclassified
otu 216	Unclassified	Unclassified
otu 217	Bacillota	Unclassified
otu 221	Bacillota	Eubacterium
otu 222	Bacillota	Unclassified
otu 223	Bacillota	Unclassified
otu 224	Bacillota	Phascolarctobacterium
otu 225	Bacillota	Unclassified
otu 227	Bacillota	Oscillibacter
otu 230	Bacillota	Youngiibacter
otu 234	Bacillota	Unclassified
otu 235	Bacillota	Unclassified
otu 236	Lentisphaerota	Unclassified
otu 238	Bacillota	Unclassified
otu 243	Bacillota	Unclassified
otu 244	Bacillota	Dysosmobacter
otu 247	Bacillota	Clostridium
otu 249	Bacillota	Romboutsia
otu 250	Bacteroidota	Alistipes
otu 251	Bacteroidota	Alistipes
otu 253	Bacillota	Unclassified
otu 254	Bacillota	Unclassified
otu 255	Bacillota	Streptococcus
otu 256	Synergistota	Pyramidobacter
otu 257	Bacteroidota	Prevotella
otu 258	Bacillota	Unclassified
otu 259	Bacillota	Unclassified
otu 260	Synergistota	Pyramidobacter
otu 262	Bacillota	Unclassified
otu 264	Actinomycetota	Bifidobacterium
otu 266	Bacillota	Unclassified
otu 267	Synergistota	Pyramidobacter
otu 270	Bacillota	Unclassified
otu 271	Synergistota	Pyramidobacter
otu 273	Bacillota	Unclassified
otu 274	Bacillota	Unclassified
otu 277	Bacillota	Phascolarctobacterium
otu 286	Bacillota	Clostridium
otu 287	Bacillota	Clostridium
otu 289	Bacillota	Evtepia
otu 291	Bacillota	Phascolarctobacterium
otu 292	Bacillota	Phascolarctobacterium
otu 293	Thermodesulfobacteriota	Desulfovibrio
otu 294	Bacillota	Unclassified
otu 296	Thermodesulfobacteriota	Desulfovibrio
otu 300	Actinomycetota	Adlercreutzia
otu 301	Actinomycetota	Adlercreutzia
otu 302	Bacillota	Phascolarctobacterium
otu 304	Bacillota	Roseburia
otu 305	Bacillota	Clostridium
otu 306	Bacillota	Eubacterium
otu 307	Bacillota	Unclassified
otu 310	Bacillota	Unclassified
otu 312	Bacillota	Phascolarctobacterium
otu 313	Bacteroidota	Unclassified
otu 315	Bacillota	Unclassified
otu 316	Bacillota	Clostridium
otu 322	Bacillota	Unclassified
otu 323	Bacillota	Unclassified
otu 326	Bacillota	Unclassified
otu 334	Bacillota	Unclassified
otu 336	Bacillota	Unclassified
otu 337	Bacillota	Megamonas
otu 339	Bacillota	Coprobacillus
otu 340	Bacillota	Coprobacillus
otu 341	Bacillota	Oscillibacter
otu 342	Bacillota	Unclassified
otu 343	Bacillota	Oscillibacter
otu 344	Uroviricota	Unclassified
otu 346	Unclassified	Unclassified
otu 347	Bacillota	Oscillibacter
otu 348	Bacillota	Unclassified
otu 350	Bacillota	Unclassified
otu 351	Bacteroidota	Parabacteroides
otu 354	Bacillota	Unclassified
otu 356	Bacillota	Clostridium
otu 358	Bacteroidota	Unclassified
otu 361	Bacteroidota	Unclassified
otu 362	Bacteroidota	Unclassified
otu 366	Bacillota	Unclassified
otu 369	Bacillota	Phascolarctobacterium
otu 370	Bacillota	Coprobacillus
otu 375	Synergistota	Pyramidobacter
otu 376	Synergistota	Pyramidobacter
otu 379	Synergistota	Pyramidobacter
otu 380	Synergistota	Pyramidobacter
otu 384	Bacteroidota	Prevotella
otu 385	Bacillota	Unclassified
otu 387	Bacillota	Unclassified
otu 391	Bacillota	Unclassified
otu 392	Bacteroidota	Prevotella
otu 394	Bacillota	Oscillibacter
otu 396	Thermodesulfobacteriota	Desulfovibrio
otu 398	Thermodesulfobacteriota	Desulfovibrio
otu 399	Bacillota	Unclassified
otu 400	Bacillota	Unclassified
otu 401	Unclassified	Unclassified
otu 404	Bacillota	Unclassified
otu 406	Actinomycetota	Eggerthella
otu 408	Bacteroidota	Alistipes
otu 410	Verrucomicrobiota	Akkermansia
otu 411	Bacillota	Coprobacillus
otu 412	Bacillota	Oscillibacter
otu 413	Bacillota	Oscillibacter
otu 414	Unclassified	Unclassified
otu 416	Bacillota	Unclassified
otu 418	Unclassified	Unclassified
otu 421	Thermodesulfobacteriota	Desulfovibrio
otu 422	Bacillota	Faecalibacterium
otu 423	Bacillota	Faecalibacterium
otu 424	Actinomycetota	Adlercreutzia
otu 425	Bacillota	Unclassified
otu 429	Actinomycetota	Adlercreutzia
otu 431	Bacillota	Unclassified
otu 436	Bacillota	Unclassified
otu 442	Bacillota	Eubacterium
otu 443	Bacteroidota	Parabacteroides
otu 452	Bacteroidota	Prevotella
otu 454	Bacillota	Oscillibacter
otu 461	Bacteroidota	Alistipes
otu 463	Bacillota	Unclassified
otu 464	Bacillota	Unclassified
otu 465	Bacillota	Oscillibacter
otu 468	Bacillota	Clostridium
otu 469	Bacillota	Flavonifractor
otu 470	Bacillota	Unclassified
otu 473	Bacillota	Unclassified
otu 479	Bacillota	Unclassified
otu 480	Thermodesulfobacteriota	Desulfovibrio
otu 485	Bacillota	Coprobacillus
otu 486	Bacillota	Coprobacillus
otu 490	Bacteroidota	Alistipes
otu 491	Bacillota	Unclassified
otu 492	Synergistota	Pyramidobacter
otu 497	Thermodesulfobacteriota	Desulfovibrio
otu 501	Synergistota	Pyramidobacter
otu 503	Bacillota	Clostridium
otu 504	Bacillota	Unclassified
otu 510	Bacillota	Unclassified
otu 512	Bacillota	Enterocloster
otu 514	Fibrobacterota	Fibrobacter
otu 515	Bacteroidota	Bacteroides
otu 519	Bacillota	Unclassified
otu 523	Bacillota	Unclassified
otu 528	Bacillota	Faecalibacterium
otu 531	Bacteroidota	Alistipes
otu 532	Bacteroidota	Alistipes
otu 534	Bacillota	Bacilliculturomica
otu 537	Bacillota	Hungatella
otu 538	Bacillota	Hungatella
otu 540	Bacillota	Unclassified
otu 541	Bacillota	Anaeromassilibacillus
otu 543	Bacillota	Unclassified
otu 544	Unclassified	Unclassified
otu 545	Bacillota	Unclassified
otu 547	Bacillota	Unclassified
otu 548	Bacillota	Unclassified
otu 550	Bacillota	Streptococcus
otu 552	Synergistota	Pyramidobacter
otu 555	Bacillota	Unclassified
otu 556	Actinomycetota	Unclassified
otu 558	Bacillota	Phascolarctobacterium
otu 559	Bacteroidota	Unclassified
otu 561	Bacillota	Unclassified
otu 562	Bacillota	Coprococcus
otu 563	Bacillota	Dysosmobacter
otu 564	Bacillota	Unclassified
otu 566	Thermodesulfobacteriota	Desulfovibrio
otu 568	Bacillota	Phascolarctobacterium
otu 569	Bacillota	Phascolarctobacterium
otu 574	Synergistota	Pyramidobacter
otu 575	Synergistota	Pyramidobacter
otu 576	Synergistota	Pyramidobacter
otu 577	Synergistota	Pyramidobacter
otu 578	Bacillota	Unclassified
otu 580	Bacillota	Unclassified
otu 583	Bacteroidota	Alistipes
otu 584	Uroviricota	Unclassified
otu 585	Uroviricota	Unclassified
otu 586	Uroviricota	Unclassified
otu 587	Uroviricota	Unclassified
otu 589	Bacillota	Unclassified
otu 590	Lentisphaerota	Unclassified
otu 591	Bacillota	Unclassified
otu 593	Bacillota	Unclassified
otu 594	Bacillota	Lachnospira
otu 597	Bacteroidota	Alistipes
otu 600	Thermodesulfobacteriota	Desulfovibrio
otu 601	Thermodesulfobacteriota	Desulfovibrio
otu 602	Bacillota	Streptococcus
otu 605	Bacillota	Hungatella
otu 606	Bacillota	Hungatella
otu 607	Bacillota	Unclassified
otu 613	Bacillota	Unclassified
otu 614	Bacteroidota	Unclassified
otu 615	Unclassified	Unclassified
otu 616	Unclassified	Unclassified
otu 618	Thermodesulfobacteriota	Desulfovibrio
otu 619	Thermodesulfobacteriota	Desulfovibrio
otu 622	Bacillota	Unclassified
otu 624	Bacillota	Roseburia
otu 627	Bacteroidota	Unclassified
otu 630	Bacillota	Clostridium
otu 631	Bacillota	Unclassified
otu 633	Bacillota	Unclassified
otu 634	Bacteroidota	Alistipes
otu 637	Bacteroidota	Alistipes
otu 639	Bacillota	Unclassified
otu 640	Unclassified	Unclassified
otu 641	Bacteroidota	Unclassified
otu 642	Actinomycetota	Bifidobacterium
otu 643	Bacteroidota	Parabacteroides
otu 647	Verrucomicrobiota	Akkermansia
otu 650	Bacteroidota	Prevotella
otu 651	Unclassified	Unclassified
otu 652	Bacteroidota	Prevotella
otu 653	Bacteroidota	Prevotella
otu 654	Bacteroidota	Prevotella
otu 655	Bacillota	Unclassified
otu 657	Bacillota	Unclassified
otu 658	Unclassified	Unclassified
otu 659	Unclassified	Unclassified
otu 660	Bacillota	Unclassified
otu 662	Bacillota	Hungatella
otu 663	Bacillota	Gemmiger
otu 664	Bacillota	Unclassified
otu 665	Bacillota	Unclassified
otu 667	Bacillota	Oscillibacter
otu 668	Bacillota	Oscillibacter
otu 669	Bacillota	Unclassified
otu 670	Bacillota	Unclassified
otu 671	Bacillota	Unclassified
otu 673	Bacillota	Coprococcus
otu 674	Bacillota	Unclassified
otu 675	Bacillota	Unclassified
otu 676	Bacillota	Clostridium
otu 678	Bacillota	Unclassified
otu 679	Bacteroidota	Alistipes
otu 681	Thermodesulfobacteriota	Desulfovibrio
otu 682	Unclassified	Unclassified
otu 687	Actinomycetota	Adlercreutzia
otu 688	Actinomycetota	Adlercreutzia
otu 704	Bacillota	Unclassified
otu 707	Bacillota	Intestinimonas
otu 708	Bacillota	Unclassified
otu 709	Bacillota	Blautia
otu 710	Bacillota	Blautia
otu 711	Bacillota	Unclassified
otu 712	Bacillota	Unclassified
otu 715	Bacteroidota	Unclassified
otu 716	Bacteroidota	Alistipes
otu 724	Unclassified	Unclassified
otu 727	Bacteroidota	Alistipes
otu 728	Bacteroidota	Alistipes
otu 729	Unclassified	Unclassified
otu 730	Bacteroidota	Prevotella
otu 731	Bacillota	Unclassified
otu 733	Bacillota	Unclassified
otu 735	Unclassified	Unclassified
otu 736	Thermodesulfobacteriota	Desulfovibrio
otu 737	Thermodesulfobacteriota	Desulfovibrio
otu 738	Thermodesulfobacteriota	Desulfovibrio
otu 740	Thermodesulfobacteriota	Desulfovibrio
otu 741	Bacillota	Angelakisella
otu 743	Synergistota	Pyramidobacter
otu 744	Synergistota	Pyramidobacter
otu 746	Bacillota	Unclassified
otu 747	Bacteroidota	Muribaculum
otu 750	Bacteroidota	Alistipes
otu 755	Bacillota	Unclassified
otu 756	Bacillota	Coprobacillus
otu 757	Bacillota	Unclassified
otu 758	Lentisphaerota	Unclassified
otu 759	Bacillota	Unclassified
otu 762	Bacteroidota	Alistipes
otu 763	Bacillota	Unclassified
otu 764	Bacillota	Unclassified
otu 768	Bacillota	Unclassified
otu 769	Bacillota	Oscillibacter
otu 770	Actinomycetota	Bifidobacterium
otu 773	Bacillota	Unclassified
otu 776	Bacillota	Unclassified
otu 779	Bacillota	Unclassified
otu 780	Bacillota	Unclassified
otu 781	Bacillota	Unclassified
otu 784	Bacillota	Unclassified
otu 785	Lentisphaerota	Unclassified
otu 787	Bacteroidota	Parabacteroides
otu 788	Bacillota	Dorea
otu 789	Bacillota	Unclassified
otu 790	Bacillota	Unclassified
otu 791	Bacillota	Coprococcus
otu 792	Bacillota	Unclassified
otu 794	Pseudomonadota	Sutterella
otu 795	Bacillota	Unclassified
otu 796	Bacillota	Intestinimonas
otu 797	Bacillota	Unclassified
otu 798	Bacillota	Unclassified
otu 801	Bacillota	Unclassified
otu 805	Bacillota	Acidaminobacter
otu 807	Bacillota	Unclassified
otu 808	Bacillota	Subdoligranulum
otu 809	Bacillota	Unclassified
otu 810	Lentisphaerota	Unclassified
otu 811	Bacillota	Unclassified
otu 815	Bacteroidota	Bacteroides
otu 816	Uroviricota	Unclassified
otu 835	Bacillota	Unclassified
otu 846	Bacillota	Clostridium
otu 850	Bacillota	Faecalibacterium
otu 851	Bacillota	Unclassified
otu 852	Synergistota	Pyramidobacter
otu 856	Bacillota	Unclassified
otu 860	Bacillota	Unclassified
otu 868	Bacteroidota	Bacteroides
otu 874	Bacillota	Lachnoclostridium
otu 878	Bacillota	Clostridium
otu 880	Bacillota	Unclassified
otu 883	Bacillota	Unclassified
otu 884	Bacillota	Streptococcus
otu 885	Bacillota	Lachnoclostridium
otu 886	Bacillota	Lachnoclostridium
otu 888	Bacillota	Unclassified
otu 890	Bacillota	Unclassified
otu 892	Bacillota	Unclassified
otu 895	Uroviricota	Unclassified
otu 897	Bacillota	Unclassified
otu 900	Synergistota	Pyramidobacter
otu 901	Synergistota	Pyramidobacter
otu 906	Bacillota	Unclassified
otu 910	Unclassified	Unclassified
otu 912	Bacteroidota	Alistipes
otu 914	Bacteroidota	Bacteroides
otu 915	Bacillota	Clostridium
otu 916	Bacillota	Clostridium
otu 923	Synergistota	Pyramidobacter
otu 925	Bacillota	Megasphaera
otu 926	Bacillota	Ruminococcus
otu 928	Unclassified	Unclassified
otu 930	Pseudomonadota	Sutterella
otu 931	Uroviricota	Unclassified
otu 932	Bacillota	Oscillibacter
otu 934	Bacteroidota	Alistipes
otu 938	Bacillota	Unclassified
otu 939	Actinomycetota	Unclassified
otu 940	Actinomycetota	Bifidobacterium
otu 942	Bacteroidota	Prevotella
otu 945	Bacillota	Unclassified
otu 949	Bacteroidota	Unclassified
otu 950	Unclassified	Unclassified
otu 956	Bacillota	Unclassified
otu 960	Bacillota	Oscillibacter
otu 963	Uroviricota	Unclassified
otu 964	Bacillota	Hominisplanchenecus
otu 965	Bacillota	Unclassified
otu 966	Bacillota	Coprococcus
otu 967	Bacillota	Faecalibacterium
otu 968	Bacteroidota	Unclassified
otu 969	Bacteroidota	Unclassified
otu 971	Bacillota	Unclassified
otu 972	Bacillota	Unclassified
otu 981	Bacillota	Unclassified
otu 985	Bacillota	Faecalibacterium
otu 987	Bacillota	Unclassified
otu 989	Unclassified	Unclassified
otu 990	Unclassified	Unclassified
otu 991	Bacillota	Unclassified
otu 1000	Bacteroidota	Alistipes
otu 1004	Bacillota	Gemmiger
otu 1007	Bacillota	Unclassified
otu 1009	Bacillota	Hungatella
otu 1018	Bacillota	Clostridium
otu 1026	Bacillota	Unclassified
otu 1029	Lentisphaerota	Victivallis
otu 1030	Verrucomicrobiota	Akkermansia
otu 1031	Thermodesulfobacteriota	Desulfovibrio
otu 1032	Thermodesulfobacteriota	Desulfovibrio
otu 1034	Thermodesulfobacteriota	Desulfovibrio
otu 1038	Bacillota	Unclassified
otu 1039	Bacillota	Clostridium
otu 1043	Bacteroidota	Prevotella
otu 1045	Bacteroidota	Alistipes
otu 1046	Unclassified	Unclassified
otu 1047	Unclassified	Unclassified
otu 1048	Unclassified	Unclassified
otu 1053	Bacteroidota	Unclassified
otu 1054	Bacillota	Faecalibacterium
otu 1058	Bacteroidota	Bacteroides
otu 1059	Bacteroidota	Prevotella
otu 1060	Lentisphaerota	Unclassified
otu 1061	Uroviricota	Unclassified
otu 1062	Bacillota	Unclassified
otu 1063	Actinomycetota	Olsenella
otu 1073	Bacillota	Unclassified
otu 1077	Bacillota	Clostridium
otu 1078	Bacillota	Clostridium
otu 1079	Bacillota	Clostridium
otu 1081	Bacillota	Unclassified
otu 1082	Bacillota	Clostridium
otu 1085	Bacillota	Bacillus
otu 1086	Bacteroidota	Bacteroides
otu 1088	Lentisphaerota	Unclassified
otu 1089	Lentisphaerota	Unclassified
otu 1090	Lentisphaerota	Unclassified
otu 1091	Synergistota	Pyramidobacter
otu 1092	Synergistota	Pyramidobacter
otu 1094	Bacillota	Unclassified
otu 1100	Bacillota	Unclassified
otu 1101	Bacteroidota	Unclassified
otu 1105	Thermodesulfobacteriota	Desulfovibrio
otu 1106	Bacillota	Unclassified
otu 1107	Bacillota	Unclassified
otu 1109	Actinomycetota	Rubrobacter
otu 1110	Bacillota	Desulforamulus
otu 1111	Unclassified	Unclassified
otu 1112	Unclassified	Unclassified
otu 1115	Synergistota	Pyramidobacter
otu 1117	Synergistota	Pyramidobacter
otu 1119	Bacillota	Unclassified
otu 1121	Lentisphaerota	Unclassified
otu 1126	Bacteroidota	Unclassified
otu 1131	Bacillota	Blautia
otu 1132	Bacillota	Unclassified
otu 1135	Bacillota	Peptococcus
otu 1136	Bacillota	Unclassified
otu 1138	Bacteroidota	Bacteroides
otu 1142	Bacillota	Clostridium
otu 1143	Verrucomicrobiota	Akkermansia
otu 1144	Unclassified	Unclassified
otu 1149	Unclassified	Unclassified
otu 1155	Unclassified	Unclassified
otu 1156	Bacillota	Blautia
otu 1161	Actinomycetota	Bifidobacterium
otu 1163	Synergistota	Pyramidobacter
otu 1164	Synergistota	Pyramidobacter
otu 1167	Synergistota	Pyramidobacter
otu 1168	Bacteroidota	Alistipes
otu 1169	Bacillota	Coprobacillus
otu 1170	Bacillota	Coprobacillus
otu 1174	Bacillota	Hungatella
otu 1175	Thermodesulfobacteriota	Desulfovibrio
otu 1180	Bacillota	Unclassified
otu 1181	Bacillota	Clostridium
otu 1187	Bacillota	Unclassified
otu 1188	Bacteroidota	Bacteroides
otu 1189	Bacillota	Unclassified
otu 1191	Bacillota	Clostridium
otu 1192	Bacteroidota	Bacteroides
otu 1193	Bacillota	Ruminococcus
otu 1196	Bacillota	Megamonas
otu 1205	Bacillota	Unclassified
otu 1207	Bacillota	Unclassified
otu 1210	Bacillota	Faecalibacterium
otu 1216	Bacillota	Unclassified
otu 1218	Bacillota	Phascolarctobacterium
otu 1219	Bacillota	Unclassified
otu 1221	Bacillota	Ruminococcus
otu 1222	Bacillota	Unclassified
otu 1225	Bacillota	Gemmiger
otu 1226	Actinomycetota	Bifidobacterium
otu 1227	Bacteroidota	Unclassified
otu 1229	Bacillota	Unclassified
otu 1232	Bacillota	Phascolarctobacterium
otu 1233	Bacillota	Unclassified
otu 1241	Lentisphaerota	Unclassified
otu 1242	Bacillota	Unclassified
otu 1245	Bacteroidota	Bacteroides
otu 1247	Unclassified	Unclassified
otu 1248	Bacteroidota	Prevotella
otu 1250	Bacillota	Unclassified
otu 1251	Bacillota	Unclassified
otu 1254	Bacillota	Clostridium
otu 1255	Bacillota	Clostridium
otu 1259	Bacillota	Unclassified
otu 1262	Bacillota	Butyricicoccus
otu 1270	Bacillota	Evtepia
otu 1273	Bacteroidota	Unclassified
otu 1277	Bacteroidota	Unclassified
otu 1281	Bacillota	Oscillibacter
otu 1285	Bacillota	Unclassified
otu 1286	Bacillota	Unclassified
otu 1292	Bacillota	Clostridium
otu 1293	Bacillota	Eubacterium
otu 1295	Bacillota	Vescimonas
otu 1300	Bacillota	Ruminococcus
otu 1302	Bacillota	Unclassified
otu 1303	Bacillota	Vescimonas
otu 1305	Bacillota	Unclassified
otu 1306	Bacteroidota	Alistipes
otu 1307	Bacteroidota	Alistipes
otu 1310	Bacillota	Unclassified
otu 1314	Bacillota	Unclassified
otu 1318	Bacteroidota	Bacteroides
otu 1320	Bacillota	Ruminococcus
otu 1327	Bacillota	Unclassified
otu 1328	Bacillota	Hungatella
otu 1329	Unclassified	Unclassified
otu 1330	Bacillota	Unclassified
otu 1331	Bacillota	Unclassified
otu 1332	Lentisphaerota	Unclassified
otu 1333	Unclassified	Unclassified
otu 1334	Bacteroidota	Alistipes
otu 1335	Bacteroidota	Alistipes
otu 1337	Bacillota	Unclassified
otu 1341	Bacillota	Unclassified
otu 1342	Bacillota	Unclassified
otu 1344	Actinomycetota	Adlercreutzia
otu 1345	Actinomycetota	Unclassified
otu 1346	Bacillota	Clostridium
otu 1347	Bacteroidota	Bacteroides
otu 1349	Bacillota	Hungatella
otu 1350	Bacillota	Roseburia
otu 1351	Bacillota	Phascolarctobacterium
otu 1353	Bacillota	Unclassified
otu 1356	Bacteroidota	Bacteroides
otu 1358	Actinomycetota	Bifidobacterium
otu 1363	Bacillota	Unclassified
otu 1366	Bacillota	Unclassified
otu 1367	Bacillota	Unclassified
otu 1371	Bacillota	Unclassified
otu 1374	Bacillota	Intestinimonas
otu 1376	Bacillota	Unclassified
otu 1378	Bacillota	Unclassified
otu 1386	Bacillota	Streptococcus
otu 1391	Bacillota	Oscillibacter
otu 1392	Bacillota	Clostridioides
otu 1393	Bacteroidota	Alistipes
otu 1395	Bacteroidota	Alistipes
otu 1397	Bacteroidota	Unclassified
otu 1398	Actinomycetota	Unclassified
otu 1400	Bacillota	Oscillibacter
otu 1401	Bacillota	Unclassified
otu 1403	Bacillota	Unclassified
otu 1408	Bacteroidota	Alistipes
otu 1409	Bacillota	Ruminococcus
otu 1410	Bacillota	Hungatella
otu 1411	Bacillota	Unclassified
otu 1412	Unclassified	Unclassified
otu 1414	Bacillota	Unclassified
otu 1418	Bacillota	Unclassified
otu 1422	Bacillota	Dorea
otu 1426	Bacteroidota	Alistipes
otu 1427	Bacillota	Unclassified
otu 1430	Bacillota	Unclassified
otu 1431	Bacillota	Oscillibacter
otu 1432	Bacillota	Clostridioides
otu 1435	Bacillota	Unclassified
otu 1438	Unclassified	Unclassified
otu 1439	Unclassified	Unclassified
otu 1440	Lentisphaerota	Unclassified
otu 1445	Bacillota	Coprococcus
otu 1446	Bacteroidota	Unclassified
otu 1448	Bacillota	Unclassified
otu 1449	Unclassified	Unclassified
otu 1452	Unclassified	Unclassified
otu 1455	Bacteroidota	Prevotella
otu 1457	Bacteroidota	Prevotella
otu 1458	Synergistota	Pyramidobacter
otu 1460	Synergistota	Pyramidobacter
otu 1461	Synergistota	Pyramidobacter
otu 1464	Actinomycetota	Adlercreutzia
otu 1465	Actinomycetota	Adlercreutzia
otu 1466	Bacteroidota	Odoribacter
otu 1468	Bacteroidota	Bacteroides
otu 1469	Bacteroidota	Bacteroides
otu 1470	Bacteroidota	Bacteroides
otu 1471	Bacteroidota	Bacteroides
otu 1475	Pseudomonadota	Oxalobacter
otu 1480	Bacillota	Angelakisella
otu 1483	Bacillota	Unclassified
otu 1485	Bacillota	Acetanaerobacterium
otu 1488	Bacillota	Hungatella
otu 1489	Thermodesulfobacteriota	Bilophila
otu 1490	Bacillota	Unclassified
otu 1493	Bacillota	Clostridium
otu 1494	Bacteroidota	Prevotella
otu 1496	Bacillota	Unclassified
otu 1497	Bacillota	Unclassified
otu 1500	Thermodesulfobacteriota	Desulfovibrio
otu 1501	Thermodesulfobacteriota	Desulfovibrio
otu 1503	Actinomycetota	Unclassified
otu 1505	Bacillota	Unclassified
otu 1506	Thermodesulfobacteriota	Mailhella
otu 1508	Bacillota	Unclassified
otu 1511	Lentisphaerota	Victivallis
otu 1512	Lentisphaerota	Unclassified
otu 1516	Bacillota	Ruminococcus
otu 1517	Bacillota	Unclassified
otu 1519	Bacillota	Megamonas
otu 1520	Bacillota	Megamonas
otu 1523	Actinomycetota	Unclassified
otu 1524	Actinomycetota	Bifidobacterium
otu 1532	Bacillota	Unclassified
otu 1533	Thermodesulfobacteriota	Mailhella
otu 1534	Bacteroidota	Unclassified
otu 1538	Bacillota	Unclassified
otu 1540	Bacillota	Lachnoclostridium
otu 1542	Spirochaetota	Unclassified
otu 1543	Spirochaetota	Unclassified
otu 1544	Bacillota	Unclassified
otu 1545	Unclassified	Unclassified
otu 1547	Bacillota	Roseburia
otu 1549	Unclassified	Unclassified
otu 1551	Lentisphaerota	Unclassified
otu 1553	Bacillota	Unclassified
otu 1554	Unclassified	Unclassified
otu 1555	Bacillota	Unclassified
otu 1556	Bacillota	Clostridium
otu 1558	Bacteroidota	Unclassified
otu 1559	Bacteroidota	Unclassified
otu 1560	Bacteroidota	Parabacteroides
otu 1563	Bacillota	Unclassified
otu 1564	Unclassified	Unclassified
otu 1565	Bacillota	Streptococcus
otu 1567	Bacteroidota	Alistipes
otu 1568	Bacteroidota	Alistipes
otu 1569	Bacillota	Coprobacillus
otu 1570	Actinomycetota	Unclassified
otu 1572	Unclassified	Unclassified
otu 1573	Bacteroidota	Parabacteroides
otu 1574	Bacillota	Hungatella
otu 1575	Unclassified	Unclassified
otu 1577	Unclassified	Unclassified
otu 1583	Actinomycetota	Collinsella
otu 1584	Bacillota	Enterocloster
otu 1586	Thermodesulfobacteriota	Desulfovibrio
otu 1588	Thermodesulfobacteriota	Desulfovibrio
otu 1592	Bacteroidota	Bacteroides
otu 1594	Bacillota	Faecalibacterium
otu 1595	Lentisphaerota	Unclassified
otu 1596	Bacillota	Unclassified
otu 1598	Bacillota	Unclassified
otu 1600	Bacillota	Unclassified
otu 1601	Bacillota	Unclassified
otu 1605	Bacillota	Unclassified
otu 1614	Bacillota	Coprobacillus
otu 1615	Pseudomonadota	Sutterella
otu 1617	Bacillota	Unclassified
otu 1622	Bacillota	Unclassified
otu 1623	Bacillota	Robinsoniella
otu 1628	Thermodesulfobacteriota	Desulfovibrio
otu 1629	Bacillota	Unclassified
otu 1631	Bacteroidota	Bacteroides
otu 1632	Actinomycetota	Adlercreutzia
otu 1633	Lentisphaerota	Unclassified
otu 1634	Bacteroidota	Unclassified
otu 1635	Bacteroidota	Unclassified
otu 1637	Bacillota	Unclassified
