# Supplementary material for: Dysbiosis and unsustainable delayed gut microbiota development as non-invasive biomarkers for predicting autism spectrum disorder in Chinese children
Source: Front Microbiol. 2026 Jun 18;17:1753665. doi: 10.3389/fmicb.2026.1753665 (PMC13323027; doi:10.3389/fmicb.2026.1753665)
Supplement: Supplementary file 4 [file Data_Sheet_2.zip › co-occurrence/TDgenus10.csv]

	TD.1	TD.2	TD.3	TD.4	TD.5	TD.6	TD.7	TD.8	TD.9	TD.10	TD.11	TD.12	TD.13	TD.14	TD.15	TD.16	TD.17	TD.18	TD.19	TD.20	TD.21	TD.22	TD.23	TD.24	TD.25	TD.26	TD.27	TD.28	TD.29	TD.30	TD.31	TD.32	TD.33	TD.34	TD.35	TD.36	TD.37	TD.38	TD.39	TD.40	TD.41	TD.42	TD.43	TD.44
otu 1	0	0	0	0	0	0	0	0	0	0	0	0	0	0	0	0	0	0	0	0	0	0	0	0	0	0	0	0	0	0	0	0	0	0	0	0	0	0	1.191922864	0	0	0	0	0
otu 2	0	0	0	0	0	0	0	0	0	0	0	0	0	0	0	0	0	0	0	0	0	0	0	0	0	0	0	0	0	0	0	0	0	0	0	0	0	0	0	0	0	0	0	0
otu 3	0	0	0	0	0	0	0	0	0	0	0	0	0	0	0	0	0	0	0	0	0	0	0	0	0	0	0	0	0	0	0	0	0	0	0	0	0	0	0	0	0	0	0	0
otu 4	0	0	0	0	0	0	0	1.999778805	0	0	0	0	0	0	0	0	0	0	0	0	0	0	0	0	0	0	0	0	0	0	0	0	0	0	0	0	0	0	0	0	0	0	0	0
otu 5	8.133611517	0	2.93746886	0	0	3.405744655	1.649864403	0	0	0	6.553976412	0	0	0	0	0	0	0	1.043883003	0	0	0	0	0	0	0	0	0	0	1.370104677	2.22260753	0	2.810503952	0	0	1.310377344	1.452656103	0	0	0	5.443703846	0	0	0
otu 6	18.21796726	0.412320663	0	0	0	0	0	0	0	0	0	0	0	0	0	0	0	22.05166549	0	0	0	0	0	0	0	0	0	4.87868978	0	0	0	0	0	0	0	0	0	0	0	0	0	0	0	0
otu 7	0	0	0	0	0	0	0	0	0	0	0	0	0	0	0	0	0	0	0	0	0	0	0	0	0	0	0	0	0	0	0	0	0	0	0	0	0	0	0	0	0	0	0	0
otu 8	0	0	0	0	0	0	0	0	0	0	0	0	0	0	0	0	0	0	0	0	0	0	0	0	0	0	0	0	0	0	0	0	0	0	0	0	0	0	0	0	0	0	0	0
otu 9	0	0	0	0	0	0	0	0	0	0	0	0	0	0	0	0	0	0	0	0	0	0	0	0	0	0	0	0	0	0	0	0	0	0	0	0	0	0	0	0	0	0	0	0
otu 10	0	0	0	0	0	0	0	0	0	0	0	0	0	0	0	0	0	0	0	0	0	0	0	0	0	0	0	0	0	0	0	0	0	0	0	0	0	0	0	0	0	0	0	0
otu 11	11.5759265	0	14.701971193	0	0	6.536898422	14.867479049	0	0	0	1.599044004	0	3.241843903	0	0	0	0	0	3.565622843	0	0	1.540185177	0	0	2.855675709	0	0	1.802038568	2.289916532	4.115490249	1.816324433	4.180378406	2.729690739	0	0	0	2.48094076	0	0	0.909938802	8.880410603	3.006448941	0	0
otu 12	0	0	0	0	0	0	0	0	0	0	0	0	0	0	0	0	0	0	0	0	0	0	0	0	0	0	0	0	0	0	0	0	0	0	0	0	0	0	0	0	0	0	0	0
otu 13	0	0	0	0	0	0	0	0	0	0	0	0	0	0	0	0	0	0	0	0	0	0	0	0	0	0	0	0	0	0	0	0	0	0	0	0	0	0	0	0	0	0	0	0
otu 14	0	0	0	0	0	0	0	0	0	0	0	0	0	0	0	0	0	0	0	0	0	0	0	0	0	0	0	0	0	0	0	0	0	0	0	0	0	0	0	0	0	0	0	0
otu 15	0	0	0	0	0	0	0	0	0	0	0	0	0	0	0	0	0	0	0	0	0	0	0	0	0	0	0	0	0	0	0	0	0	0	0	0	0	0	0	0	0	0	0	0
otu 16	79.526687392	363.987545105	654.535026047	798.630706906	376.42733666	55.105776397	251.455975642	1470.048706836	718.237919159	792.6793875	125.044131952	133.848692679	115.401899281	603.375454803	44.229609274	379.180332377	552.089009552	142.896649016	514.914998269	233.641406772	106.204173938	427.669277641	128.745572173	128.495607565	852.747959938	0	0	591.268742902	256.946008504	192.567067349	204.869145136	1247.391853842	339.454361648	702.172677592	507.254234908	76.440212266	30.53990571	588.592740981	222.147630952	259.632842483	123.870442238	3313.262455101	145.58413126	444.819038316
otu 17	0	0	0	0	26.46834087	0	0	0	0	0	0	0	0	0	0	0	0	0	0	0	0	0	0	0	0	0	0	0	0	0	0	0	0	0	0	0	0	0	0	0	0	0	0	0
otu 18	325.695905258	8.894875919	46.162366241	39.94559315	21.948672384	5.07522733	136.947695197	134.370644622	105.765498839	46.564526076	103.154436	48.50117511	2.696486985	28.888995937	18.545430046	28.127895285	71.04253271	25.565239068	251.064424244	1.828194021	31.325705439	18.975415832	43.449723722	0	139.190321147	1.852499118	0	23.141865197	67.43365731	133.465756855	61.040834471	45.85763912	89.337137213	13.504377626	12.503479177	50.37753374	17.31793942	26.588971685	128.384677217	201.94247058	175.141972776	89.478557923	119.231602676	88.648718279
otu 19	0	2.265687916	111.928795327	49.658183034	3.936683223	8.263393695	9.918803519	80.82215843	75.773848751	54.801428897	2.314395732	2.231220232	31.395984736	47.57342724	6.313048093	8.241642955	66.43069293	6.478141442	40.468978016	28.244322723	7.895636565	49.157064906	12.679648141	14.661308268	42.976042982	0	0	64.846889917	57.292304258	9.525711997	16.163335753	116.356527782	103.241523894	54.630596443	61.086275455	1.612772116	1.617609726	76.877788066	24.553433587	26.31957259	7.068349776	388.316640293	8.327183274	40.434287777
otu 20	45.425383693	228.487504184	883.132534206	626.010754925	153.536876729	78.040133172	272.688703898	741.308661884	859.692031966	466.275454735	93.88774046	88.285255904	179.713626619	450.031260128	48.326911008	195.299464216	505.595887351	94.736946165	420.689129346	183.86740471	82.045129947	410.802754264	135.239598257	65.572643887	619.772649927	0	0	531.828829786	344.098879333	146.045264437	208.851214973	961.379337182	538.721189763	481.69265256	504.526236817	81.30440982	33.627161693	609.930227393	246.605546139	259.783666153	72.844628949	4218.246598146	113.697319896	256.135851131
otu 21	0	0	0	0	0	0	0	0	0	0	184.7266464	0	0	0	0	0	0	0	10.50796136	0	0	0	13.17220341	0	10.09887966	0	0	0	0	0	0	43.32643845	0	0	0	21.10488544	0	0	0	0	0	0	0	0
otu 22	0	0	0	0	0	0	0	0	0	10.338264422	0	9.027962206	0	0	0	0	0	0	0	1.977778537	1.4455793	0	5.261911942	0	0	0	0	0	25.4180735	0	0	0	12.77938549	0	0	50.56040585	0	0	0	2.778642392	0	0	0	78.789942445
otu 23	3792.251023463	16025.312638321	3709.652824405	23040.30161461	100195.730287664	59907.739432803	136482.985792085	3306.721905077	13979.120410181	23863.73497054	14409.796861783	10018.46751538	58444.115216573	6585.636661128	42475.913433272	9811.326782695	91750.054704862	6530.751240103	3297.417288083	5004.310433545	10100.243800559	2035.385164244	2300.745233025	10726.158945459	378194.263275704	984.751149909	1356.904601556	2225.70178708	6232.468730556	2956.060439456	17378.215084406	9431.86901341	24632.202627245	5756.414838845	21771.320921518	8357.589047728	14825.33862372	20375.465358767	4293.074379376	21421.241366284	13524.454531282	11540.520325847	36021.522977612	23253.965069801
otu 24	0	0	0	0	11.50797429	2.813441237	0	0	0	4.441739355	0	1.939390085	0	0	0	0	0	0	0	0	0	0	0	0	5.525111697	0	0	0	0	0	0	0	0	0	0	0	0	0	0	0	4.971760423	1.089141804	0	0
otu 25	0	0	5.47846953	0	0	0	0	0	0	0	0	0	0	0	0	0	0	0	0	0	0	0	0	0	0	0	0	0	0	2.555287251	0	0	0	5.497280743	0	0	0	3.942251502	0	0	0	0	0	0
otu 26	0	0	0	0	0	0	0	0	0	0	0	0	0	0	0	0	0	0	0	0	0	0	0	0	0	0	0	0	0	0	0	0	0	0	0	0	0	0	0	0	0	0	0	0
otu 27	0	0	0	0	0	0	0	0	0	0	0	0	0	0	0	0	0	0	0	0	0	0	0	0	0	0	0	0	0	0	0	0	0	8.720747067	0	0	0	0	0	0	0	0	0	0
otu 28	3108.941217626	32730.460894205	6568.650021558	44477.969257442	210424.473412804	109300.759155294	215321.213723587	5085.726167142	27956.487844486	39165.233240336	25516.151437001	14503.329716506	126838.57838044	10273.812942799	78802.343188062	19795.112374232	168328.065516795	13286.68204346	4167.886470644	9454.660638964	17933.925283559	2871.590485358	2180.728202682	19775.852265669	739788.698191073	286.267478487	320.068704482	3819.349926045	9554.724155512	4459.752838943	31873.195919593	17932.241705926	43534.657692583	9498.967049739	35408.593932576	14547.226759951	30328.874580864	39740.385145334	5078.157420095	43245.529998336	25095.155867491	24863.716548003	80964.486644275	35942.824160715
otu 29	7.836294625	1878.735349408	319.194481257	2334.174860568	16155.562277293	3790.702141891	2361.621615113	136.386820445	1369.806757091	517.164621285	1379.551356131	626.628576385	6124.096822631	2.411408885	5271.283762066	690.785717519	2028.690606918	1112.040858812	157.369449241	655.775240489	338.165627738	100.643546577	93.904380123	942.37604057	9432.343208473	1.924941671	8.872568091	266.047145938	210.98488629	228.784947989	1359.319212857	1006.347400227	793.096102612	388.255318346	524.956786051	691.040162913	329.056755724	75.479137494	43.650212094	2920.521318087	1600.411331676	2023.195231317	4589.166324424	2544.115156684
otu 30	4.75444012	9.362916762	0	9.01907469	26.639985124	0	4.214779651	42.599053782	97.902048295	5.696648098	0	54.795037172	3.31636905	0	2.310767057	0	0	0	2.735693388	5.585132688	25.313300847	0	0	2.290433053	89.803490582	23.116720692	61.05339065	6.778668412	0	0	0	0	5.168687393	47.984176641	0	1.943193721	7.442984865	0	4.292381349	0	3.309771939	1.329122201	0	3.092799959
otu 31	0	0	1.860396945	0	0	0	8.752448981	15.890816578	6.402689077	1.583194226	8.894682273	1.382535506	0	0	0	0	0	0	7.933510827	0	0	2.047431792	4.143755655	0	3.137717754	0	5.081962921	4.48078674	9.531777564	5.174259516	0	0	0	0	0	1.972053033	3.396980425	2.008084359	2.008610752	1.409954679	10.21534549	1.878280476	0	0
otu 32	0	0	0	0	0	0	0	0	0	0	0	0	0	0	0	0	0	0	0	0	0	0	0	0	0	0	0	0	0	0	0	0	0	0	0	0	0	0	0	0	0	0	0	0
otu 33	0	0	0	0	0	0	0	0	0	0	0	0	0	0	0	0	0	0	0	0	0	0	0	0	0	0	0	0	0	0	0	0	0	2.690861145	0	0	0	0	0	0	0	0	0	0
otu 34	0	0	0	0	0	0	0	0	0	0	1.538539636	0	0	0	0	0	0	0	0	0	0	0	0	0	0	0	0	0	0	0	0	0	0	1.086129407	0	0	0	0	0	0	0	0	0	0
otu 35	0	0	0	0	0	0	0	0	0	0	0	0	0	0	0	0	0	0	0	0	0	0	0	0	0	0	0	0	0	0	0	0	0	0	0	0	0	0	0	0	0	0	0	0
otu 36	0	0	0	0	0	0	0	7.453721	0	0	0	0	0	0	0	0	0	0	0	0	0	0	0	0	0	0	0	0	0	0	0	0	0	0	0	0	0	0	0	0	0	0	0	7.760116261
otu 37	47.339440412	501.925828675	15.322284108	290.02220364	228.284735818	29.827866684	70.273433646	72.976496562	54.49634096	38.382308248	42.550184899	37.094453387	70.99431032	2.932816492	33.040016656	15.366662793	9.089242973	24.453292562	109.001901448	6.821139756	54.795935179	30.912120779	41.757868632	9.584420589	221.441139563	14.382244861	60.86266674	23.948795191	0	49.679030011	16.007919141	11.119756838	16.484163887	19.095305925	8.771460011	17.701451418	28.42646022	61.393147736	1.948472705	17.207560451	23.166539624	27.204613552	15.5147099	38.715258002
otu 38	0	0	0	0	0	0	0	0	0	0	0	0	0	0	0	0	0	0	0	0	0	0	0	0	0	0	0	0	0	0	0	0	0	0	0	0	139.2761974	0	0	0	0	0	0	0
otu 39	0	0	0	0	0	0	0	0	0	0	0	0	0	0	0	0	0	0	0	0	0	0	0	0	0	0	0	0	0	0	0	0	0	0	0	0	0	0	0	0	0	0	0	0
otu 40	0	0	0	0	0	0	0	0	0	0	0	0	0	0	0	0	0	0	0	0	0	0	0	0	0	0	0	0	0	0	0	0	0	0	0	0	0	0	0	0	0	0	0	0
otu 41	0	0	0	0	0	0	0	2.465892662	0	0	0	0	0	0	0	0	0	0	0	0	0	0	0	0	224.2170642	0	0	0	0	7.527322083	0	0	1.070668172	0	0	0	0	0	0	3.431455966	231.4351807	0	0	9.133178271
otu 42	0	0	1.488317556	0	0	0	0	0	0	0	0	0	0	0	0	0	0	0	0	0	0	0	0	0	2.541551381	0	0	0	0	2.08255911	0	0	0	0	0	0	0	0	6.507898835	0	16.54885969	0	0	0
otu 43	0	0	0	0	0	0	0	0	0	0	0	0	0	0	0	0	0	0	0	0	0	0	0	0	0	0	0	0	0	0	0	0	0	0	0	0	0	0	0	0	0	0	0	0
otu 44	0	0	0	0	0	2.650204032	0	0	0	0	0.971432876	0	0	0	0	0	0	0	0	0	0	0	2.262801723	1.516532465	0	0	0	0	0	0	0	0	1.458008876	0	0	0	0	0	0	0	0	0	0	0
otu 45	0	0	1.649105325	0	0	0	0	0	0	0	0	0	0	0	0	0	0	0	0	0	0	0	0	0	2.816123414	0	0	0	0	9.23017888	0	0	0	0	0	0	0	0	2.704113089	0	11.91884632	0	0	0
otu 46	0	0	6.201323149	0	0	0	24.38132951	2.277525861	5.98769997	0	23.71915273	0	0	2.344425305	0	0	0	0	11.01876504	0	0	0	6.906259425	0	0	0	0	2.778142792	17.65143993	4.338664812	0	0	0	0	0	1.383176086	0	2.231204843	0	2.966779637	3.447679103	0	0	0
otu 47	0	0	0	0	0	0	0	0	0	0	0	0	0	0	0	0	0	0	0	0	0	0	0	0	0	0	0	0	0	0	0	0	0	0	0	0	0	0	0	0	0	0	0	0
otu 48	0	0	0	0	0	0	0	0	0	0	0	0	0	0	0	0	0	0	0	0	0	4.274013865	0	0	0	0	0	0	0	0	0	0	0	0	0	0	0	0	0	0	0	0	0	0
otu 49	0	0	3.100661575	0	0	5.392429038	47.02113548	0	0	0	32.613835	0	0	0	0	0	0	0	0	0	0	3.561678221	0	0	0	0	0	0	15.88629594	4.338664812	3.519128589	5.451910171	0	0	0	0	0	0	3.389530643	0	6.895358205	0	0	0
otu 50	0	0	0	0	0	0	0	0	0	0	0	0	0	0	0	0	0	0	0	0	0	0	0	0	0	0	0	0	0	0	0	0	0	0	0	0	0	0	0	0	0	0	0	0
otu 51	0	0	0	0	0	0	0	0	0	0	0	0	0	0	0	0	0	0	0	0	0	0	0	0	0	0	0	0	0	0	0	0	0	0	0	0	0	0	0	0	0	0	0	0
otu 52	0	0	0	0	0	0	0	0	0	0	0	0	0	0	0	0	0	0	0	0	0	0	0	0	0	0	0	0	0	0	0	0	0	0	0	0	0	0	0	0	0	0	0	0
otu 53	0	0	0	0	0	0	0	0	0	0	0	0	0	0	0	0	0	0	0	0	0	0	0	0	0	0	0	0	0	0	0	0	0	0	0	0	0	0	0	0	3.63711202	13.06970165	0	0
otu 54	0	0	0	0	0	3.26264614	0	0	0	0	0	0	0	0	0	0	0	0	0	0	0	0	0	0	1.925417713	0	0	0	0	0	0	0	1.7949437	0	0	0	0	0	0	0	1.253701492	0	0	0
otu 55	0	0	0	0	0	0	8.500996246	0	0	0	0	0	0	0	0	0	0	0	0	0	0	0	0	0	0	0	0	1.35611038	0	0	0	0	0	0	0	0	0	0	0	0	0	0	0	0
otu 56	0	0	0	0	14.8420603	0	0	14.999912281	0	0	25.75345604	0	0	0	0	0	14.975497253	8.111715457	11.548241713	0	0	0	29.33632322	0	9.248884356	0	4.426025576	0	0	0	6.31469803	0	0	4.817509469	0	0	0	8.84879122	2.879601255	18.344724809	0	2.931521864	0	0
otu 57	0	0	0	0	0	0	0	0	0	0	0	0	0	0	0	0	0	0	0	0	0	0	0	0	0	0	0	0	0	0	0	0	0	0	0	0	0	0	0	0	0	0	0	0
otu 58	0	0	4.03338091	0	0	6.313087654	2.718475764	0	0	0	10.79896384	0	0	0	0	0	0	0	2.580003521	0	0	0	0	0	1.377534624	0	0	0	0	1.128758325	0	0	1.157714365	0	2.152477402	0	2.393536343	0	0	0	5.38174299	0	0	0
otu 59	0	4.161266997	42.52335874	0	4.072052441	29.154671284	71.78904494	81.585481347	3.849235695	2.855403871	122.444058098	75.917531423	0	141.43840574	480.9446413	7.701046577	54.920828643	41.33112161	57.650925179	19.214064152	0	63.264798637	138.79304654	3.967357253	179.290320149	13.39753827	12.68530545	36.90530139	221.91933407	52.17840406	13.829015205	28.03839517	120.16802892	2.666835599	98.301100188	144.841335842	7.885847415	104.15558432	63.112315627	65.764702015	50.86073265	2.800650353	188.89372418	288.915097741
otu 60	0	0	0	0	0	0	0	0	0	0	0	0	0	0	0	0	0	0	0	0	0	0	0	0	0	0	0	0	0	0	0	0	0	0	0	0	0	0	0	0	0	0	0	0
otu 61	0	0	0	0	0	0	0	11.177736258	12.879203707	1.508515253	0	3.951964701	1.814617027	0	0	0	0	0	0	0	3.110817599	0	0	0	5.335899671	0	0	2.312442555	0	0	0	0	1.343385537	0	0	0	2.083054034	0	1.534881801	0	0	0	0	0
otu 62	6.453939017	4.381168846	0	10.14320096	119.183432897	728.315705082	144.60563548	42.771861436	39.124546468	10.587090234	35.06095419	27.097033945	2.558972127	14.819645425	3.533110312	9.072716473	24.009056096	9.144109574	20.703142399	2.685063576	8.929359824	0	4.735720748	15.773182992	55.198260746	0	0	48.699803626	3.062418494	3.590619155	6.123402818	17.034804766	11.458159449	6.177530868	9.013210758	0	5.888099403	12.097212693	16.045058017	1.514951304	11.206926804	195.798434161	8.32240226	12.462885071
otu 63	0	0	0	0	0	0	0	0	0	0	0	0	0	0	0	0	0	0	0	0	0	0	0	0	0	0	0	0	0	0	96.87953999	0	0	122.9881829	0	0	0	0	0	0	0	0	0	0
otu 64	0	18.30331724	8.95228605	20.42331078	119.406049	36.97665626	105.5913218	2.465892662	12.96584655	7.213651885	4.280147861	6.299372305	73.75804248	0	49.09163802	11.29100814	55.6944168	15.22725533	0	0	6.684445637	0	0	10.02279727	80.25951728	0	0	0	3.822266692	0	15.24073735	9.838033392	9.636013549	8.983025174	0	11.98059286	3.320356806	2.415740582	0	23.55578418	17.41985231	11.79221201	70.18559239	29.95132592
otu 65	0	0	0.740456495	0	0	0	4.990634612	0	0	0	5.664275278	0	0	0.839794139	0	0	0	0	4.736424374	0	0	0	0	0	1.264453423	0	0	0	3.793742314	7.252693417	0	0	0	0	0	1.981864242	0	0	0.809440154	0	9.056589882	0	0	0
otu 66	0	0	4.232182623	0	0	0	7.131167467	0	0	0	0	0	0	0	0	0	0	0	0	0	0	1.620479191	0	0	0	0	0	0	2.409296067	0	1.601120117	1.240244968	0	0	0	0	0	4.568153991	0	0	9.411673759	0	0	0
otu 67	0	0	0	0	0	0	0	0	0	0	0	0	0	0	0	0	0	0	0	0	0	0	0	0	0	0	0	0	0	0	0	0	0	0	0	0	0	0	0	0	0	0	0	0
otu 68	5.64524635	0	0	0	0	9.679779467	7.339884563	0	0	0	32.768636127	0	2.885241073	0	0	0	0	0	41.934271517	0	0	0	0	0	2.921323426	0	0	3.902951824	18.15576679	0	0	8.318057233	6.40794901	0	0	0	10.465491747	0	0	0	40.426500108	0	0	0
otu 69	10.77393421	0	0	0	0	5.715346091	19.713271195	2.143553752	0	1.045115142	4.650814261	0	0	0	0	0	0	0	4.148240955	0	0	0	0	0	1.661144693	0	0	0	3.322623987	0	0	0.855201596	5.58426929	0	0	0	2.886323237	1.04997875	4.25352865	0	9.734623349	0	0	0
otu 70	0	0	8.669811005	0	0	17.91945649	64.364837022	2.12274255	0	0	4.378920504	0	0	1.092547715	0	0	0	0	2.441080254	0	0	1.106540806	0	0	0	0	0	3.884005456	0	0	2.186643007	8.052051946	0	0	0	0	0	0	0	0	4.284494419	0	0	0
otu 71	0	0	0	0	0	0	0	0	0	0	0	0	0	0	0	0	0	0	0	0	0	0	0	0	0	0	0	0	0	0	1.378923855	0	0	0	0	0	0	0	0	0	0	0	0	0
otu 72	28.926868991	82.678325115	16.779476868	49.68842075	60.25313368	122.828231992	84.148472562	42.619285892	47.658829533	23.40038294	62.400962185	13.586704697	99.615395049	24.438746829	32.286308872	36.36647068	127.1362161	30.54067464	30.157039407	6.539854361	4.780048887	22.016383619	5.390251258	3.612552946	1266.505856257	0	0	12.853721342	0.964632771	16.823014081	27.070853758	17.483125084	26.688290582	16.99836674	12.91486441	9.715968603	38.359494704	70.15169241	74.419656955	18.37608835	17.050382991	1584.62577116	15.84939036	38.771139131
otu 73	0	0	0	0	0	0	0	0	0	0	0	0	0	0	1.545735762	5.68827304	0	1.643851428	0	0	0	0	0	0	0	0	0	0	0	0	0	0	0	0	0	0	0	0	0	0	0	7.12892817	0	0
otu 74	12.704009209	36.542250655	76.88997958	118.978734884	8.661612994	182.069840027	96.989515685	95.588653427	26.409720066	58.279555843	177.187304006	150.616527171	17.965553894	166.30858015	393.711379631	6.218236367	28.226613991	48.557933541	69.284069848	16.118790507	95.224511476	119.78004064	157.292078157	2.759900698	189.228128157	51.849509445	642.89764126	112.717244596	409.21664869	131.852888291	72.734981193	112.1535807	85.185036436	19.433541862	87.97750027	191.260316365	61.226587206	109.636218005	216.610420816	85.13367653	168.393302413	17.698330172	190.26539039	129.724341672
otu 75	7.990757333	12.246737801	9.158877266	41.728779976	88.907049497	12.901402264	33.625452421	5.157044656	28.879862617	57.436158112	6.568380756	15.105549862	53.0857319	3.105020741	32.088182586	0	39.346442691	14.941746822	1.274459571	1.628291566	2.279567358	2.279474061	2.662654236	2.302300582	172.501968047	0	0	3.679447997	1.955236423	3.203937092	6.912387526	12.389561413	17.006890273	8.611913973	5.295094409	3.064267021	8.966648837	13.315998618	2.324249584	21.90852655	6.54505326	52.410870617	14.68629963	26.108669542
otu 76	0	0	0	0	0	0	0	0	0	0	5.270922829	5.171706892	0	0	5.037953593	0	0	0	0	0	0	0	0	0	0	0	0	0	9.414101298	15.42636378	0	0	47.46628896	0	0	0	0	0	30.12916127	0	0	0	0	0
otu 77	0	0	0	0	0	0	0	0	0	0	0	0	0	0	0	0	0	0	0	0	0	0	0	0	0	0	0	0	0	0	0	0	0	0	0	0	0	0	0	0	0	0	0	0
otu 78	0	0	0	0	0	0	0	0	0	0	0	0	0	0	0	0	0	0	0	0	0	0	0	0	0	0	0	0	0	0	0	0	0	0	0	0	0	0	0	0	0	0	0	0
otu 79	80.8800248	0	1.37172125	0	0	0	0	0	0	0	0	0	0	0	0	0	0	0	1.462398309	0	0	0	0	0	0	0	0	0	0	3.838818635	0	3.617857441	0	0	0	0	0	0	0	0	1.525240525	1.445496956	0	0
otu 80	0	0	4.134215433	0	0	0	0	0	0	0	0	0	0	0	0	0	0	0	0	0	0	0	0	0	0	0	0	33.3377135	0	8.677329624	0	0	0	0	0	0	0	0	0	0	0	0	0	0
otu 81	0	0	2.01123994	0	0	0	3.388910665	0	0	0	0	0	0	0	0	0	0	0	0	0	0	2.310277765	0	0	0	0	0	5.406115703	0	2.814269067	0	0	0	0	0	0	0	0	0	0	0	0	0	0
otu 82	0	0	0	0	0	0	6.823928959	0	0	0	0	0	0	4.59315978	0	0	0	0	0	0	0	2.32599394	0	0	0	0	0	0	3.458241293	0	2.298206426	0	0	0	5.40315756	0	0	0	0	0	2.251545536	0	0	0
otu 83	0	0	0	0	0	0	16.44455011	0	0	0	0	0	0	0	0	0	0	0	0	0	0	0	0	0	0	0	0	3.279119361	0	0	0	0	0	0	0	0	0	0	0	0	0	0	0	0
otu 84	0	0	0	0	0	0	0	0	0	0	0	0	0	0	0	0	0	0	0	0	0	0	0	0	4.066482209	0	0	0	0	0	0	0	0	0	0	0	0	0	0	0	0	0	0	0
otu 85	0	0	0	0	0	0	0	0	0	0	0	0	0	0	0	0	0	0	0	0	0	0	0	0	0	0	0	0	0	0	0	0	0	0	0	0	0	0	0	0	0	0	0	0
otu 86	0	0	1.466322715	0	0	0	2.470732899	1.615584847	0	0	0	0	0	0	0	0	0	0	0	0	0	1.684340439	0	0	2.503991508	0	0	1.970702276	0	0	1.664218446	0	0	0	0	1.962338486	0	0	0	0	3.260859053	0	0	0
otu 87	0	0	0	0	0	7.173300521	8.768510113	0	0	0	9.952092054	0	2.0176511	0	0	0	0	0	0	0	0	0	0	0	0	0	0	0	0	0	0	0	0.98659723	0	0	0	1.544082011	0	0	0	1.157262916	0	0	0
otu 88	0	0	0	0	0	0	0	0	0	0	0	0	0	0	0	0	0	0	0	0	0	0	0	0	0	0	0	0	0	0	0	0	0	0	0	0	0	0	0	0	0	0	0	0
otu 89	0	0	0	0	0	0	0	0	0	0	0	0	0	0	0	0	0	0	0	0	0	0	0	0	0	0	0	0	0	0	0	0	0	0	0	0	0	0	0	0	0	0	0	0
otu 90	0	0	0	0	0	0	0	0	0	0	0	0	0	0	0	0	0	0	0	0	0	0	0	0	0	0	0	0	0	0	0	0	0	0	0	0	0	0	0	0	0	0	0	0
otu 91	0	0	0	0	0	0	0	0	0	0	0	0	0	0	0	0	0	0	0	0	0	0	0	0	0	0	0	0	0	0	0	0	0	0	0	0	0	0	0	0	0	0	0	0
otu 92	0	0	0	0	0	0	0	0	0	0	0	0	0	0	0	0	0	0	0	0	0	0	0	0	0	0	0	0	0	0	0	0	0	0	0	0	0	0	0	0	0	0	0	0
otu 93	0	0	0	0	0	0	0	0	0	0	0	0	0	0	0	0	0	0	0	0	0	0	0	0	0	0	0	0	0	6.407874184	0	0	0	0	0	0	0	0	0	4.38170531	0	0	0	0
otu 94	0.98119758	0	0	0	20.20484036	0	66.854519335	49.700999991	0	0	0	8.053086447	0	2.500720325	0	2.383657274	0	140.603676236	9.822441976	0	0	4.528756413	63.318340373	0	0	0	0	5.820870611	22.564520718	0.991694814	37.62674632	30.953413199	32.631640038	66.13752285	20.80215661	1.962338486	5.25723161	0	70.50223738	1.35624212	5.516286564	0	1.169759873	16.175160895
otu 95	0	0	1.608991952	0	0	2.798233447	5.422257065	1.772776887	0	0	1.538539636	0	0	0	0	0	0	0	0	0	0	0	0	0	0	0	0	0	0	0	0	0	0	0	0	0	0	0	0	0	0	0	0	0
otu 96	0	0	0	0	0	0	0	0	0	0	0	0	0	0	0	0	0	0	0	0	0	0	0	0	0	0	0	0	0	0	0	0	0	0	0	0	0	0	0	0	0	0	0	0
otu 97	0	1.86539555	0	0	0	15.776247187	3.388910665	6.647913325	2.973202744	0	67.3111091	1.926014981	3.97964286	2.328256854	43.15267837	0	0	3.990591052	2.188554711	2.796169655	6.131250136	0	4.572420033	0	3.505588111	0	0	2.758983186	3.505941173	2.872495324	0	0	2.946183453	0	21.91073548	2.747273881	0	4.431634447	2.244103047	1.924397602	0	0	6.776539955	0
otu 98	0	0	0	0	0	0	9.931857	1.623582792	2.134229692	0	7.04529289	0	0	0	0	0	0	0	1.570992243	0	0	0	0	0	0	0	0	3.960916455	7.549922823	2.061939713	0	0	0	0	0	0	0	0	0	1.409954679	0	0	0	0
otu 99	0	0	0.528709611	0	0	0	17.81736336	1.165057634	0	0	3.538914439	0	0	0	0	0	0	0	2.254638956	0	0	0	0	0	0.902860171	0	0	0	0.902951101	0.739807854	0	0	0	0	0	0.707557216	0	0	0	0	1.175762678	0	0	0
otu 100	0	0	0	0	0	0	0	0	0	0	0	0	0	0	0	0	0	0	0	0	0	0	0	0	0	0	0	0	0	0	0	0	0	0	0	0	0	0	0	0	0	0	0	0
otu 101	0	0	0	0	0	0	0	0	0	0	0	0	0	0	0	0	0	0	0	0	0	0	0	0	0	0	0	0	0	0	0	0	0	0	0	0	0	0	0	0	0	0	0	0
otu 102	0	0	0	0	0	0	0	0	0	0	0	0	0	0	0	0	0	0	0	0	0	0	0	0	0	0	0	0	0	0	0	0	0	0	0	0	0	0	0	0	0	0	0	0
otu 103	0	0	0	0	0	0	0	0	0	0	0	0	0	0	0	0	0	0	0	0	0	0	0	0	0	0	0	0	0	0	0	0	0	0	0	0	0	0	0	0	0	0	0	0
otu 104	1.87319538	0	0	0	0	4.706119887	0	1.4907442	0	0	2.587543934	0	0	0	0	0	0	0	1.442456514	0	0	0	0	0	2.310501255	0	0	0	0	0	0	0	0	0	0	0	0	0	1.479067917	0	0	0	0	0
otu 105	0	0	0	0	0	0	0	0	0	0	0	0	0	0	0	0	0	0	0	0	0	0	0	0	0	0	0	0	0	0	0	0	0	0	0	0	0	0	0	0	0	0	0	0
otu 106	0	0	0	0	0	0	0	0	0	0	0	0	0	0	0	0	0	0	0	0	0	0	0	0	0	0	0	0	0	0	0	0	0	0	0	0	0	0	0	0	0	0	0	0
otu 107	1.578938634	0	4.561892891	0	0	0	0	0	0	0	0	0	0	0	0	0	0	0	0	0	0	0	0	0	1.947548951	0	0	0	1.947745096	0	1.294392125	1.002650146	0	0	0	0	0	1.231009569	0	1.091229292	2.536223708	0	0	0
otu 108	0	0	0	0	0	0	0	0	0	0	0	0	0	0	0	0	0	0	0	0	0	0	0	0	0	0	0	0	0	0	0	0	0	0	0	0	0	0	0	0	0	0	0	0
otu 109	0	0	0	0	0	0	0	0	0	0	0	0	0	0	0	0	0	0	0	0	0	0	0	0	0	0	0	0	0	0	0	0	0	0	0	0	0	0	0	0	0	0	0	0
otu 110	40.233923654	559.303487434	107.49636859	319.865990008	1243.478018892	357.68974368	297.567733721	590.235706051	411.497337223	211.06954917	136.963345688	106.468513168	316.513072047	230.307883305	288.836383712	332.303690969	378.898800422	70.921224334	122.487632553	56.196989776	107.575095332	239.071506612	106.494672866	117.375682322	1767.251867927	6.068867562	5.671673493	262.748464549	96.290734753	55.331521236	190.861252774	468.013621306	431.08374824	242.528009262	63.095445083	73.1467025	92.698940277	233.880821799	123.568117137	167.430886395	205.506016649	2044.895894831	349.53479684	305.019702065
otu 111	0	0	2.439864846	0	0	0	14.38898135	2.688227246	0	0	27.99637699	0	0	4.150785785	0	0	0	0	6.502877727	0	0	0	0	0	0	0	0	0	10.41724324	5.866363689	0	0	0	0	0	1.632601282	5.429599859	3.950329886	4.388937393	0	5.820694897	0	0	0
otu 112	1.141559511	0	1.96941232	34.567118215	3.415269789	0	0	18.292379053	14.312715045	58.130782522	0	35.819450898	0	2.813310366	5.286240481	1.925261644	53.010968727	5.206645665	18.709085939	0	2.329919248	1.910173794	0	0	11.663421705	0	0	0	1.408203518	0	3.591977774	5.37651892	0	7.74700008	32.247617991	0	0	5.488950514	2.099322205	0	0	28.317690375	0	51.019802151
otu 113	0	0	0	0	0	0	0	0	0	0	0	0	0	0	0	0	0	0	0	0	0	0	0	0	0	0	0	0	0	0	0	0	0	0	0	0	0	0	0	0	0	0	0	0
otu 114	0	0	0	0	0	5.973152165	0	0	0	0	0	0	0	0	0	0	0	0	0	0	0	0	0	0	0	0	0	0	0	0	0	0	0	0	0	0	0	0	0	0	0	0	0	0
otu 115	2.674877705	1.202143799	4.283124298	20.643091486	2.262251356	0	0	7.784474516	10.736778666	52.132693488	2.530042958	42.801845774	0	12.894534389	8.537143925	0	38.874270136	4.737644827	14.521972121	0	3.015601378	8.898971282	0	4.443440124	4.03420854	0	0	0	0	0	1.237495768	10.243283283	0	18.867557246	22.183730395	0	0	8.191284245	0	3.355524609	0	34.272523882	0	47.785373059
otu 116	13.450556039	0	46.955179349	0	13.34538195	175.508997347	711.412056104	96.668059593	0	1.343719469	351.370678289	41.009916165	14.747529445	14.424622752	12.101249204	44.212401063	0	0.607810612	34.503069083	15.711034706	2.490283669	39.636291669	10.774793023	0.933495824	23.708655495	0.630472389	0	54.477388157	294.770263579	42.445034384	57.508169226	97.150317262	5.878367156	2.509962916	8.413932739	13.128766081	5.208549844	9.427197289	106.951079314	32.158083454	55.110670958	1.976929661	0	35.028513784
otu 117	0	0	0	9.841667878	0	0	18.388948359	0	0	0	0	0	0	0	0	0	0	0	0	0	0	0	0	0	0	0	0	0	0	0	25.46013032	0	2.476502033	7.791797923	0	17.64862651	0	0	65.90277301	0	0	0	0	2.197201515
otu 118	0	0	0	0	0	0	0	0	5.322399973	0	0	0	0	0	0	0	0	0	0	0	0	0	0	0	0	0	0	0	0	0	0	0	0	0	0	0	0	0	0	0	4.086138196	0	0	0
otu 119	0	0	0	0	0	0	0	0	0	0	0	0	0	0	0	0	0	0	0	0	0	0	0	0	3.137717754	0	0	0	20.23329234	2.571060629	0	0	0	0	0	0	0	0	0	0	0	0	0	0
otu 120	0	0	0	0	0	4.830411169	0	0	0	0	0	344.9832715	0	160.287767	0	0	148.7004527	0	0	52.81001093	0	0	0	1.397308215	0	0	0	0	21.395928562	0	0	0	0	0.939262852	0	1.673759297	0	113.397705	0	0	7.408109593	0	20.64282129	5.579168554
otu 121	0	0	0	0	0	0	0	0	0	0	0	0	0	0	0	0	0	0	0	0	0	0	0	0	0	0	0	0	0	0	0	0	0	0	0	0	0	0	0	0	0	0	0	0
otu 122	13.778680881	11.532707184	34.541522159	230.105363883	8.805159007	17.454061081	9.9832906	104.539224776	139.56138175	396.685578777	25.682431012	319.583117404	83.005894142	51.806220262	47.942394866	38.204390787	274.624258521	51.601082297	208.691891204	10.578495354	32.345604595	72.625529487	62.653150067	13.786362398	143.724910609	0	0	14.265172336	14.268115791	74.462130571	21.72302136	76.902919452	84.619738499	123.83947466	148.564658124	6.528622726	5.783240074	39.157365668	51.833441775	32.099109712	20.731947548	275.882225082	9.021943748	418.899873317
otu 123	1322.568952466	147.98734423	2093.470689931	1436.008946746	587.63780908	269726.464385776	17249.685508621	1497.118350676	1182.255391139	813.452572562	21373.005922324	1657.896714518	5105.247498499	992.795995458	4259.108559777	619.040479854	11690.426960639	10544.230886171	5605.585997181	373.822257087	7129.986002795	2272.228330044	6392.097909882	248.234634284	34371.495943144	126.064156751	150.790347271	3433.339204241	1458.873467623	2546.183743194	2126.210579504	2192.710086928	4232.168214794	1196.582089806	5446.075865633	9802.089673498	620.633578586	750.990523076	5644.442657938	51650.833505163	9453.773012532	9088.575091731	5703.589464488	8584.727161562
otu 124	26.68292699	0	3.212196164	0	0	2.232390203	16.136581925	2.043387689	0	0	0	3.693478121	0	0	0	27.775477346	0	0	0.964560587	0	7.227896502	1.66790785	11.31952764	0	4.750563328	0	0	3.752035547	0	1.498243964	1.18124596	6.449365347	4.198339483	5.481948696	0	1.432930621	0	1.123403837	0	3.509567323	12.244406165	3.3849587	0	0
otu 125	0	0	0	0	0	0	0	0	0	0	1.572540512	0	0	0	0	0	0	0	0	0	0	0	0	0	0	0	0	0	0	0	0	0	0	0	0	0	0	0	0	0	0	0	0	0
otu 126	0	0	0	0	0	0	0	0	0	0	0	0	0	0	0	0	0	0	0	0	0	0	0	0	0	0	0	0	0	0	0	0	0	0	0	0	0	0	0	0	0	0	0	0
otu 127	0	1.918314573	37.656315158	0	1.336784892	0	2070.355853672	4.412068036	2.368760428	0	0	0	23.496646799	0	1.018911963	1.264060676	0	0	388.756244902	4.158406154	0	4.72053288	2.973098228	2.79461643	6.476455479	0	0	4.63120989	0	0.911404424	6.955454153	87.566577271	6.079762808	0	0	0	2.230340683	0	6.236910094	5.142084522	5.82987557	2.497977978	0	47.430991628
otu 128	3.098518673	2.033701916	609.663771738	86.23175664	2.51300996	57530.980906972	3395.051857269	7.581218859	6.111164734	4.015664188	5253.619666218	16.231398944	1267.081386676	5.706845648	449.285915719	109.08963769	2452.821572059	2061.178632805	1007.396342341	145.899061719	1371.00005126	424.614472261	870.879227972	22.525042804	7892.145740234	78.760412395	71.629318304	629.976609368	55.20018784	203.526538255	170.87468141	136.66473289	635.962261087	229.520014665	687.870776031	2092.431464446	0	8.281022706	934.926886257	8132.985582848	1660.198538688	2029.695893212	2366.095747884	1079.551244324
otu 129	0	0	8.902897463	0	0	453.611816679	234.49820073	1.518350574	0	0	43.455947786	0	5.495697283	0.781475102	1.079561484	6.218303628	11.275023044	1.148086711	52.671967197	8.884074488	24.380400584	5.702499534	16.268077757	0	42.517164205	0	0	8.449370528	27.269629225	12.846208842	11.81813277	18.07611106	22.015037374	0	0	4.872960378	0	0	14.260063647	25.684004383	34.677463399	1.24473349	7.798399155	5.768317384
otu 130	39.254889696	156.564245879	62.326898658	34.5365586	119.790272223	8473.070802448	1581.4320496	6899.825226443	32.818358748	8.77223658	5564.057983414	46.451061156	2924.676776468	392.624197298	56.167166891	91.731051024	28.320627283	33.582176473	413.011646793	554.42010616	47.469428267	4289.813266726	1073.007937481	45.478049593	2672.663623876	0	4.93317434	241.59982553	1241.115067623	97.16302035	256.286435938	66.6937181	931.593960639	43.529148903	1112.579021137	1836.374444163	59.67615988	542.152256215	1986.931926556	880.996697665	1903.450431731	50.234043938	114.848158597	164.602953955
otu 131	0	0	4.695028548	0	0	2.975133262	10.072098599	4.999447013	1.314373164	0	39.24180999	0	0	7.104625788	0	0	14.5670746	0	50.738166582	0	13.1125556	0	31.322097051	0	79.199419596	0	0	3.427128994	12.39906025	13.015617502	0	0	4.910305755	0	0	5.954255095	13.201517925	0.979553346	6.274140235	24.910338913	6.162769644	0	0	0.867492671
otu 132	0	0	0	0	0	0	11.22892788	0	0	0	0	0	0	0	0	0	0	0	0	0	0	0	4.947767946	0	0	0	0	0	0	0	0	0	0	0	0	0	0	0	11.181906793	1.705454163	0	0	0	0
otu 133	0	0	0	0	0	0	31.10279556	0	0	0	0	0	0	0	0	0	0	0	0	0	0	0	0	0	0	0	0	0	0	0	0	0	0	0	0	0	0	0	0	0	0	0	0	0
otu 134	0	0	0	0	0	6.470914845	0	0	0	0	0	0	0	0	0	0	0	0	0	0	0	0	0	0	0	0	0	0	0	0	0	0	7.119943345	0	0	0	0	0	0	0	0	0	0	0
otu 135	541.039068472	771.682721034	522.588476481	737.553221629	1991.618430993	1230.739288437	5017.278987258	456.892883313	959.554118846	1041.470275534	586.937117606	683.218955837	10773.089719321	311.123421101	976.250284791	2657.86370697	1657.188423817	1345.974553219	848.478643784	400.602943057	600.908158327	421.487986619	267.607396253	2426.164232937	1476.383024234	57.46414004	54.137555231	687.474796848	348.788603793	416.89316006	837.292045224	606.670593203	421.282728966	874.225688057	461.552554383	418.507983783	1706.741461648	478.561313229	523.13726383	852.571189149	1003.878009051	932.197778648	626.601013935	718.560890405
otu 136	0	0	0	0	0	0	0	0	0	0	6.942191043	0	0	0	0	0	0	0	0	0	0	2.779846416	5.34678149	0	0	0	0	0	0	0	0	0	0	0	0	1.659811303	0	0	0	0	0	0	0	0
otu 137	0	0	6.137391983	0	0	15.082959865	142.098859457	10.98847529	0	0	106.20657253	0	0	2.610287968	0	0	0	0	12.26831571	6.269761856	0	11.325721361	0	0	11.402994224	0	0	13.40382295	0	11.80832485	10.44854674	10.11694671	1.101022167	0	0	3.954829284	0	3.251038329	0	0	16.144533794	0	0	0.73334432
otu 138	0	0	0	0	0	0	0	0	0	0	0	0	0	0	0	0	0	0	0	0	0	0	0	0	0	0	0	0	0	0	1.425469808	3.042926607	0	0	0	0	0	0	0	4.806934095	0	0	0	0
otu 139	10.11295665	0	10.483109158	7.572828788	0	19.540818314	25.46156889	2.811053253	0	0	37.858601687	3.98960246	12.085252145	2.60937816	3.886421344	73.366691621	15.77711914	33.47479271	6.418759762	0	0	6.120651316	0	8.463695474	8.555671273	0	0	1.187099591	1.508491009	8.974523004	8.557927141	0	7.467653951	0	4.894452128	2.545397525	0	3.05993807	9.534651668	22.62382091	29.77369429	2.987360376	12.760046084	1.354940934
otu 140	0	0	0	0	0	0	10.3060023	0	0	0	0	0	0	0	0	0	0	0	0	0	4.059503515	0	0	0	0	0	0	0	0	0	0	0	0	0	0	0	0	0	0	0	0	0	0	0
otu 141	0	0	0	0	0	4.130371178	6.250428546	0	0	0	0	0	0	0	15.91778955	0	0	0	6.800152137	25.87944255	0	38.19331539	3.526600557	0	59.48311742	0	0	6.383817479	0	0	97.03809898	2.516266233	65.89734798	0	0	4.023784977	0	0	1.730824158	2.876877224	0	0	0	9.080987114
otu 142	0	0	0	0	0	0	0	0	0	0	0	0	0	0	0	0	0	0	5.567376019	0	0	0	0	0	0	0	0	0	0	0	0	0	0	0	0	0	0	0	0	0	0	0	0	0
otu 143	0	0	16.464716656	0	0	44.41574687	233.74419764	5.821841255	0	0	148.2096171	0	2.121500789	5.992850483	0	5.923881982	0	0	11.244562215	2.399080473	0	6.069605489	7.846164553	0	9.917414672	0	0	21.30457431	108.2900173	64.255286343	13.99322137	21.67860139	0	0	6.354113291	4.714256955	0	8.273782844	53.379665776	5.649029307	43.86112091	0	0	0
otu 144	0	0	0	0	0	0	15.55221019	0	0	0	0	0	0	0	0	0	0	0	0	0	0	0	0	0	0	0	0	0	0	0	0	0	0	0	0	0	0	0	0	0	0	0	0	0
otu 145	0	0	9.187145406	0	0	39.561846527	126.519024423	4.048934864	0	0	62.83092792	3.173547411	0	4.167867208	0	3.089926096	4.676362017	0	8.132953348	5.005488889	0	8.442496523	8.185196355	0	15.051239854	0	0	14.81676156	106.693148	2.571060629	8.341638138	9.692284749	0	0	0	0	0	5.949879581	18.631050906	1.12130254	6.129207294	0	0	4.445899941
otu 146	7.698839351	56.568370041	13.754097617	10.163919371	44.968512025	684.349840985	353.672303413	246.222836421	44.479525239	4.38089361	417.214013792	38.898506408	640.846941021	49.214189951	12.104630089	359.709923773	109.23615884	103.473205268	117.054397467	49.69441815	17.948479522	399.84729339	58.454451377	118.668469983	385.937653781	0	0	45.377154282	49.03982605	28.114381715	59.813085674	17.043049614	120.86845331	64.839674481	57.034098535	188.52290928	167.261909612	65.609023904	171.844229636	155.067644956	194.53414272	51.325066495	41.958927929	7.405145465
otu 147	0	0	0	0	0	0	33.94006772	41.92017525	0	0	0	0	0	0	0	0	0	0	0	0	0	0	0	0	19.10940888	0	0	0	0	9.395003503	8.211300042	23.61128014	0	0	0	20.96603751	0	0	0	0	231.4351807	0	0	0
otu 148	0	0	0	0	0	0	0	11.31732711	0	0	0	0	0	0	0	0	0	0	2.047357633	0	0	0	0	0	0	0	0	0	9.240567398	0	16.181776703	0	0	0	0	0	0	0	24.737155307	104.313906974	0	0	0	0
otu 149	2.943592739	30.156373912	130.075987122	11.835591923	33.706723968	1480.172973384	5689.67883879	52.9669651	15.542682883	19.362669812	90.778413318	336.87108581	159.741786926	13.083231898	5.41392028	35.029606749	81.751749971	45.355419281	993.270806968	30.874386278	108.756951041	45.967381784	69.56042722	35.237130279	144.435871669	0.940767577	0	125.815624296	117.037386149	17.764921792	16.191852846	253.869394326	34.066594205	14.794656775	12.206297165	22.476513829	25.3839318	21.942928004	57.184260215	635.753118732	132.340535152	36.979294136	20.259621012	135.820310427
otu 150	0	0	3.942563062	0	0	10.28489777	0	0	0	0	7.539863119	0	0	0	0	0	0	0	0	0	0	0	0	0	0	0	0	0	0	0	0	1.733057538	2.829116561	0	0	0	0	0	4.309866778	0	2.191901946	0	0	1.884354942
otu 151	0	0	0.992211704	0	0	0	8.359312975	3.27963724	0	0	12.33395942	0	0	1.125324146	0	0	0	0	10.57801444	0	0	0	0	0	0	0	0	0	6.778152934	0	0	0	0	0	0	3.983547127	0	0	0	0.949369484	1.103257313	0	0	0
otu 152	1.935978302	7.434021312	0	0	8.815446923	0	0	32.948708681	41.686317629	4.568646194	0	22.136932317	0	0	0.597910976	0	0	0	0	0.891087033	4.970889031	7.724700935	2.751041099	0	15.104261955	1.978713344	38.358017066	3.418441937	0	0	0.742497461	0.575146568	0.938893628	8.130043258	1.745635519	0	0	1.333168039	2.909375353	1.294594751	1.373349352	2.059141247	0	1.250714709
otu 153	43.522546811	142.527924481	127.989431885	181.13721632	728.195272655	3828.239674992	1665.204299225	124.833509223	195.392772705	86.859920583	287.538539276	184.803700318	1969.361170279	37.841640479	235.509707395	321.603655014	672.353571655	434.757705566	122.302722634	123.062675075	181.382188846	53.611562284	58.424362011	348.734980712	4141.342959467	13.419859985	52.951093593	67.623668115	61.469912129	38.515085573	184.731662797	108.420270846	73.73585339	245.050123559	93.951626424	163.374812963	336.327539547	190.247023231	174.699800338	491.738335139	240.26227493	240.030023846	232.241408091	152.869078236
otu 154	0	0	0	0	0	0	0	0	0	0	0	0	0	0	0	0	0	0	0	0	0	0	0	0	0	0	0	0	0	0	0	0	0	0	0	0	0	0	0	0	0	0	0	0
otu 155	0	0	0	0	0	0	0	0	0	0	0	0	0	0	0	0	0	0	0	0	0	0	0	0	0	0	0	0	0	0	0	0	0	0	0	0	0	0	0	1.438438612	0	0	0	0
otu 156	0	0	0	0	0	0	0	0	0	0	0	0	0	0	0	0	0	0	0	17.774870365	0	0	0	0	0	0	0	0	0	0	0	0	0	0	0	0	0	0	0	0	0	0	0	0
otu 157	0	0	0	0	0	0	0	0	0	0	0	0	0	0	0	0	0	0	0	0	0	0	0	0	0	0	0	0	0	0	0	0	0	0	0	0	0	0	0	0	0	0	0	0
otu 158	0	0	3.65231302	0	0	0	12.30819088	0	0	0	0	0	0	2.071148735	0	0	0	0	0	0	0	0	0	0	0	0	0	2.454310196	0	0	2.072615611	0	0	0	0	0	0	0	0	1.747305798	12.18320959	0	0	0
otu 159	0	0	0	0	0	0	0	0	0	0	0	0	0	0	0	0	0	0	0	0	0	0	0	0	0	0	0	0	0	0	0	0	1.360498728	0	0	0	0	0	0	0	0	0	0	0
otu 160	0	0	0	0	0	0	0	0	0	0	0	0	0	0	0	0	0	0	0	0	0	0	0	0	0	0	0	0	0	0	0	0	0	0	0	0	0	0	0	0	0	0	0	0
otu 161	38.99897098	0	13.615625847	0	0	12.643471624	44.921087665	9.982325087	0	4.035397269	19.503164211	0	6.239999025	3.849728501	0	9.101236864	0	21.49540752	7.442240849	0	0	13.453630491	0	0	3.207004897	0	0	12.935417827	3.748649049	20.164525071	8.227718318	2.006929642	6.895631147	0	2.505565178	4.772720678	6.764612453	9.320476468	14.281214568	7.367521581	34.193688652	0	0	0
otu 162	0	0	0	0	0	0	3.888052546	0	0	0	0	0	0	0	0	0	0	0	0	0	0	0	0	0	0	0	0	0	0	3.228773814	0	0	0	0	0	0	0	0	0	0	0	0	0	0
otu 163	0	0	0	0	0	0	0	0	0	0	0	0	0	0	0	0	0	0	0	0	0	0	0	0	0	0	0	0	0	0	0	0	0	0	0	0	0	0	0	0	0	0	0	0
otu 164	8.958760511	238.65188893	0	247.67534309	0	0	33.059761932	5.696884095	0	0	0	0	0	0	0	0	0	0	0	0	73.118346698	0	0	0	24.675191858	0	0	0	0	0	0	0	0	0	0	0	0	24.68994329	0	0	0	0	0	0
otu 165	0	175.242089	0	86.07994017	0	0	7.064208148	13.85762214	0	0	0	0	0	0	0	0	0	0	0	0	12.52156718	0	0	0	7.159299664	0	0	0	0	11.73272738	0	0	0	0	0	0	0	4.525260527	0	0	0	0	0	0
otu 166	0	1.791273873	0	0	0	0	0	2.171945192	2.855062237	0	0	3.698969168	0	0	0	0	0	1.91601226	0	0	0	0	0	0	3.366293219	1.987449385	9.408968277	0	0	0	0	0	0	0	0	2.63811068	0	0	0	0	2.191901946	0	0	0
otu 167	0	0	0	0	0	0	16.17931544	0	0	0	0	0	0	0	0	0	0	0	0	0	0	0	0	0	0	0	0	0	0	0	0	0	0	0	0	0	0	0	0	0	0	0	0	0
otu 168	0	0	0	0	0	0	0	0	0	0	0	0	0	0	0	0	0	0	0	0	0	0	0	0	0	0	0	0	0	0	0	0	0	0	0	0	0	0	0	0	0	0	0	0
otu 169	0	0	0	0	0	0	0	0	0	0	0	0	0	0	0	0	0	0	0	0	0	0	0	0	0	0	0	0	0	0	0	0	0	0	0	0	0	0	0	0	0	0	0	0
otu 170	0	0	0	0	0	0	0	0	0	0	0	0	0	0	0	0	0	0	0	0	0	0	0	0	0	0	0	0	0	0	0	0	0	0	0	0	0	0	0	0	0	0	0	6.212611272
otu 171	0	0	0	0	0	0	0	3.623908553	0	0	0	0	0	0	0	0	0	0	0	0	0	0	0	0	0	0	0	0	0	13.80702172	0	0	0	0	0	0	0	0	0	0	0	0	0	0
otu 172	0	0	0	0	0	0	0	0	0	0	0	1.375724986	0	0	0	0	0	0	0	0	0	0	0	0	2.172266137	0	0	0	0	0	2.769150365	0	0	0	0	0	0	0	0	0	2.364122813	0	0	0
otu 173	0	0	3.720793889	0	0	0	0	0	0	0	0	0	0	0	0	0	0	0	0	0	0	0	0	0	0	0	0	0	0	0	0	0	0	0	0	0	0	0	0	0	0	0	0	0
otu 174	0	0	0	0	0	0	0	0	0	0	0	0	0	0	0	0	0	0	24.0409419	0	0	0	0	0	5.134447234	0	0	0	0	0	0	0	0	0	0	0	0	0	0	0	0	0	0	0
otu 175	0	0	0	0	0	0	0	0	0	0	0	0	0	0	0	0	0	0	0	0	0	0	0	0	1.127073783	0	0	0	0	0	0	0	0	0	0	0	0	0	0	0	1.467748088	0	0	0
otu 176	0	0	0	0	0	0	0	0	0	0	0	0	0	0	0	0	0	0	0	0	0	0	0	0	0	0	0	0	0	0	0	0	0	0	0	0	0	0	0	0	0	0	0	0
otu 177	0	0	0	0	0	0	0	0	0	0	4.145094652	0	0	0	0	0	0	0	0	0	0	0	0	0	0	0	0	4.082169	0	0	3.447309639	0	0	0	0	0	0	0	0	0	3.377318305	0	0	0
otu 178	0	0	1.437987977	0	0	1.686231881	4.845978536	0	0	0	3.284190378	0	0	1.63090456	0.886154704	0	0	1.112760966	13.239083462	0	0	1.651792798	0	0	0	0	0	0	0	0	1.100444119	0	0	0	9.946749252	4.596400531	0	3.104284999	1.251519007	4.974020523	3.197847284	0	0	2.061866639
otu 179	0	0	0	0	0	0	0	0	0	0	0	0	0	0	0	0	0	0	0	0	0	0	0	0	0	0	0	0	0	0	0	0	0	0	0	0	0	0	0	0	0	0	0	0
otu 180	0	0	1.055544366	0	0	0	1.778577229	0	0	0	0	0	0	0	0	0	2.918580549	0	7.877244792	0	7.356050696	0	0	0	0	0	0	0	0	0	0	0	1.514881563	0	0	0	1.565983884	0	0	0	0	0	3.484391112	0
otu 181	0	0	2.390871576	0	0	0	0	0	0	0	4.572366791	4.486299955	0	0	0	0	0	0	0	0	0	0	0	0	0	0	0	0	0	0	5.427089873	1.050970635	5.146946996	0	0	0	0	0	0	0	6.646128391	0	0	2.28544254
otu 182	0	0	0	0	0	0	0	0	0	0	0	0	0	0	0	0	0	0	31.46047397	0	0	0	0	0	0	0	0	0	0	1.795309577	0	0	0	0	0	0	0	0	0	1.227632953	0	0	0	1.226455156
otu 183	0	0	0	0	0	0	0	0	0	0	0	0	0	0	0	0	0	0	0	0	0	0	0	0	0	0	0	0	0	0	0	0	0	0	0	0	0	0	0	0	0	0	0	0
otu 184	33.41375542	0	35.144089979	0	0	38.47570989	169.4455333	17.72776887	0	5.513883337	907.7383855	169.8276723	9.94910715	27.3727495	48.806642688	13.52886561	0	56.892885951	17.15353692	12.469405219	0	23.10277765	8.959471686	7.661103662	82.205111466	0	0	10.81223141	48.08824717	35.48959871	74.305104682	102.5548508	13.138385668	0	75.13309634	75.36440511	7.613921642	30.39262813	109.644471474	34.366951413	138.418620976	37.85706684	8.470674944	15.38041061
otu 185	0	0	0	0	0	0	0	0	0	0	0	0	0	0	0	0	0	0	0	0	0	0	0	0	0	0	0	0	0	0	0	0	0	0	0	0	0	0	0	0	0	0	0	0
otu 186	287.428954321	31.711969508	77.638497363	14.56461305	42.57641963	76.399475429	254.112957613	464.299183328	20.416091773	72.295421271	175.113605145	447.239661987	23.114897871	64.057809262	44.61270571	87.007473082	20.275547993	109.556888631	227.309999514	27.419758223	113.008064494	82.293443007	137.125114615	3.642405295	341.812989921	30.4454203	116.6802974	94.126266155	217.530235321	310.299616669	218.786568969	82.962884833	31.161788801	142.288446035	103.741211965	127.055809847	167.442702321	98.536620369	70.599723741	832.037209517	557.334085982	92.350179456	55.12587802	84.283281964
otu 187	0	0	0	0	0	0	0	0	0	0	0	0	0	0	0	0	0	0	0	0	0	0	0	0	0	0	0	0	0	0	0	0	0	0	0	0	0	0	0	0	0	0	0	0
otu 188	9.295556019	0	4.532202619	0	0	4.865349508	6.717532136	2.285523224	4.153317898	0	3.210110896	0	0	0	0	0	0	15.0512177	10.275049877	0	0	0	2.554916781	36.81462916	7.691629122	0	0	7.412783144	0	0	2.322511118	1.512668718	0.823114838	0.575502095	0	2.302628397	32.167156112	0.619062615	4.893157019	19.75566556	20.157737159	0	0	1.64472599
otu 189	62.86316698	27.50668015	262.3475014	57.54873589	116.6401462	4.387060912	127.5149437	316.8463096	284.973924	682.9738886	139.9027991	85.20167965	0	148.7716668	124.4972261	0	55.79930271	44.13323155	10.75730282	96.20719323	150.6832661	266.5825597	44.94921388	0	51.69257045	0	0	20.34165569	77.54666493	84.71426887	269.1238677	4.435452343	115.8499256	116.4367543	26.92420886	40.51064875	0	103.4673975	170.9702236	4.82730246	173.9032713	10.63297761	149.8878753	188.0841738
otu 190	0	0	0	0	0	0	0	198.5752959	0	0	0	66.56624378	0	0	0	0	0	0	0	0	0	0	0	0	0	0	0	0	0	0	0	0	0	0	0	0	1.209883439	0	0	0	0	0	0	0
otu 191	0	0	4.933649356	0	0	0	0	0	0	0	0	0	0	0	0	0	0	0	0	0	0	0	0	0	0	0	0	0	0	0	0	0	0	0	0	0	0	0	0	0	0	0	0	0
otu 192	0	0	0	0	0	0	0	0	0	0	0	0	0	0	0	0	0	0	0	84.05558781	0	0	0	0	0	0	0	9.757379561	0	38.664184419	12.35986627	0	0	0	0	0	0	0	3.968230997	0	0	0	0	0
otu 193	0	0	0	0	0	0	0	0	0	0	0	0	0	0	0	0	0	0	0	0	0	0	0	0	0	0	0	0	0	0	0	0	0	3.733569838	0	0	0	0	0	0	0	0	0	0
otu 194	0	0	0	0	0	0	0	0	0	0	0	0	0	0	0	0	0	0	0	0	0	0	0	0	11.00238693	0	0	0	0	0	0	0	0	0	0	0	0	0	0	0	0	0	0	0
otu 195	1.06762431	0	2.522110823	0	0	11.634341266	2.090477248	0.51729294	0	0	5.066309604	0	0	0	0	0	0	0	7.435437649	0	0	1.005650321	0	0	0.801751224	0	0	0	2.118830599	18.229532961	0	0.412762915	2.213453889	0	0	0	5.07428844	0	1.685984154	0	16.069821585	0	0	2.510625849
otu 196	0	0	0	0	0	2.270496437	0	0	0	0	7.490258756	0	0	0	0	0	0	0	0	0	0	0	0	0	0	0	0	0	0	0	0	0	0	0	0	0	0	0	0	0	2.903308718	0	0	0
otu 197	0	0	0	0	0	0	0	0	0	0	0	0	0	0	0	0	0	0	0	0	0	0	0	0	0	0	0	0	0	2.203766254	0	0	0	0	0	0	0	0	0	0	0	0	0	0
otu 198	0	0	0	0	0	0	0	0	0	0	0	0	0	0	0	0	0	0	0	0	0	0	0	0	0	0	0	0	0	0	0	0	0	0	0	0	0	0	0	0	0	0	0	0
otu 199	0	0	0.798025499	0	0	0	0	0	0	0	0	0	0	0	0	0	0	0	0	0	0	0	0	0	0	0	0	0	0	0	0	0	0	0	0	0	0	0	0	0	0	0	0	0
otu 200	0	0	0	0	0	0	0	0	0	0	0	0	0	0	0	0	0	0	0	0	0	0	0	0	0	0	0	0	1.759036229	0	0	0	0	0	2.748318897	0	0	0	1.063382163	8.460140703	0	0	1.699997048	0
otu 201	0	0	5.993225057	0	0	0	0	13.04895454	0	0	0	0	0	0	0	0	0	0	42.9293424	0	0	0	0	0	0	0	0	0	0	0	0	0	0	0	0	16.90630081	0	0	1.595073244	7.210260513	128.1768443	0	0	0
otu 202	0	0	0	0	0	0	0	0	0	0	0	0	0	0	0	0	0	0	0	0	0	0	0	0	0	0	0	0	0	0	0	0	0	0	0	0	0	0	0	0	0	0	0	0
otu 203	0	0	0	0	0	116.7302286	26.86922028	0	0	0	0	0	0	47.44013558	0	0	208.4091982	0	0	0	0	0	0	0	0	0	0	0	0	0	0	0	0	0	0	21.34043104	0	65.09868248	127.939022214	0	0	0	0	10.16205701
otu 204	0	0	0	0	0	0	0	0	0	0	0	0	0	0	0	0	0	0	0	0	0	1.075223614	0	0	0	0	0	0	0	0	1.062378442	0	0	0	0	0	0	0	0	0	0	0	0	0
otu 205	0	0	0	0	0	0	0	0	0	0	0	0	0	0	0	0	0	1.954850347	0	0	0	0	0	0	0	0	0	0	0	0	0	0	0	0	0	0	0	0	0	0	0	0	0	5.767653978
otu 206	0	0	2.611083431	0	0	0	0	0	0	0	2.496752919	0	0	0	0	0	0	0	0	0	0	0	0	0	0	0	0	0	0	0	0	0	0	0	0	0	0	0	0	2.498340747	0	0	0	0
otu 207	0	1.554496292	0	13.22873539	0	0	0	0	0	0	0	0	0	0	7.754018941	0	0	0	4.192007779	0	0	0	0	0	0	0	0	0	0	0	0	0	0	3.879033598	0	0	0	0	0	9.28501286	0	0	0	1.061707449
otu 208	0	0	0	0	0	0	0	0	0	0	0	0	0	0	0	0	0	0	0	0	0	0	0	0	0	0	0	0	0	0	0	0	0	0	0	0	0	0	0	0	0	0	0	0
otu 209	150.14376044	0	4.542023898	0	0	0	0	0.684684184	0	1.473756837	1.18843354	0	0	0	0	0	6.584317719	0	0	0	0	0	0	43.59951687	0	0	0	5.846279612	0	4.361380335	1.410590165	8.325476881	0	8.729850143	0	0	0	1.341517734	0	9.989885826	0.690975353	0	0	2.85201097
otu 210	0	0	0	0	0	0	0	0	0	0.890822378	61.48004387	0	0	0	0	0	0	0	0	0	0	0.96587884	0	0	0	0	0	0	0	16.66047288	0	0	0	0	0	0	0	0	0	0	0	0	0	0
otu 211	78.338004237	0	0	11.13237842	2.892714849	1.399116723	0	0	0	0	1.555354277	1.526077444	6.306537866	5.514437332	5.946437028	0	4.497484781	1.580971865	1.179704212	25.69719296	0	0	0	16.9967655	14.504428144	0	0	5.587326285	0	0	3.692200487	33.17218583	34.753082958	0	0	0	4.826310986	1.755702172	1.778114436	1.058776376	1.808618546	8.570296161	2.684694791	6.219401011
otu 212	6.541317199	0	6.527666041	4.018195761	0	7.081387915	5.186875295	0	0	0	3.011955902	3.304996121	0	0	5.422350551	8.412908025	0	1.711939948	6.716199642	2.511528903	0	0	0	5.258509022	0	0	0	0	1.090904442	4.527302412	0	1.059480519	0	0	0	0	4.673094764	0	0.698272407	0	20.310382292	3.712104609	0	2.391072237
otu 213	0	0	0	0	0	0	0	0	0	0	0	0	0	0	0	0	0	0	0	0	0	0	0	0	0	0	1.58389544	0	0	0	0	0	0	79.91587613	0	0	0	0	0	0	0	0	0	0
otu 214	10.84481536	0	1.033553858	0	0	1.797476346	8.263699918	7.174950752	5.488724972	0	127.378414896	0	0	4.167867208	0	0	0	3.368307429	36.856242086	0	0	0	0	0	1.764966237	0	0	23.400398116	8.237338636	11.728358263	1.656060513	0	1.48332153	0	10.05397673	9.580682964	0	3.966586388	9.020179356	14.432387626	2.681528191	7.234628918	0	15.349040113
otu 215	0	0	0	40.83046388	0	0	0	0	0	0	0	0	0	0	0	0	0	0	0	0	0	0	0	0	0	0	0	0	0	0	0	0	0	0	7.540482544	0	0	0	0	0	0	0	0	0
otu 216	0	0	1.82242966	0	0	0	10.23589344	1.338627445	3.519301207	0	3.485263258	0	0	0.688973967	0	0	0	0	3.238167684	0	0	0	1.353063071	0	0	0	0	2.4493014	3.112417164	1.700048253	0	0	0	0	0	1.625937603	5.407438227	1.31140203	0	0.581246623	5.403709287	0	0	0.580688972
otu 217	0	0	0	0	0	0	1.878497298	0	0	0	22.38661606	0	0	1.264409153	0	0	27.74291174	0	27.3364418	0	2.21980342	0	0	0	60.92108178	0	0	0	0	12.47975496	0	0	0	0	0	10.44375651	3.307921013	1.203346432	0	17.06731656	0	0	1.840071711	0
otu 218	0	0	0	0	0	0	0	0	0	0	0	0	0	0	0	0	0	0	0	0	0	0	0	0	0	0	0	0	0	0	0	0	0	0	0	0	0	0	0	0	0	0	0	0
otu 219	0	0	0	0	0	0	0	0	0	0	0	0	0	0	0	0	0	0	0	0	0	0	0	0	0	0	0	0	0	0	0	0	0	0	0	0	0	0	0	0	0	0	0	0
otu 220	5.723652549	4.26436145	4.996917836	0	0	8.6947693	19.476384837	4.952294606	3.883913494	0	21.972393423	67.30207753	0	1.520708306	41.05251374	10.14664921	14.82954441	0	6.995634547	11.87112568	1.334881786	1.540185177	1.927328211	16.01239684	1.764966237	0	0	10.696984753	10.3445648	13.31869198	5.005175027	0.908651695	4.44996459	0	7.564420584	1.158007886	1.53335922	3.315253456	8.484123737	52.840004059	34.209529081	7.064703592	6.639177659	7.195834963
otu 221	0	0	0.907510705	0	0	0	2.293713926	0	0	0	0.43388694	0	2.053552365	0	0	0	0	0	0	0	0	0	3.032016333	0	2.324589677	0	0	0	0	12.0636046	0	0	0	0	0	0	0	0	6.44837537	0	7.063537674	0	0	0
otu 222	0.985892305	0	0	0	0	0	0	6.55927448	0	0	0	0	1.380498121	0	0	0	0	0	0	0	0	0	0	0	2.823945979	0	0	0	0	143.4651831	0	0	0	0	0	0	0	0	0	21.208273418	207.7801273	0	0	0
otu 223	8.283477056	0	5.983186154	0	0	2.601372802	17.6427711	3.296117829	0	4.441739355	10.01210467	0	2.899739772	0	0	0	0	0	6.002181558	0	0	0	0	0	0	0	0	0	0	0	0	0	0	0	0	0	2.219132941	1.614540188	6.540601844	0	14.96881781	0	0	0
otu 224	0	0	0	0	0	0	0	0	0	0	0	0	0	5.787381323	0	0	0	0	0	0	0	0	0	0	0	0	0	0	0	0	0	0	0	0	0	0	0	1.835962842	0	0	0	0	0	0
otu 225	1.482384833	0	0	0	0	0	0	0	0	0	0	0	2.075713002	0	0	0	0	0	0	0	0	1.229932047	0	0	0	0	0	0	0	0	1.21523865	0	0	0	0	0	0	0	0	0	0	0	0	0
otu 226	0	0	0	0	0	0	0	0	0	0	0	32.22371218	0	0	0	0	0	0	0	0	0	0	0	0	0	0	32.78663561	0	0	0	0	0	0	0	0	0	0	0	0	0	0	0	0	0
otu 227	0	0	0	0	0	0	0	0	0	0	0	0	0	0	0	0	0	0	0	0	0	0	0	0	5.032775011	0	0	0	0	0	0	0	0	0	0	0	0	0	0	0	0	0	0	0
otu 228	0	0	0	0	0	1.725577292	0	0	0	0	0	0	7.693976196	0	0	0	0	0	0	0	0	2.279474061	0	0	0	0	0	0	0	0	0	0	2.847977338	0	0	0	2.944049701	0	0	3.797477935	11.03257313	0	0	0
otu 229	0	0	0	0	0	0	0	0	0	0	0	0	0	0	0	0	0	0	0	0	0	0	0	0	0	0	0	0	0	0	0	0	0	0	0	0	0	0	0	0	0	0	0	0
otu 230	0	0	0	0	0	0	0	1.884848989	0	0	0	0	0	0	0	0	0	0	0	0	0	0	11.43105008	0	2.921323426	0	0	2.299152655	0	0	0	0	0	0	0	0	0	0	0	0	0	0	0	0
otu 231	0	0	0	0	0	0	0	0	0	0	0	0	0	0	0	0	0	0	0	0	0	0	0	0	0	0	0	0	0	0	0	0	0	0	0	0	0	0	0	0	0	0	0	0
otu 232	0	0	0	0	0	0	0	0	0	0	0	0	0	0	0	0	0	0	0	0	0	0	0	0	0	0	0	0	0	0	0	0	0	0	0	0	0	0	0	0	0	0	0	0
otu 233	0	0	0	0	0	0	0	0	0	0	0	0	0	0	0	0	0	0	0	0	0	0	0	0	0	0	0	0	0	0	0	0	0	0	0	0	0	0	0	0	0	0	0	0
otu 234	0	0	0	0	0	0	0	0	0	0	0.991741578	0	0	0	0	0	2.867734198	0	0	0	0	0	0	0	0	0	0	0	0	0	0	0	0	0	5.534941891	0	0	0	0	0.992372283	0	0	0	0
otu 235	0	0	0	0	0	8.046733486	0	0	0	0	0	0	0	0	0	0	0	0	0	14.70524456	0	0	0	0	0	0	0	0	0	0	0	0	0	0	0	0	0	0	0	0	0	0	0	0
otu 236	0	0	1.340826627	0	0	0	5.331446709	0	0	0	0	0	0	1.520708306	0	0	0	0	0	0	0	0	0	0	0	0	0	1.802038568	4.579833064	0	0	0	0	0	0	0	0	0	0	0	5.963553042	0	0	0
otu 237	0	0	0	0	0	0	13.45176801	13.82222592	0	0	0	12.84009987	2.2109127	1.29347603	21.88903975	0	0	0	0	0	0	0	2.540233352	0	17.52794056	0	0	0	0	6.383322942	1.294392125	0	0	0	0	0	0	0	1.246723915	0	1.268111854	0	13.17660547	3.270547083
otu 238	0	0	0	0	0	0	0	0	0	0	0	0	0	0	0	0	0	0	0	0	0	2.047431792	0	0	0	0	0	0	0	0	0	0	0	0	0	0	0	0	0	0	0	0	0	0
otu 239	0	0	0	0	0	0	0	0	0	0	0	0	0	0	0	0	0	0	0	0	0	0	0	0	0	0	0	0	0	0	0	0	0	0	0	0	0	0	0	0	0	0	0	0
otu 240	289.82763968	4.718729235	59.971782128	132.10661298	474.8731744	199.973520672	176.544805722	129.000946083	114.1185171	76.488465742	35.87812277	285.501453593	17.989785622	14.256454412	184.122945429	22.992312038	36.31057566	122.892917947	101.199628275	171.445082927	32.871870201	42.351246552	58.650386011	8.225716327	99.289421013	0	0	144.251140821	14.229702241	119.429386868	75.910751926	39.784798513	71.257568353	77.890198613	31.432547307	35.433436519	16.881153596	23.033247645	204.816304424	83.652301756	183.536845981	14.213075057	92.479839392	173.208693095
otu 241	0	0	0	0	0	4.771181453	4.622661553	0	0	0	0	0	2.659208363	0	0	0	0	0	0	0	0	0	0	0	8.938529816	0	0	0	0	0	2.827082381	1.094944302	0	0	0	0	2.035057397	0	0	0	4.575721574	0	0	0
otu 242	0	0	0	0	0	0	0	0	0	0	0	0	0	0	0	0	0	0	0	0	0	0	0	0	0	0	0	0	0	0	0	0	0	0	0	0	0	0	0	0	0	0	0	0
otu 243	0	0	0.757413514	0	0	2.634469148	0	0	0	0	0	1.485490278	0	0	0	3.821129981	0	0	6.459856144	0	8.294608963	0	0	0	0	0	0	0	0	9.538438671	1.719268929	0	18.17857875	0	0	0	0	0.817540706	0	0	0	0	1.250125055	3.620071199
otu 244	0	0	0	0	0	0	0	0	0	0	1.778936455	0	0	0	0	0	0	0	0	0	0	0	0	0	0	0	0	0	0	5.206397774	0	0	0	0	0	0	0	0	10.16859193	0	18.61746715	0	0	0
otu 245	0	0	0	0	0	0	0	0	0	0	0	0	0	0	0	0	0	0	0	0	0	0	0	0	0	0	0	0	0	0	0	0	0	0	0	0	0	0	0	0	0	0	0	0
otu 246	9.512894183	4.917860996	28.441830047	0	8.538174474	11.72748702	34.616315203	79.543165832	72.284356877	16.8318544	6.976221391	53.535246833	8.486003157	1.65488845	0	7.202417662	14.96435845	0	6.222361433	0	5.388068302	35.88061022	0	2.126047906	130.394256351	27.28225975	223.876421	44.45028467	0	17.030139839	0	16.737005562	58.482767359	5.377245579	5.971910987	17.21285796	8.029226459	1.574968125	15.241810998	27.84590302	165.290899858	22.212239356	0	225.70313209
otu 247	0	0	0	0	0	0	45.59625259	0	0	0	0	0	0	0	0	0	0	0	0	0	0	0	0	0	0	0	0	0	2.554580252	0	0	0	0	0	0	0	0	0	0	0	0	0	0	0
otu 248	13.175466246	0	0.908896217	0	0	0	0	3.748156846	0	0	123.91707163	0	0	0	0	0	0	0	1.95154821	0	0	0	0	0	6.313936823	0	0	0	0	16.070402036	0	0	0	0	0	0	0	0	0	0	3.589293727	12.590252943	0	0
otu 249	0	0	0	0	0	0	0	0	0	0	0	0	0	0	0	0	0	0	97.05071497	0	0	0	0	0	0	0	0	0	0	30.32853072	0	0	0	0	0	0	0	0	0	8.295461509	0	0	0	0
otu 250	14.503132279	0	26.761597886	0	0	8.873146372	34.174170951	9.389895166	0	0.59443352	48.297542298	7.155038143	0	4.545667174	0	22.08388357	1.866303208	0	149.010809507	0	0	69.586483005	4.88400113	2.302300582	7.981512819	0	0	12.667422767	176.113998131	25.374461361	94.844534241	114.911480419	16.567104005	5.23076578	22.77158096	4.70458257	6.59392575	7.5232306	19.094661752	20.40423055	52.96120747	2.306417937	0	3.684619109
otu 251	0	0	0	0	0	0	0	0	0	0	0	0	0	0	0	0	0	0	0	0	0	0	0	0	0	0	0	0	0	0	2.430477299	0	0	0	0	0	0	0	2.340970804	8.195995544	0	0	0	0
otu 252	0	0	0	0	0	0	0	0	0	0	0	0	0	0	0	0	0	0	0	0	0	0	0	0	0	0	0	0	0	0	0	0	0	0	0	0	0	0	0	0	0	0	0	0
otu 253	162.322618015	0.629028732	45.6271667	0	0	96.880340292	98.82471303	8.050758926	0	7.367141305	148.003538627	0.54974837	33.713019971	7.890890088	0	0	0	21.380494681	115.128379313	4.383184865	0	14.289902427	26.659232028	4.842333028	39.758640338	0	0	29.829602991	15.20640094	42.961419341	18.605651057	17.571562661	55.234834889	1.845120848	10.755984337	0	52.97691335	5.059022753	95.033112872	21.161001065	167.049249167	0	0	4.500492587
otu 254	0	0	0	0	0	0	0	0	0	0	0	0	0	0	0	4.48939935	0	0	0	0	0	0	0	0	0	0	0	0	0	0	0	0	0	0	0	0	0	0	0	0	0	0	0	0
otu 255	10.480020882	0	9.392274629	0	0	5.733722015	30.55074223	4.226301569	0	0	9.007273188	0	3.65220389	2.213752419	0	0	0	0	9.038176891	1.329326557	0	3.363158451	0	1.406151938	1.608576823	0	0	0	2.824230389	8.912003165	0	0	1.351887977	1.162200728	2.604144791	0	2.794983894	3.12359418	6.17838497	0	15.625357843	0	0	2.701306293
otu 256	1384.867250193	12.008509889	611.206395045	474.751281872	194.817540505	3660.417244312	2391.266211464	663.513400353	80.993264259	192.242556199	3580.855714489	102.251156535	239.888035022	293.418570375	39.146382552	196.70685781	294.837700609	244.76697744	1174.266875929	93.343637442	193.400435097	142.37590172	138.90449814	128.777267598	747.923178027	1.639917252	1.522780504	401.460613814	859.08881262	865.271328118	708.867207396	454.891225686	727.230589667	134.44582359	734.507646319	296.154733191	531.683532425	202.383476325	1000.487010462	672.722711774	2910.082097561	71.468714217	89.386235317	692.928221757
otu 257	0	0	0	0	0	0	1.830506491	1.511353567	0	0	18.067731572	2.038483009	0	4.328169793	0	0	0	0	7.560599258	0	0	0	0	0	16.29199603	0	0	0	0	4.250120632	0	1.308458441	2.135983003	0	0	4.743434636	2.035057397	1.480615195	6.507898835	0	39.784809625	0	0	0
otu 258	199.22589076	0	68.240061003	0	0	90.71506695	147.46330303	175.440650637	0	3.553830229	375.885090175	52.42477618	32.167164467	20.292574905	0	0	0	37.25667747	80.159292133	19.851912632	0	12.273336584	5.446938338	2.496314676	52.314816656	0	0	65.464475723	205.14391825	90.188469463	64.656582288	31.018151853	49.153765742	2.389484696	49.581485455	5.063890969	51.266314763	17.851923431	132.177131921	53.613137074	193.103315389	0	0	16.376290864
otu 259	0	0	0	0	0	0	0	0	0	0	0	0	0	0	0	0	0	0	0	0	0	0	0	0	0	0	0	0	0	0	0.86182741	0	0	0	0	0	0	0	0	0.726558278	0	0	0	0
otu 260	0	0	0	0	0	0	8.155427292	0	0	36.40059569	18.51250945	0	0	2.74469304	0	0	6.691379796	0	49.0200669	0	9.637195336	0	26.95125629	0	78.51947355	0	0	0	0	3.386274975	0	0	0	0	0	12.9546248	3.590304514	2.612142255	0	13.89321196	8.072614484	0	3.994302006	0
otu 261	0	0	0	0	0	0	0	0	0	0	0	0	0	0	0	0	0	0	0	0	0	0	0	0	0	0	0	0	0	0	0	0	0	0	0	0	0	0	0	0	0	0	0	0
otu 262	1.116810253	0	0	0	0	0	0	0	0	0	0	0	0	0	0	0	0	0	0	0	0	0.926615472	0	0	0	0	0	0	0	0	0.915545649	0	0	0	0	0	0	0	0	0	0	0	0	0
otu 263	0	0	0	0	0	0	0	0	0	0	0	0	0	0	0	0	0	0	0	0	0	0	0	0	0	0	0	0	0	0	0	0	0	0	0	0	0	0	0	0	0	0	0	0
otu 264	0	0	0	0	0	0	11.80138302	1.929198377	0	0	6.697172535	0	0	0	0	0	0	0	3.73341686	0	0	0	3.900005322	0	0	0	0	2.353250365	2.990361589	4.900139082	0	0	0	0	0	2.343263016	2.597690913	0	0	8.376789563	1.94692467	0	0	0
otu 265	0	0	0	0	0	0	0	0	0	0	0	0	0	0	0	0	0	0	0	0	0	0	0	0	0	0	0	0	0	0	0	0	0	0	0	0	0	0	0	0	0	0	0	0
otu 266	13.29364463	0	0.685860625	0	0	0	1.155665388	3.778383917	0	0	1.311658215	0	0	0	0	0	0	0	0	0	0	0	0	0	1.171221834	0	0	0	1.171339793	1.919409318	0	0	0	0	0	3.671472007	2.523471173	0	0	8.531200431	3.050481049	8.672981737	0	0
otu 267	0	0	0	0	1.512476621	0	0	0	3.387327411	0	0	0	0	0	0	0	0	0	0	0	0	1.709605546	0	0	0	0	0	0	0	0	0	0	0	6.187058589	0	0	0	0	0	0	0.945649125	0	0	0
otu 268	1.738831154	0	9.020106399	0	5.817217773	0	0	0	0	0	0	4.92833245	0	0	0	0	22.61098118	0	12.7959852	0	0	1.442705102	0	0	2.990060448	0	0	0	0	1.757433848	1.425469808	0	6.890267753	0	0	0	0	0	57.846708006	0	23.417618211	0	0	0
otu 269	0	0	1.725585572	0	0	4.501505979	0	1.898491525	0	0	4.115532306	0	0	0	0	4.352765457	0	0	8.27844608	0	5.153804462	0	6.153591188	39.81116874	0	0	0	13.891412159	4.412017114	7.24368386	3.916943126	3.025337436	1.238251016	10.3590377	0	0	0	0	0	12.34729097	0	0	0	4.948479935
otu 270	0	0	6.803959568	0	0	10.41296642	0	0	0	0	4.907410909	0	3.31636905	1.940214045	0	0	0	0	1.823795592	0	0	0	0	0	0	0	0	0	0	0	0	1.50397522	2.455152877	0	0	0	2.537973881	0	0	0	3.804335562	0	0	0
otu 271	0	0	0	0	0	0	0	0	0	0	0	0	0	0	0	0	0	0	0	0	0	0	0	0	0	0	0	1.869404495	0	0	1.578674507	0	0	0	0	0	0	0	0	0	0	0	0	0
otu 272	7.869497247	0	17.837909824	0	0	7.568500567	28.652960077	7.416035076	0	64.57605678	1.171316184	4.040999504	0	1.389289069	113.7899326	0	0	17.89067985	6.619572254	21.44178173	0.486607154	0	4.420006032	0	0	0	0	16.03565876	0.834747898	20.418252369	3.892224552	20.629463836	0	0	3.855651269	0	1.410886438	0	14.668539432	8.432014826	9.381158622	3.605434937	0.806730947	1.381250467
otu 273	0	0	0	0	0	0	0	1.874078423	0	0	0	0	0	0	0	0	0	0	0	0	0	0	0	0	0	0	0	0	0	4.760135108	0	0	0	0	0	0	0	0	0	0	0	0	0	0
otu 274	0	0	0	0	0	0	0	0	0	0	0	0	0	0	0	0	0	0	0	0	0	0	0	0	0	0	0	0	0	0	3.187135326	0	0	0	0	0	0	0	0	0	0	0	0	0
otu 275	0	0	0	0	0	0	0	0	0	54.98084245	0.81555826	0	0	0	4.677068666	0	7.074839956	3.315963912	0	0	0	0	0	0	4.369429308	0	0	0	0	0	0.968012449	0	1.224059028	0	0	0	0	0	2.79709119	0	0	3.595104178	0	0
otu 276	0	0	0	0	0	0	0	0	0	0	0	0	0	0	0	0	0	0	0	0	0	0	0	0	0	0	0	0	0	0	0	0	0	0	0	0	0	0	0	0	0	0	0	0
otu 277	0	0	0	0	0	0	0	0	0	0	0	0	0	0	0	0	4.09472495	0	0	104.8911403	0	1.701100046	0	0	0	0	0	7.961245015	0	51.80495298	18.48855617	0	0	0	0	0	0	0	3.237760615	0	0	0	0	0
otu 278	0	0	0	0	0	0	0	0	0	0	0	0	0	0	0	0	0	0	0	0	0	0	0	0	0	0	0	0	0	0	0	0	0	0	0	0	0	0	0	0	0	0	0	0
otu 279	0	0	0	0	0	0	0	0	0	0	0	0	0	0	0	0	0	0	0	0	0	0	0	0	0	0	0	0	0	0	0	0	0	0	0	0	0	0	0	0	0	0	0	0
otu 280	0	0	0	0	0	0	0	0	0	0	0	0	0	0	0	0	0	0	0	0	0	0	0	0	0	0	0	0	0	0	0	0	0	0	0	0	0	0	0	0	0	0	0	0
otu 281	0	13.045738359	20.577737238	18.52022955	41.360847156	38.941484988	0	23.445092391	75.53833442	44.782757943	15.5252636	228.403845164	23.865118224	0	22.428582686	0	29.92871691	23.67146056	93.42679882	3.68586	4.32229655	3.350325887	0	16.15796409	25.528032708	37.812742917	496.950686309	47.837890327	21.511832771	24.216185211	4.606859244	6.384571828	31.06884369	1.287437875	368.2497475	16.471558499	28.10229261	2.920849976	0	22.107694975	4.797991685	0	51.583265092	95.996475872
otu 282	0	0	0	0	0	0	0	0	0	0	0	7.68639006	0	0	0	0	0	0	0	0	0	0	0	0	52.03176055	0	0	0	0	0	0	6.181693423	0	0	0	0	0	0	0	11.2130254	0	0	0	1.305218331
otu 283	0	0	0	0	0	0	0	0	0	0	0	0	0	0	0	0	0	0	0	0	0	0	0	0	0	0	0	0	0	0	0	0	0	0	0	0	0	0	0	0	0	0	0	0
otu 284	0	0	0	0	0	0	0	0	0	0	0	0	0	0	0	0	0	0	0	0	0	0	0	0	0	0	0	0	0	0	0	0	0	0	0	0	0	0	0	0	0	0	0	0
otu 285	0	0	0	0	0	0	0	0	0	0	0	0	0	0	0	0	0	0	0	0	0	0	0	0	0	0	0	0	0	0	0	0	0	0	0	0	0	0	0	0	0	0	0	0
otu 286	0	0	0	0	0	0	0	0	0	0	0	0	0	0	0	0	0	0	0	0	0	0	0	0	0	0	0	0	0	0	1.265304661	0	0	0	0	0	0	0	0	0	0	0	0	0
otu 287	0	0	2.712196001	0	0	3.874799308	0	0	0	0	0	0	0	0	0	0	0	0	0	0	0	0	1.985032649	1.330371295	1.157882178	0	0	0	0	4.743870409	0	0	1.279031739	0	0	0	0	0	6.670966915	0	14.32475326	0	0	0
otu 288	0	0	0.544174609	0	0	0.473193042	7.335411751	0	0	0	0	0	0	0	0	0	0	0	0	0	0	0	1.212067468	0	0	0	0	0	0	0.761447572	0	0	0	0	0	0	0	0	0	0	0	0	0	0
otu 289	0	0	7.656939194	0	0	0	0	0	0	0	0	0	0	0	0	0	0	0	0	0	0	0	0	0	0	0	0	0	0	0	0	0	0	0	0	0	0	0	0	0	0	0	0	0
otu 290	0	0	0	0	0	0	0	0	0	0	0	0	3.241843903	0	0	0	0	0	0	0	0	0	0	0	0	0	0	0	0	0	0	0	0	0	3.809420438	0	2.48094076	0	0	0	0	0	0	0
otu 291	0	0	0	0	0	0	0	0	0	0	0	0	0	0	0	0	0	0	0	0	0	0	0	0	0	0	0	0	0	0	0	0	0	0	0	0	0	0	0	2.531651957	0	0	0	0
otu 292	87.313115987	155.683534423	145.994309592	230.717389117	651.148502591	135.411201357	162.756584338	73.217527115	70.761510885	11380.756126078	347.952841112	8133.303285391	21.410339504	164.81174347	725.923276862	99.922802768	737.819653218	345.316311001	264.375410357	339.908645163	413.527334001	75.964853987	265.019214281	205.648927679	1356.141558959	20.032975686	15.627992775	85.21940238	77.987877111	36.807154546	214.444066528	119.959795172	160.52964786	242.450748986	730.697949883	391.885127956	5.583155946	131.426868116	97.067013883	15.040002518	33.098128885	564.387269313	26.60008788	13749.596513436
otu 293	364.001489225	1.366072499	120.493574663	7.805460731	12.45568982	177.054621099	180.561499451	11.785769942	12.297657674	73.54100831	178.231874213	15.233545534	77.873973724	59.487294064	16.875439297	9.58344364	4.264454482	163.190138268	267.934151101	103.273649361	4.008514582	170.120118942	65.245861457	37.719950238	168.56907241	0	0	86.061067924	442.809603401	216.429684398	31.171045965	34.599755235	400.809901875	88.317425124	36.239466642	11.168196643	70.375325914	66.792340304	591.463557633	227.801700597	283.041446107	52.059186983	7.678292967	24.308448796
otu 294	7.310236456	16.973425565	89.09431641	219.788872171	362.40626998	7.0368605	10.536760622	1.383813182	251.143905504	6101.338235268	64.724908324	846.683876279	43.56660139	124.760377692	63.143378594	70.710442237	396.502186498	108.274413239	160.927581792	45.953783915	700.961875967	93.931961277	130.33955235	111.072032883	81.839438042	0	6.879521016	78.628522831	16.329219726	23.69717554	0	50.722391444	208.49904744	149.1946251	45.563904326	61.342243384	12.811781541	73.145800782	1.587292399	1.329430444	1.190565446	193.780140347	6.384552999	977.60427223
otu 295	0	0	0	0	0	0	32.829371475	0	0	0	0	0	0	0	0	0	0	2.755408108	0	0	0	0	0	0	0	0	0	2.325886988	0	0	0	0	0	1.194742348	0	4.780256553	0	0	3.904739301	0	0	16.31395383	0	5.419763738
otu 296	0	0	0	0	0	0	0	0	0	0	0	0	0	0	0	0	0	0	0	0	0	7.013766343	0	0	0	0	0	0	0	0	0	0	0	0	0	0	0	0	0	0	0	0	0	0
otu 297	0	0	0	0	0	0	0	0	0	0	0	0	0	0	0	0	0	0	0	0	0	0	0	0	0	0	0	0	0	0	0	0	0	0	0	0	0	0	0	0	0	0	0	0
otu 298	37.46390759	4.917860996	5.412063839	0	126.639876265	18.82447955	72.95400414	0	47.03066158	153.29658521	0	94.322557561	10.49178572	141.1770293	4.946354437	0	0	131.5081142	5.769826056	51.60204	0	99.46795904	0	0	147.8720803	65.47742339	43.05315788	7.273682945	0	0	6.142478992	0	38.83605461	21.72258815	2.275828542	0	8.029226459	181.0926985	0	10.35675801	6.017767161	547.5016835	0	42.202580702
otu 299	0	0	0	0	0	0	0	0	0	0	0	3.101982328	0	0	0	0	0	0	0	0	0	1.320158723	0	0	0	0	0	0	0	0	0	0	0	0	0	0	0	0	0	0	0	0	0	2.474239967
otu 300	0	0	0	0	0	0	0	0	0	0	0	0	0	0	0	0	0	0	0	0	0	0	0	0	0	0	0	0	0	0	0	0	0	0	0	1.171631508	0	0	0	0	0	0	0	0
otu 301	0	0	0	0	0	0	0	0	0	0	0	0	0	0	0	0	0	0	0	0	0	0	0	0	3.910079047	0	0	0	0	0	0	0	0	0	0	0	0	0	1.205166451	0	0	0	0	0
otu 302	0	0	5.749702765	0	0	0	5.298156111	4.619207381	0	0	9.642781879	0	0	3.566168069	0	0	0	0	11.868358107	0	0	0	0	0	3.336828946	0	0	8.45181469	8.272409042	8.757826317	0	0	0	0	0	1.402657439	1.554955828	1.83436436	4.272143656	0	10.13934511	0	0	0
otu 303	0	0	0	0	0	0	0	0	0	0	0	0	0	0	0	0	0	0	0	0	0	0	0	0	13.59118385	0	0	0	0	0	0	1.399420793	0	0	0	0	2.361537194	0	0	10.66136853	0	1.677394864	0	0
otu 304	0	0	0	0	0	0	0	0	0	0	0	0	0	0	0	0	0	0	75.67348788	0	0	0	0	0	3.910079047	0	0	0	0	38.4472451	0	0	0	0	0	0	0	0	0	2.190852655	0	0	0	0
otu 305	0	0	0	0	0	0	0	0	0	0	0	2.220852264	0	0	0	0	0	0	0	0	0	0	0	0	0	0	0	0	0	0	0	0	0	0	0	0	0	0	0	0	0	0	0	0
otu 306	119.560729358	84.902071946	138.513697485	835.206923829	545.153745117	104.396163745	335.238662164	77.877696708	299.334369073	18337.387415902	279.005366961	13356.63779779	9.678351541	873.254540028	615.3609149	111.455427472	1968.081206367	267.854573087	52.954873777	71.272477696	598.834877726	247.472177796	330.035444129	216.458160826	1044.178373713	4.890121673	15.115134823	193.423374727	185.737633238	50.641944325	146.444630711	47.75441428	106.124279848	269.975586291	450.187968001	223.889229257	44.645215679	668.092878924	104.019027202	16.708986804	30.268671258	982.432668123	33.307344785	2596.917147814
otu 307	0	0	0	0	0	0	0	0	0	0	0	0	0	0	0	0	0	0	87.9755656	0	0	0	0	0	5.032775011	0	0	0	0	53.61043253	0	0	0	2.898891791	0	0	0	0	0	2.819909358	0	0	0	0
otu 308	16.82052994	11.04009611	48.59812427	13.85867517	0	15.8471384	20.47178688	0	0	19.57991226	17.42631629	22.79772834	35.32948253	13.77947934	27.76015245	0	0	0	51.81068295	0	0	6.97798182	0	18.1364903	10.3736791	6.124588922	9.664994625	8.164338	103.7472388	34.00096506	6.894619277	5.340646699	0	48.7649938	0	0	36.04958818	6.557010151	6.640713097	11.62493245	33.77318305	0	0	5.806889719
otu 309	0.693776067	16.22012955	439.4972936	0	0	13.696077421	0	0	0	0	1.812928871	0	0	0	1.831983125	4.213535585	0	0	0	369.7159877	19.445462095	0	0	0	0	0	0	0	83.874618127	35.996031914	0	44.21687146	0	0	28.572084433	0	0	4.092910795	0	0	5.962934622	0	0	620.72490431
otu 310	0	0	0	0	0	0	0	0	0	21.255759425	0	7.934874644	0	0	0	0	0	0	0	0	0	0	0	0	0	0	0	0	0	0	0	0	0	0	0	0	0	0	0	0	0	0	0	0
otu 311	991.985396434	288.652573387	706.981230679	1484.285407816	769.480385402	1346.041176156	990.731411629	903.916094405	984.095105726	735.366481301	634.080006093	1078.251282492	1007.648177732	870.460602659	1306.586889435	200.463341051	1346.63382964	454.81155948	1136.954287991	2046.384905485	535.202706234	248.933420234	490.832615177	569.978384101	1411.618176175	302.466584977	1082.27833549	424.06381054	458.174828321	544.140290192	339.319589135	243.95294646	790.727575964	458.466278524	628.760269277	593.296052549	1029.184705465	743.318623977	1103.838688377	921.958044798	880.277868869	396.912097733	506.608941973	1243.547913829
otu 312	0	0	0	0	0	0	0	0	0	0	0	0	0	0	0	0	0	0	0	0	0	0	0	0	0	0	0	0	0	0	0	0	0	0	0	0	0	0	0	0.946215432	0	0	0	0
otu 313	14.21044771	0	0	0	0	0	0	0	0	0	0	0	0	0	0	0	0	12.47059704	0	0	0	0	0	0	0	0	0	3.448728983	0	0	0	0	36.2469843	0	15.926381243	0	0	0	0	0	0	0	3.721963233	3.353924517
otu 314	3.630863291	1.366072499	1.503351066	0	0	0	0	0	0	0	0	2.820931032	5.828769845	1.705036585	1.373987344	5.056242702	0	4.010257227	1.60272946	2.0477	1.496685639	0	0	11.22080839	10.26889447	0	0	0	2.239477842	0	6.723615619	0	0	1.508513066	0	0	0	0	1.643408797	0	1.671601989	6.33682504	4.962617644	0
otu 315	0	0	0	0	0	0	0	0	0	0	0	0	0	0	0	0	0	0	0	0	0	0	0	0	0	0	0	0	0	0	0	0	0	0	0	0	0	0	0	1.814081816	0	0	0	0
otu 316	0	0	0	0	0	0	0	0	6.510941228	0	0	0	0	0	0	0	0	0	0	0	0	0	0	0	0	0	0	0	0	0	0	0	0	0	0	0	0	0	0	0	0	0	0	0
otu 317	158.952647638	34.904016818	279.434753363	703.687448268	583.457565148	969.134996151	237.290184541	488.15195095	143.278421774	1636.678916246	367.593730386	207.010045125	2.31746271	80.017765307	472.649820584	8.730837689	841.183942336	100.886581332	242.042351103	34.912281076	17.519550093	66.647696007	62.657282904	93.2267739	44.881455069	0	4.597910064	874.263098769	577.657269113	121.093684232	362.952808714	294.99684032	598.467012428	223.803418549	434.891121493	61.552021346	59.350872092	39.999875383	566.961087026	239.047487603	12.231078205	28.725071525	302.161367909	895.916972972
otu 318	9.178945102	5.543690835	2.969212081	0	2.800882632	1.47906625	4.361380682	6.107602132	0	0	1.836321502	70.223452638	0	2.710582065	6.163753307	0	6.637417056	8.717692688	0	311.718413124	0	0	3.30673768	0	19.295504148	0	1.527692699	4.532460183	0	0	1.93227931	740.409945019	4.593511835	7.750631633	1.980708632	0	7.848148927	1.036430637	0.811458708	0	0	0	12.028323188	6.908147694
otu 319	160.655809746	0	347.740076573	1981.147166501	6.015532015	198.564800826	169.079349177	176.835377026	313.5377439	3.923990596	24.163094087	155.542941495	58.24483985	380.203301174	268.460029796	42.494745652	313.387661144	69.155283567	16.145504962	232.090477924	3383.086745418	38.386274197	1368.035263926	18.419483017	766.598964071	0	2.565011108	22.055926643	9.795502635	1073.943702669	158.426070248	20.995527016	628.612525248	30.54738958	535.391133108	277.27797015	12.398070264	422.507651777	2991.199850032	61.139389623	182.385743279	126.970172763	5.582944849	507.544754164
otu 320	0	0	0	0	0	0	0	0	0	0	6.712967753	0	0	0	0	0	0	0	0	0	0	0	0	0	0	0	0	0	0	0	0	0	0	0	0	0	0	0	10.74417261	0	0	0	0	1.342158473
otu 321	0	4.098217497	0	0	0	0	0	0	0	38.76427073	0	16.92558619	0	5.115109756	0	7.584364053	24.94059742	0	0	0	0	0	0	0	7.701670851	0	0	6.061402455	0	0	0	0	0	0	0	0	0	0	0	0	9.193810941	19.01047512	0	4.311175701
otu 322	0	0	0	7.301882619	0	0	0	0	0	0	0	1.235717576	0	0	0	0	0	0	0	0	0	0	0	0	0	0	0	0	0	0	0	0	0	0	0	0	0	0	0	0	0	0	0	0
otu 323	0	0	0	0	0	0	0	0	0	0	0	0	0	0	0	0	0	0	0	0	0	3.052867046	0	0	0	0	0	0	0	0	0	0	0	0	0	0	0	0	0	0	0	0	0	0
otu 324	61.181741791	61.256409187	297.794994982	117.216797706	65.543489327	206.316386517	94.173266076	503.423030506	79.64654672	258.071707648	244.349757825	329.201114475	49.788926536	369.67225539	126.436015809	36.840268828	54.969672936	56.005412447	146.676918605	48.681690526	33.597769161	111.905643393	136.845801863	120.031657177	135.084452911	105.807856935	98.987761187	245.146341028	439.928263164	303.328715059	256.154875797	225.243206584	42.955397828	63.671338908	104.046908593	63.96854709	54.963146542	297.389105822	156.847576591	131.498833123	120.665379073	24.580683936	200.913849905	223.3967733
otu 325	87.800754471	44.091286808	3.514591006	92.60114776	0	8.129160174	0	0	0	54.364249592	7.080620123	41.208173776	2.553310684	5.528391176	6.041901303	2.72047841	0	56.95314144	0	0	9.215343275	19.15310529	0	51.03951493	304.300323845	29.491133468	29.97371751	57.885758386	6.455383747	26.244120312	2.540122892	4.008876698	35.1490874	3.511862849	20.10795345	5.042464718	201.779543054	4.067006296	0	3.605200571	15.537646045	23.82325363	191.2335286	69.146840368
otu 326	12.6800918	33.29013598	4.579438633	0	130.3056781	0	0	30.27357453	72.95782117	0	0	0	0	0	8.370753663	7.701046577	0	22.25521933	0	18.71282769	0	10.52064951	10.20001392	0	0	0	0	0	7.820945694	38.4472451	0	28.18218181	0	19.264336679	24.43889727	0	6.79396085	0	5.006076027	4.38170531	15.27587049	4.825735992	7.558448412	0
otu 327	0	0	0	0	0	0	0	0	0	0	0	0	0	0	0	0	0	0	0	0	0	0	0	0	0	0	0	0	0	0	0	0	0	0	0	0	0	0	0	0	0	0	0	0
otu 328	1.616090131	0	4.75361525	0	4.151896607	0	0	0	0	38.53075103	0	13.14221987	0	0	3.277704748	0	19.83228229	0	0	3.179957647	0	0	0	0	0	0	0	0	0	0	0	2.052483829	0	0	0	0	0	0	0	1.116905275	0	0	0	0
otu 329	21.11183317	0	30.06702133	0	0	0	0	0	0	0	0	0	0	0	0	0	0	21.34312018	0	0	0	0	68.30918413	1.821082018	0	0	0	7.378018561	0	0	0	15.33143224	167.4265465	0	0	0	0	0	0	0	0	0	0	0
otu 330	0	1.240744747	0	0	0	0	0	0	0	0	0	0	0	0	0	0	0	0	1.45569006	0	0	0	0	0	0	0	0	0	0	0	1.549708003	0	0	0	0	0	0	0	0	2.612943533	0	0	0	1.305218331
otu 331	216.866267528	10.456721725	12.976619398	10.897667735	46.491536776	491.938423696	12.766468454	3.150010893	27.245565999	21.773442506	9.845763753	326.393645809	16.111093123	31.554257475	64.831772415	0	2.509267424	48.654923787	4.018851638	1799.077897025	33.417237822	20.620201883	7.405410693	21.450961053	760.119537966	1.512815605	30.922587217	33.360713057	7.587484628	26.445637279	3.089966566	4246.865038036	10.147530593	50.83539649	34.977506792	1.981864242	604.956689625	35.115552811	15.847629076	2.174128589	25.153530307	1.961681298	111.617971484	33.169995881
otu 332	0	0	0	0	0	0	0	0	0	0	0	0	0	0	0	0	0	0	0	0	0	0	0	0	0	0	0	0	0	0	0	0	0	0	0	0	0	0	0	0	0	0	0	0
otu 333	40.144962769	8.322533994	17.228172838	0	4.339072273	2.069690132	26.10404117	1.344113623	3.533724572	6.861975752	3.228093783	2.970980555	26.63299452	1.197153347	2.229913886	4.103016619	0	0	31.383704116	1.661658197	18.644676422	1.212486203	8.151650468	0	1.80251871	6.149689697	5.822763155	4.196671109	1.802700249	226.34749884	3.594003666	1.072506919	11.685610407	5.921330739	0	1.632601282	0	2.278677287	9.798214278	3.501772686	252.695042999	0	9.571969505	51.814579826
otu 334	7879.461017991	4892.674296417	11443.244745596	35152.186264192	66143.279367054	12189.436830642	9430.475447123	9855.487670219	16746.556521199	237018.606278694	8716.123899139	137694.994068338	2904.167865027	12184.990585864	12708.840104945	6892.428478744	28569.782387944	25694.157599282	12627.539476676	6697.927054863	21866.956966492	30045.15566284	13372.340996139	7960.574040129	100201.2287847	1453.973482122	627.116141526	4718.840911217	13673.792486671	5827.25376432	78372.488688754	27466.311067852	27327.655255381	33617.568380439	11846.50943333	3239.838428652	21468.985890347	15846.097157775	21755.19141255	4193.336924247	10174.581857588	105811.292767049	3702.095838104	288876.534853933
otu 335	96.975459703	0	33.387593226	11.445985024	24.351613741	13.016814521	10.345359527	34.089924686	11.458501624	159.225976683	22.341767392	244.141427957	3.335538813	24.559776609	15.356411703	2.478059542	60.869041725	23.810748802	12.581380025	4.239687741	10.104041139	33.415926099	12.537346518	7.336647832	102.196600647	5.771247254	0	28.855305018	168.496346928	30.362546374	25.232480443	40.836701671	30.658115864	61.305890337	14.31106597	10.76634359	42.413071235	24.675009012	35.994056439	1.69530265	1.490888261	30.815827305	11.284410872	89.52445504
otu 336	204.579069225	126.927759929	126.731248779	377.509289569	455.03817711	109.693444394	276.7683599	202.321535645	379.407535944	11648.985217653	131.149316141	5124.222634087	57.958809454	158.019181187	647.850935748	87.445930408	937.763224651	426.110570654	304.005074891	155.872765198	264.621553384	139.46305667	224.817299296	79.226292269	1458.462644951	35.303431691	6.866776701	97.291486226	125.360645313	616.875650202	227.04509938	145.048794557	284.912214254	150.948177162	387.814785021	132.125187592	135.717741128	251.238772156	351.889098869	338.1976323	114.711791557	1554.465039184	37.425434224	1631.979604241
otu 337	59.001864696	49.201521014	135.486562285	235.087337423	307.034047434	108.04084085	70.398016871	275.187491519	70.223234787	5360.629154842	185.147758762	4000.519476937	16.419691211	136.47781367	274.021295347	55.983937388	384.225806758	147.103149783	314.510767645	273.147351755	243.326584056	63.542476493	189.734689	199.517645392	612.761894194	8.762324247	9.12777183	66.260152087	54.504742054	99.025791017	313.533748721	127.629844241	216.586235389	145.885791982	438.461858385	134.610351884	89.197433786	125.670894559	84.208532943	127.417844315	49.174384453	255.143023584	74.498119188	4809.152219044
otu 338	0	0	0	0	0	4.560997248	0	0	0	0	0.825014008	0	0	2.318214339	0	2.705773122	0	0	0	0	0	0	0	0	0	0	0	0	0	0	15.921357875	1.391977065	5.536025063	0	0	0	0	0.9312855	1.817848837	11.558581601	0.71485355	0	0	0
otu 339	273.553535099	1.528148897	145.147775858	0	10.37974152	91.504777945	978.155514108	302.848950974	0	5.383156574	223.87918784	81.58512895	25.240793356	46.074418328	0	0	0	174.164745492	197.805372827	22.171136235	6.43016596	133.249701653	49.807770545	85.059227145	187.102827812	141.487344465	149.658967407	166.207183507	50.97283466	166.890822156	44.103047881	9.374058227	280.594971247	5.26268157	1153.39379438	20.396587254	49.408354984	18.232177026	234.740276491	512.255913693	1306.948548055	0	1.158724403	61.507007119
otu 340	57.798373544	0	47.132140229	0	0	43.866535723	143.33977041	7.320477641	10.163547922	0	113.046072308	0	5.458060117	8.352631848	0	0	17.47430393	18.70115389	86.470156759	0	0.62917995	4.892731068	40.508739386	3.736418819	77.634768221	0	0	35.168579069	44.129721239	56.756651912	15.292330985	2.703250243	47.732015004	4.904238376	20.759416258	10.203756766	21.444190857	15.312838176	57.977597363	49.878747327	135.449919772	0	3.129293928	4.207224231
otu 341	130.472915969	1.294173946	19.884747823	0	0	9.854501644	32.722722426	7.168056468	0	0	159.485961895	0	6.17163866	14.385623924	0	0	0	46.74216286	7.450126518	0	0	2.908570272	9.029247796	0	2.364233842	0	0	118.032699315	28.336704177	42.967297068	7.547952788	0	33.191404089	0	6.955250431	0	6.582307336	6.373379839	65.00658422	24.396439721	153.438333306	0	0	190.771906577
otu 342	195.094409309	13.690910953	159.790982779	0	5.387957429	388.125172845	1631.483066119	90.350217167	4.209823412	0.960376077	922.910933059	307.6968208	37.751671811	42.680245646	9.114398013	13.714507738	4.237019299	193.697096189	176.882555661	50.424093918	0	88.941482218	114.700460384	31.744932943	197.33958044	0	0	169.121173757	617.35959701	294.269212415	153.661480474	125.214331598	49.544057776	11.721538825	46.961713613	42.950256452	41.708710644	37.166683068	289.036015736	198.628707224	791.362168707	1.596299438	10.320521223	81.630371545
otu 343	62.116110786	3.402293771	48.715689289	0	0	51.156203768	140.154313823	16.339595776	1.633009083	5.474823952	86.413976828	0	6.370171758	16.115276249	0	0	0	10.91765477	34.683271267	0	0	10.771704554	15.519132911	2.199722834	16.062114932	0	0	27.180683732	41.448340342	66.912548766	27.335418826	10.385689426	29.640352372	0	0	8.548432312	19.841220345	10.496403993	52.307765458	27.947517196	141.289222403	0	0	7.126018772
otu 344	68.166361126	0	110.432632182	3.086704925	0	78.810673079	303.430304688	38.757002515	0	13.26381153	170.859130041	7.072529243	3.687611033	6.651270768	3.709765828	14.788001082	3.741089613	81.605112354	55.469972945	24.271363422	0	32.706017931	11.768687252	15.148091332	32.679419624	0	0	66.275031579	489.608539387	66.485801487	28.607907867	17.987864024	265.642663519	133.102298171	5.322067852	29.522775893	34.584265851	9.799441738	54.4527982	59.306109079	51.725794229	5.703142536	0	9.60077516
otu 345	22.08746557	0	1.019395586	0	0	6.6575919	11.45692641	0	0	0	0.722410743	0	5.918778411	0	0	0	0	20.10365734	0	0	0	3.125563356	0	0	1.740788617	0	0	8.073813725	0	1.057136604	3.175913019	0	0	0	0	0	0	0	2.228732478	0	0	0	0	0
otu 346	44.754042298	0	179.646802285	11.81000145	4.269087237	255.906140197	1296.620449625	105.934413932	1.738364507	107.815713309	1730.730194241	27.387120949	20.07124225	66.52509355	185.580471413	20.302279712	11.002847062	136.950010998	166.600535162	56.842462851	15.304571339	171.604104946	272.14831976	48.4443288	239.314880674	0	0	148.879042974	375.757429641	478.268777047	47.874245074	188.765802741	129.932879486	57.152642207	27.984802256	52.993508731	72.923388364	43.119208277	222.277561282	165.050769234	336.700725068	0	3.76474442	268.440770501
otu 347	21.230744951	0	0	0	0	0	9.834485853	0	0	0	0	0	0	0	0	0	0	26.241101378	0	0	0	3.256391516	0	0	0	0	0	14.114989723	0	0	0	0	0.899361265	0	0	0	0	0	0	0	0	0	0	0
otu 348	41.288919303	0	12.403647839	726.36308688	0	13.941674456	43.669098359	3.215330628	0	0	34.564683584	0	7.002471429	6.484808361	8.136507037	0	0	0	20.119201125	1.770500437	0	1.49310528	7.060354462	0	6.168337575	0	0	5.959530145	7.489818479	13.448625676	29.286483738	15.703299307	40.065189856	138.748521825	1.734201226	0	47.389655636	3.171850435	38.292764422	33.653258064	35.947906946	0	0	5.1888874
otu 349	0	0	0	0	0	0	0	13.62460575	0	6.642838679	0	0	0	0	0	0	23.38181008	0	0	0	4.209428361	0	0	0	0	0	0	0	0	1.235940124	0	0	39.29701668	0	0	0	0	0	0	0	0	0	0	0
otu 350	0	0	0	0	0	0	0	7.007771881	0	0	0	0	0	0	0	0	0	0	0	0	0	0	0	0	0	0	0	0	0	0	0	0	0	0	0	0	0	0	0	0	0	0	0	1.580764424
otu 351	8.269625087	0	2.488825344	0	0	0.432837113	3.354908217	0	0	0	6.66357468	0	0	0	0	0	0	0	1.592008862	0	0	0	0	0	0	0	0	1.337968435	0.850102793	0.696508063	1.12988744	0	2.857502346	0	0	0	2.953896022	0	3.264832192	0	3.874314978	0	0	0.475815378
otu 352	44.730698343	2.988755302	6.803190172	15.00718417	2.924678549	2.537613665	6.308915453	0	0	24.43694476	3.309649218	6.598737868	9.56433505	5.110016777	97.312551918	0	4.547180746	3.685577723	2.108574306	32.840443397	2.461326882	2.059765718	0	12.614373609	33.588915619	0	0	0	1.802700249	8.660807454	2.151823851	47.63600629	57.801642837	0	0	2.646875168	2.439820195	6.464366659	34.528255379	31.222476539	35.746453151	28.447343932	5.428719854	6.723151098
otu 353	2875.200762513	3193.797786141	8174.652876029	5235.968721252	6582.055655409	17733.710005007	7609.108450094	9125.655465997	6449.372522491	9266.413117425	8219.889651125	13589.878698356	3440.570428088	7317.837452006	33445.122215037	3820.203249665	6194.454319286	13622.986603348	9795.088386557	2432.080657255	3259.514137489	3816.684743897	10226.897637358	4048.933106214	6559.923984619	2847.554728504	4483.634962415	6060.079106092	9766.705218283	8758.686600878	4947.657059749	5307.671060609	5814.975156546	3720.782511998	10045.105854415	6661.084526666	1958.999746297	5833.333456086	9433.825958366	4420.168732512	7993.604720816	1738.585123096	6867.955533351	9936.95680415
otu 354	8.72688671	0	6.150072545	0	0	2.753580785	12.43534162	4.065666	0	0	34.10853368	0	0	0	0	0	0	19.74168868	7.867944621	0	0	0	0	1.836132283	0	0	0	18.390359875	25.20800678	12.04786262	0	1.997646475	0	0	0	1.646093854	0	5.310636321	0	7.473960513	4.103023064	0	0	2.351550382
otu 355	0	0	0	0	0	11.499781261	0	11.37833328	0.879825302	0	0	0	0	0	140.0962361	0	0	0	0	0	102.81314	0	9.293193667	0	0	0	0	11.594663647	0	9.800278163	0	0	34.58258196	0	5.836704334	0.541979201	0	0	6.119872855	0	14.564065599	0	1.336868427	0
otu 356	0	0	0	0	0	0	0	0	0	0	0	0	0	0	0	0	0	0	0	0	0	0	0	4.314019538	0	0	0	0	0	0	0	0	0	0	0	0	0	0	0	0	0	0	0	0
otu 357	62714.784590067	84323.97973836	124744.848774861	400179.773374515	130547.440300766	31625.828434487	52105.970118617	155375.060846877	70270.243753272	136405.380435803	54610.307196368	451216.645745917	118336.09744835	280479.160649124	367003.387730406	402266.662513381	75600.86689964	180276.154809357	128924.189865101	108922.021731952	91444.185657779	163893.398236955	120246.419711763	555117.815316236	233397.454032997	57702.461306099	63306.884255389	108949.418407399	70857.608108561	284935.623574052	143426.12671669	69686.458249761	180498.884752357	134454.674379236	50332.082002382	70071.699587442	16580.809465433	235320.973761849	87495.085215353	26062.333724885	294630.704556322	85141.470862561	56584.542199099	163765.690153215
otu 358	0	0	0	0	0	0	0	0	0	0	0	0	0	0	0	0	0	3.1677137	73.81983336	0	0	0	0	0	2.718236771	0	0	0	0	57.1140962	0	0	0	0	0	0	0	0	0	5.330684267	0	0	0	0
otu 359	0	0	0	0	0	0	0	0	0	0	0	0	0	0	0	0	0	0	0	0	0	0	0	0	0	0	0	0	0	0	0	0	0	0	0	0	0	0	0	0	0	0	0	0
otu 360	49.027574278	0	179.940025083	0	96.87080866	28.115009327	38.26181155	1762.554387755	41.380129103	66.717988379	14.85137512	2199.690217454	0	40.54718505	190.985390677	43.694023023	45.438650932	80.35150011	114.768284676	57.670999138	359.74572253	8.235035602	22.399773973	22.21720062	130.24168237	0	0	408.810729591	17.091463216	83.366373929	21.246553146	15.34054724	161.273389567	15.477344054	45.38408528	42.774541503	20.521451977	34.436710257	3.677052016	34.036720835	79.66094585	11.76273148	39.27312929	296.803233214
otu 361	1.990835669	0	0	0	0	0	0	0	0	0	0	0	0	0	0	0	0	0	0	0	0	0	0	0	0	0	0	0	0	7.607521862	3.264119271	0	0	0	0	0	0	0	0	5.298806421	0	0	0	2.598516861
otu 362	0	0	0	0	0	0.573917059	10.0089335	0	0	0	0	0	0	0	0	0	0	0	54.31953359	0	0	0.758139932	0	0	1.526457286	0	0	0.887034506	0	38.061619782	0	0	0	0	0	0	0	0	0	4.276439116	0	0	0	0
otu 363	11.912775491	0	6.593486145	243.9640115	0	0	0	46.320288112	0	0	0	40.56467306	1.770086548	0	2.015181437	26.56645956	0	5.233139429	3.948910647	52.09623352	0	4.195351033	18.265598943	0	4.497504131	1.111499471	0	4.134910202	0	12.568626756	3.898509394	3.8769139	14.422952269	5.531214575	0	0	6.54233267	0	10.282891913	0	34.099856675	0	0	6.739359475
otu 364	11.38406032	0	11.082659705	0	74.32890244	0	16.73624305	29.2022494	0	0	0	2.869234646	0	11.413324455	0	0	0	12.78752934	0	0	0	6.347732578	79.46928653	1.52172607	6.963154468	0	0	8.840940597	4.888091058	59.817798098	1.082808797	0.896204412	43.89006171	10.22895846	8.160248233	36.83416864	0	7.561174684	5.571831195	0	3.182473018	2.148444106	40.38075179	0.974443823
otu 365	0	0	0	0	0	0	0	0	20.648057202	0	0	12.772843519	0	0	0	0	0	0	0	0	0	7.311957333	0	0	464.4308228	0	0	0	0	0	0	0	0	7.918061642	0	0	0	0	0	0	0	0	0	0
otu 366	7929.650473848	12094.280528393	2315.631129624	12451.093411141	55087.554214328	9049.170075803	8323.979135286	2357.570957362	2602.222719686	19240.129160286	2365.663814108	6233.706591659	156674.891667296	2217.370983309	29875.425091285	20868.511853794	14955.346496601	7979.112747091	1849.887961176	5075.416208834	1107.002411555	3557.295628355	2473.897151157	124161.47699391	6359.516859067	827.948449259	1240.454874915	2439.675553121	5842.275135428	4842.270238269	1742.03998409	6163.195629436	2145.954435465	1628.849679835	16176.370211293	1648.519588167	32532.662501414	4136.976463479	4496.326379033	149371.176228379	51910.03579351	6761.146557511	8184.709484751	2102.290083098
otu 367	0	0	0	7.716762313	0	0	0	1.86343025	0	0	0	0	0	0	1.545735762	0	0	0	0	2.3036625	0	0	0	0	0	0	0	0	0	0	0	0	2.427253413	0	4.512864553	0	0	0	1.848834896	0	0	0	0	1.616690888
otu 368	0	0	0	0	0	0	0	0	0	0	0	0	0	0	0	0	0	0	0	0	0	0	0	0	0	0	0	0	0	0	0	0	0	0	0	0	0	0	0	0	0	0	0	0
otu 369	31.850694874	14.621713417	33.596686159	0	31.579290945	72.013279719	315.881093106	184.215196513	0	36.42208365	254.27278206	32.346289038	21.153756796	105.331670073	70.888894784	96.04179828	20.07413939	36.52517724	37.786121448	35.175463777	14.113539893	22.986316876	52.096408045	71.66838909	90.167677702	0	0	48.408957819	78.12275022	63.415741098	53.167227043	33.713388423	35.03973909	49.492835351	29.05844493	58.982169991	16.15637031	103.154348346	59.408358206	39.272549885	117.015527343	15.101218332	5.991453009	49.453084655
otu 370	18.114416857	0.855956819	57.983600895	0	0	19.768363543	32.829614228	713.964234987	2.368760428	0	643.083316838	207.777599304	13.78165917	109.869407215	0	2.648508082	13.94982568	36.910947775	111.081501175	15.974907574	0	62.113961975	0	0	3.648159877	0	0	12.693975525	14.296169488	53.683742314	55.410190522	105.717346096	14.378659289	1.334253798	16.684831828	0.702565631	2.426414589	290.588633756	15.80368955	26.342157976	67.184875546	1.72347714	0	151.36144534
otu 371	18.964786605	10.91632822	0	0	0	6.889186907	38.62880872	0	0	0	0	0	10.612437043	10.5972229	0	0	3.129428574	0	0	0	0	70.40255272	0	2.038275286	3.865477385	0	0	0	0	0	1.556849514	0	0	0	0	21.20519383	2.025722272	7.269980811	0	0	3.775405253	9.541379148	0	0
otu 372	64.501753423	2.60187747	108.352055578	25.827547406	0	21.992967137	48.24065931	38.964855887	3.809552853	15.345139485	190.756956258	3.035567089	7.008492991	33.440922291	20.753182746	10.88191364	7.482179227	77.206716589	73.992450388	39.582442901	29.877406856	34.553102896	44.792149238	14.614787736	101.0988216	29.35808386	51.47660181	61.847425989	140.313912203	318.99511397	86.839333653	13.557120438	36.204082547	1.832426914	11.3872998	2.813376278	7.95596302	22.6437093	65.623429728	30.193802792	82.717844402	17.10942761	17.69897547	19.893581371
otu 373	389.720198666	5.719293978	13.510262306	7.580344244	0	25.079650943	43.209818923	23.325318799	43.11143978	2.854793872	86.967723139	19.309357715	234.854310204	10.604062274	6.00591484	2.528121351	50.705125292	32.548258272	11.276956313	7.441195536	23.569896073	12.936000738	24.631107243	3.932247897	17.018325762	3.666148069	2.114217574	1.010233742	36.900681253	54.210395569	73.461076946	18.058678449	104.87595305	3.640730106	8.540474853	46.444120882	32.945318093	9.129998603	2119.058805066	97.325007497	60.859507826	49.350982684	48.239397825	69.832231819
otu 374	15.75444001	0	2.994602728	0	0	0	4.03669037	2.277525861	0	0	87.57841008	0	0	4.688850609	0	21.15076173	0	1.854601611	382.00308272	0	0	0	0	0	9.807050882	0	0	0.804934732	7.476932489	407.386047546	93.037313853	5.503101816	1.719101009	0	0	37.402485727	0	8.924819372	0	22.809896838	4.661650618	10.09811958	0	1.753006825
otu 375	0	0	6.013404266	0	0	0	0	11.59467711	4.354690887	484.5533842	4.312573223	86.03839648	0	54.56117073	0	0	0	0	3.20545892	0	5.986742557	0	10.04546825	0	0	0	0	4.04093497	15.40489303	12.62157036	56.508493183	0	19.4180273	0	8.022870316	2.011892489	0	55.17161066	0	0	0	0	2.481308822	0
otu 376	24.0644078	0	0	165.8206599	0	9.446591015	0	0	0	0	14.54313014	0	4.212030764	1.308516449	2.108910807	0	0	0	63.73083622	0	0	4.984272729	0	0	8.335346995	0	0	0	0	28.58414464	163.345194014	2.028617738	19.069881561	4.630784295	22.37363835	0	27.671755659	3.7359709	6.011511825	47.751835255	13.875426761	0	0	0
otu 377	2.803421657	0	7.182356136	6.284392499	0	2.932274699	6.465446154	3.035088192	13.514007748	10.87772903	0	29.346980024	0	36.820883083	0	0	19.715309429	0	26.718732962	1.474344	24.629002865	21.263137707	26.85801457	4.205497502	11.334468986	0	0	5.818946356	1.848587164	2.833413755	2.298206426	0	22.215119593	164.410346617	2.888233314	6.620066423	0	27.48242553	4.224328556	21.22426024	2.251545536	4.043463978	0	46.188189052
otu 378	0	0	1.600341458	0	0	0	0	0	0	0	0	0	0	1.815038946	0	0	0	0	0	8.71923871	0	0	0	0	0	0	0	0	0	0	0	0	0	0	0	0	0	0	0	3.062482206	0	0	0	0
otu 379	0	0	2.855673695	0	0	1.007146279	12.18763391	6.028744927	0	0	163.04470835	0	0	1.241166338	0	0	0	0	10.238324296	0	0	2.02320183	4.875006653	0	3.007753113	0	0	29.473219214	314.324719272	44.467551507	1.47526788	0	0	0	38.94953343	1.464539385	1.623556821	1.181226093	62.880093528	12.230165425	38.26740977	0	0	17.239848247
otu 380	3.780761317	0	6.335425094	0	0	63.48822112	34.441399999	15.130956155	0.858793621	0	137.501936311	0	0	1.34500894	0	0	0	2.864533181	39.71487731	0	2.9340966	26.171268519	2.641437868	0	14.38613989	0	0	1.593834908	17.21542827	50.692586512	58.453974526	2.996469713	13.378253374	4.560085298	22.47917438	7.434619348	0.879696126	0.640026887	110.19798658	11.036516295	53.606712834	0	0	7.56210431
otu 381	0	0	0	0	0	0	1.132186859	15.45378804	0	0	0	0	0	0	0	0	0	0	3.322936472	0	0	5.497123942	3.471208925	0	0	0	0	0	0	0	0	0	0.693500975	0	7.736339234	0	0	0	0	0	0	0	0	0
otu 382	0	0	3.084595971	0	0	0	21.68121521	0	0	96.77103609	1.640517768	0	0	0	0	0	0	0	22.86314359	0	0	0	0	0	6.003355721	0	0	0	0	0	0	0	2.462228246	0	6.86683713	14.92395177	10.18115171	0	10.30539594	8.207805336	3.42981548	0	0	17.21985453
otu 383	0	0	0	0	0	0	0	0	0	0	0	0	0	0	0	0	0	0	0	0	0	0	0	0	0	0	0	0	0	0	0	0	0	0	0	0	0	0	0	0	0	0	0	0
otu 384	2.0813282	0	0	0	0	0	0	0	0	0	0	0	0	0	0	0	0	0	0	0	0	3.453748578	0	0	0	0	0	0	0	0	0	0	0	0	0	0	0	0	2.689214395	0	1.367674355	0	0	0
otu 385	0	0	3.401868699	0	0	0	2.866050163	0	0	0	1.626456187	0	0	0	0	0	0	0	0	0	0	0	0	0	2.904630149	0	0	0	0	9.520270216	0	0	0	0	0	0	0	0	1.859399667	0	3.782596501	0	0	0
otu 386	6600.596106473	3323.65232059	7266.901650427	6997.784260458	22567.129754764	5553.714258465	7290.892698001	19404.998233759	11845.118997049	13758.47055211	70244.547781011	19187.190281735	31153.570249247	12417.221419172	22272.022551519	14608.151903556	6346.662977682	13133.128437236	6913.8572264	4387.168110711	39423.253487929	7213.234000836	14303.050508699	66431.587083616	11405.570784532	153.464090373	220.837498255	10016.746599411	8863.868309493	21112.178535889	6647.791913987	31293.725904816	19332.890073727	22782.920067436	12211.427831868	3950.287157421	8427.42219997	11066.271000691	9684.125492939	20793.889927015	34239.955631937	1036.009216964	7314.613815711	17042.333296886
otu 387	8.958760511	0	10.06591584	0	0	12.66048557	19.622240957	3.564823087	0	0	30.16457467	0	0	1.63090456	0	0	0	0	127.501350057	0	0	7.83311116	0	0	14.152907039	0	0	9.904682997	0	75.302704611	1.632059636	5.477519237	1.668736721	0	0	0	7.200121553	1.5521425	6.204073195	11.460706864	47.554743336	0	0	1.625929121
otu 388	0	0	0	0	0	0	0	0	0	0	0	0	0	0	0	0	0	0	0	0	0	0	0	0	0	0	0	0	0	0	0	0	0	0	0	0	0	0	0	0	0	0	0	0
otu 389	0	0	0.765201828	0	0	2.441854659	0	0.843094406	0	0	2.926784913	0	0	0	0	0	0	0	0	0	0	0	0	1.142272525	0	0	0	2.056825512	0	3.212173434	0	0	0	0	0	0	0	0	0	0	0	0	1.262979812	8.046050279
otu 390	0	0	0	0	0	0	0	0	0	0	0	0	0	0	0	0	0	0	0	0	0	0	0	0	0	0	0	0	0	0	0	0	0	0	0	0	0	0	0	0	0	0	0	0
otu 391	19.95438099	4.520596459	18.620920005	0	0	18.229860331	9.563965672	21.598932642	7.20525456	3.69717033	50.894363907	14.52861011	2.434802594	3.587432419	10.60917247	0	0	1.611798614	17.106586996	11.974240562	0	4.005657328	12.79707158	0	6.837083801	0	0	6.1232535	30.0344851	23.729188025	22.733105952	0.728946207	7.268493826	12.970775215	0	0	3.726645192	2.058717993	24.599264282	25.931222922	28.835503194	0	0	3.230082406
otu 392	0	0	0	0	0	0	0	0	0	0	0	0	0	0	0	0	0	0	0	0	0	0	0	0	0	0	0	0	0	0	0	0	0	0	0	0	0	0	4.19864441	0	0	0	0	0
otu 393	0	0	0	0	0	0	0	0	0	0	0	0	0	0	0	0	0	0	0	0	0	0	0	0	0	0	0	0	0	0	0	0	0	0	0	0	0	0	0	0	0	0	0	0
otu 394	0	0	10.00549617	0	0	0	0	0	0	0	0	0	0	0	0	0	0	0	0	0	0	0	0	0	0	0	0	0	0	0	0	0	0	0	0	0	0	0	0	0	0	0	0	0
otu 395	0	0	0	0	0	0	0	0	0	0	0	0	0	0	0	0	0	0	0	0	0	0	0	0	0	0	0	0	0	0	0	0	0	0	0	0	0	0	0	0	0	0	0	0
otu 396	0	0	28.597673295	0	0	3.611556072	2.23910169	1.16713069	0	0	0	0	0	0	0	0	0	0	5.139116325	3.93635534	0	0	0	0	2.269242304	0	0	0	2.467774127	16.159472006	0	0	10.915777858	0	0	0	0	0	1.45265599	1.013561726	5.455668031	0	0	3.126786772
otu 397	12.278249395	3.937251525	211.43052345	8.349283814	2.109031145	10.516133507	54.839175964	3.323956662	0	56.8181887	57.768859269	11.34100192	2.683945185	2.617032898	6.724224862	64.971479658	16.39521344	9.056979911	9.972985927	4.01430297	0	6.115271322	12.26949452	0	73.702915634	137.7530492	152.6857894	13.839593173	26.095162407	22.168926221	158.875914632	4.50032315	21.633068084	0	15.611319868	6.83240888	9.772952143	3.770701042	12.068315257	773.750320271	40.449423812	0	10.12987931	1.17093661
otu 398	20.583069232	0	57.487700169	0	0	11.556817608	43.480483878	78.976029398	0	0	376.747017473	69.16957825	42.505562453	30.644908289	0	1.414033976	0	15.02949877	94.610547218	19.150286587	6.862697521	2.640317446	21.043329345	0.935461079	16.384368939	0	0	64.106518382	350.297003784	213.917828533	160.787738781	67.441844309	18.095546282	17.147217388	18.440729138	10.912872902	10.740988504	24.378375098	134.570485293	51.1623415	286.263429565	0	0	15.361115691
otu 399	0	0	1.294189179	0	0	0	17.44552273	0	0	0	0	0	0	0	0	0	0	0	3.748115351	0	0	0	0	0	0	0	0	5.218076896	0	11.649782901	0	0	0	0	0	0	0	0	0	6.72781524	0	0	0	1.237119984
otu 400	14.98556304	0	11.685666849	0	0	0	0	0	0	0	0	0	0	0	0	0	0	26.30162284	0	0	0	0	0	0	0	0	0	3.636841473	0	0	0	0	0	0	0	0	0	0	0	0	0	0	0	0
otu 401	0	0	1.340826627	0	0	0	0	0	0	0	0	0	0	0	0	0	0	0	0	0	0	0.770092588	0	0	1.144842964	0	0	0	0	9.380896891	0	0	0	0	0	0	0	0	0	0	0	0	0	8.331055746
otu 402	111.431247842	52.583278412	162.447460663	316.459226573	834.848726689	485.696119594	105.639062599	341.637125815	859.639005569	1156.033737529	36.594826098	1021.665844676	0	861.512505353	1625.701482557	94.662289419	63.674254018	508.636262506	132.023763074	14.890488454	1190.707667508	355.207719958	234.548192772	638.029214463	155.762851621	1090.44803358	1007.55174503	238.034425903	867.33505263	128.733051612	60.895163502	59.285539902	377.499507291	1121.932389943	136.39089622	461.375733814	198.27524332	674.311007893	236.317540159	24.951480548	82.601779162	20.698650846	91.109365417	164.630815777
otu 403	0	0	0	0	0	0	0	0	0	0	0	0	0	0	0	0	0	0	0	0	0	0	0	0	0	0	0	0	0	0	0	0	0	0	0	0	0	0	0	0	0	0	0	0
otu 404	15.561180372	2.113143397	31.683649711	7.957911135	2.06783913	64.288475047	270.691689657	8.908881214	5.904048279	0	90.703784956	0	9.906407119	7.696955136	0	9.850437846	0	5.650739283	81.667081549	7.833809554	8.492183001	8.043153547	12.991230065	0.349052641	13.919342356	0	0	5.028154746	92.441413063	12.367964729	3.042257235	32.020259334	152.762526562	1.166740574	3.10259438	3.796663683	0	7.748839335	21.092615157	5.148541251	45.474696512	0	3.838274584	0
otu 405	53.439326851	1.122333422	38.475648407	7.774491371	5.137469574	18.471439947	55.765533726	24.990877423	1.788856423	1.32699267	19.231840762	26.293301194	11.413475514	18.037398863	81.937504301	19.159220247	8.065044444	45.527159876	18.25060647	0	1.081546557	18.10580212	6.564365394	26.726689797	8.756148832	0	0	35.191318688	9.512267772	8.997846562	1.042704767	3.002063727	16.0347575	20.584226492	57.468958769	3.8765292	16.042634853	12.20270703	245.357037423	1.665560498	35.951680832	24.7768957	0	5.576421935
otu 406	0	0	1.019395586	0	0	0	0	6.738980631	0	0	0	0	0	0	0	0	0	0	0	0	0	0	2.270551044	0	0	0	0	2.740086041	1.740963939	0	0	0	0	0	0	0	0	0	0	0	0	0	0	0
otu 407	0	0	3.363429505	15.34632957	0	2.488813402	9.645361125	0	0	0	0	4.733426647	3.260159405	12.341540985	10.75901954	0	0	3.269128263	0	2.290647458	0	0	0	15.06250889	8.615428409	0	0	1.923329625	0	2.002460682	0	0	20.444104515	1.687489192	20.061175223	0	0	12.599745	3.965153826	1.369282909	0	14.17730348	2.775701394	3.215114082
otu 408	0	0	11.093225702	0	0	4.243222849	16.444550114	2.845672226	0	0	0	0	0	0	0	0	0	0	0.688374041	0	0	66.7524942	0	0	0	0	0	4.372159148	5.600100669	12.68350901	2.313947566	0	2.926004114	0	0	9.505210065	0	0	12.816420388	6.498830967	88.30844869	0	0	57.40129382
otu 409	15.358120855	0	7.142407676	0	0	2.212497383	5.945884953	18.926770919	1.235284808	0	1.562618188	6.005853165	9.918403627	6.963869948	0	30.71653356	2.160209226	13.56177428	5.508842134	0	1.069833056	9.454402939	0	2.363950006	3.703892583	0	0	13.067160193	25.277031292	8.756538135	16.274871987	19.800324602	14.609823506	4.187766271	19.85660403	0	26.548560083	5.249885394	3.721519979	47.806999155	9.258103325	0	1.289499073	10.099287704
otu 410	10084.348445656	9444.458063931	58066.65262668	16067.293448871	19070.502408087	93152.981374752	172419.919297931	76390.663147769	15896.593790418	52451.755701037	63899.350417255	151076.483940474	2227.777316851	74528.870008432	19127.850426036	2729.800020865	9274.394232805	5548.021124776	50474.026170243	48939.2908204	33588.263268412	52751.457917059	116421.872680764	6078.532536606	134862.741318439	1093.851783705	1736.720401223	10177.880766352	25770.400837344	25546.715573574	68545.100433151	4285.182703857	22113.283687699	164134.5854186	13689.734346729	14021.534988883	12127.813835658	80683.617553129	139899.669774604	5458.452829787	45996.188896448	3107.658822029	30887.960226556	185161.628154326
otu 411	1.937788324	0	0	0	0	0	0	0	0	0	0	0	0	0	0	0	0	0	7.174348949	0	0	1.60777951	0	0	0	0	0	0	3.036147812	10.88273169	7.894301596	1.168266465	0	0	5.659839629	0	0	0	0	6.6020159	0	0	0	3.051100354
otu 412	0	0	0	0	0	6.766969773	0	8.807965912	0	0	0	0	0	0	0	0	0	0	0	0	0	0	0	0	13.767021087	0	0	0	0	0	0	0	0	0	0	0	0	0	0	0	0	0	0	7.795550582
otu 413	37.359451787	11.161545231	36.315697808	0	1.450320048	47.032578398	20.896408851	41.075511268	16.015732442	6.466447606	73.184470524	38.580060791	26.25126888	3.793227459	10.469887149	32.648207085	33.169893002	22.420259756	26.986222575	13.576485877	0	49.109440874	21.252401289	57.96083832	140.574890156	9.755730652	20.481116036	85.652051273	19.444511171	32.844748317	34.416472331	22.866936189	57.452989508	16.509193424	21.796806957	15.825901957	25.067310058	9.455295804	42.159332171	82.592049628	192.565925245	3.409487386	3.149353505	145.552125524
otu 414	8.768148586	0	6.179421671	0	0	10.219091982	5.335731686	10.627015321	0	0	13.407277132	0	0	2.050185691	0	0	0	0	9.32148227	0	11.99772294	0	5.368428379	0	2.83148688	0	0	12.653484375	8.875744291	4.965903325	4.617397422	9.403828863	1.514881563	6.650893639	0	10.48301876	4.697951651	8.455092037	12.363745024	0	15.266905799	0	0	8.353854542
otu 415	0	0	1.158223779	0	0	21.194631942	0	6.259047948	0	0	18.48245667	0	0	8.768759581	0	0	0	18.78687346	8.242608651	0	0	0	25.83120408	0	13.20286432	0	0	36.36841473	0	1.620668568	3.753737162	22.37407291	2.413540117	0	10.31511898	15.52031348	0	8.345285647	0	3.698842145	17.19362046	0	12.7610168	25.8670542
otu 416	54.290801169	57.615738298	32.080971092	3.447081642	14.654642342	23.363829756	98.429173999	10.258791901	3.490804841	2.153749798	29.573090478	1.311136959	27.396361433	8.61762974	2.050624327	0	2.365056652	93.501503446	54.296709275	8.028605941	7.43345936	9.471310605	116.793949927	35.532928416	125.016800406	0.980734827	0	9.736431852	11.448342799	42.948666264	50.327870109	15.880013261	14.119145442	6.390406818	12.463809173	8.61007716	12.867595485	18.211028067	79.761158481	79.176867586	44.141946272	0	3.793815806	14.467999208
otu 417	35.55463856	0.462363	1.883946273	0	0	0	0	2.075719772	0	0	4.184917697	0	0	0	0	0	161.4424056	14.34225246	0	0	0	0.584480529	0	0	25.41551381	0	0	2.735402133	0	1.318075386	0	0	0	0	0	1.26061618	0	0	1.251519007	8.111701286	0	6.948448976	0	0.900435431
otu 418	3.887763996	1.827583478	14.710680147	0	40.29782001	125.321013079	181.224494695	49.500071731	0	7.268300763	171.367888656	0	0	13.399446445	0	3.109118183	0	0	12.204163774	5.036578882	38.023458845	28.668952139	54.46753093	2.613788308	37.469293968	0	0	43.213264341	57.794572433	26.783368894	19.86536078	56.594980761	4.544147598	31.203117447	0	38.70451504	16.064492658	80.871559275	66.938871808	1.924397602	49.334253363	0	6.79998819	25.602120456
otu 419	0	0	0	0	0	0	0	17.18260969	0	4.797078503	0	2.792721722	0	0	0	0	0	0	0	0	0.675042726	0	0	0	0	0	0	0	24.31797465	14.23161123	0	0	0	0	30.7573821	0	0	0	0	0	0	0.714516719	0	10.60696529
otu 420	27.184314129	0	278.252146694	3.731181778	9.757913684	3.896464853	23.190352128	8.531420361	2.368760428	1.757171613	27.158367262	0	3.846988098	6.452767604	1.49477744	2.306765104	0	16.77204935	27.558949411	130.423589239	118.8106305	9.285968066	3.923082277	4.882901235	11.819086193	0	0	25.695806038	3.910472847	16.320930857	15.547469081	4.473362192	27.93965715	4.239181374	8.024292306	0.856676802	16.671816369	0	0	1.556343416	48.786193999	1.72347714	137.1067386	244.159845079
otu 421	28.653204749	17.9259069	16.298762079	5.881252594	2.406212806	41.23622206	220.461202992	16.936359255	5.507877548	4.547143239	71.115410371	8.585994087	23.746840114	24.701044355	9.365471089	0	4.928381527	24.74647705	101.017810549	13.733007983	2.554687557	14.330938207	10.218315379	17.604201608	28.294565397	0	0	10.298844401	42.219179803	39.383036416	18.92218578	15.39362872	32.054664636	0	3.610291642	1.673759297	1.817314631	21.822656561	21.423426206	23.170243468	27.272757352	14.334132934	0	3.493847294
otu 422	31.811303862	9.171908	53.580394388	0	2.187466187	63.913585049	555.529175195	96.002902862	35.62928908	0.571080774	229.916106357	107.352574525	1.030443241	12.062358823	97.98819493	9.542508954	34.00990558	30.01568486	33.64391351	23.669284784	1.224560978	339.275978452	55.458107863	16.52519054	18.549796021	0	0	111.227277581	168.556461422	153.5471189	39.806661282	38.035667811	59.501678167	0	21.081009401	101.05580654	10.401188403	8.824507353	134.502543702	34.765982063	432.358384411	6.480843791	2.030161763	423.601305013
otu 423	0	0	3.126717554	0	0	0	2.507793892	7.675453541	8.709381774	0	14.351084	0	0	0	0	0	0	0	4.253428493	0	0	0	0	0	1.067878731	0	0	0	0	4.37512418	2.64969682	7.930051158	0	0	0	0	0	0	5.46882255	5.753754447	4.171981435	0	0	2.391072237
otu 424	13.26089971	0	40.589216087	0	0	0	116.748718881	0	0	0	356.116819471	0.816585299	4.09254053	4.788613388	1.340145291	2.927298406	9.876476579	23.92617704	16.611414845	0	0	15.39442254	0	0	5.638278524	0	0	10.968423185	0	32.307515045	12.184852548	9.093821276	6.870018865	0	0	3.258525257	5.507440423	0	72.063676889	105.156771001	122.393728623	0	0	5.970555408
otu 425	34.194082693	0	29.916518525	0	0.927087246	126.887428846	236.594644934	13.585332407	0	0	197.25575983	5.08001748	0	3.126280455	0	69.301073016	14.591946658	0	59.504181868	0	3.377136827	120.15416197	35.470217156	0	135.595355558	0	0	8.616067382	74.41546626	47.114420197	219.328422223	39.209432415	1.504213383	18.112738841	70.763074669	6.591729356	2.516281796	1.835962842	36.541277895	97.995694263	32.306427067	10.406624751	1.399712669	9.185366498
otu 426	0	0	8.95228605	0	0	0	41.48230499	0	3.241461638	1.184463828	2.108369131	0	2.3649517	0	2.015181437	0	0	33.701380447	9.544073175	33.53301203	3.507026705	0	34.89478446	0	0	0	0	0	4.751041776	29.681251803	5.004982883	2.907685425	6.328838528	0	0	2.995148216	0	0	2.446578509	11.6034048	3.677524376	0	0	0
otu 427	0	0	2.962437255	0	0	0	0	13.028293154	0	0	17.56974276	0	0	0	0	0	0	0	4.438067584	0	7.502373585	0	7.295172798	0	12.449242092	0	0	8.600716024	0	0	4.724706887	7.356794448	1.547813771	0	0	0	0	0	2.357934361	8.466744611	1.221318059	7.558381675	0	188.582498759
otu 428	4.090352194	0	2.954476538	0	0	0	1.244562726	3.255223067	0	0	0.706277501	0.692983058	0	0	4.050364676	1.242104287	2.042282171	4.307461806	0	0	0.735344309	5.090636862	6.580654141	1.102590601	0	0	0	0	2.522885708	1.033528094	0	1.298718056	1.060041193	0.741155303	1.970878812	0	0	0	0	0	0.821283359	0	0	0.706048626
otu 429	19.687386448	0	16.283945026	0	0	17.043859921	0	163.597608211	0	0	8.538894982	330.520891507	0	0	0	0	0	5.965902275	106.122247817	11.98358424	3.2781389	10.10604264	4.718867649	0	9.139088451	0	0	5.342983882	10.324969214	68.13191316	9.084161881	9.265090451	5.792238607	0	0	2.92907877	0.977007644	0	6.507898835	9.870217347	80.886484199	0	0	13.007432972
otu 430	0	0	0	0	0	0.69767276	0	17.002428578	0	0	0.971432876	21.139694951	0	0	0	0	0	0	0	0	0	0	0	0	0	0	0	0	18.37451097	0	1.153025067	6.623620619	10.671013514	0	40.41866466	0	0	0	1.110562941	14.551295395	0.892121816	0	0	5.538444696
otu 431	13.142698458	9.441019791	2.439864846	32.533936029	7.814711125	3.054066416	0	7.679125378	3.538511118	37.632328503	6.701199641	52.851998745	0	18.941277735	3.583422426	0	4.074454034	2.03037544	9.670287082	1.589978824	2.4236115	1.828455129	10.832106045	0	27.014196284	0	0	16.142542055	3.649474946	1.964678405	21.655441299	0	0	6.411193567	4.094145161	1.778369253	5.082086634	21.527671573	0	0.949369484	3.116077718	24.787661425	1.600322954	43.388543204
otu 432	3.030168997	0	0	0	0	0	0	0	0	0	0	0	0	0	0	0	0	0	0	29.81210294	2.315185598	0	0	0	28.925569492	0	0	0	0	0	0	0	0	0	0	0	0	5.020210897	0	0	2.804891473	0	0	0
otu 433	43.43178068	160.879967037	27.693190796	0	0	14.625276562	104.250803452	193.309706405	0	0.667651845	41.362064483	1825.890788	7.102131873	881.631675482	6.955993828	98.44194975	0	40.09273595	109.617351901	1.247521846	6.597634655	65.762927004	3.471208925	183.51950759	196.183331709	0	0.878635875	250.646423862	139.280843915	286.593738602	5.777236649	2.635217001	230.898600664	0	199.132818197	3.695312734	19.114290587	504.933467747	41.669436735	63.004710042	258.658635801	9.311253121	875.0411519	1105.81864956
otu 434	72.273362121	50.042351493	12.337584297	243.965063904	80.279447643	24.423090154	118.1624131	169.732082254	134.683612588	1491.115362321	163.771566843	1445.581611737	0	128.205198873	48.260541234	39.061003163	73.726719861	100.768449682	410.463551935	78.232446883	17.027274721	70.349336134	139.121685682	6.754845661	350.835365811	1.563046131	0	172.658960805	190.152575796	231.130194749	306.733229846	116.675548481	24.220174101	63.960757251	187.779851203	129.1452272	98.33037687	152.494411942	124.453659518	87.83143958	523.556556142	592.073863443	10.128009463	1590.677926352
otu 435	16.482520846	0	8.268430865	0	0	1.16051881	0	3.483389581	0	0	3.471095521	6.445503172	14.0743467	1.758318978	0	7.514654824	0	6.676565799	5.78037847	0	0	5.242956177	28.5502782	10.254292035	6.355526669	0	0	0	0	5.079412463	4.358305407	9.350038374	0	0	0	0	0	4.78594965	1.506458064	96.411209453	1.880552238	0	0	0
otu 436	44.691454968	0.375669937	38.114940755	0	0	11.337210434	57.46776795	357.680998339	0	11.473519501	382.577483403	79.930154383	5.112735619	29.177770268	0.565591464	18.913298299	17.11101278	35.959715931	220.333226594	3.18976426	1.848297858	6.483646196	46.86492882	9.386216807	109.27838757	2.041529641	0	28.457825517	268.156286648	136.516073474	45.112366492	32.762912565	15.773521245	2.552868265	54.833297299	10.501414064	16.946839694	22.757717088	127.42104866	65.131690259	138.188828868	0	1.021411948	10.263103484
otu 437	0	0	1.710709834	0	0	0	0	7.539395955	0	0	0	0	0	0	0	2.876827744	0	0	0	0	0	5.895191538	11.43105008	0	2.921323426	0	0	0	0	0	0	0	0	0	0	4.578789801	0	0	37.23865819	0	0	0	0	4.905820625
otu 438	0	0	0	0	0	0	0	0	0	0	0	0	0	0	0	0	0	0	0	0	0	0	0	0	0	0	0	0	0	0	0	0	0	0	0	0	0	0	0	0	0	0	0	0
otu 439	0	0	0	0	0	0	0	0	0	0	0	0	0	0	0	0	0	0	0	0	0	0	0	0	0	0	0	0	0	0	0	0	0	0	0	0	0	0	0	0	0	0	0	0
otu 440	0	0	0	0	0	0	15.9225009	5.205773397	0	0	0	4.432891622	27.47848641	0	43.18245937	15.89104849	0	9.184693692	0	0	9.407738304	0	0	0	16.13683416	0	0	6.350040667	0	0	5.36248166	0	0	0	0	0	7.009642146	5.099896784	0	18.08322826	5.253606252	0	0	0
otu 441	0	0	0	0	0	0	0	0	0	0	0	0	0	0	0	0	0	0	0	0	0	0	0	0	0	0	0	0	0	0	0	0	0	0	0	0	0	0	0	0	0	0	0	0
otu 442	0	0	0	0	0	0	0	0	0	0	14.63810568	0	0	0	0	0	0	0	0	0	0	0	0	0	0	0	0	0	0	0	0	0	0	0	0	0	0	0	0	0	0	0	0	0
otu 443	307.380187165	110.8917793	110.189924384	143.098771997	50.076781068	174.507349332	223.962008318	725.157522815	189.826196738	1253.753368849	662.308742936	489.809323432	132.043388873	1821.304987768	91.71472012	16.877862463	95.759100258	32.933584353	308.362157864	116.955781706	39.937367338	185.597292074	179.881903508	304.95110362	411.797475505	1.52337491	0	204.410984381	303.004417894	304.57420437	418.517349607	125.170589334	475.84956141	149.024609753	223.478341307	222.174494629	45.241629216	1852.687938486	233.755703339	2422.841765712	166.233090615	22.672058318	187.417517539	392.169937234
otu 444	3.851429753	0	0	0	0	0	4.754111644	1.975685084	0	0	1.654824609	0	0	0	0	0	0	0	0	0	3.445857635	0	0	0	0	0	0	0	0	8.343549392	0	0	6.710917941	0	0	2.399727185	0	0	0	3.311754013	0	0	0	6.73674051
otu 445	0	0	0	0	0	0	0	2.54235445	0	3.853075103	0	0	0	2.033718337	0	0	0	0	0	0	0	5.287439833	0	0	0	0	0	0	0	0	0	1.576455953	0	0	0	0	0	0	0	0	5.131429362	0	0	2.2057178
otu 446	0	0	4.705759826	0	0	0	2.283272133	140.9937505	0	33.026903636	0	29.10037361	0	650.453007906	2.925263377	0	0	41.487158839	1.551742734	0	0	8.649888118	0	0	0	0	0	19.267379988	0	13.154587103	3.843971229	0	507.7750929	0	0	0	9.762553949	552.110405323	0	2421.7210672	0	0.348913058	0	8.466988351
otu 447	209.465777654	2.063814187	116.163994585	0	0	95.637419232	0	66.160929749	1.562008688	0	2.996103503	0	327.888364602	54.63363957	705.557334679	8.130454782	167.401015765	324.063721373	146.837175684	2.240025414	9.741713381	65.119608886	144.874195697	0	66.104429344	13.355081405	30.246504461	168.548495014	3.644168244	1.68628268	200.985876017	139.163696568	26.028625903	1.650196614	24.44162529	7.391149124	132.428090383	54.039816329	69.276382025	67.85061862	55.392843979	7.955470567	1.760928841	22.15147807
otu 448	25.047063395	0.892681039	10.760984151	0	54.43843157	16.042463016	45.440247108	114.663316865	97.84156546	0	211.413364064	0	11.264617035	0.641819855	0.65554095	0	0	9.480635157	18.928679166	24.777538711	99.83211658	15.955667097	12.913198007	1.466481889	6.929421046	0	0	7.039971212	5.574986704	94.884241328	17.855344116	7.931431625	80.709383971	0	1.913889545	5.314267211	14.368466454	1.039784781	27.852056276	35.975200237	25.262469849	0	0	77.356859969
otu 449	1915.809233344	351.632148003	831.542205099	367.957607948	201.390616163	129.64422164	893.617513293	832.638130926	1386.203516752	1374.521520387	1188.621561235	994.214529139	342.509557828	1105.266100873	660.538103447	203.992844923	1006.559391156	790.616391598	594.86836839	870.851129437	494.243365535	346.435213082	733.087302009	1125.748952999	2775.268046363	43.402574941	67.028833633	681.630619492	837.091676511	477.41241497	1192.398162074	227.62023542	1392.404907293	327.356815703	573.515979914	828.493925372	248.70266304	873.8951562	1131.596616225	246.369628735	625.567810916	63.040619627	1190.547808479	2989.325458481
otu 450	36.778064135	64.399703455	86.973827252	85.25185032	62.5476643	1706.685159536	551.003887258	210.434549388	152.035438172	0	365.17201292	471.725590251	10.400634659	181.81726172	21.41130277	43.378549365	225.45336393	47.530029924	329.96852495	117.474681305	17.652444903	233.684532878	57.147783943	35.621857859	100.374165609	0.279167309	0	185.554137581	493.081180467	260.07952501	161.878796174	110.618706716	67.180075924	228.755603961	147.606737538	42.889742607	22.119166212	131.92458929	132.703111471	96.056192696	109.595147095	13.06970165	360.023836714	120.863351231
otu 451	41.429872925	0.69532739	10.918403788	0	0	4.14604878	39.523331787	13.613309628	18.8612549	36.481873618	10.015493413	5.94196111	4.438832421	0.829477258	2.092688416	0	4.286665182	50.46175846	126.493773869	0	3.568830864	10.118033931	0	8.545077161	8.660642375	0	0	30.214148026	11.24140843	180.251670671	3.197327548	1.60547048	1.643063849	4.266936958	47.15943458	10.511145817	5.773912849	5.001809995	6.825554192	385.661545654	216.256101984	10.457828899	1.889612103	4.486386135
otu 452	36.865522326	0	0	0	0	8.290140015	6.702149611	13.685477407	0	0	8.103340434	0	25.1745096	1.201413679	0	0	0	0	30.338089716	0	0	35.70445336	0	0	1.672073277	0	0	0	1.809115552	9.442163979	32.171649876	20.436257697	5.621007904	0	0	0	4.71467034	0	3.47396735	2.792263188	8.244983477	0	0	1.394792138
otu 453	0	0	3.010632213	0	0	0	3.906992813	376.569386057	0	3021.6187242	0	78.13431964	0	0	0	10.78810404	25.311819982	0	9.712781757	0	13.421142473	1.473797884	0	2.759900698	0	0	0	6.669364987	10.26747529	6.102513584	7.23429432	1.162368421	3.261042753	1.304303874	3.423552419	9.555148295	1.22328935	0	6.613308287	4.996681494	16.847900099	0	2.117668736	1.663962551
otu 454	0	0	7.96630015	0	0	1.896238782	27.890438436	393.938886486	1.579173618	73.51686354	16.68160192	113.65324206	16.02911707	207.243494821	12.80232913	0	21.605112117	0	23.666331835	0	5.810661894	68.803295389	5.018422027	0	1.985587016	0	0	13.565259265	5.586389781	30.729638416	6.744506821	0	142.951124369	1.171316028	0	2.316015772	1.617609726	209.784456395	13.619989962	1207.312544446	126.887933505	0	0	9.000938336
otu 455	23263.209288726	2063.254715706	1008.727184892	822.738891546	3303.904893221	1761.956816562	5577.992519171	1406.663026692	1642.318655055	3908.60209799	1193.762640315	1582.844524558	18775.596319019	1838.98017421	1776.081047284	161.203255843	2878.498464182	3356.858540155	2384.832512657	516.32752926	1910.918640113	1479.812688209	1038.020741808	2015.934777749	7958.240209251	330.033518691	469.146054286	816.592679216	2205.039315946	1885.120374599	1896.445022487	132.110593943	1661.673190192	341.348553498	466.483622601	1920.779603031	868.571376719	1337.223715047	2765.725442697	1272.363572476	2210.625950679	1138.311131755	2467.534103937	3034.653860174
otu 456	1602.141940117	2725.995453475	347.592031732	172.932407603	240.308154626	318.36462692	848.903344416	1413.310664985	159.578319937	2986.149234245	1009.9622346	7151.964825962	452.381745671	190.744220474	2745.456422567	209.348843078	483.062999726	25694.897563454	1259.650833012	357.295128709	218.804433349	375.520248909	998.606476959	6060.37235332	1901.369227896	2.239588487	0	628.84625813	902.99243165	470.85866083	1254.568139285	286.261298114	598.812323333	232.101432372	303.928833265	253.188961374	4194.453154893	238.608285169	546.201430996	1973.032865088	812.439478604	4695.320328743	183.407281945	416.106680008
otu 457	0	0	0	0	0	0	0	11.00549409	0	128.29041663	0.955133667	7.83276413	0	4.167867208	0	0	0	6.484421143	1.064900782	0	4.653007032	4.58954509	37.119619711	0	16.976704478	0	0	0	9.687889479	13.71952826	0	0.878160028	6.707577747	0	20.466994297	36.943933498	20.270986012	3.966586388	1.091929335	1.911482182	43.39807848	0	0	9.241754721
otu 458	26.709034506	45.169074328	6.230166512	0	0	0	5.633931007	10.129183587	0	6.460711789	3.095151846	0	0	0	0	31.59970331	5.344413733	2.127337142	2.528609028	0	0.909029928	27.922979684	2.641437868	0	2.025140542	0	0	3.953937118	101.435358442	7.287101451	6.552855417	23.940108749	4.475982389	0	45.58187439	48.785496249	0	0	3.323906783	9.332136216	303.213042381	5.455179817	0	4.584629887
otu 459	0	0	72.46223899	0	7.580431752	2.367850176	0	4.048934864	100.228346199	0	2.717229907	0	0	0	0	0	16.251474085	1.682080531	3.786878676	0	0	4.693021161	0	53.02434515	4.16844332	0	0	0.954779384	0	0	32.25167967	2.891620864	3.058686878	25.131406037	0	0	4.215822962	0	1.553197813	21.0719241	36.090683296	0	8.20786164	3.987664042
otu 460	54274.099395478	6048.792499383	11154.348780559	47278.319176802	8411.021207367	9879.71318077	24115.499275361	19216.594752155	24138.961938225	25093.384119173	23329.088893869	19737.76635781	25145.941817626	14629.782727219	21769.634247984	3648.529474883	20006.809161399	13580.760439703	14995.033555359	13113.702231103	8535.087302616	9768.929189388	17653.491327024	30615.769213414	26907.755827724	21208.000120557	17631.451655815	11674.735073154	22828.567794414	12350.396750323	18128.821201035	7088.71326979	17908.785834755	7777.524940447	21919.666720073	22025.160417563	19872.923551497	12120.057596169	17363.536682143	9518.46296037	19409.331925218	8676.185289717	17171.697250382	23144.92017764
otu 461	5.705509104	188.136035868	63.936142015	16.222777362	692.988066506	70.567710908	51.797936584	787.417581445	418.753008504	953.260528727	71.640397042	633.900576712	0	3921.097526921	1143.10469539	9.610956618	28.058845176	204.558918933	188.278645582	112.091433922	452.583385353	945.390180871	40.921677774	0.919966899	127.77639323	193.3418903	348.6924787	437.768524261	32.465133352	620.073124592	647.034910851	14.624699768	677.671399258	1502.691739887	76.990381523	365.585831178	0.985730927	3412.280710027	98.01437975	13.89945397	101.682173438	0	42.464551485	1065.087642498
otu 462	42.750103074	12.140751961	40.928094437	8.47770727	114.326811949	10.727890853	262.976396461	96.418606951	200.869433401	106.358859403	5.175087868	223.105256596	5.685204086	1263.413711016	29.215879929	51.958261256	25.281642491	31.872845988	47.194246063	51.61301151	55.923548632	63.542183084	53.542168614	111.249742907	196.040391704	0	0	357.348047445	78.272242257	41.300017462	112.390385119	10.271227978	72.958600493	2.458123677	29.772354467	30.902805886	102.34176221	1280.679466602	153.842493968	2.230216325	24.695102413	1.793377822	16.083232872	212.49676507
otu 463	485.033813688	133.389238426	575.554438097	206.176018524	412.391904068	542.117673745	1872.933697796	6396.130561467	185.247175531	291.350785891	1955.224038761	2702.978524486	8.323940498	627.22293335	320.642985124	100.917724455	114.318593044	85.472126582	619.615451996	415.673306057	435.845977425	613.971092918	403.567712178	22.10483913	459.385252693	0.885265065	0	740.423871086	1491.553102722	1485.656884543	674.225970624	459.361292802	437.413451546	211.690327583	187.064498417	557.098089334	90.630324573	619.543085473	851.961082623	232.621255342	1389.039119938	16.178375802	66.216413328	973.865768044
otu 464	7.447644281	1.685248317	9.131028994	0	0	9.279309213	4.917242926	17.503651957	0	0	8.573187733	0	6.952388129	2.60031602	0	2.453764841	0	8.266224323	15.262278092	0	0	4.119531436	33.903127815	0	10.246428502	0	0	0	3.481927877	14.708198381	3.864141197	1.576455953	11.517723611	0	0	0	2.660285875	1.000914322	12.089331657	5.08694926	66.688285421	10.092690917	0	1.394792138
otu 465	0	0.889744588	11.150829414	126.919784	0	2.718213427	17.338054193	13.220726905	0	0	14.92045455	5.770086202	1.589664503	24.26817248	0	1.378975282	0	0	9.284284216	0	0	2.354828576	21.702144293	0	4.789928048	0	0	625.10838712	12.95188459	228.764821567	12.010074057	0	3.758952255	0	0	7.656859928	0	18.473673249	17.99468662	6.725593014	18.859968014	0	0	10.176214078
otu 466	16.267944122	50.039732828	35.797202469	0	0	4.217127386	26.026634525	19.511702567	13.57018686	0	32.543986273	5.875925494	14.370464521	16.745988855	1.424342901	4.848116489	0	0	108.16812128	1.061373298	21.474382153	34.242527432	12.359717998	37.501411509	174.349885484	0	0	75.899163717	6.729340555	75.173998685	37.909952726	6.920122567	64.793589517	6.870314681	8.201113732	2.563251219	22.242233659	8.282959441	28.461164863	47.143654556	91.566068052	0	308.1028547	44.249021133
otu 467	0	3.177659243	23.102129993	13.797411445	39.394782456	0	0	13.723892876	29.038765204	423.822086659	0.731696228	82.920093923	0	46.0465821	18.025097748	9.827806194	29.883663899	12.504278165	47.09598112	108.480043547	93.701263248	32.905595888	24.311650714	3.210076628	14.029537819	0	0	16.2427356	11.38122694	56.054374226	34.602270074	5.432960859	25.485592489	10.075620606	8.718990041	1.301812787	0	38.691802189	0	2.829493364	4.728245627	10.692144532	12.136258684	73.554961537
otu 468	3704.010367814	1246.745347962	3315.930718685	5501.206416077	12615.056095476	1350.199974317	22021.268628462	16012.047902917	3401.53730318	6671.176073295	36647.946194587	4344.145275499	2530.228077143	6977.195947673	4966.057040093	1591.590153228	5214.046414896	2602.497196148	28158.039056774	2459.743903656	4181.854390643	2501.844303785	16398.830586845	3212.050833238	175207.013186459	735.07028279	827.956032282	7940.944883421	2785.160605447	12548.191728573	15573.234429203	2433.024663758	4261.198737607	1441.346114706	13541.851933386	5579.983666563	1566.661659179	5846.204942947	47815.205950074	16499.119555346	19136.297012221	790.419578342	4406.182945106	11505.748118121
otu 469	57.750253828	3.140550028	95.087100296	8.892649904	0	98.451350345	450.207747024	85.749261363	8.793670593	0	663.181536491	6.66683569	19.54025701	28.216385988	22.952966209	25.635025121	502.878475122	47.508568825	212.474936543	9.311968655	0	30.964951553	48.139487076	22.704463319	118.002337215	0	0	89.821826211	158.988830478	252.227867699	88.847542791	77.955203053	56.661492269	20.418084135	117.058981135	29.944211474	32.01725375	28.944645042	173.002535747	71.875542308	434.787385924	13.137187196	17.5463981	53.644133199
otu 470	20.757855321	1.481256701	31.72143674	0	13.57350814	76.244943409	57.065047518	34.962891203	27.573169691	5.891557173	26.694095639	15.135371606	11.567547581	8.730163306	10.924041036	2.750373778	0	59.359451309	205.578195915	12.674362912	0	11.53477017	8.062531847	4.651711425	47.474248888	0	0	33.459306928	151.436601868	57.461409946	84.560236198	148.569207348	45.102239117	4.729726496	13.436376872	12.158778959	6.647516775	6.534258409	25.554696878	71.34074539	182.051848101	7.037531655	0	11.268667335
otu 471	3575.066346033	2879.234382649	5527.160717129	4634.525873393	2221.660121152	3874.425282656	12142.260041013	5716.899561683	29321.763494978	8028.251116961	4359.6893212	12061.34731507	4638.687910135	6320.418110935	10727.953583355	2397.770189314	5415.12833371	7340.057532606	11932.279091852	5824.698281821	13596.977608116	4131.002110976	5440.017513847	3220.384960283	56322.640860688	528.490628318	910.270270341	5186.171119369	7602.952366684	6935.487687209	5903.693412271	2381.158172138	6940.44626092	6098.682525268	17835.17957991	5030.955715795	4137.970806077	5724.268185289	8130.111889202	7384.354925441	4999.583576814	1747.383653416	4452.197566551	11582.859246194
otu 472	2975.27631117	817.018604931	334.277416053	337.348568762	4075.934741283	5184.251430965	7782.20157459	481.974566486	467.083156267	875.82469837	2391.432376445	609.975847901	19256.442014399	555.814164676	6562.582475916	175.270099243	593.285107794	603.954897263	457.546353914	278.775235326	146.144240629	801.318208039	461.562684199	42706.625960191	674.4872057	56.580124936	87.174215029	2695.735622274	406.909112698	924.856448295	1118.788312865	429.208108427	1949.556034116	314.626571778	801.525802209	545.652499685	939.663429521	509.299898228	604.230913743	1872.55528094	6098.352679593	99.760091397	212.297719213	3312.641779033
otu 473	30167.695233785	25198.216739091	5646.453656164	24803.202358005	12859.873697268	12195.51055884	17410.789828944	13363.08357169	6721.027495305	41943.722451683	6461.703934714	18052.233375518	167948.874493026	4827.093158797	21540.038714401	29061.90334837	75674.652011634	71128.071499868	8323.343753148	54139.215969907	1988.034670806	7700.474025988	4061.3170932	196645.979920649	7909.322391377	1519.174904863	2399.879703533	6309.60443072	9534.703407337	6325.767997482	7448.027873493	65466.117940807	6343.132774974	6722.984644418	23088.085718231	2228.022495127	59608.365186803	21803.560313694	5443.613020112	14888.416889489	9455.335490403	23610.239630326	2001.745443443	5417.39121213
otu 474	0	10.85878067	137.9681238	0	0	1.115674973	7.322025963	1.196947898	34.61502464	162.2369616	9.34915509	23.4425546	0	115.8180326	0	0	0	0	0	155.3711058	9.733919012	0	0	0	11.13088196	0	0	0	11.13200299	4.560348415	33.29044271	0	43.67505183	121.0003656	20.29142018	0	30.62241478	125.4686285	233.006244964	1.039455639	0	2.28958277	57.37800254	287.6529714
otu 475	385.254966473	16.267394465	226.235492751	283.580004436	205.533564908	595.487877873	901.22349179	422.590362684	285.275215655	263.525441681	773.91725105	209.41654423	355.490516357	308.908601027	298.089943285	134.724932648	982.786276157	118.530596942	274.50123308	184.727371842	104.813929915	242.625158175	755.512776071	83.544713634	766.679690769	456.033620866	503.600871202	241.937518833	579.686707898	417.926830322	415.424978357	156.508097187	467.666698901	86.643257016	188.563837394	157.792092712	86.913666607	269.559229397	332.0290809	2335.419864788	277.778404969	107.456262238	95.719496603	656.617609779
otu 476	76.777130845	51.85410508	576.625931487	398.805468208	285.406105122	382.002217228	123.401541294	94.179116385	309.440623548	100.884135259	80.292130421	503.298590854	305.13708122	56.232477598	58.849764812	30.239104966	369.567465031	58.675843595	82.734060924	300.997795209	107.494530035	48.091624261	324.761002245	298.507369865	717.014661358	1125.366146432	1604.051359662	41.287910457	158.337574246	101.633591761	89.680044781	42.116001834	75.650398843	161.962456609	248.186845322	123.103751681	107.032847859	85.16199125	122.386650276	42.46887378	216.251906488	232.635617858	186.282830616	55.542304562
otu 477	97.536218932	1.554496292	41.382880571	46.83276438	0	126.395142596	22.276394584	28.361863454	0	4.153314722	25.998393718	12.641530316	17.443239808	69.967331382	1.563502839	0	0	16.692245042	14.009486138	5.944488496	0	12.334816349	18.137857042	5.107402441	23.862678562	103.5801048	96.84354399	8.516669464	529.446137329	28.270693167	17.438362215	0	45.219029971	3.850052313	16.508558529	21.568995877	640.07447841	68.463918726	195.075806312	22.937320458	445.338343859	6.283758032	3.693978547	9.800909102
otu 478	28265.913728194	827.990977996	2258.641512885	419.379074884	2126.404960442	903.066101235	10270.772955322	10678.752736947	10505.246087665	2105.658780506	12052.926494914	5042.437638379	892.309863728	5137.704575686	1309.683620618	1471.693032093	3806.689828963	2570.293953694	3384.940174976	1138.449673465	3478.612600192	923.879463039	5630.781525951	3008.564408801	7194.214591066	233.418653239	95.775341576	2350.864713031	6711.863437776	7627.304397154	3319.065342768	1588.005419859	4515.585147553	1854.601374604	5467.832889595	9050.581677989	4302.71843776	3855.703415986	4062.086361171	3663.797090247	5611.808025092	869.504971516	6272.358742544	9668.48119117
otu 479	0	6.327072627	411.966239916	0	2082.730852552	1.513664291	21.797151552	393.225425641	177.977830166	13956.950781104	1134.980554169	3353.193558951	0	1996.184414662	0	4.594005795	0	0	3081.364483782	22.212899977	774.839157859	677.404329988	280.10304883	5.197005993	349.947863259	0	0	97.505763723	507.436393856	1145.984606963	997.038140347	112.23147657	670.23748185	47.205188306	858.485349582	115.527038014	0	1633.931880183	128.532940221	191.547952756	59.892455413	0	291.849713431	2310.765108075
otu 480	37.02406639	1.040316749	68.597017067	0	0	262.677529335	867.51383629	38.513046168	0	3.062732882	483.85815103	1.074123739	13.167846902	51.797507342	0	8.954291518	0	0	42.483529178	0.670156364	0	2.80008651	74.882585608	1.299251498	3.763101395	0	0	58.933983928	633.644292264	82.246321622	6.628713745	61.33306241	7.085119448	0	12.762074298	2.176801709	11.936031733	42.299218292	122.41631227	151.593625501	528.694928136	0	0	191.419930633
otu 481	25.06031657	1.827583478	62.369991625	9.497553616	0	2.420509776	18.127474977	1.86343025	64.08457265	272.45784305	7.24428961	71.422273977	11.060491524	16.047194637	1.902444014	9.358049527	0	9.844763473	40.398528722	44.016373922	8.009290719	1.771611965	12.726522281	11.624202939	40.899285712	14.940103173	26.030249138	0	21.473104782	15.186950458	31.475820381	1.851592134	8.215319244	40.607496528	20.215307569	76.692543049	12.439797511	42.004905863	43.402620523	2060.423691112	8.205726143	18.802852343	46.47424361	198.239507675
otu 482	772.111500463	4.397355252	381.483937648	58.41857756	7.378505784	1610.014107554	123.385722498	1103.579083395	101.524402684	19.632929101	336.314288012	514.761994592	37.300388297	128.556670267	28.235105849	381.421389322	3136.799473123	31.875625061	35.88025183	243.548626641	30.017500164	85.047151876	3065.337317929	92.909432787	1252.578966731	4.585749087	16.734687577	33.828785222	90.340899095	639.730440996	29.108461528	103.243269403	564.71925054	39.081279199	25.617926955	123.159179696	54.182704868	104.829635216	80.287188341	269.419405217	274.225719946	24.356697992	29.04352151	309.363108914
otu 483	3.56392434	0	0	0	0	1.320594866	0	8.643358024	4.399126508	3.230685523	6.152085422	17.365923435	0	1.722434918	5.712654036	0	16.79672888	1.446589256	94.922631349	21.156363868	1.511957942	0	10.14797303	2.848359054	21.183795415	0	0	5.128879	2.59368097	40.032701918	16.231801439	0	4.359148986	0	0	0	0	4.917757613	4.067436772	36.247695418	4.354963077	0	2.5066283	21.194403003
otu 484	0	0	0	0	0	3.318417869	7.485951918	0	3.217271626	0	0	422.560841	0	0	0	0	0	0	1.99585178	0	0	0	2.1250029	0	3.196919976	0	0	4.124253216	0	0	5.042333501	0	1.369219874	0	19.326357569	0	0	2.397712667	0	0	0	0	5.064939657	7.180207076
otu 485	2948.725270136	9.03493931	407.219410568	4.598702597	7913.616030232	34.192460538	38.635290366	165.700851115	101.30864952	925.428099921	23.480526767	199.714198362	14.60881556	36.07713065	49.328801362	2.84413652	80.390687635	17.158263433	72.915884477	1721.524087594	163.267106975	43.92470264	36.736909044	0	477.34662265	0	0	12.311106396	163.827114585	142.192582741	394.386137709	2.161347706	349.28276106	44.58691388	189.501188513	102.191593258	22.878587752	47.951677398	525.024001568	20.086893641	135.716101	11.50349773	16.188520915	409.217458742
otu 486	10.160349091	1.619654819	31.365695373	0	0	64.045616155	247.26767761	27.287656913	0	82.82788406	148.550423207	22.491061946	1.78652698	15.496540979	0	4.659717603	0	3.287702856	33.499578695	16.366609649	0	15.524863083	16.505258964	0	34.728877409	0	0	15.219890336	132.316795805	91.801782471	50.226533012	18.482025155	11.050566359	0	6.882705037	4.832726151	13.953940171	11.896371017	49.7881202	1474.010445264	31.350158527	4.69570119	3.50927962	11.890488634
otu 487	5.401167647	0.952402658	13.743995082	7.850579001	0	0	6.034186448	10.367712601	0	0	0	1.614290013	0	128.69705501	0	86.80370419	14.272365	7.456645652	14.107453305	2.343610405	0	0	25.816845398	0	7.544365483	0	0	14.882030999	5.877011215	45.4102776	22.642182497	1.05520842	86.968392126	5.179518851	4.59112232	11.599062636	0.962107746	90.132196453	34.022797263	27.5590741	60.917683954	0	25.55891515	23.95641892
otu 488	12.307687209	12.750880236	95.897172445	6.090359494	2.37384223	25.4593371	36.954616339	28.38117636	7.642568426	7.589333282	3.87432136	100.536815402	12.581688767	110.09891745	361.879138586	0	7.381522107	48.82969282	4.008521708	6.478419979	0	5.987390311	20.517237791	9.977975947	108.452156614	0	0	1.793957677	252.92886796	243.540041437	30.084576406	11.745828174	87.887953467	2.489813441	3.561722697	0	7.239466479	79.55575471	162.993289107	5.433128679	19.63424031	64.311280408	123.3755705	31.307269918
otu 489	0	0	92.159494177	0	0	0	0	55.565399934	6.84308568	82.42402927	15.05977951	137.259881907	39.484344643	103.617684802	89.14971721	0	91.426974263	0	89.54326514	269.557887222	1.489164606	14.65376182	71.72770417	0	434.047718153	0	2.505739347	38.51826175	232.22184312	149.18279375	189.342311024	0	234.15793894	27.57427602	81.316465383	10.432570047	46.73094764	86.28216984	710.455874658	1002.673459277	50.95206064	11.06034374	20.273225274	104.00741467
otu 490	1833.780102872	1932.369212638	1438.436081051	4017.729987932	3618.038311301	1271.635263522	2101.028791982	1223.553701748	2565.855757763	4028.43988036	1489.534788557	3144.603311908	9633.019561647	1247.124861187	3834.361365016	5441.036498045	2356.428212714	3771.080331987	1869.401873704	6295.67978879	586.959381612	2410.444981795	887.639477282	6100.938156427	2693.137778753	641.396722152	932.677332186	1410.991709885	2650.163366969	1761.333646926	1729.79981683	1312.326445368	1460.453894669	934.264983208	1540.053853008	634.218632771	3219.560559078	2108.638700714	1242.485167884	4231.545063889	2836.14403165	1345.10130356	1752.975585734	1478.895166357
otu 491	61832.262315468	19187.370996879	63619.773443697	10610.423099166	81448.25862766	984.04264637	29807.200903711	102409.702125681	120564.735056006	326491.222694642	28976.954240267	64675.89825716	321.076888946	31554.022474649	64217.525475517	317.685846024	19028.002677652	10009.055829303	4458.538419653	45449.867559139	65538.00048486	89019.78037936	21940.652473984	647.585970256	37239.812150664	94.564239854	181.579588171	5366.075758664	52857.265815962	32412.376204303	97687.812529713	351.406341447	111535.828688513	62719.632049043	15025.496500064	18324.366767412	6517.106704509	38664.244430672	63426.48402442	5024.250476357	43776.713427118	1621.673631269	31870.816316811	108515.061606164
otu 492	154.023453211	11.018474305	142.415597969	12.3468197	15.915316604	239.32581191	811.597408277	150.471667405	0	86.772032161	620.006552639	975.698677984	35.786410917	106.444957047	0	71.410355321	586.13470724	69.106293217	339.338010572	131.169318073	37.903072052	103.512912197	149.209707183	72.176245976	277.242649446	0	0	176.975939233	447.710598183	394.076810521	312.066112336	84.695249301	141.462417984	12.643020808	58.493739482	35.064021394	300.866115279	66.581242146	234.840470965	1038.850156836	661.132930439	1.387932918	218.081410539	125.423994156
otu 493	371.110951291	339.452143409	707.550629286	685.083738644	742.149069029	497.463705859	556.671614825	557.023092065	1034.620311903	1003.494395023	480.460095536	702.208057434	1196.121568821	1817.678236456	2311.50788139	664.425392368	247.594874806	801.484464614	1133.986070992	262.95245435	2074.594653287	765.512517221	465.30185316	751.853186743	782.966564696	260.043343261	173.026327109	496.252633285	738.180908692	1075.706523279	667.823165063	305.535639734	476.399854123	659.945151035	260.143129567	506.121525301	430.945308145	1474.188931805	456.038081485	5905.85615046	349.858416963	112.351660006	452.04313803	1098.671449795
otu 494	4.248484366	0	1.534347996	3.500387029	0	0	5.150821714	175.544607422	0	0	0.733582043	2.159320919	0	0.870095989	5.278011939	52.191013264	0	0	9.16306501	0	11.350118611	18.450263862	32.88864733	6.87129916	13.47467846	0	0	17.756360849	0	16.902085608	0.870712228	0.674463114	3.3030665	0	2.047072581	11.091468018	0	0	8.305561923	0	0.853034005	2.42530546	26.18851086	52.281614846
otu 495	3.028758209	0	0.960204875	0	0	0	0	11.317152126	0	0	0	0.900877975	1.189790133	1.089023367	0	0	0	0	1.652814756	0	0	5.438293505	17.26564856	0	0	0	0	4.68981271	0.882571997	0.882440301	5.055748423	1.81730339	17.79985836	9.852475962	0	0	0	0	1.129843548	0	10.78101609	0	0	0.987977765
otu 496	12.845701628	11.84594255	37.231094495	3.129378265	0	2.18995219	10.466300056	53.360214275	11.92021376	1.473756837	10.49326572	1.117088689	3.144656758	4.356093469	38.076741296	25.57646856	0	5.556880255	59.184568674	7.238535448	13.129882725	27.76514487	3.055303709	203.13765926	9.369774675	0	0	12.79153901	9.947103681	251.945477173	86.550556788	49.112088287	436.648713745	6.107344075	6.207758197	21.271731013	0	0	52.553787002	6.093584531	476.990395877	0	2.264051368	7.733606593
otu 497	127.873117978	72.25281636	52.063324511	0	96.21582231	132.60849672	553.967414629	338.885579768	14.361671536	128.999077826	641.938945078	118.002820496	123.613476665	264.35829851	30.22772156	2.539528587	167.89780797	5.499778491	218.226742811	26.444146713	17.016151776	209.851176312	69.781397649	15.293140805	71.652159061	2.778748678	0	119.566203425	247.70116743	232.317795636	54.613218385	126.126584567	176.077388925	13.27491498	43.827032714	101.581860369	47.23314685	263.390449775	158.996574305	244.34961693	628.741878403	20.91152263	328.8862057	77.016164138
otu 498	9990.205200731	2018.87941923	13161.483828452	66080.223479164	12688.506301876	3740.921354762	29703.304145439	17799.605088374	77795.790429776	21750.993708323	5900.882655776	7503.712796975	40021.152439179	6601.797338879	4484.838445757	3751.88159027	5081.960497037	1974.772866438	12097.3769005	18871.790349844	25130.408828459	9844.216330395	7168.048374082	14549.84810177	58934.11712065	37244.414538364	78257.589279426	9597.862123467	8949.34267067	21099.90960327	8093.148931081	2992.917862672	10123.951082279	3209.602449397	13200.456480068	9420.966620652	35768.523837525	8537.570671162	21050.196560167	11715.749606018	10221.656467046	7417.869316665	3216.097518329	17588.597191921
otu 499	64.194978567	22.54019623	43.357386766	0	2.700851109	9.181890585	17.75772422	11.390727981	62.842336828	6.229972082	6.02923196	12.305592002	30.122774607	0	131.491744082	22.783489702	6.096590481	78.735949124	11.180260609	49.44446342	14.11160746	55.131575633	15.78573583	62.924299273	47.523492987	0	1.638701511	18.674046572	7.702446516	36.995549914	20.456827884	30.122552175	26.206572418	5.768266628	38.302383592	19.434427628	8.502026275	2.837407012	20.969926885	11.534054474	13.687660161	0	11.98290602	4.784004528
otu 500	13.78783216	0	1.106555804	0	34.43836172	0	0	0	0	0	0	1.038186514	0	0	0	0	0	0	48.12745904	8.28975948	0	0	0	10.64297036	3.779258559	0	0	1.01794545	3.880621909	61.19368	0.859634465	0	0.794045726	0	1.476327437	0	0	0	1.814469935	9.448701024	0	5.634841428	0	0
otu 501	14.209590564	0	14.924894584	0	0	19.795005146	52.820393129	0.838781903	0	0	15.595713423	0	6.603857162	1.236619941	0	0	0	0	9.406971169	0	0	0	7.449448368	0	4.830837062	0	0	1.270008133	1.862129927	1.065247626	4.239732053	2.994852918	6.044753541	0	0	4.475895649	3.388292495	1.176899258	5.089634168	0	30.707326824	0	0	0
otu 502	26.972941062	0	10.744868948	0	0	10.60081613	6.847218819	2.277525861	0	0	3.885731505	0	127.392178195	0	0	0	14.43929324	27.99850174	4.332292602	2.875493617	0	1.838285533	0	0	6.024017714	0	0	6.452460677	0	2.093024231	5.805160927	0	4.374026628	0	0	0	4.52157804	0	0	0	14.622553918	0	0	0
otu 503	43.053119794	2.03423125	22.986161234	0	0	43.847755014	94.92874423	133.989011455	13.932998126	18.207824855	403.970083631	1.336230489	9.814455674	3.503018534	13.17618632	2.593616723	0	0	67.016981862	62.825878986	1.331882052	44.911954863	23.352910955	119.0725785	48.171740078	0.674392938	0	23.271743257	17.866314635	258.59054541	36.632947215	6.052230758	45.082338287	0	56.712926383	13.786321034	11.688090846	7.386350874	67.039257622	101.379588167	60.094984468	0	6.566548848	81.279866786
otu 504	22.734647856	0	13.305817057	0	0	31.798217931	34.733052498	8.29163153	0	0	49.601635144	0	6.485378011	2.4336398	0	0	0	0	77.778629948	0.915224831	0	4.558948123	0	0	15.84282965	0	0	0.87347721	1.109959542	56.992528716	3.187135326	1.217170643	9.341427851	0	5.883438232	0	13.186614429	0.725267488	17.177079589	8.045294213	74.123766244	0	0	5.057392801
otu 505	21.649164632	10.58121681	1.455567292	149.902779951	10.35436318	3.183297369	16.910189038	38.099199155	2.108138865	0	57.70570263	1.365634094	0	6.915301479	4.459827771	3.671648124	4.024644083	7.781164705	55.522391935	15.86091345	6.521011759	10.544278244	0	6.828031497	17.895770514	0	0	4.890618117	23.738224528	5.331119823	20.018226354	0	7.070222228	20.44791305	126.53264423	22.591712638	0	14.73379233	8.751453201	0	29.757735821	1.533852516	24.02440815	12.685905363
otu 506	7.044495445	0	12.304642565	0	0	0	0	0	0	0	9.527241518	63.15320409	0	0	0	0	0	17.92781557	0	366.5666914	0.592687513	5.635691141	4.479735843	0.949453018	0	0	0	5.128879	35.92836893	0	0	0	0	5.430647037	0	0	0	0	0	11.242165507	18.276181751	0	0	0
otu 507	61.25855161	0	7.04444446	0	0	4.823572119	18.260519873	4.431942217	17.47761072	0	3.846349091	0	109.7646061	4.562124917	8.872518604	11.846341713	35.78433543	1.616300845	4.832595427	4.158406154	6.449736383	57.655041671	43.224690945	0	6.226919536	0	0	9.467563033	16.644421876	6.342819624	6.28026131	3.536374165	2.168510663	4.036291717	10.73329948	43.546003669	10.901829825	4.517761989	0.825875487	11.115442617	0	34.139764021	5.489375941	5.289455932
otu 508	124.04108566	136.539126516	446.688117139	370.090626319	1152.961036276	423.293979613	1163.693655539	400.658086824	1306.637321065	1395.104918147	1135.695060776	1568.955358268	88.791277045	533.119136735	858.932525337	255.440402075	128.370739165	241.979587246	537.493101064	184.473076401	307.404266269	573.05476553	498.201273044	172.463124035	468.398905234	1170.408943	876.1317628	235.319450944	817.70588802	1112.204191504	439.724843144	296.916483795	287.052725727	183.891716088	335.236908644	403.505911563	179.628272488	433.474188119	543.891344449	584.797347648	1164.895949205	39.976648974	267.060937615	515.591834952
otu 509	16.540671051	4.704040953	8.438731082	0	5.412748644	4.060181864	2.786437658	7.881792837	0	7.35184445	0	9.299343025	20.613889124	0	24.073091281	5.889035618	1.978460853	1.390951208	16.893092409	0.829130061	8.261245389	34.342282862	0	4.856218714	1.54033417	0	0	6.929014962	11.821073202	15.143051812	30.830135651	1.026241915	15.361706795	1.221617943	0	0	15.977464305	0	7.348642525	0.873652899	9.622920382	0	3.853326641	11.623267824
otu 510	13.088919593	0.976470595	10.438104002	0	0	10.764880648	23.421326242	8.699655778	0	0	9.93926247	0	0	1.467814104	0	3.208769407	0	23.425316098	83.427228988	4.8653352	0	2.327286878	16.806568221	0	6.814538132	0	0	5.941008649	2.808626907	52.243356449	14.127810775	0	5.220936236	0	7.631393553	1.438103656	7.319460584	1.775102196	7.2633722	6.692731315	34.598189668	0	0	10.985731848
otu 511	0	0	3.140346323	5.410956841	0	8.401893449	0	18.960064053	0	0	0	0	0	1.696468562	0	0	0	0	72.553332026	0	1.601858144	0	0	0	10.918634244	0	0	0	0	6.853755828	0	0	0	0.689805051	0	2.001782476	0	3.389642384	0	4.33178127	25.938979372	0	0	3.001868085
otu 512	98.451252943	7.025515709	195.287981829	26.45747079	0	7.383828583	38.034156863	438.36771413	38.202606881	0	15.874674261	510.86180562	0	395.414578519	70.927057091	40.093492204	0	13.267419606	76.390406758	12.337222426	14.831396159	46.966259002	39.00005322	0	62.548265806	0	0	21.910065775	105.969889323	291.565126517	53.250118341	6.474342153	62.059793346	35.950794098	46.616205109	32.60466914	37.459538573	401.025688961	59.94117348	22.599005158	110.711363046	0	7.448550022	361.582522256
otu 513	18.941040537	4.818959528	6.470967933	43.228603515	0	2.490809243	28.472938523	7.377624421	0	29.65935634	34.548741785	1.08245028	7.693976196	0	2.772611701	363.94323681	126.937490456	0	51.883140647	12.463546914	5.974672512	12.020222204	18.600193523	0	84.03516662	0	0	3.681465294	0	17.125341714	20.236231037	5.186410498	26.981523713	1.716583834	13.69420968	22.662977812	1.780675223	1.245323633	3.105186022	72.674205668	34.0401073	0	83.724655864	0
otu 514	100.532738103	8.44302597	41.444037099	47.542477488	22.192297069	61.224854911	243.335074968	78.853055642	0	52.041013363	131.355472428	1.756428756	31.78424301	5.635795281	1.49477744	21.089124376	25.88175204	208.260389126	112.584246657	28.92364861	0	13.810365582	41.589642914	25.15154787	63.355654037	1.887451932	2.978520356	86.536366761	58.067493627	58.251416203	143.217859719	27.128945424	27.7289848	12.884707171	11.152182194	10.452074664	21.166270661	6.552415411	48.690169537	35.044967705	290.672785656	1.72347714	6.179863481	21.877900938
otu 515	168104.582662844	105923.171153218	346478.41429189	96208.272971992	88361.529998627	8645.214246593	24610.255738884	319055.655415461	596023.412128512	779096.830391556	77489.361253563	678433.298356151	30664.724931315	398995.271551376	332659.748282683	6603.271829502	357669.048137603	35204.391760103	14218.340386581	420588.61772039	146754.818057719	304938.314550038	281948.548628762	6235.314052162	540361.23044589	3474.305971268	4006.574206113	529638.881868882	74194.838442129	533805.331076283	361581.231861009	3241.431335241	796353.460614538	640486.673672428	236936.691917439	174473.522081911	55011.298057041	303083.446399633	808266.382030878	258403.626112707	120832.967622932	3422.166488048	78768.068738813	208658.412511924
otu 516	24.176382947	1.717348284	11.554256783	8.623175664	12.760300179	6.353869874	2.332831528	10.880199474	0	3.900063824	3.971579062	1.298940336	9.362215749	89.815856944	15.328260666	6.990829472	7.838473476	64.659531592	5.84711002	3.517145848	9.846870275	20.032031832	11.71312954	9.297073033	349.283780015	4.763569162	4.510330825	4.00052562	7.956635782	92.601232974	20.868229193	1.609611574	16.91131094	76.60741858	12.326132297	69.448612613	3.772294261	69.9787166	4.662080152	34.541869709	247.571002077	0.995786792	30.35034792	11.722452523
otu 517	1117.73864495	78.228051515	75.61999224	8.181627513	78.321669917	613.526725795	59.345364473	22.206013847	79.038035018	408.017179332	343.340511479	598.655539334	537.334925715	10.007223493	252.449869976	9.03735467	731.572021691	55.625725501	47.632500055	881.424695878	13.849142694	46.483721464	29.934165446	326.593875019	161.681926629	71.161138808	46.469281885	34.933592705	90.127884597	88.807547967	171.232082643	19.551039492	124.68410254	270.285566206	33.094130163	11.130232903	33.855468172	33.839249923	68.338380288	44.835622845	56.764632882	27.649729179	23.960360469	42.989381485
otu 518	0	0	1.630093367	0	0	0	0	8.097869729	0	0	3.513948552	11.20289516	0	0.967327346	21.93947533	0	0	0	7.835566248	0	0	0	0	0	2.654361755	0	0	0	0	0	0	0	0	0	0	0	4.107976328	0	1.699190296	1.324701605	6.346626864	0	0	3.51280983
otu 519	189.850348904	380.204950803	213.124978025	83.169451281	702.967828255	270.990728706	217.85693026	1356.314308008	297.386001533	396.360694109	341.871278276	1572.182080242	106.2166592	22543.819266669	2245.715626522	82.303795874	245.940304738	1492.383777729	393.112311425	188.629627954	69.871855722	9017.092857074	162.811596221	134.219569468	691.673983745	23.137094211	29.95002287	1078.940160201	286.317373979	8072.520254324	1276.983673296	135.635650119	11619.465053642	896.652185148	367.27217753	701.270653371	113.844231264	19115.77419514	304.484891797	75.985967431	357.028881185	78.360266841	281.223483089	1286.719370753
otu 520	14.117396471	19.916302418	40.706699763	7.301882619	0	45.859405917	163.459462634	26.44868742	6.248034751	30.94889357	52.43078918	443.103709838	25.17675053	73.474412147	10.23842182	1.097736902	24.17602239	24.786823939	18.767444971	219.884571174	0	340.264854701	31.523911912	12.87953659	21.031070326	0	0	247.854314305	10.10068372	93.570481431	52.954462613	49.816944891	54.613468243	70.29106342	303.1868573	123.28661856	0	53.125818731	21.436167954	18.697580202	9.593541851	16.86413116	10.565573048	80.611644931
otu 521	0	0	2.616822076	0	0	0	0	0	0	0	0	0	0	1.483943929	0	0	0	0	0	0	0	0	0	0	11.82116921	0	0	0	34.92559718	0	3.367139647	0	0	0	0	0	0	0	0	0	0	0	0	0
otu 522	0	0	4.626893956	0	0	0	15.08447454	0	16.20730819	98.58657576	0	0	0	65.99645369	0	0	0	0	0	0	0	0	0	0	49.68446308	0	0	0	0	0	0	0	0	0	0	0	0	53.1462928	4.132562663	0	0	0	0	166.871673
otu 523	0	0	0	0	0	0	0	0	0	0	0	0	0	0	0	0	0	0	0	0	0	0	0	0	13.49496308	0	0	0	0	0	0	0	0	0	0	0	0	0	0	0	0	0	0	2.351550382
otu 524	423.361598155	241.34569703	287.41528776	4707.875143087	605.163017847	223.923682974	577.781131013	581.139341765	321.799502204	362.490700148	659.726126391	1123.127933289	1145.98105458	224.917665858	989.891397407	89.664418309	386.726953718	451.059002724	650.001368568	1813.785974514	197.885078773	327.332568259	759.162808363	1004.427181906	2790.595594107	1255.210794426	2260.92454834	296.300442272	359.882843648	327.734155559	1294.318387578	111.794057459	251.799018788	92.340195904	434.227868285	227.792535197	933.482532659	268.430772028	441.800611184	280.281402045	948.118475856	813.836544526	362.435981373	655.380865629
otu 525	681265.604756909	21152.395488403	137136.610514032	77960.073536352	46335.650471785	58897.884832428	180255.228887162	121782.879449408	219261.325425745	106249.614805665	151736.100883578	126647.139852695	276559.961365483	111982.945061245	202593.034497676	65765.685329428	160694.459716911	123687.443041074	140768.163437805	72853.959261001	80532.496029849	64355.196983416	157443.423043614	423812.360992116	292358.707954138	29813.281548536	46311.989189913	88734.844690239	284202.64457647	100799.571314732	228013.862344727	34400.70463455	100611.672644972	53795.436490584	162857.393668327	130715.739619283	201196.604954414	105487.227452339	304753.688836171	122763.640783172	236664.6338363	42519.892020787	147574.873273284	181154.934177208
otu 526	6.611277811	7.094619142	6.367133928	0	30.24953242	4.152458724	8.757375497	0	0	104.534976	9.132508003	73.423789812	0	3.342546969	0	1.589104849	0	0	16.976244456	3.003293333	4.233482237	21.98064273	17.799777988	0	2.718236771	0	0	0	0	13.450179238	5.578385359	3.060955321	4.568947601	14.7864152	12.988286509	0	4.723074387	6.362247473	14.689404679	736.477125405	19.386210675	19.979777614	0	0
otu 527	59.738336683	55.501189889	80.753137659	67.820273415	42.824004086	48.835115205	162.01146336	261.268350149	28.359026078	69.584766666	70.375453072	157.96837572	96.843151287	66.165743072	118.707778851	56.44387254	113.11133504	40.34996739	53.121416428	26.587759428	33.649196027	139.63234647	159.09801575	151.622944111	87.440492227	159.5696405	251.04796416	83.96314403	113.360453857	49.43760498	176.007575759	61.70094317	101.442200521	9.74938118	129.558043	62.087003532	81.492138138	38.635633224	327.171478487	42.683647491	145.37035528	21.895988005	121.455653253	125.402848662
otu 528	0	85.78077031	15.014158208	0	60.489180298	5.519388322	12.323641435	157.175361208	10.767549758	22.076280934	58.35586313	242.667307031	0	5133.139385802	129.637792635	2.350084636	2.494059742	292.74464576	50.156125398	36.992240589	9.094802048	3728.331527603	23.293453457	7.422203264	161.540863758	0.920567047	0	147.713941288	20.326660352	1588.828287447	93.845007834	12.11048151	2900.379008286	52.957267453	26.510051546	222.38537328	3.774422694	4288.376076214	470.266975671	4.330318162	7.101865298	0	36.040550883	168.161697694
otu 529	232.654614177	25.245019777	21.972408495	0	0	23.262706252	26.267053242	10.038074781	175.8946743	44.055559622	44.348229266	13.40506426	194.524812381	434.2523218	267.6967021	0	184.3608961	94.89625522	33.363683552	12.0159036	49.78575111	69.976968276	42.4320579	0	27.026596817	7.202516573	0	122.641612165	28.498943813	131.458842724	70.970867215	6.496411203	278.324966974	188.769291	90.053286575	0	20.37658763	292.33207051	10.970671564	19.783755101	42.862990746	9.201069959	0	98.397916232
otu 530	0	0	39.848699728	0	30.24953242	0	22.29150127	12.806557899	19.1606399	9.823368949	0	34.679769335	0	1.152209023	233.1852806	0	39.129944952	0	116.177732937	0	0	0	24.441043196	0	1.925417713	0	0	0	28.942006259	917.15272568	0	0	152.851270929	4.110589176	0	6.323090678	0	3.289694513	52.727323599	0	13.65937625	9.635001896	15.09110007	0.815293972
otu 531	46.249666755	0	19.099735861	7.341352255	0	17.194007143	21.336866058	3.002212455	0	0	21.737343638	0	6.238359078	3.480383957	5.882151223	47.42223418	8.897726648	37.354538468	8.449694793	2.191592433	0	0.870028268	0	7.205578579	5.495246229	0	0	22.487545886	3.493893265	5.804332666	3.281998387	0	2.309170814	0	4.293319791	0	6.452599634	1.815217499	4.737589145	2.582781251	25.73966572	1.695528862	2.655671064	2.140874951
otu 532	70.734786073	0	35.145863439	0	0	25.83359894	132.375772667	7.520428737	0	0.445411189	31.977602801	0	2.864574802	6.973065938	0	4.39094761	0	68.67919547	83.927554818	0	0	4.329520539	1.483223501	0	19.161927212	0	0	46.080137672	12.966053999	116.278963111	18.455816232	14.25339611	8.335385589	10.345698757	4.544590488	0	7.412703524	7.761745624	32.519161348	14.690134185	113.072058416	0	0	11.684023159
otu 533	339.897573002	14.248294848	271.500726096	36.203016379	205.1869156	89.110936876	158.883818926	279.40830965	163.639749049	444.357721011	309.367546161	737.647795098	211.489289434	105.903953527	532.337584827	249.095294897	178.701282728	473.23407535	160.158068761	20.110650693	79.054057391	143.70592952	96.224579365	216.908479278	167.391042996	3.507909428	23.421863096	196.19497073	336.066978597	409.883626738	117.665602152	58.711710263	84.295965787	120.196429118	116.344793434	33.045474174	90.579708294	119.51575989	568.438121693	1392.830556553	477.077741829	27.913303795	51.260620479	58.069594343
otu 534	117.929292215	15.005550784	225.52328795	76.808644276	891.616972792	2809.25252968	1002.677191811	66.494081684	6.244392399	226.242287622	485.275851738	274.244943737	625.787327621	110.667139488	37.991791061	41.346408483	258.00761524	126.173571681	659.903305459	75.405143665	22.257977831	2875.726746763	904.967415991	107.549084548	879.012515903	2.381784581	0	70.214382719	2127.736305145	578.491114841	408.169942774	338.467382565	82.971609545	164.617696564	913.48666673	110.577598305	81.215177156	81.184767827	384.946168915	253.505258074	346.473937254	28.736484625	16.212255484	321.165564934
otu 535	565.453657402	666.86610392	945.454952082	287.595251981	419.501713222	11423.070090526	1284.461632614	1805.004449365	897.094026479	207.126429535	2092.478129302	417.068374878	608.191561928	839.061567402	3201.559707507	731.331848014	219.825270695	1592.462735082	1056.00285781	217.246760477	491.371067172	530.347825172	2382.828277958	3728.04744813	1994.08175476	415.880827749	834.168214236	681.03645206	740.954410065	1212.222139299	594.174317217	1189.734410043	916.488639539	303.831060802	956.696667635	587.530627524	636.738589832	931.756327744	3156.926140227	641.008867778	1011.725154365	135.928307372	870.041082574	978.994672849
otu 536	50.091921065	0.395442039	4.53294687	0	0	0	0	0	0	0	0	0	0	0	0	0	0	75.467279734	1.610865142	0	0	0	0	0	0	0	0	24.242842732	0	0	0	0	2.434168665	0	18.10288687	2.176801709	2.241662209	0	0	0	0	0	0	0
otu 537	71.598952458	5.653462933	146.893707432	10.28901642	0	134.230287192	499.950088083	30.488052788	5.739589968	37.40412088	404.189410596	76.505193834	14.675866881	55.311666935	18.905169266	107.809755889	199.724663072	77.81372001	429.541662671	35.826951751	21.279410121	117.305228526	153.722598553	27.917401519	275.116145256	5.784072248	5.231694634	112.226974059	413.398837493	499.421386963	116.725559193	168.641621282	81.485079111	49.211409805	115.177338411	117.05802599	73.740349488	49.755639227	225.311855	199.405248197	623.934810883	3.164161519	20.099589152	77.31941824
otu 538	1254.113874342	73.842049288	2128.981032662	142.814195177	575.064933032	2003.312644005	7242.65880481	2108.303352278	129.515040613	13522.627341227	15266.579296479	2999.987372877	4085.512797452	1534.05639532	1331.29132107	649.262521411	13410.493138889	1218.41492253	25793.726320279	707.065369894	1991.631546687	1690.128820977	22622.702290066	3371.371498998	48165.272282407	1170.208294104	1237.754370557	3904.704845006	3118.930321289	4875.090227921	1630.277453949	2945.817673206	1533.286352848	2218.340890731	4534.741097419	3601.155189025	2766.60168396	1439.159971634	2457.708571638	13696.268452152	6040.776362037	275.53301244	2145.956324886	1578.66116007
otu 539	8691.034226011	3712.840840565	6684.46734533	1188.459809166	1409.164832252	17892.297506171	12317.170935472	2946.4142943	897.428992592	3943.407513586	18972.009508735	7383.471578292	58530.366104322	5720.460752129	7151.168426479	13329.139829984	13437.899007689	3618.137309514	7794.872346625	3159.691932726	603.299890175	3391.796417635	2828.023749084	4514.92481064	4867.577325256	858.679556773	1634.84375257	3675.88677365	17102.426962599	5518.108844514	5867.489169213	12265.451044491	4315.636238133	2576.720381746	6558.500388552	3953.009785629	3503.277516811	4927.695457295	17264.787472348	2523.332216055	17401.755094259	477.465103923	10207.051444818	4301.766940327
otu 540	49.809282261	9.434838721	74.246419142	22.343308256	13.142387921	35.859306232	134.67249253	100.377265926	21.267821084	3.547004652	127.192562218	24.526587648	89.139945535	179.398792545	42.530275909	40.130257692	15.87114124	102.344104848	18129.73035829	2.541972414	9.13158643	22.70559434	38.81249058	11.882388629	487.461390263	3.181323575	2.546154498	81.681545506	136.600979041	8221.220106529	40.926453952	28.393500139	150.376053319	238.895564657	36.90609716	263.731858159	44.307117256	142.14707347	88.506731247	1015.759937084	310.228891427	12.25474675	13.45257233	56.843287992
otu 541	63.846146347	133.763485215	92.176031967	3.793715551	0	130.853309687	824.217041388	299.109002739	1.52877446	78.232489471	231.171947327	2053.077495103	501.051707071	46.922639287	213.194499616	59.760162573	67.573456042	223.698110561	226.009401668	14.127066695	17.221987591	50.530429483	125.886786201	51.847651838	157.225203735	0	0	94.29504192	127.65370091	126.565867575	115.420244095	81.501526803	82.784633808	152.413881859	142.11538496	172.915973055	52.877211535	58.032712916	95.415663179	158.081840705	1674.052313123	15.698848423	99.356536415	263.277910988
otu 542	9.930192375	0	0	4.090813756	0	4.677769768	0	0	0	49.447797162	0	13.944991783	3.476194064	0.627504171	8.194261869	0.930423843	0	0	1.911689356	0	0	0	6.196270138	0	83.532156534	0	0	0	0	10.328157922	27.719676726	4.251059763	18.882498907	1.508513066	4.784723863	0	2.660285875	0	10.050651633	47.979429019	25.425613862	9.447977093	2.959633414	1.061707449
otu 543	35.729680047	2.113143397	18.792307062	0	0	28.69064127	74.246072271	5.978637665	4.268459384	0	14.88911151	5.920688777	0	0	4.230562138	0	6.429997773	48.5245538	47.548787692	2.290647458	0	10.320948218	3.629566997	14.78074708	9.633300001	0	0	13.228596512	17.149258138	34.402021597	9.171090831	3.051396684	15.589586776	6.954434306	0	2.180773975	3.734202014	4.580714516	9.572137155	13.017358563	44.067832481	1.772162935	0	17.859901955
otu 544	344.622847802	8.790564476	141.691464685	28.756714789	15.788747853	256.440395505	328.875489902	46.153257094	4.141798598	19.279272179	256.072854981	35.561355666	67.790595713	79.1586746	34.95869516	9.386305303	32.0664824	303.42930458	304.36594835	23.246938632	1.489164606	37.810994535	247.948587553	105.848292263	209.515235526	0	1.734742625	126.518492289	77.694156779	188.932658932	78.853623993	24.870738559	104.359621522	49.268302681	37.945911656	15.046664276	104.280895543	82.045852901	257.588850599	65.146561839	324.289299107	63.067175608	4.720466218	181.855345794
otu 545	56.596408088	0	45.33033554	0	0	81.343165505	307.471037101	199.134340251	0	4.296807361	188.135194101	3.788465285	10.392347237	11.85863566	17.767032108	10.623260347	15.278333254	1.903406916	41.855248726	16.71160104	0	30.898665763	7.926369051	3.219884148	30.313461383	0	0	28.488152968	153.524448328	67.856912802	32.621956777	30.236714944	20.466741647	3.451034703	16.612186802	16.909010365	25.933161314	9.50061417	91.584728875	36.051385987	111.730740804	0	0	8.52409748
otu 546	54.820257324	53.835850983	83.002302354	91.030308118	50.224823054	27.354867064	73.011261474	28.910565319	28.21453156	35.051265862	90.679098825	53.637202155	339.09075429	47.49348021	101.204225358	11.12373394	58.658786449	95.517656763	44.030446793	67.896342661	6.372984013	48.287710744	143.21998098	127.294798188	107.358683739	10.59193614	1.697436332	35.458675214	29.426358897	46.367217231	85.053476634	40.413153498	112.452864646	32.869579662	80.513024942	21.123486512	32.085596464	27.397638208	82.330440877	97.158125178	30.80188348	27.390763221	87.425930194	96.082096244
otu 547	2153.093178271	1681.317807312	4847.863511218	498.921386739	344.698831004	3804.248926674	11417.869494825	4433.653246431	478.981637362	3692.959471624	28893.002245458	3206.779929048	3544.775278063	7805.655300673	2712.730699394	14453.043911252	2528.811215329	1596.691659641	22015.761214524	1536.968232958	1530.598137891	6042.528711698	10041.520753063	3977.683325546	8028.883448525	50.430156691	99.212162454	14032.155737837	2794.702795708	5476.745739241	7516.47448613	6056.361141336	7894.280294257	2175.978091738	4378.146902327	3625.830028698	4247.6284967	8202.894849478	26018.752982781	4669.637557819	17107.289020589	1103.480718168	1580.484985538	19178.901178119
otu 548	36.307506175	0	33.900880628	1.469859488	0	96.401624247	573.917582848	16.656102069	0	0	319.275791043	0	12.496959682	24.947354229	0	3.083581278	5.837161099	21.86513528	25.826130038	10.865565618	9.260742393	25.008839471	17.122734682	4.076550572	23.967721176	0.61623174	0	53.618911965	146.411741869	56.053747652	25.166157247	40.538900897	5.661293693	8.304549707	11.137022607	8.788386695	7.367288037	7.067539884	99.752563475	19.715795438	79.712152549	0	0	3.931767243
otu 549	307493.38288101	430536.279050855	228422.442834734	743767.866248683	1940770.68979285	793361.447209891	690773.674330435	596566.303527038	832264.920535297	716121.601182484	776161.346785841	675634.017467098	96601.303805105	293897.346987205	1675740.30918539	86026.556190046	1594232.43747523	165997.290399008	391134.985430911	66880.778043252	88935.998891146	531017.547836224	428748.171138348	148064.082527541	437671.129172496	17520.034963162	12996.810591906	650206.039310612	840612.4310595	126988.810110099	511182.375010978	1195066.53245031	576092.238626532	396453.891922286	917621.333184882	707461.867107437	257266.491748964	279090.309932948	373135.233883639	145665.330430476	612958.308654817	221891.713133772	597111.377847632	579334.936599578
otu 550	8319.384808629	8166.897152937	3772.202865469	5559.538092904	12907.873436942	40197.256656765	12745.531524488	5517.949113629	9654.883329436	33786.901665692	14046.187732962	38558.922702858	36927.81514835	3945.875185161	46842.996112486	44559.969038553	68335.634003642	51395.158823537	12734.752902439	16738.276920053	11540.802415173	7656.927001508	3512.764663455	32278.148863705	16109.131164347	852.500951766	887.206167548	14511.18321288	11690.875015617	6867.550726027	7910.670524298	46659.12563702	6101.331682325	25969.596109371	15807.03436837	3045.738441071	17142.412217914	7425.888490152	9288.705778326	34343.610581619	65031.060697106	12875.692427829	14855.888584402	5378.391427318
otu 551	63.233150148	31.78534459	70.155212827	58.617736383	75.462576307	2418.499533522	254.427244517	311.965146458	33.581802177	46.869391554	100.17044952	46.694034114	94.409972413	49.454172039	232.46772252	35.52874357	162.465542759	60.247424859	287.104015835	25.526244346	76.622889206	249.031904133	299.227983058	15.074812109	111.368965542	83.73744102	54.594386998	77.193092708	301.460688576	251.43375441	570.049892725	191.212575606	64.735862574	45.028851188	104.992967425	417.475357121	50.932460957	54.187336032	208.924541089	131.643952386	259.596107719	7.357832259	362.908587247	427.088870121
otu 552	87.241436376	0.341087459	121.638011951	0	0	801.342296166	143.420749988	18.063732171	0	1.048541749	170.456987187	7.411205626	22.768968153	79.624171573	7.536676586	0	89.835275828	238.267923555	643.480703899	18.894577813	3.305967635	20.375456455	20.16661543	12.844258096	44.306682489	6.042379675	6.356842102	52.739444006	41.720888797	65.802118513	77.794650166	126.638138602	36.799501738	3.433167667	23.771467388	8.826614393	93.481366185	86.992468698	72.78509582	142.476095112	132.685730005	0	0	19.961997528
otu 553	6.259792155	0	12.731284597	0	0	16.43406945	0	2.602886699	0	0	0	0	0	0	0	11.12373394	0	8.172602861	8.997204748	0	0	3.475707864	0	0	0	0	0	8.10233037	0	0	0	8.572612441	4.496806323	0	0	0	0	3.382036815	2.582499538	0	2.415891926	0	0	0
otu 554	0	0	0	0	0	0	0	0	0	0	0	0	0	0	0	0	0	0	0	0	0	0	0	0	0	0	0	0	0	0	0	0	0	0	0	0	0	0	0	0	0	0	0	0
otu 555	92.189926216	14.669624037	198.36676902	9.239116783	0	106.95161221	296.630379725	237.385945441	0	71.704463085	78.536499677	142.371529132	15.486824797	5.294300893	0	0	11.353960742	0	56.83311367	54.997271777	0	8.456048915	87.56615723	30.813263796	79.44536128	0	0	16.390303356	102.058468833	101.260526907	12.571230151	39.733065091	353.199963493	30.37358681	25.765298942	102.562366618	27.487810693	6.103986655	191.319078127	804.980428162	275.139907392	2.13382884	0	221.695466329
otu 556	163.924279961	6.885469925	169.805292794	0	11.16807632	173.432421286	284.598290237	136.087006423	60.786257335	35.960777654	313.551016092	78.918434926	139.946420592	33.491168853	6.01025239	29.614061561	15.667914587	159.609692318	860.921876403	55.930048303	26.133450028	184.966059745	208.761013577	11.638252038	202.527479109	1.26626522	1.998247834	131.617022915	173.317987271	544.64633634	278.240934646	219.901648464	141.894485698	246.719780583	44.90904634	61.825451413	205.397859938	85.319414939	172.22253383	153.047864765	447.159067165	38.712300861	51.82480451	101.860807326
otu 557	70401.875302469	1559.963605628	1014.587973181	374.093411484	369.84695352	917.504091431	670.327027679	447.140794926	527.774724075	654.114493973	1037.542603743	1014.968624781	1374.719599987	888.78306253	384.448430275	1036.339504515	313.303329995	519.127086822	1238.649769891	1503.817218016	671.107566698	749.648944081	1418.705734891	3175.973880549	478.884918118	494.184743531	492.250074875	25708.46329436	451.087244679	275.751540298	584.915075103	992.81742779	441.057333046	577.154698327	1516.146069203	822.39047358	892.182299695	706.88839465	10166.918874426	980.658137082	921.719575805	67.620510148	836.115391149	3982.161697905
otu 558	413.005146743	406.085777491	538.744331926	521.004915884	544.273842438	1680.122061273	2032.429109974	1458.51129991	254.208026747	2005.50854084	7471.451131621	847.278096852	1722.060057484	488.176780946	1219.360939644	755.326054079	426.551175364	333.842389686	1802.182590639	139.574776843	2877.880565068	1414.704913821	1111.359771184	1770.660303784	1747.982445463	42.62517699	62.505129341	1625.446113271	1432.326863783	2494.866498782	1770.929958683	1613.837610748	1521.106087802	463.770737396	614.391860063	1031.642878115	363.984329153	425.643242413	2087.061596807	1771.068967961	4463.085371572	146.316548963	571.221641451	2004.122456203
otu 559	204.137786132	2.576022427	197.973138536	2.632073967	0	316.510729325	301.86860488	85.135877745	6.421317453	87.193215186	178.201645851	118.60786355	11.772397441	18.755639914	0	3.382216402	24.521710936	195.685974734	443.540885422	3.063852075	12.58602827	61.883480612	23.953788243	154.196042664	493.337147693	0	0	128.554891799	379.952684566	399.652226092	89.913917682	199.504657353	101.011325429	27.900084257	24.746592189	36.186978966	55.267689183	45.962088473	86.357656492	56.826719933	343.605190282	5.752705357	25.458252977	113.046872124
otu 560	0	0	0	0	0	2.836586703	0	0	0	2.813535779	0	0.818979977	0	0	0	1.46794143	0	0	31.14998116	0	0	0	0	15.041222591	0	0	0	0	4.60055629	2.288526494	20.72615611	0	0	1.351518493	0	0	0	0	0	6.518019435	6.311459094	2.856113795	0	0
otu 561	88.254808949	9.656493954	39.298052946	0	2.700851109	88.123925012	39.464522805	28.305359447	0	4.027383547	97.542197882	0	23.732368545	5.738167304	0	0	72.62115132	17.529437252	170.340383053	4.071855693	24.219541172	25.0825061	36.10085826	7.058804463	37.822042577	0	0	82.954222704	17.749461135	109.492807117	24.408602212	5.352229813	39.664677813	36.020519139	9.199728565	35.32108123	25.743693228	6.397766959	35.931492145	18.979180852	146.900464372	0	112.91221115	21.909206405
otu 562	296.967588447	11.654024846	569.689274363	2.978399489	0	109.3420404	527.385619598	123.732745498	0.88524517	12.043111119	349.436243665	5.67106839	65.556900962	77.472186931	5.106894011	2.094426893	13.540998211	33.76380413	204.498074894	70.384639515	0	30.397947583	15.34691285	14.940090411	239.18778981	26.32498747	14.13030812	71.98198623	340.155639989	1792.165542269	307.309992116	376.909225219	627.646194276	15.887493555	106.063934882	33.254681393	123.361883613	75.996276062	139.670864976	233.559965442	5885.850263185	1.375758068	0	28.326629858
otu 563	83.445910122	15.789220455	146.864866185	137.9938672	3.80839437	208.441115942	226.202456685	239.83470316	0	15.14484984	346.258762634	158.825000758	33.156972789	94.165389645	15.69856034	55.042341058	26.002628355	24.445691977	236.554055411	54.00544427	7.05585982	46.911923888	206.881785028	82.255380314	540.197018731	0	0	39.853525054	134.179629379	1053.731092949	113.327982122	158.792511654	191.244977308	156.792535664	131.105383389	17.076847759	45.088771285	107.065949864	295.029579326	139.320195168	3831.712240946	4.939328804	3.534526236	187.913578754
otu 564	0	0	0	0	0	0	0	0	0	0	0	0.821388742	0	0	0	0	0	0	1.813373903	0	0	0	0	0	0	0	0	0	0	0	0	0	0	0	0	0	0	0	0	0	0	0	0	0
otu 565	40.999893964	38.811649846	0	0	0	40.041393995	0.833154117	16.880485792	0	0	65.995276581	22.001484149	82.434296061	0	122.523744896	4.206454013	15.339245727	18.681324707	21.872024693	24.847809227	2.645926398	33.063186556	72.989079318	3.967357253	10.699240776	0	0	8.699025154	0	14.608010815	11.847697993	10.451082806	12.767691528	0.460934548	7.091644297	23.613605958	3.942923707	3.364515239	4.673474919	57.982000111	74.358761143	10.9420758	0	21.434801474
otu 566	93.17693137	7.004286311	68.511042028	0	0	180.433947007	941.85696779	64.48477081	0	131.781246208	538.680012807	14.409373838	29.081185416	36.512753741	1.679317864	39.234346523	130.248588379	65.931647966	427.391079028	23.94881717	18.146688254	506.674999087	571.600822204	12.985094	490.517068893	1.852499118	0	89.888029194	1097.158393082	190.423036881	135.152381075	111.077051244	45.934557507	27.099330251	52.847700974	49.130580813	47.991121399	41.409320079	183.445273507	150.252494931	556.394335797	6.358233233	16.266753829	29.857351367
otu 567	15.322409579	4.65543128	3.995748887	11.91359796	0	0	4.83293613	7.453721	83.28346322	0	6.219354564	49.811703225	0	10.342392971	1.590932714	7.750687826	3.117574678	19.774282969	18.03070642	0	5.100547114	0	2.511367063	7.795508989	22.763424548	0	0	12.242437852	9.628058145	1.577696295	31.408362975	0	5.734563619	0	0	1.508919366	0	2.434041647	5.952376126	0	14.472554069	14.67475273	13.190115317	18.114501411
otu 568	3080.982134542	1911.353971333	12798.351469419	1002.040057187	1770.992775764	16590.433833749	30320.646218292	12325.240436752	1588.160600772	6035.9634158	100151.687628974	10097.212000499	5602.393465089	9558.776339444	14710.721710278	13444.955605322	8219.123520283	3657.145683204	23096.169090884	4175.26933188	4748.883801467	18956.368715297	15420.816935687	8493.982134704	16735.754031992	446.881546654	260.902450893	21664.318172229	9836.062013643	23005.745958471	16935.347785279	24166.023085	19400.905303925	6662.776123075	8727.541758261	12229.861663887	8127.383071834	14110.361243817	41459.63402067	12297.365721786	42306.061829714	1624.913405107	1341.021877315	22637.828595138
otu 569	46.417743623	3.05825629	14.815554153	0	0	155.249882456	647.84368317	18.156398146	0	0	298.119384704	0	10.200347229	12.248963718	4.121962031	6.902235115	6.235149356	33.377498544	154.656922921	17.528073356	1.157592799	20.890183818	11.436130167	0	37.92331455	0	0	61.641994166	3010.127855397	142.583932963	10.82603374	57.089335817	13.333024701	2.262769599	2.392361932	8.228547967	3.045568657	13.334336735	51.785457263	25.689007965	62.402898232	0	0	0.49744335
otu 570	0	0	31.58878078	4.018195761	0	1.0829983	21.936526415	0	0	11.35403196	9.53115113	0	10.24345943	0	6.439041279	5.923881982	0	6.847759794	6.645964034	9.596321894	0	0	4.059189213	9.746943501	3.007753113	0	0	4.189146894	7.998889359	15.422619563	4.500954434	12.398781768	163.728604173	1.767370338	4.699787937	0	0	1.959106691	0	8.73836318	25.397509029	27.84078457	2.907095543	9.714150605
otu 571	0	0	0	0	0	0	0	0	0	0	0	0	0	0	0	0	0	0	0	0	0	0	0	0	0	0	0	0	0	0	0	0	0	0	0	0	0	0	0	0	0	0	0	0
otu 572	0	0	2.01123994	0	0	7.502509965	0	4.75309745	0	4.634858457	0	0	0	4.562124917	0	0	0	3.909700693	6.743328826	0	0	0	0	0	3.434528893	0	0	0	13.73949919	2.814269067	299.0308185	3.536374165	0	0	0	0	2.983834157	8.683608038	4.397228943	0	28.78062555	0	0	4.123733279
otu 573	8.715168836	0	3.363429505	0	0	0	0	0.49541348	0	37.0395892	0	0	0	0	0	0	0	0	0	12.59856102	0	0	9.364419559	0	81.21692206	0	0	0	0	1.176587068	3.553897477	0	0	2.164388312	0	0	0	0	0	0	0	0	0	0
otu 574	146.006766792	0	47.611764878	0	0	101.618810076	291.964756613	326.351902506	2.745951579	0.828510968	142.600347388	76.66294923	20.716151633	0	0	0	49.10455058	76.632351583	157.773338284	2.384968235	4.30335084	16.711965536	102.612392124	293.262835358	139.627290742	0	0	79.439114664	24.743806674	92.456642568	61.004320168	105.643076861	51.686776337	6.266012713	0	8.346467852	95.959023402	2.830692001	37.930978251	104.772761649	561.741851769	0	1.589964876	70.810191202
otu 575	1171.341305177	764.937536783	2724.465318784	1003.241249272	909.986921853	6351.09899971	10575.238676035	2040.399546956	1855.964648914	3062.342199672	8335.460256911	3913.120516548	1346.55781266	1452.479813015	2769.253173181	6458.667796441	4111.010529791	2847.884621842	3977.927236347	927.149448199	557.872125526	2281.618501237	1761.771543594	1621.574158031	4380.696824473	692.593382512	706.569618355	2984.981867434	5131.579230017	5547.583081423	3089.291400335	3776.631558048	2868.38686246	1125.261742697	6143.47675566	1604.546675765	1105.006751012	1311.881035558	3085.083852574	5719.841784623	9255.654117092	592.964506662	1513.916147371	2984.761006732
otu 576	2.354874192	0	10461.621653338	0	0	165.948243341	2139.67558348	17.471154779	0	215.761930868	470.793079134	13.6255209	3.81309393	1.51498572	0	0	1.797029945	0	14.729830668	3.541000874	13.782007674	5946.288077243	144.834170499	1.791709727	328.688614008	0	3.542956702	13.805370966	26.341922553	60.582503794	14829.677969966	4.865472819	0.813707811	9.657135953	46.212994256	5.31920635	49.609721199	8.633371295	21.202431165	123.965793589	25.80343451	0	2.145411121	16.197241832
otu 577	148.594698792	478.576590658	1135.903974566	73.428287118	219.275017944	5758.248336877	5487.774652742	411.553265079	48.4533406	153.565471674	2462.243331256	123.259623069	53.039673841	87.711095733	1007.922346447	139.743806932	1602.72034784	108.126382724	1637.312673881	3460.63046412	96.020883713	1171.383588847	481.105347669	1785.374851684	744.280223105	8.788448058	15.442106626	2109.064951048	800.555100108	786.564053701	1046.142027421	393.259601102	1552.200358236	711.034968971	5312.820204503	1249.67118065	1051.011518903	103.110651727	3748.820166341	2368.251504437	1574.415088307	12.220116187	73.15754688	714.452803465
otu 578	54.421811464	1.212925358	6.002622569	0	0	19.147082628	12.812058867	2.634246779	0	0	14.78596534	26.516322008	2.498044219	2.885446529	0	0	0	65.56128626	147.149109258	0	0	22.743790677	5.325308472	0	13.33990346	0	0	30.032726833	4.295890436	111.64544527	5.779863953	3.553424917	5.117929677	11.632481603	0	0	0	0	8.415697794	12.770329593	9.067016396	0	0	3.270547083
otu 579	31.829989035	14.508872184	129.551823105	0	1.741338215	7.408658209	46.333076131	0.95061949	11.921551323	0	6.597200832	8.170138459	0	6.779167224	8.580192795	0	2.707367483	0	9.734369112	0	0	7.690747268	0	13.078991136	7.710299023	0	0	2.319145287	13.305421147	119.553926732	139.869079972	0	10.339487546	1.965036757	2.30221496	0	2.709248192	2.091189823	57.64101014	2.57284448	235.000352585	1.132392922	0	24.70984388
otu 580	64.39885839	8.847553662	23.657265461	0	0	23.654919351	107.976545664	1.902588744	2.014553261	26.77795018	49.97680786	4.463731408	9.081170736	9.644804426	3.813777954	1.696840771	11.8139672	20.81807417	39.044379366	0	2.126869066	1.673293161	30.13640476	5.057676666	55.837889528	0	0	21.00492185	1.196144635	46.380278379	13.803579699	4.843153443	12.150150904	0	5.554294834	1.526263267	15.420976872	0	27.239060859	42.900678716	63.7459585	2.658244403	1.17535681	7.474160817
otu 581	118.212795632	3.239309638	63.838936351	0	48.64451835	107.989413746	367.782341623	312.018834915	89.947027472	122.813431766	387.889516619	301.513336104	8.567749791	25.543796254	22.349270333	23.604766306	9.856763053	39.242319117	148.776825708	14.189465003	170.514104445	25.995029319	11.505193674	7.982227767	395.736594469	0	2.835836746	100.864569497	255.303445631	175.774162693	35.983262126	29.311083339	52.22670257	1.788536449	128.548446984	13.502468188	154.30121749	13.72665228	128.330980798	518.85411141	139.226326922	38.78484422	83.479354692	32.956205795
otu 582	281477.991067792	30404.761509571	197766.110788621	46344.459682452	4002.211693118	248916.521337197	28689.528864751	22682.3505565	23238.085824135	41567.436949207	198781.196575453	64812.239376395	15554.780215341	106481.955392254	12622.040767311	1573.82117444	10287.283381323	11121.272137193	31275.096459653	81292.224289004	30421.953813009	227016.956757476	67925.50763816	25734.821527926	26417.407459271	2777.229448142	4428.861607243	18073.102381799	714073.512383158	119730.009393065	88319.602699245	8154.44439054	158963.404067699	290833.473426959	136862.287796751	69210.900381513	308148.325732222	82487.662733336	314571.925006314	35028.551778166	150378.023524339	3005.448556858	17264.999774945	40643.697069034
otu 583	552.848288826	937.991486794	1141.958018514	532.230757427	539.833394794	2380.204980846	4914.823381559	1240.75703896	286.797663764	2647.088608864	5428.325328473	2330.068936037	16870.121328559	849.550763995	12652.776057482	2016.498943947	1700.69233284	1835.474405725	2322.634458973	880.791182137	460.118325818	1194.625506021	1320.582203346	876.426947404	3627.744473452	3.79697573	8.211999641	1336.415401415	2643.381433574	2147.104480317	1285.31719681	1950.337537506	990.525696853	1015.613206737	2515.113312976	839.839956189	1124.633284314	811.782793749	1034.902681974	3792.615824762	6704.678349693	229.316018882	2898.700655616	2802.74828566
otu 584	30.381995797	0	23.875331463	0	0	27.18337478	46.259432478	5.694529095	0	5.764127778	60.031704282	1.235717576	2.852720733	2.015577774	0	0	47.503126476	0	85.18081215	0	11.211179812	1.920905108	191.947079208	5.861850428	211.029180822	0	0	7.306494146	13.547489504	60.899379528	1.897956992	4.056879454	5.455847666	7.155725437	0	18.352687837	22.061966696	1.929690675	8.981620011	174.319131603	274.336756069	0	10.741848981	0
otu 585	74.24173386	3.873735137	15.048110721	0	0	26.017738499	28.726823054	0	0	0	20.693145285	0	16.996140507	3.448871879	0	0	0	84.435800645	12.867756733	0	0	0.384181022	0	0	9.655284754	6.453867897	8.911540743	23.396172471	0.595271042	1.466590922	3.028512604	2.95947671	15.568743769	3.25736017	4.437229952	0	11.88024655	1.79493574	32.455559895	49.974902614	36.699798924	0	5.582944849	1.120226757
otu 586	213.774647273	2.907340115	29.145362377	9.475466282	0	165.77894251	700.580330755	29.567494579	0	0	445.776423448	0	3.476194064	20.025955272	6.32673242	19.88861554	5.018534847	6.728322123	190.789102924	16.997304316	0	33.342873066	13.061388776	2.066716337	31.750622857	0	0	45.018928163	257.228797961	135.464960462	146.77356354	55.304225379	13.411025975	0	35.204640705	37.590080966	0	19.465307875	117.242944247	91.921836773	73.015525579	14.5894344	0	8.624616201
otu 587	709.752091765	2097.493302095	3742.091682951	718.941971681	2479.638293654	161102.791285677	12948.013442149	2617.808524637	2475.070838803	3244.463737144	9082.253907456	9744.94195515	6244.835295842	9850.644923199	7293.708724713	2442.793500508	6351.028237015	1246.329419212	3861.239825014	2266.766877375	496.734849574	3627.495572864	2482.993710988	700.778563709	12388.108381648	228.55155737	285.699216544	6896.084667469	21268.545426187	4046.575320366	17674.195368166	2602.522520248	4427.97767688	1110.954053323	7053.130298147	8725.877283911	3974.837172828	6040.727652357	12211.466239571	5493.399657271	4335.920208638	495.830907027	14347.42887134	18973.956939939
otu 588	0	0	0	0	0	1664.129291702	11.14575063	0	0	0	0	159.2112383	1.542909665	43.32798852	0	0	0	0	132.906438828	0	0	0	0	0	27.618418194	0	0	0	0	119.524504238	0	0	0	0	25.48441159	0	0	20.61776454	0	9.413474223	1.137378673	0	0	0
otu 589	295837.773519536	198384.525479609	432530.836174822	103481.295985891	235923.799071755	391815.38165247	360312.901929742	402592.233154048	161539.240158474	358619.502686283	701597.989529725	575634.695243387	168874.887994451	432962.002830183	1089902.76384902	90918.846345907	322256.023549307	73244.406655663	369380.161774864	97096.907632851	92802.489793844	811298.419706451	536746.94432887	63188.940003134	361638.880867113	16559.323989421	17982.434309719	563540.952406669	1365671.72752278	376973.099425166	569388.553502342	565827.778126419	533018.113408913	487665.459445094	471066.298286018	487629.740496265	614498.76911036	376749.702124043	695996.924273337	128995.233411836	498658.669240205	58790.934877944	391543.044051593	316150.111170799
otu 590	4.399675981	0	33.531744371	0	0	33.420230773	22.091471762	13.570806614	1.614660666	0	30.459682829	5.850691724	0	7.245355706	0	5.582697935	6.637417056	0	16.193591812	0	59.399934116	6.015188916	33.933491211	0	9.877590299	0	0	33.904268292	14.049041641	24.726245502	19.894835356	22.428382231	10.956922545	23.223061714	7.283326374	29.478414052	0	62.388889162	22.393260826	6.377585699	54.96907019	0	0	20.408658946
otu 591	3207.90170567	132.15949888	3916.344294693	144.968611815	143.514540891	10230.488383051	44017.983015516	6099.544522912	146.494561961	581.1816958	13597.040435543	13737.618299754	118.240704493	2341.374880204	3160.040370036	2107.024694128	732.583806037	6973.797501966	5950.211329529	875.012966826	356.428689716	3804.483025628	2735.471020854	361.00645872	14739.926572183	2.000207544	8.882989551	5935.05917204	6919.291332112	5450.293373522	8691.219224304	2699.319671617	2557.72835438	195.40049997	3844.105476912	6620.515103846	1658.038965967	2364.798954281	25061.776185887	4222.123307418	11131.642966179	1128.819374671	287.502482995	1927.875390161
otu 592	44.7810892	14.901822417	118.266297963	0	8.207543071	47.265360248	105.405686641	19.056227934	6.119950876	0	64.507727309	344.658879319	16.245781663	25.173588129	114.342096309	27.197441984	187.242458715	56.205440659	125.867286371	2.877775653	2.345278157	30.564127983	98.842139135	130.131863774	87.429617591	0	0	87.210781362	9.227858717	267.401662166	20.206902459	57.457706594	17.85816918	1216.454660614	7.6308561	41.783571668	10.124844774	31.105394801	9.21361266	115.536037226	441.365349094	9.645376704	5.793622014	17.525766586
otu 593	282.892041405	1.839581643	45.814015011	20.411240269	0	45.824411061	191.656775517	124.925551893	9.580319952	13.606483115	61.075487917	11.840188378	48.358473157	35.655793264	13.884998239	58.890356174	4.473041929	232.979152401	251.219282875	19.441361093	3.66146012	11.034706394	78.021649504	21.475239857	38.645900289	4.336804644	2.683199641	94.81257479	21.131465973	149.381990405	59.531945495	18.369188724	33.992632751	14.843917943	22.94827765	1.998228881	38.417650763	8.042238761	33.917597066	90.43855958	96.530434384	43.601943293	7.798399155	13.4002498
otu 594	40.100715661	0	43.829681624	1.441773001	0	128.342995328	522.970701219	17.962573369	0	0	205.896052898	2.900969029	2.611077895	10.439862974	0	5.593589878	1.747430393	19.72621713	358.543530268	5.710487324	0.62917995	33.9332038	11.965662347	9.713961033	25.847812471	0	0	64.760919104	146.023114963	231.703485585	20.035473529	47.703761494	8.03580642	14.349105919	5.225422114	7.606602162	14.025290811	11.86063897	71.791898772	43.338131584	90.294912947	0	0	4.69960802
otu 595	0	0	0	0	0	0	0	0	0	0	9.398154855	0	0	0	0	0	0	0	0	0	0	0	0	0	0	0	0	0	2.397931463	0	0	0	0	0	0	0	0	1.515535365	0	1.396131594	11.247831309	0	0	0
otu 596	7.11031064	0	12.601432742	0	106.362920691	1.487566631	8.053230772	0	150.87050868	0	27.540978635	46.277592667	0	0	0	0	0	11.47075181	0	0	0	138.355976857	23.55840778	0	321.814090926	0	0	0	0	11.41253063	127.125207069	1.50397522	0	49.10436964	0	13.740231914	0	0	76.115283068	0	127.670508608	0	0	111.44322512
otu 597	0	0	0	0	0	0	0	0	0	0	0	0	0	0	0	0	0	0	0	0	0	0	0	0	0	0	0	0	0	0	0	0	0	0	0	0	0	0	0	0	0.985051172	0	0	0
otu 598	0	0	15.66650059	0	0	0	0	0	0	0	0	0	0	0	0	2.72047841	0	0	0	0	0	0	0	0	0	0	0	0	0	0	1.83606709	2.844474872	0	0	0	4.32994253	0	0	0	0	1.798789097	0	0	1.54639998
otu 599	0	0	0	0	0	0	0	0	0	0	0	0	0	0	0	0	0	0	0	0	0	0	0	0	0	0	0	0	0	0	0	0	0	0	0	0	0	0	0	0	0	0	0	0
otu 600	0	0	3.986564882	0	0	0	0	0	0	0	0	0	0	0	0	0	0	0	0	0	0	0	0	0	0	0	0	0	0	0	0	0	0	0	0	2.26337905	0	0	0	4.440511749	0	0	0	0
otu 601	0	0	26.378579855	0	0	0	0	0	0	0	0	0	0	0	0	0	0	0	0	0	0	0	0	0	0	0	0	0	0	0	0	0	0	0	0	0	0	0	0	0	9.736142485	0	0	0
otu 602	0	0	6.842839337	0	0	0	0	0	0	0	0	0	0	0	0	0	0	0	0	0	0	0	0	0	0	0	0	0	0	0	0	0	0	0	0	0	0	0	0	0	0	0	0	0
otu 603	9.765473543	0	15.993061965	0	1.49538649	43.600882113	0	2.779353593	0	0	42.341998184	0	0	0.953664531	0	5.656135904	0	13.02615918	8.964419013	15.50880984	6.697034047	0.810239595	9.118795439	1.706827192	0	0	0	24.677023803	0	34.217466525	26.862323039	22.189380437	13.599869377	0	13.02072396	39.18243076	0	0	0	16.321756193	144.73378315	0	4.163552091	12.05667781
otu 604	8.361509811	0	43.982400908	0	0	0	0	18.06177031	0	0	0	0	0	0	0	0	0	0	0	0	0	50.54485962	0	0	0	0	0	0	0	0	0	0	0	0	0	0	0	0	0	88.351790406	1.91870837	0	0	1.64472599
otu 605	0	0	0	0	0	0	0	0	0	0	0	0	0	0	0	0	0	0	0	0	0	0	3.172253133	0	0	0	0	0	0	0	0	0	0	0	0	0	0	0	0	0	0	0	0	0
otu 606	0	0	15.820222735	0	0	0	10.980270198	8.446146139	3.329068709	0	10.98956883	0	0	0	0	0	0	0	6.947308768	0	0	0	0	0	1.80251871	0	0	1.544604486	18.980339088	13.41821292	0	0	0	0	0	4.106749616	0	0	10.38494495	7.47346962	17.709396113	0	0	3.295802273
otu 607	10.116376141	0	30.554937096	0	0	6.50460829	4.893256375	7.846022106	0	0	16.255913603	0.765129239	2.81486934	0	0	0	0	11.89765887	17.878943655	0	0	15.49784064	6.344506266	0	83.848326093	0	0	0.82315342	2.777931531	0	2.035158702	1.276544821	42.11797471	0.985761013	0	8.659885059	2.154182708	0	6.640008886	12.621478301	8.562413566	0	0	27.233307417
otu 608	1.990835669	2.049108749	0	0	0	1.960883286	39.909358186	4.068939484	0	3.089905638	0	8.094845571	0	0	0	18.96091013	6.235149356	12.57903701	0	0	1.431612351	0	0	0	0	0	0	0	0	0	0	0	0	0	0	6.035677466	0	0	0	0	0	0	0	0
otu 609	3933.656913464	2342.450104139	2690.419044027	4943.331011267	4479.107643012	3125.497811873	4319.886836154	4368.091143697	2181.950836125	6554.031761707	6164.217028512	5991.779948284	4254.18556392	3591.011122531	4008.001964752	1305.908757595	3698.762117424	2378.114099139	2585.792197289	3541.313328413	2146.395454907	2203.461538384	4161.528244226	10464.761269111	7005.979252761	2269.711266229	2936.34814045	3359.84208823	4113.492556516	2295.497716994	4176.433478199	2484.693999092	3432.075797698	1468.820280402	3036.945518677	2957.819049571	3787.721835279	2938.339658563	4111.432948585	2284.145687775	3807.348549492	1023.115899594	3323.380142765	4084.762996379
otu 610	0	0	14.88317556	0	0	0	0	0	0	0	0	0	0	0	0	0	0	0	0	0	0	0	0	0	2.353288315	0	0	0	0	0	0	0	5.93328612	0	0	1.844234781	0	0	0	0.782447377	0	0	0	6.543090838
otu 611	0	2.080633498	0	0	0	0	0	0	1.658132299	0	0	0	0	0	0	0	0	0	0	0	0	0	0	0	0	0	0	0	0	0	0	0	0	0	0	0	0	0	0	0	0	0	0	2.332275379
otu 612	41.525667614	2.146685356	46.821144203	25.760700858	3.188956731	8.133633345	28.56639133	3.459683835	48.094586021	49.663288064	2.869194644	21.796159758	0	6.538324844	1.511386078	2.620775013	4.723772139	13.87140383	33.243459639	4.802436038	83.754495573	40.512503008	16.311927022	0	330.851141805	0	3.358756997	8.098476522	19.521796155	22.692469105	1.12988744	1.898455446	7.749638046	44.570338601	3.893451771	0	18.708046167	21.966427183	4.661774273	1.357236432	7.460834037	6.170200375	2.223073062	57.254137693
otu 613	0	0	16.864068075	23.688963491	0	282.512447587	16.296309264	2.252034333	21.492633302	13.41141596	6.452565478	50.904181673	3.962427232	38.775798859	0	0	0	0	27.352807292	1.762802609	22.767536289	37.456083371	8.57360752	0	25.111066481	0	3.587763156	10.278989155	1.280507481	0	3.210278129	2.952162214	23.821890654	8.328656514	19.212324882	0	3.032393762	16.649779026	1.414760616	1.434815341	9.775988302	8.044489847	7.931361552	16.163383587
otu 614	0	0	0	0	0	0	0	0	0	0	0	0	0	0	0	0	0	0	0	0	0	0	0	0	0	0	0	0	0	8.16689847	0	0	0	0	0	0	0	0	0	0	0	0	0	0
otu 615	67.089507202	17.11913638	57.75865282	103.1506456	24.933571696	39.566922492	62.447827633	58.753615784	36.266961555	89.0596853	42.734234539	118.179915194	24.042846318	120.90063749	53.105688174	1.363945579	43.915511987	9.689498624	48.409429502	5.132210127	26.25830755	44.212818208	60.553457585	36.169139765	59.293807264	0.817724407	0	40.778505478	154.4389276	128.739152467	64.14614138	22.26721605	82.277302045	5.697000298	90.48579053	87.892770579	27.94983894	58.689006392	93.01808289	81.277175774	89.84204862	3.970542272	8.896356087	134.039750602
otu 616	1.702904891	0	10.439231665	0	0	28.75962153	35.46375201	4.140956111	0	0	70.43869598	0	0	0.852518293	0	10.288865964	0	0	6.466827007	4.0954	0	5.180622867	10.04546825	0	6.418059042	0	0	6.131883878	59.05208996	17.380231491	27.824766092	11.89507674	10.787792947	0	4.011435158	4.023784977	0	0.811347216	43.102130716	21.159500805	15.500309359	0	3.808520517	1.437058567
otu 617	1.695897052	3.789641575	0.548183262	140.843350179	6.288924222	4.083894398	1.830506491	10.390455967	18.17453173	16.842295334	1.305641435	4.924725258	1.792075201	23.294692841	2.72049494	13.593087601	15.10164615	11.24265447	4.247685088	0	0	3.451579591	8.906981852	0	80.491877486	0	0	0	0	10.685511623	6.598278929	2.417043893	29.47379144	0	1.19798516	2.967168847	0	13.889157544	0.751489473	0.949369484	1.637413911	24.013061808	1.482048708	46.186686521
otu 618	0	0	3.575537672	0	0	0	0	0	0	4.156409079	0	0	0	1.406655183	0	0	0	0	3.811897094	0	0	0	0	0	3.052914571	0	0	0	0	8.755503765	0	0	0	0	0	0	0	0.709257169	6.703658773	0	12.92103159	0	0	0.628118314
otu 619	149.555794944	53.952615481	1877.340461129	2995.862039022	24.514572889	244.094947398	3390.874608116	574.471707169	7912.532144017	5464.220273015	389.379176892	5133.017514317	25.904004255	3601.999947192	247.449987872	77.833828309	80.059238442	98.697869489	281.84742166	914.524032777	7791.948023523	3511.448015273	2024.625759647	226.978951725	9924.522830515	0	137.329230687	1687.182188011	1263.747761876	209.8849248	1275.569738875	45.292572719	3391.447202847	1085.91331573	2165.623660039	267.025527422	311.286876836	3223.990973024	514.576451692	49.821596952	634.061799902	1832.681813944	255.791623539	7818.251367714
otu 620	0	0	0	0	0	0.631308765	0	3.892744499	0	0	0	0	12.704773166	84.9272942	0	0	0	0	5.433911525	0	0	1.170962703	0	0	0	0	0	8.220258123	0	0	0	26.25971958	1.47818893	0	0	56.51399039	0	70.79178708	4.929123164	0	0	0	0	0
otu 621	54.519912565	1.494377651	20.440976469	11.924588413	0	9.770220353	7.622546578	0	14.26835943	18.334535003	1.860325704	10.216972676	0	26.909620606	0	7.282261615	0	47.079008311	0	32.083824523	46.073704919	9.236014148	8.626999725	0	21.816810665	0	3.794383733	17.339838719	0	9.729643464	7.301286023	0.788227977	6.492411511	113.447847583	2.392361932	0	2.208037276	13.376286816	7.708347881	29.405744948	22.922030749	1.889595419	0	16.284638002
otu 622	18.751892716	0	57.379851421	35.212017269	0	10.806594507	106.057182455	23.774805367	85.069841607	83.754652839	2.078958576	96.011521214	7.693976196	43.232953346	0	0	18.58536233	0	40.385528534	12.597985294	110.81519888	67.1835384	26.719187167	38.22314085	106.796816466	0	9.107398781	6.022296632	34.430992914	177.231376999	10.29453001	9.567223011	41.156377362	27.117277221	118.060121431	10.377129678	10.925705516	34.250195714	100.822583096	32.505762838	44.057174296	17.105718764	0	114.96232401
otu 623	0	0	0	0	0	0	15.78756446	3.153497346	0	0	0	0	0	0	0	0	0	0	0	0	0	0	0	0	4.923101948	0	0	0	0	0	91.61663582	0	4.107659622	4.307965198	0	0	0	0	1.564398758	0	0	0	0	1.367969213
otu 624	0	0	0	0	0	0	0	0	0	0	0	0	0	0	0	0	0	0	0	0	0	0	0	0	0	0	0	0	0	0	0	0	0	0	0	0	0	0	0	6.117655385	0	0	0	0
otu 625	0	0	0	0	0	0	0	0	0	0	0	0	0	0	0	0	0	0	0	0	0	0	0	0	0	0	0	0	0	0	0	0	0	0	0	0	0	0	0	0	0	0	0	0
otu 626	0	0	0	272.6213839	0	0	18.37211643	0	0	0	0	0	0	0	11.91457638	0	0	0	5.738637806	0	15.1416518	1.252458275	0	0	1.076928551	0	0	6.677172754	0	7.606229875	15.937242786	2.36962882	14.741319701	0	0	0	0	0	0	3.718027578	16.900401496	0	0	9.837095342
otu 627	0	0	0	0	0	0	0	0	0	0	78.0842904	0	0	0	0	0	27.31326488	0	0	0	1.96688334	0	0	0	0	0	0	0	0	0	0	0	0	0	0	0	0	0	0	0	0	0	0	0
otu 628	0	0	0	0	0	0	0	0	0	0	0	0	0	0	0	0	0	0	0	0	0	0	0	0	0	0	0	0	0	0	0	0	0	0	0	0	0	0	0	0	0	0	0	0
otu 629	0	0	0	0	0	0	0	0	0	0	0	0	0	0	0	0	0	0	0	0	0	0	0	0	0	0	0	0	0	0	0	0	0	0	0	0	0	0	0	0	0	0	0	0
otu 630	6.714508897	0	0.60623933	0	0	3.690134739	5.107523203	0.667950558	0	0	6.956329925	0	2.350501893	0	0	0	0	0	5.816830749	0	0	0.696377004	0	0	2.07051029	0	0	0	1.03535941	0	0	1.598930885	4.350270883	0	0	0	0	0	1.988156467	3.950605367	3.370439856	0	0	0
otu 631	0	0	14.283471532	0	0	232.05454461	206.42516534	6.595208175	0	0	148.822934002	0	0	8.582980776	147.8833147	4.242101928	0	0	22.946584255	6.871942373	0	10.14172782	9.923852415	0	10.76928551	0	0	19.549123659	130.09767868	18.634131728	12.16783444	47.03108949	1.810155088	0	6.731052215	0	0	7.169519767	38.60617953	8.423188815	23.549139285	0	0	1.45916716
otu 632	8.688918327	0	0	0	0	0	0	0	0	0	1.221587265	0	0	0	0	0	0	0	0	0	0	0	0	0	0	0	0	1.204977596	0	0	0	0	0	0	0	0	0	0	2.793089629	1.222364142	0	0	0	0
otu 633	0	0	0	0	0	0	0	0	0	0	0	0	0	0	0	0	0	0	0	0	0	0	0	0	0	0	0	0	0	0	0	0	0	1.234237963	0	0	0	0	0	0	0	0	0	0
otu 634	0	0	0	0	0	0	0	0	0	0	0	0	0	0	0	0	0	0	0	0	0	0	0	0	0	0	0	0	0	7.089562927	0	0	0	0	0	0	0	0	9.692615286	2.765153836	29.57668541	0	0	0
otu 635	0	0	1.558447702	0	0	6.162776043	19.480542212	0	0	0	0	0	0	1.767524837	0	2.620775013	0	0	4.984404708	0	0	0	6.942417851	0	3.176939226	0	0	9.628228382	0	7.315364888	8.843883366	0	0	0	0	0	0	1.682164908	5.164999076	0	35.415855953	0	2.572246842	5.958902539
otu 636	17.96960684	0	0	0	0	0	0	2.972480882	0	0	0	0	0	0	0	0	0	29.43640929	0.958732426	0	0	8.54802773	2.003023881	0	0	0	0	14.304204978	0	5.206397774	0	0	0	0	0	0	0	0	0	0	0	0	0	32.01047958
otu 637	332.831359991	4.534702765	127.219425794	9.431598383	0	115.126576106	308.111759782	137.368166952	3.99179998	53.326516561	183.033865744	5.171706892	45.35185503	24.760426239	0	2.317444572	0	251.57600761	447.158098181	12.05373722	4.424671758	22.687407008	11.543969252	17.786790237	68.408131947	0	0	134.915885741	51.935169391	210.603299186	46.219957621	14.698783942	78.742738462	5.494384454	24.282069477	6.915006683	75.666307351	17.083892328	76.862753345	27.378011919	220.606806643	0	4.549066174	6.104578059
otu 638	206.594996219	103.085112643	132.619082303	116.286261418	1087.919214409	367.54974053	357.820452507	445.208896026	250.444538085	180.94735826	381.650944416	590.040885013	115.549528448	127.958955988	220.321481357	272.096653101	319.173295871	64.183239988	268.602691202	115.546480061	189.926694029	240.579345568	317.004192501	252.042341647	403.028786345	148.010059751	87.592635986	442.042284304	144.970666193	266.779760036	198.913109755	407.144377114	177.53136852	175.466531706	344.491605234	270.991390552	213.045329719	132.428615777	473.149871565	279.06824989	592.83303121	28.187637625	632.252333069	399.198936495
otu 639	7.59700233	31.737910965	51.676938259	0	5.090065552	1011.399875601	753.125999989	83.46873431	1.899182369	1.537525161	430.475565824	24.286290737	603.281033322	24.043224239	46.417139315	4.756661691	7.820957926	172.215265847	194.717816415	0.951747887	10.616256034	113.761895867	45.745441875	20.038498778	1664.789689839	0	5.919809208	166.366763024	253.621115943	243.951094344	57.117792185	158.509631988	76.139926482	11.068412986	26.376760509	61.344238855	420.379057419	14.799410321	179.811919153	255.643797291	280.872287048	1.902391254	10.131570133	239.066785553
otu 640	0	0	0	0	0	0	0	0	0	0	0	0	0	0	0	0	0	0	0	0	0	0	0	0	0	0	0	0	0	0	0	0	0	0	0	0	0	0	3.873749307	0	0	0	0	0
otu 641	208.304844584	351.03199497	280.8950291	27.207136205	25.647870727	1357.432176608	318.240655265	1480.886070973	0	20.696317461	2147.006208975	25.072392229	506.80117951	168.614668765	385.958413241	359.076914439	120.400849144	132.143638777	815.527986791	100.651212991	164.007715038	316.834892748	1099.204178702	405.738863792	1250.004298306	4.10486736	2.019519084	1653.803654652	345.890848355	274.178945536	723.128924807	1139.630733284	513.722677462	30.895632795	332.28487378	834.374247963	14.888266075	161.127515578	1321.895585059	1084.707829176	1904.507858289	90.936987323	1695.607451605	554.411960209
otu 642	418.242836087	16102.951537793	13951.960260378	2172.465278055	14047.550260527	359705.815709968	31131.254398377	9336.461788282	6743.30103531	2280.902007698	17057.735683125	76036.453391116	302.597607629	126701.439418219	3791.391678517	27027.591033891	58300.224665229	673.33769016	16105.784340026	16161.812504436	1935.13534859	15894.587260235	32879.223000226	688.889172391	70965.015657008	43.603959569	60.028383748	38753.176112063	48971.139692944	78165.38178476	40682.387890922	6352.751129522	30573.492725982	519.478859749	22869.58561162	26904.774826192	6390.652008595	76897.644093148	41352.718537723	13353.766456345	21435.66069503	906.91007592	139885.798403987	59850.631346183
otu 643	364.483718602	897.620147117	1452.744351897	95.704025318	229.656192888	1038.210268725	3180.358768257	6631.196737603	237.167929866	855.685492567	7135.162169242	1976.038944599	586.58342974	959.298502119	3018.326872724	685.690998612	950.533666028	9401.843075741	5604.449308023	291.621790094	322.865418034	1099.009107349	1511.867741243	5978.466123414	2177.350732214	53.917193048	40.913560553	10375.750674681	4685.854768679	3148.583774061	2488.626052487	1499.15887666	2530.554843192	508.401215185	4406.962521153	1687.211356261	262.204293272	951.183993243	4056.457256522	3863.27859939	7782.252234315	124.691541559	447.111264569	3205.579929533
otu 644	49.191391485	0	50.439520919	0	81.86084805	0.984169558	2.081156757	26.298480668	134.8158426	0	70.6860446	83.351036498	2.185788692	1.278777439	0	3.792182027	0	8.947974782	1.316765282	4.624843346	0	341.22372368	0	0	3.374946157	0	0	169.240543197	14.157360024	49.265173897	86.475864045	0	129.39295351	37.374313354	0	13.509608049	0	1.217020823	45.699351809	2.589189501	29.5718455	0	0	301.231618646
otu 645	11.97393657	0	0	0	0	2.724595724	0	0	0	0	2.996103503	0	6.074191734	0	0	0	0	16.11213215	0	0	0	0	0	1.075893492	0	0	0	2.905950814	0	0	0	0	0	0	0	0	0	0	0	0	0	0	0	0
otu 646	0	0	0	0	0	0	0	0	0	0	0	0	0	0	0	2.496598641	0	0	0	0	0	0	0	0	0	0	0	0.997637312	0	6.474277025	29.48696274	0	0	0	0	0	0	0	0	0	0	0	0	0
otu 647	23.196068123	0	6.318329246	0	0	1.831390994	16.742891009	169.185109534	0	0	60.10481497	74.381425546	7.299445226	0.796219915	0	2.634568566	0	32.270068032	28.208277996	2.133918947	0	10.804897243	1.563681379	0	28.15256914	0	0	10.553532572	7.286022521	19.493619047	10.25941882	5.270915583	1.007539153	1.572029406	0	1.879031664	35.32859642	0	12.746603021	24.137126265	14.8315252	0	0	29.76701007
otu 648	602012.250809134	333502.936441446	849587.603166231	1055679.79239877	752953.679504337	1982954.10562807	756954.417712751	838126.248166104	628132.484916497	1360849.51644867	694642.240746188	1161371.00075605	1045994.4530926	1085113.89606758	1210799.93012662	502917.820913216	759727.098585482	522798.704483873	572848.983545592	687201.81903504	588503.180720447	653702.09637437	572618.552565488	1143905.54503924	1324754.20649241	173083.338485599	285669.281174634	630745.359778504	886470.574898187	879248.451173398	1132932.12076051	454324.204338874	791759.546265183	576957.639601989	577459.592203616	621898.088451333	529163.941217358	940226.489040363	1015208.90026437	373478.096705272	923001.093283297	178811.431836739	852752.782719537	1170875.93207051
otu 649	16.259596582	0	0.870361144	0	0	0	0	3.835833029	0	23.68927656	0	0	0	0.987126444	0	0	0	2.67708427	2.936379757	33.86544223	0	0	0	0	34.16579545	0	0	0	4.459311141	1.217870824	1.975651138	0	0	0	0	6.20724458	0	0	0	14.283762498	4.030331511	4.585860227	0	0.831981276
otu 650	95.50105186	0	86.447441373	0	0	1672.860706239	219.498260092	24.962212526	0	0	25.356694732	3.002926583	10.54625172	77.106288442	0	8.859611106	3.64176865	88.06290633	104.763271234	3.657055806	0	34.710250073	6.248636846	0.947428598	53.928229899	0	0	79.773693634	10.916546438	99.751119501	33.237657674	41.681628682	8.76152252	0	56.214674904	5.577151546	9.36142009	38.969930463	46.92150551	50.70490128	105.16088069	0	0	18.742582096
otu 651	19.961869759	0	8.878846855	0	0	9.625637097	43.912678746	45.887775889	0	0	273.448938487	0	3.961429391	2.747298785	0	0	46.50955702	13.43261452	66.031001657	0	7.822292894	2.856246082	84.57451032	1.586942901	96.717167557	0	0	4.084673398	7.993270132	16.550093274	9.814162264	2.492197152	6.779947337	0	5.4377447	9.049224469	8.457933654	3.736117205	4.656082448	75.844523969	15.08232761	0	3.475045735	5.767653978
otu 652	209.936838037	13.556216102	354.603104084	69.099923885	3.077714054	266.216273446	1470.095637197	189.752446138	0	6.189778714	2561.699860298	491.463360173	154.913307218	117.767916172	29.03238554	44.513861506	404.361445718	202.986676586	390.385711493	129.592156477	31.865439354	239.106047543	428.213899088	74.808000716	640.257448532	0	0	246.469186207	883.930451968	633.973539092	436.428005542	358.974572294	244.07072078	80.219101788	227.067138837	256.684331917	325.478923744	83.07931323	188.788776882	377.255286881	1185.455437265	124.794734178	6.179863481	163.581732709
otu 653	0	0	0	0	0	0	0	0	0	0	0	0	0	0	0	0	0	0	0	0	0	0	0	0	0	0	0	0	1.993574392	0	3.361555667	0	0	0	0	0	0	0	0	0	0	0	0	0
otu 654	0	0	0	0	0	0	0	0	0	0	0	0	0	0	0	0	0	0	21.39373706	0	0	0	0	0	3.099452903	0	0	0	0	0	0	0	7.999936342	0	0	0	0	0	0	0	0	0	0	0
otu 655	0	0	0	0	0	0	0	0	0	0	0	0	0	0	0	0	0	0	0.919827342	0	0	0	0	0	0	0	0	0	0	0	0	0	0	0	0	0	0	0	0	0	0	0	0	0
otu 656	1.7839956	0	0	0	0	0	0	1.419756381	0	5.537752962	0	0	0	0	0	0	0	0	0	0	2.56574681	0	0	0	0	0	0	0	0	0	1.462494998	0	0	53.01345917	0	0	0	2.781761882	0	0	0	0	0	2.463528972
otu 657	0	0	0	0	0	0	0	0	0	0	0	0	0	0	0	0	0	0	0	0	0	0	0	0	0	0	0	0	0	0	0	0	0	0	0	0	0	0	0	2.604977242	0	0	0	0
otu 658	0	0	0	0	0	0	0	0	0	0	0	0	0	0	0	0	0	0	0	0	0	0	0	0	0	0	0	0	0	0	0	0	0	1.890415108	0	0	0	0	0	0	0	0	0	0
otu 659	0	0	0	0	0	1.348107259	7.836855914	0	0	0	0	0	0	0	0	0	0	0	0	0	0	0	0	0	0	0	0	2.083607094	0	0	0	0	0	0	0	0	0	0	0	0	0	0	0	0
otu 660	1.815431645	0	0	0	0	0	0	0	0	0	0	0	2.54206262	0	0	0	0	0	0	0	0	0.753130196	0	0	0	0	0	0	0	0	0.744132918	0	0	0	0	0	0	0	1.902894396	0	0	0	0	0
otu 661	0	0	1.094351144	0	0	0	0	0	0	0	1.046433209	0	0	0	0	0	0	4.254674284	0	0	0	0	0	0	0	0	0	0	0	0	2.484090769	0	0	0	2.920088828	0	0	0	0	1.047098695	1.216827919	0	0	0
otu 662	0	0	0	0	0	0	0	0	0	0	0	0	62.82379757	0	0	0	0	0	0	0	0	0	0	0	0	0	0	0	0	0	0	0	0	0	0	0	0	0	0	42.49194061	0	0	0	0
otu 663	0	0	1.158223779	0	0	0	0	0	0	0	0	0	0	0	0	0	0	0	0	0	0	0	0	0	1.977860997	0	0	0	0	0	0	2.020785237	0	0	0	0	0	0	3.798384534	0	9.014943023	0	0	0
otu 664	0	0	2.449905442	0	0	0	2.064027895	0	0	0	0	0	0	2.778578139	0	0	0	0	0	0	0	1.407082754	0	0	0	0	0	1.64630684	0	0	1.390273023	0	0	0	0	0	0	0	0	3.397145819	4.086138196	0	0	0
otu 665	12.881043025	2.56381379	5.805494012	0	0	6.671046232	27.837018005	63.19835232	0	0	306.62227485	0	0	1.795730021	0	2.893456806	0	0	4.959531883	0	0	0	0	0	11.315107013	0	0	1.26598912	1.531209247	21.590997059	1.069102356	0	2.202044333	0	3.764285125	0	4.552654178	0	12.712970357	17.036841988	35.908894433	0	0	28.3098581
otu 666	0	0.807410014	0	0	0	0	0	1.957992382	0	0	0	0	0	0	2.436264126	0	0	0	1.89456975	3.630847164	0	0	0	0	1.517344108	0	0	0	0	0	3.025400101	0	0	0	0	0	0	0	0.971328184	1.700363255	0	0	0	0.849365959
otu 667	0	0	0	0	0	0	7.657385931	0	0	0	0	0	0	0	0	0	0	0	0	0	0	0	0	0	0	0	0	3.053836351	0	3.179479557	0	0	3.620310175	0	0	0	0	0	0	0	0	0	0	0
otu 668	0	0	0	0	0	0	0	0	0	0	0	0	0	0	0	0	0	0	0	0	0	2.220266943	0	0	3.062110097	0	0	0	0	15.05464417	0	0	0	0	0	0	0	0	0	0	7.975354069	0	0	0
otu 669	0	0	3.892881822	0	0	6.817341879	1.408872973	0	0	0	3.99761001	0	0	0.948306865	0	0	0	0	1.782811422	0	0	0	0	0	1.427837854	0	0	1.123743152	1.427981658	17.47347087	0	0	0	0	0	0	0	0	4.461213966	0	21.710919078	0	0	0
otu 670	0	0	4.840057092	0	0	0	0	0	0	0	0	0	0	0	0	0	0	0	49.383117014	0	0	0	0	0	1.808933367	0	0	0	0	7.411242383	0	0	4.004968131	0	0	0	0	0	0	0	0	0	0	0
otu 671	0	0	2.976635112	0	0	0	0	0	0	0	0	0	0	0	0	0	0	0	0	0	0	0	0	0	0	0	0	0	0	0	0	0	0	0	0	0	0	0	0	0	0	0	0	0
otu 672	0	0	0	0	0	0	0	0	0	0	0	0	0	0	0	0	0	0	0	0	0	0	0	0	0	0	0	0	0	0	0	0	0	0	0	0	0	0	0	0	0	0	0	0
otu 673	5.804267374	0	3.144332864	0	0	7.291171656	10.59631222	0	0	0	10.744988777	4.983816189	2.031859911	0	0	0	0	0	4.469583564	0	0	2.072249147	0	0	3.424263103	0	0	12.713664308	3.080978607	0	0	0	1.504213383	3.282259198	0	0	4.664867485	0	2.291513674	2.005710177	69.567795916	0	0	1.72447028
otu 674	0	0	0	0	0	0	0	0	0	0	0	0	0	0	0	0	0	0	0	0	0	0	0	0	0	0	0	2.186079574	0	0	1.846100244	0	0	0	0	0	0	0	0	0	0	0	0	0
otu 675	3.537364665	0	2.773322337	0	0	7.776206681	5.694818521	1.407569631	0	0	3.664761795	0	2.47660178	0	0	0	62.20649008	0	4.085928323	0	0	0	0	0	4.735912164	0	0	0	0	0	0	0	0	0	0	0	0	0	17.686532522	0	17.081726765	0	0	0
otu 676	35.692826355	0	16.3710325	0	0	24.365876008	157.121005945	3.31867577	0	2.099197766	34.884826946	0	2.0176511	2.542704921	0	0	0	0	12.945306678	0	1.378343054	24.093290959	0	0	18.592434473	0	0	49.277834776	0	64.758595006	12.991900427	1.042596367	18.381566045	0	3.164399049	2.999709388	8.532512731	0	15.583430529	23.435556843	32.328995382	0	0	3.818388815
otu 677	0	0	2.460029018	0	0	0	2.545983647	0	0	0	0	0	0	0	0	0	0	0	0	0	1.340921976	0	6.730973652	0	0	0	0	0	105.8127947	6.884492925	0	1.328384204	0	0	0	0	0	0	13.44607197	1.445740331	53.13796706	0	2.223073062	0
otu 678	7.775527991	0	1.848841684	0	0	0	0	0	0	0	0	0	0	0	0	0	0	0	0	1.99726404	0	3.225670842	0	0	0	0	0	0	0	2.58702995	0	0	5.30679007	0	0	0	0	0	0	0	0	0	0	1.401663036
otu 679	56.962275017	0	23.884733564	0	0	21.560177565	148.578585083	209.986510795	2.005183246	0	1125.208807621	0	8.474358864	6.011179849	0	0	0	0	28.840102201	0	0	0	3.083725138	2.553701221	4.924080754	0	0	11.295566349	10.551138288	52.417851278	17.095567016	3.772954415	23.452492963	0	2.867379644	3.660706698	22.452819153	6.430398398	44.271058391	44.954898131	41.613540981	0	0	62.671018303
otu 680	0	0	0	0	0	0	1.506182518	1.69053466	0	0	0	0	0	0	0.816965448	0	0	0	2.85892282	7.305308108	0	0	0	0	0	0	0	2.062126608	0	0	2.029047115	0	0	0	0	0	0	0	0.977161987	1.710575647	5.118204029	0	0	0
otu 681	0	0	0	0	0	0	0	13.011998053	0	0	137.8994178	0	0	0	0	2.130076713	0	0	0	0	0	0	0	0	6.644319421	0	0	15.240693872	0	21.3457931	0	0	0	0	5.68685557	0	0	0	59.79811579	3.431455966	65.473375377	0	0	1.889885624
otu 682	13.73676612	0	90.231425993	0	0	3.436935695	25.853226552	42.995086223	0	0	237.723991153	11.380507621	0	2.221034499	0	6.031806527	0	10.71547597	16.848202778	8.501896733	0	1.036124573	4.361848058	0	11.77552763	0	1.828512497	6.579811875	35.76918492	21.668071151	8.569187747	7.963403794	5.811736629	4.78714844	21.46659895	2.620754689	1.452656103	1.056886505	8.630709418	12.009605973	18.610065155	0	0	2.807936805
otu 683	0	0	0	0	0	0	0	0	0	0	0	0	0	0	0	0	0	0	0	0	0	0	0	0	0	0	0	0	0	0	0	0	0	0	0	0	0	0	0	0	0	0	0	0
otu 684	0	0	0	0	0	0	0	0	0	0	0	0	0	0	0	0	0	0	0	0	0	0	0	0	0	0	0	0	0	0	0	0	0	0	0	0	0	0	0	0	0	0	0	0
otu 685	0	0	0	0	0	0	0	0	0	0	0	0	0	0	0	0	0	0	0	0	0	0	0	0	0	0	0	0	0	0	0	0	0	0	0	0	0	0	0	0	0	0	0	0
otu 686	0	0	0	0	0	0	0	0	0	0	0	0	0	0	0	0	0	0	0	0	0	0	0	0	0	0	0	0	0	0	0	0	0	0	0	0	0	0	0	0	0	0	0	0
otu 687	0	0	0	0	0	0	0	3.904330048	0	0	0	0	0	0	0	0	0	0	0	0	0	0	3.946433957	0	0	0	0	0	0	0	0	0	0	0	0	0	0	0	0	0	0	0	0	0
otu 688	4874.583699455	393.001271749	4238.766224174	788.573422069	1208.304237248	7177.284635163	25026.150538254	2419.117029303	825.608347623	2690.382676585	20808.654972541	1829.731254557	1890.850809217	2056.765868177	1068.838739651	408.383354577	1331.447421635	1132.998022714	9692.307504766	959.878629546	465.617933458	2068.37249409	2861.373710479	564.159011892	6000.562211555	41.812509877	76.715569786	3376.489332046	12031.917321049	10565.766862899	3687.096112794	3822.098752871	4362.658262543	2058.224384143	2475.203901095	1930.915328008	1661.589727422	1877.240358715	6589.610254293	8203.070271069	27138.892762147	233.548620416	1362.928515145	1901.187836334
otu 689	0	0	0	0	0	0	0	0	0	0	0	0	0	0	0	0	0	0	0	0	0	0	0	0	0	0	0	0	0	0	0	0	0	0	0	0	0	0	0	0	0	0	0	0
otu 690	4185.356847203	6756.163174778	1471.448320201	362.821700451	18.623691896	1467.232716669	2176.688884949	3308.300743285	14.429174876	18.719193119	2770.93520525	2619.425076268	3123.039728001	4437.381104259	2491.382571833	554.751327275	14.5670746	1610.517046355	1183.094634482	5880.643661092	951.189105781	2215.033055847	631.23122473	2191.058688907	1516.795923334	15.04950611	19.303088867	2101.992651513	896.882295259	1036.024533744	1345.517206027	5393.024157344	693.821143694	5325.963586155	515.393042695	1735.337650758	5079.923020219	4341.95318175	640.48150658	300.704613841	1827.035259867	66.012643901	1272.435725381	2203.303650926
otu 691	288.26464053	24.27368365	1447.406828265	1409.236322505	16505.605997017	1946.27991346	7978.546855243	948.533395893	42.839544498	229.961615829	823.9144989	2860.820618053	10478.496580021	887.379672482	166.612333259	433.548020713	449.946102709	668.204513886	7105.037620817	1092.409867021	54.166224007	114.407882914	692.840069366	836.138665633	29377.009932854	56.599718655	21.88358843	195.99192704	854.035876732	1254.64667915	100.843767994	978.895225748	1268.536617658	25.928240178	4902.200388059	741.773945959	1888.448351374	1233.01293226	112.583036252	73838.158504553	71.865640322	3110.223269671	2585.510873349	2341.603520551
otu 692	0	0	11.70586842	0	0	3.635345419	0	0	0	0	4.797132013	0	0	0	0	0	0	0	1.792883803	0	0	0	0	0	0	0	0	0	0	11.69977028	10.449486377	0	0	0	0	1.118973912	0	0	3.676779003	16.0910082	0	0	0	0.799262911
otu 693	0	0	1.926624668	0	0	0.688395196	25.90209654	5.606217505	0	2.780915074	1.714637547	0	0	0	0	0	0	0	0	0	0	0	8.87895189	0	77.958023831	0	0	0	0	44.93943342	0	8.488234371	0	0	0	27.5458046	0	0	0	0	3.064962122	0	2.599539158	10.710854595
otu 694	0	0	0	0	0	0	0	0	0	0	0	0	0	0	14.15286385	0	0	0	0	0	0	1.858266898	0	0	5.525111697	0	0	0	8.28850223	0	0	0	0	0	0	0	60.00101294	0	0	0	0	0	0	0
otu 695	1218.99289568	394.19521058	570.765078518	4234.29760423	723.717758399	1153.808316429	959.249086972	646.603897301	940.871629555	2913.138629916	1463.408697941	896.899311184	1830.010184087	1120.311547944	564.410643847	252.872250846	1120.831957083	418.92979121	1680.489158106	643.511428154	1154.671516108	586.135527901	691.919688067	1871.799385689	1316.768246745	334.875931667	294.189541662	1009.152155411	1273.485903992	787.553611834	1040.714080915	503.26298387	466.647756362	351.736883044	1980.518435859	734.981117303	1981.29824405	813.458032197	1241.586208791	2311.945026497	1381.370623155	795.22836536	807.548629526	938.649303922
otu 696	3653.121648189	1657.822195408	204.650360088	17377.650098402	1247.144033194	102.253844974	2556.598895952	280.847801346	721.393425128	5870.816552409	257.546407059	1340.004804596	3158.879598543	115.828783354	540.854126157	45.33697657	1938.827090029	1171.380243251	308.56672368	481.177256846	7388.255424429	395.116075022	312.82163078	7140.081305573	1696.527985931	527.876788877	132.969616764	149.835177361	507.385204314	76.896464766	1341.531575292	876.785234568	287.830785239	109.874775252	365.869561118	106.219958175	2511.613649964	199.034442053	554.969005955	2973.740614266	779.072734169	2602.850947553	337.209284471	155.985376676
otu 697	0	0	0	0	0	0	12.69769059	0	0	0	0	0	0	0	0	0	0	0	0	0	0	0	34.66671397	0	0	0	0	0	0	0	0	0	0	0	0	0	0	2.099957499	0	0	0	0	0	1.859722851
otu 698	370.208848489	396.698556296	591.197306947	519.145163292	1046.088780311	858.1514955	541.242299959	1240.511554848	609.23632146	1583.188604394	810.545722741	1053.551985782	263.417055226	530.723022111	2471.378323393	219.021548456	1362.83601863	651.631427876	504.206409141	440.773901532	250.02904948	530.424099912	876.90944329	451.900783902	739.817088861	76.83934782	141.109557381	888.281004989	975.493567167	639.449612543	1967.090041186	904.590360787	536.065219087	466.162179064	314.790347125	996.578581681	615.487471694	414.585280709	1208.449025079	397.028155843	746.56095464	256.089985453	911.54652664	1963.637582241
otu 699	13.46741776	3.535717056	4.02247988	0	0	0	16.612307184	0	0	0	3.846349091	0	0	4.562124917	0	0	0	0	4.288384231	2.649964706	0	0	9.082204175	0	18.337566455	0	0	0	0	5.628538134	0	0	0	0.750466299	0	0	0	0	17.58891577	0	0	2.050149278	0	3.845102652
otu 700	398.83665152	96.573499475	235.871784093	334.14674055	136.57638028	706.149218249	298.937648712	511.741886269	43.44698239	195.160933322	266.751093057	379.233426526	366.907945057	298.121160421	538.703043681	93.02076873	154.90679405	239.135069613	200.790356262	152.71649776	122.858389306	196.963749903	314.42593581	222.372730364	602.70621696	546.45323192	756.5479678	338.993997094	181.66267729	178.979674052	236.072147108	108.935703603	279.102168337	282.733795177	271.434905269	81.593595922	308.413101139	253.247216994	222.446023012	208.376918806	328.403589735	107.577587382	185.91835669	285.137446486
otu 701	72.468400328	41.738992148	49.521832795	754.5556999	431.58443758	176.92605959	117.780830033	81.721117968	15.322601316	208.274648773	222.233626925	108.288093623	562.36886303	56.589605153	113.175425835	8.014392205	84.258808482	66.363630432	122.402596232	184.751246898	69.221789135	27.808111822	23.819925881	170.557403909	225.636718536	179.79223229	146.80488447	67.291243995	134.22385981	67.580090362	96.042007896	12.075831252	70.527961235	30.795942203	54.27542787	50.54232273	154.52707227	56.725151238	109.953205632	321.088055011	84.331477352	73.133294784	30.64016377	105.68834596
otu 702	0	0	0	0	0	0	3.077047721	4.822995941	0	0	5.438786613	0	0	2.482332675	0	0	0	0	0	0	0	0	4.875006653	3.267235385	7.47515112	0	0	0	0	2.912670084	0	0	2.720997457	0	0	0	0	2.362452187	3.992575973	0	0	0	0	0
otu 703	0	0	0	0	0	0	22.075898011	0	0	3.675922225	0	11.126884298	0	1.89661373	0	5.62435986	0	16.498852505	0	2.277778652	3.406250076	0	0	0	5.208964024	0	0	0	0	25.009183751	0	1.470178024	0	0	0	0	0	0	10.54520645	1.600060928	22.064293311	0	0	0
otu 704	0	0	0	0	0	0	0	0	0	0	0	0	0	0	0	0	0	0	0	0	0	0	0	0	0	0	0	0	0	31.853773476	0	0	0	0	0	0	0	0	0	0	0	0	0	0
otu 705	7.129809404	0	38.10916925	8.342747187	0	0	0	1.599823044	4.205994125	13.73254307	0.984878314	17.135273748	0	0	0.94134773	0	93.33440066	0.717910301	1.098063782	0	0	1.183118025	0	156.8272985	0	0	0	0	0	0	2.502491441	0	0	1.457002864	5.883438232	0	2.154182708	1.111742206	0	0	1.614522897	0	4.793162407	5.60336007
otu 706	228.90342792	16.637311666	2.596673971	122.878773723	176.789386963	98.736650773	78.477210377	8.303758678	0	41.726684711	66.603461644	68.332235389	163.291318299	22.180718589	11.851737572	4.119901461	0	18.516114912	28.036056265	4.660282759	26.800824773	47.456622754	29.404427934	29.572490673	303.525630212	25.303911823	5.44350272	23.547792435	17.52970586	4.787492206	3.883176375	27.834332315	145.462374642	10.315324051	3.268576796	13.7363694	5.075947761	3.693028706	71.939727603	294.1185864	6.528427693	30.410863698	19.58695751	32.762848852
otu 707	0	0	0	0	0	0	0	0	0	0	0	0	0	0	0	0	0	6.994497504	0	0	0	0	0	0	0	0	0	0	0	0	0	0	0	0	0	0	0	0	0	0	0	0	0	0
otu 708	15.798674217	0	5.252885491	0	0	3.045136398	8.851037267	0	0	0	6.697172535	1.932679392	3.394401263	1.168156553	0	3.464138599	0	27.93413737	0	2.384968235	0	2.358076615	0	0	8.970181344	0	0	13.79491593	1.086242457	5.037099491	0	0	0	2.948165341	0	2.343263016	2.597690913	1.111742206	117.94619696	0.985504654	7.787698679	0	0	0.750758829
otu 709	1.493126752	0	40.322633265	0	0	85.695325626	370.460969428	25.486503999	0	0	312.058677561	0	2.81486934	36.342672581	0	10.627754803	0	0	27.708910038	15.032691731	0	29.641182491	48.703969633	0	20.561630507	0	0	26.4234164	251.031349748	103.426492893	40.649626597	154.933374479	16.875448044	1.485997946	22.911466189	5.571130874	1.413143857	14.656333763	118.080262325	69.775256353	62.605121321	0	0	4.011980107
otu 710	0	0	0	0	0	0	0	0	0	0	0	0	0	0	0	0	0	0	0	0	0	0	0	0	0	0	0	0	0	0	0	0	0	0	2.482075504	0	0	0	0	12.92418961	0	0	0	0
otu 711	208.65799181	37.073331162	232.300326786	27.387357344	58.93893443	557.182792206	222.291430836	194.643847186	21.108212946	247.98648259	263.438291474	25.872417361	47.76889194	232.688147835	35.92699113	91.565621972	252.30739027	79.965984849	2086.481235764	108.89592111	14.953034879	14.476755051	262.620162805	184.759759367	642.982123879	51.182404401	45.089044608	97.661742907	168.432261693	298.805133656	54.135766654	71.958830055	559.268373349	18.758139405	1272.983153094	266.975405106	50.55532926	190.629343283	12.62195186	145.995665267	22.006360389	39.086230728	465.187916423	643.564798233
otu 712	0	5.303575584	108.53082704	0	0	5.07522733	23.143316534	607.26932229	8.453223487	0	363.6987881	343.811577943	0	209.06628291	21.33721522	35.124481506	80.023546624	0	98.73917492	23.568612672	11.62132379	198.311493065	457.38016959	3.40493496	21.237096002	0	0	490.19120613	1253.904072903	8.16689847	440.717230077	568.142467453	242.761643915	35.380982371	588.44990517	23.43263016	833.7930315	121.130953299	262.24979538	84.267675873	37.31827098	0	0.891649994	221.825384987
otu 713	14.334242702	62.159086608	334.48146551	176.897012389	34.808241722	663.244456006	264.093118111	330.438921917	161.3013053	189.035152937	333.446059008	130.448888361	52.559097833	219.007391475	216.547443714	51.657604308	39.19236738	43.151541599	362.32821933	45.81136902	55.548764227	196.732100557	489.517515657	176.081574317	608.962176016	0	0	175.618295503	314.701144047	244.122097608	468.91932781	499.395741548	603.603607743	49.540631723	95.480455512	247.703436234	150.2066174	179.368934375	159.649229228	86.886495075	173.434955352	53.81274769	269.231083969	364.98351001
otu 714	344.04536277	47.63986771	39.79173355	361.98107177	207.16665054	22.93039765	280.797672235	294.238328614	136.566380469	1062.22344187	83.945751445	362.719506488	466.530510068	38.269600062	165.556722098	11.221310559	69.967890434	79.88314066	153.071055824	57.77360223	120.01258094	40.798851027	62.040506862	13.995087	282.676146383	0	0	136.52426906	59.366361766	62.413249825	139.416832241	20.60679313	229.208117343	644.272644865	141.467238197	87.002753885	163.834052564	29.42889996	294.79897877	2343.396327508	95.448178048	33.01819363	26.155501114	142.734897826
otu 715	0	0	0	0	0	0	0	0	0	0	0	0	0	0	0	0	0	0	0	0	0	0	0	0	79.95891984	0	0	0	0	4.402873382	8.57090092	0	7.225312485	0	0	0	0	0	0.687938566	10.83846768	4.898182573	0	0	0
otu 716	0	1.178572352	0	0	0	2.21227858	0	0	0	0	0	0	0	0	19.239967574	0	0	0	0	13.86135385	0	23.37922114	17.0000232	0	52.1343873	0	0	3.419252667	1.107541329	0	63.52478274	0	32.86127697	0	0	0	0	0	2.781153348	0.620502931	0	13.66766185	0	2.431945267
otu 717	532.396061429	71.253305046	110.532613075	158.143358658	150.32425739	242.46555322	265.518909211	150.437165083	131.003112329	203.22589686	572.090694255	712.523502466	311.069709557	427.694850392	178.697436428	39.546881789	87.149534568	85.797883741	251.141784923	203.599259644	142.270253161	52.139518178	365.512900876	387.27358336	1220.95237073	95.24285887	123.531168876	258.373403693	93.774926039	355.997824682	217.040799393	24.89410007	185.38976161	46.131660597	230.732907495	192.22211253	134.140168519	449.943614724	3473.286694224	58.297845552	245.703943826	60.315263666	190.405524123	263.622772783
otu 718	4152.944369346	531.464336759	498.070072801	813.847638948	642.160731898	601.960412218	3806.172614693	2234.882241007	1569.810758188	7482.695068337	1799.942024287	11525.486773289	732.02732942	1032.645841133	1788.416361943	1639.020693385	1756.123597961	17193.609082784	1766.027179701	653.880497651	1423.584197793	855.129283266	611.590006721	379.866422963	1509.435514792	78.686029632	123.65823676	2350.608470466	1132.428483934	580.090037746	990.987787515	675.374482011	934.84303383	451.137677807	1559.018051057	1084.164142426	861.56815392	911.870703851	1253.139212758	592.659308867	1859.103808777	246.740408283	1526.237652338	1131.19958432
otu 719	0	0	0	0	0	0	0	0	0	0	0	0	0	0	1.619342226	0	0	0	0	0	0	0	0	0	0	0	0	0	0	0	19.87272615	0	0	0	0	0	0	0	0	0	0	0	0	4.33935332
otu 720	0	0	54.6728898	69.29337587	54.01702218	42.25903572	20.47178688	120.47647	43.99126508	26.10654968	92.94035355	210.8789872	164.8709185	48.22817769	122.1446708	71.50971822	0	17.71333783	38.85801221	0	18.1434953	45.938380315	121.7756764	36.2729806	249.83277178	0	0	57.150366	134.8714104	25.50072379	117.2085277	37.38452689	139.4927676	121.9124845	113.4663088	89.42656816	63.08677932	39.34206091	26.56285239	15.015537749	94.56491253	0	110.2916452	185.820471
otu 721	0	0	4.120151826	0	0	1.882447955	119.491598704	0	0	31.88673883	0	2.449755896	0	0	0	0	0	0	8.077756478	0	5.388068302	0	34.99711521	0	16.39710568	0	0	2.909473178	0	12.11670755	2.456991597	3.837121528	4.660326553	0	200.3129556	0	0	0	1.183254334	0	11.313644917	0	5.359627055	50.866310463
otu 722	28.04889417	14.16137983	24.93516324	0	250.2461318	16.26198495	26.25962191	20.60505072	72.22859021	13.3949836	16.301798382	7.969450631	38.054886712	200.593409574	0	15.72465008	4.309108455	18.78632396	26.671311766	47.81186321	20.1699939	16.11146588	10.41362678	179.13345	15.96786208	1.571229619	0	69.11902904	2.661578377	2.180690167	127.558794938	31.696314047	46.96925976	1.402279751	58.21831549	18.77064091	2.312080917	194.283492965	63.03462223	25.294274076	7.134133813	6.569064702	136.3290826	39.13886426
otu 723	67.766163787	0	195.313483909	32.33690874	9.618175572	36.654335331	800.657221289	11.206573359	29.73202744	27.834356688	54.927674426	4.654536203	24.905564326	5.195947673	5.387118694	0	14.43929324	6.014143332	15.98117289	39.180045463	0	578.7600808	0	5.377882834	140.240868554	0	0	7.476173166	907.16263209	32.292676201	109.775006994	8.239028862	100.242592759	6.497091586	0	5.563434168	6.796765292	75.51414329	48.315342859	23.171882043	35.692132899	5.142177697	42.103939767	58.411640141
otu 724	11.761046071	2.788477885	43.665151791	33.943321615	0	9.910430635	36.018227373	2.66637174	0	2.907560599	26.645878291	3.042416183	3.821511356	22.15949583	4.387895065	6.764432804	3.707386103	21.38227302	26.019934363	20.515953652	2.490322639	14.369292972	5.390251258	0	2.70535056	0	0	5.677539569	16.298143216	60.583643907	20.658779278	8.3868022	56.98080745	0	10.676500193	8.161633943	15.61270676	7.079388203	14.294080255	30.852832283	81.45086376	3.233740613	2.253665811	12.461112681
otu 725	4.479380256	0	4.02247988	0	27.14701627	0	4.323782573	0	2.763553832	67.6511071	11.130490325	24.305001335	27.806621524	1.854929911	0	3.281389411	0	1.854601611	3.61304167	2.227717583	0	0	0	0	44.836089183	0	0	0	6.212940312	29.295021584	7.793655411	7.490619018	203.197306579	4.046404478	0	0	1.209883439	0	12.611952667	49.372292214	11.094532122	6.03216999	6.679611834	1.023516533
otu 726	0	0	28.153623116	0	2.321784287	1.135248218	0	12.94593647	0	0	0	0	10.12365289	3.309776901	3.579598606	0	0	20.30300711	0	15.01646667	0	0	0	0	15.06104522	0	0	0	4.459311141	7.307224946	8.429444854	0	0	0	0	5.241509378	0	2.818364012	0	3.029902608	5.806617436	0	3.639252939	0
otu 727	810.459157671	418.069251614	129.918207125	3101.186502424	411.481897019	183.682396413	101.920427203	723.041441122	867.76978125	1439.581625017	122.730791947	3410.260706555	44.100008153	318.526240532	159.385064752	317.624705549	756.544113752	76.813916522	168.790901841	273.268058925	160.549116921	297.38723811	219.124469222	149.927386162	606.018407974	0	2.114217574	356.586830137	161.588287601	85.987957871	469.146464795	180.043753375	66.836669556	646.655031377	228.57718372	113.452491822	147.618580486	378.93892766	41.956926266	123.754893815	100.054004959	1156.196650756	468.404721547	2088.987501967
otu 728	0	0	0	0	0	0	0	0	0	0	0	0	0	0	0	0	0	0	0	0	0	0	0	0	0	0	0	0	0	0	0	0	0	0	0	0	0	0	3.575768591	0	6.061853367	0	0	0
otu 729	0	0	0	0	0	0	59.3951185	0	0	0	0	0	0	0	0	0	0	0	0	0	0	193.4553644	0	0	0	0	0	0	140.4683009	0	0	0	0	0	0	0	0	0	0	0	0	0	0	0
otu 730	9.000088956	0	20.642668182	0	0	2.529347822	182.771572721	0	0	7.29197601	1192.76390629	9.109885206	3.759271757	2.439336892	0	3.972762123	20.07413939	0	103.55730744	8.878348906	0	1.195528354	143.36782662	0	81.461809565	0	0	7.135538762	8.863080058	181.312140064	16.579796998	93.21624219	24.908918383	4.779275266	2.587179679	4.857984302	13.383490482	1.274974196	49.849754078	44.624645726	295.069392121	0	5.991453009	6.486108901
otu 731	220.202403841	152.19449091	244.017924715	207.539362349	287.702407792	670.056592043	681.159695967	502.316263688	128.961718868	448.474714364	754.036464459	983.699328808	572.009840213	331.214079732	311.005943429	138.75491655	580.068555678	653.482909631	634.368016811	139.908863103	196.398977741	411.817763243	684.941232364	433.619825593	493.418543756	244.473529295	284.42154012	722.405266955	698.219746459	602.283982208	432.991050273	365.395576021	408.212449804	298.427431722	392.379224497	298.029709215	708.657965406	240.412030715	412.781397504	398.471740827	1031.645823153	100.99338456	545.842708974	854.467034944
otu 732	3.712639491	5.871645812	106.992072153	7.463158831	0	3.863232743	45.688877182	58.96245001	148.341523785	8.191459015	81.567563503	1.008202788	0	5.451998493	1.85067683	0	7.631106452	23.100089727	38.377673693	0	19.729798985	4.424104652	2.393505071	0	24.362454549	0	0	25.662758036	43.678560093	31.763705244	3.632648866	4.290027676	65.286143958	158.313059512	0	1.66675612	10.179946074	2.345489184	6.275976961	3.939697769	110.598730271	3.447321627	0	61.824046657
otu 733	222.407629496	52.657057138	4249.729932366	569.103561662	727.486800977	11458.604626822	2444.129890705	4076.708909325	174.373866067	238.008412749	4158.289555388	692.839708329	872.887438128	5082.211082901	272.697168761	1116.154353341	175.246747622	840.638267766	44337.031611874	115.92357783	118.721044701	101.849729696	4285.21511949	498.027539249	10875.215402847	161.290163196	218.801389051	1552.87145816	3287.292587885	5630.67794973	645.249951179	1399.851851261	7774.777002985	266.752486638	29999.965130085	4596.596398569	1675.542014685	3976.973484745	2635.116623689	4288.168336061	1242.256787736	323.849482664	7554.117391101	14097.816781101
otu 734	22.855123646	1.355165921	43.386146514	0	59.02944332	248.045611103	227.102356287	60.09230636	0	267.200025613	141.923481005	1.888496869	0	6.713224122	4.372224012	33.708122089	14.589877443	67.39321838	47.10357823	4.064607519	0.675042726	14.984895396	201.009033972	308.73269292	57.894945655	17.172815439	12.100868595	42.706890561	9.398867396	69.809137087	39.724903035	1880.790627119	52.045087671	29.173546563	0	15.759293891	19.930421523	9.066632714	2769.382078832	39.091037016	85.852118869	0.784182099	28.296382829	85.586270993
otu 735	58613.965786823	64049.893689904	1149.331466628	78.221293064	739.142435688	41168.62160859	11121.075998709	68597.75122144	741.823222854	523.615878052	1061.886223515	788.742044027	119332.460433716	1007.428260755	71535.355643297	46947.366450544	138938.661558483	64827.575042116	182424.049880768	37337.671222107	1758.57407222	2094.458987098	66534.84568808	2756.392125231	24252.52267464	2142.732018016	1247.203755513	46934.263946031	60334.082416982	1045.225269157	403.146170493	36698.919286475	44449.523105706	873.381292071	1984.478448703	69490.525695864	72911.333672452	1220.622757194	890.583832201	117182.973523357	158312.62169245	765.08424045	40583.445333567	15581.363582092
otu 736	0	0	23.171695958	0	0	0	5.451725853	7.664369637	2.343013032	0	34.03182783	0	0	1.83476763	0	0	0	0	20.885303131	0	0	0	3.603265787	0.772772195	1.381277924	0	0	9.446057149	5.525668153	28.482058411	0	0	0	0	0	4.32994253	3.936066449	2.619240468	7.073803082	3.095770056	25.18304736	0	0	12.650609201
otu 737	588.008017134	508.67199843	0	0	0	316.594161545	77.048924587	586.49091073	0	0	0	0	1100.49820643	0	611.605465709	392.361557645	1053.04879425	529.70369115	1360.84653987	332.146291805	0	0	671.987989187	4.398285769	194.333705799	0	0.541239699	376.51504266	555.698517763	0	0	245.05586011	385.197608202	0.346101491	0	506.07460303	658.75963654	0	7.311633025	1130.8158195	1316.81838491	0	321.410748872	120.986306508
otu 738	23.18079282	0	0	0	0	0	0	0	0	0	0	0	0	0	0	0	0	18.08236571	1.503983095	2.820484174	0	0	0	0	0	0	0	1.666885675	0	0	0	0	38.73544307	0	0	0	0	0	0	53.91474389	0	0	0	0
otu 739	0	0	0	0	0	0	0	0	0	0	0	0	0	0	0	0	0	0	0	0	0	0	0	0	0	0	0	0	0	0	0	0	0	0	0	0	0	0	0	0	0	0	0	0
otu 740	68.251326864	1.827748415	5.596916114	2.183521169	72056.105003056	0.672302841	140.714574852	17.352335396	13156.384663796	44.549361568	115783.75860806	708.650055453	23.969695074	7.382488302	177.190529422	128184.650482947	77910.733444995	45388.996677367	125.812468767	121414.261140861	25317.412256869	4615.915285124	23653.467247344	189.715076094	718.025560116	1930600.16495564	1002439.93090798	36.685932955	650.4540436	7.966509433	172909.029534792	203204.924872269	74935.550297872	15.300896775	270.768921537	77.02326772	2.453374751	7.810578627	74.174845935	3504.272938269	8102.338921611	191990.536501535	2199.273593377	28343.256468267
otu 741	19.43881998	0	10.542249354	0	0	80.478791914	14.698830385	3.462082384	1.214406754	0	8.375011172	0.404742279	0	0	0	0	0	0	143.048751911	0	0	0	1.488217519	0	0.938834917	0	0	2.500328512	0	26.188593676	0	1.422237436	23.036584366	0	0	0.44708722	0	3.03107073	1.76845077	1.726126334	6.244852714	0	0	0
otu 742	162.7880113	0.585459642	19.17464336	0	0	0	32.647188034	0	0	0	9.516498967	348.6618837	36.59330142	6.156788642	0	0	275.93820518	0	0	0	0	0	5.618651735	0	1.694367587	0	0	0	0	0	2.072615611	0	16.255926898	0	141.3738798	0	0	1.95315196	0	53.78910071	0	0	0	13.099530384
otu 743	6.541317199	0	0	0	0	0	0	0	0	0	0	0	0	0	0	0	0	0.43637685	0	0	0	1.809106398	0	0	27.60055798	0	0	0	1.533518763	0	1.528671242	0	0	0	0	0	0	0	0	0	0	0	0	0
otu 744	0	0	0	0	0	0	0	0	0	0	0	0	0	0	0	0	0	0	0	0	0	1.676083869	0	0	0	0	0	0	0	0	0	0	0	0	0	0	0	0	0	1.747305798	0	0	0	0
otu 745	135.272089551	1.619654819	43.394079067	63.679779396	0	25.139525941	116.530239142	37.005836082	0	173.056139697	79.514204443	133.62455236	83.95613287	4.892723278	11.523201449	11.987206484	137.406283941	142.75751423	40.990795561	125.718052609	20.577961551	106.87666199	34.836982483	10.217497043	106.391048825	3.594070146	5.671673493	9.876934031	334.857752635	59.490840203	47.014131712	83.828538514	96.124864202	51.949474729	552.064529256	11.258571331	4.774134651	8.624689796	367.382904435	318.997368757	86.513299067	3.901976215	57.660482529	73.17266963
otu 746	0	9.49060894	63.785615656	5.956798979	580.353182759	27.410107998	30.855639081	102.276384314	119.104556148	31.384395176	1026.119616343	83.984021392	5.061826445	37.633429281	117.873903293	1159.2522996	659.018384101	538.13245683	32.91301705	1120.74544731	218.944511175	79.738605593	245.488436116	0.913172852	66.582395027	15704.530422923	8131.323697533	25.151796783	126.522023994	21.85003538	1474.53726555	1446.605704197	526.90809311	15.72029406	167.2135076	57.211246147	35.590074519	39.45709617	32.468135637	46.315327155	74.490776556	1728.58119401	45.140634654	301.13347255
otu 747	0	0	0	0	0	0	0	0	0	0	2.033070234	0	0	0	0	0	0	0	0	0	0	0	0	0	0	0	0	0	0	0	0	0	0	0	0	0	6.308677932	0	0	0	2.364122813	0	0	0
otu 748	0	0	0	0	0	0	0	0	0	0	0	0	0	0	0	0	0	0	0	0	0	0	0	0	0	0	0	0	0	0	0	0	0	0	0	0	0	0	0	0	0	0	0	0
otu 749	0	0	0	0	0	0	0	0	0	0	0	0	0	0	0	0	0	0	0	0	0	0	0	0	0	0	0	0	0	0	0	0	0	0	0	0	0	0	0	0	0	0	0	0
otu 750	5.64524635	0	0.712113663	0	0	0	1.199901384	1.075290898	0	0	1.361865228	0	0	0	0	0	0	0	0	0	0	4.683850811	0	0	0	0	0	0.957063545	0	1.992879531	1.54263171	0	0	0	0	0	0	1.889961749	1.556913597	0	8.709926154	0	0	0
otu 751	0	0	2.126167937	0	0	0.937813746	7.165125407	0	0	0	0	0	0	0	0	0	0	0	0	0	0	0	2.402177191	0	0	0	0	0	0	0	2.413116747	0	0	0	2.8777687	0	0	0	0	0	2.364122813	0	0	1.03093332
otu 752	0	0	2.343807174	460.6297927	0	2.038083416	0	0	0	0	2.241179785	0	0	2.157674769	3.477482947	0	0	0	0	0	0	0	0	0	4.002443119	0	0	0	0	0	7.579037331	3.071962744	26.41157442	8.122813413	0	0	16.732676177	2.053473141	2.419293247	0	0	0	0	0
otu 753	0	0	0	0	0	0	5.224570609	0	0	0	0	0	0	0	0	0	0	0	0	0	0	0	0	0	0	0	0	0	0	0	0.757480593	0	0	0	0	4.023784977	0	0	0	0	0	0	0	0
otu 754	0	0	0	13.58150167	0	2.746276857	40.8810465	0	0	0	0	0	0	0	0	0	0	10.45727173	0	0	0	0	3.517246179	0	0	0	0	3.834369604	0	0	0	0	5.025842361	0	0	0	0	0	0	20.10429495	0	0	0	0
otu 755	0	0	0.588267809	0	0	0	4.956114412	1.296299304	0	0	2.812547754	0	0	0	0	0	0	0	1.254310012	0	0	0	0	0	2.009131526	0	0	0	3.014000811	4.938875359	0	0	0	0	0	0.787262278	0	0	0	18.34374935	5.886946136	0	0	0
otu 756	9.018902566	0	4.274952885	0	40.72052441	7.923569198	0	8.477510945	16.58132299	0	150.107269307	0	102.737488591	2.690017879	0	109.0981598	42.20716487	96.43928376	9.852297423	93.56413847	34.19351038	12.277886428	58.54040247	0	2.467525612	2485.483817	1135.389048	5.128879	0	3.685945327	212.915790619	144.2659307	94.607843475	0	0	0	6.759297784	1.706738366	4.571918577	131.880970302	28.042981236	92.49327319	0	51.546665989
otu 757	0	0	5.680601358	0	0	0	0	6.258849695	0	0	0	0	0	0	0	0	0	0	0	0	0	54.81178086	0	0	0	0	0	35.11911804	0	6.358959114	0	0	27.7188634	0	0	13.68394051	0	0	12.41965427	2.174128589	75.79630394	0	0	95.56987965
otu 758	2.861826274	0	2.067107716	0	0	3.594952692	42.137315972	3.791488139	0	0	1.976596061	0	0	0	0	0	34.94036526	0	52.728558163	0	0	0	6.95973793	0	3.529932473	0	0	0	0	0	4.692171453	3.703184267	2.96664306	0	0	5.637094991	5.619362689	0	3.712343086	5.373789531	33.355443462	0	0	0
otu 759	31.136391883	0	18.448250034	0	0	130.290075449	47.030057552	9.43191451	0	0.707533703	63.752057037	0	1.276655342	5.082249531	0	1.107451388	0	22.840883	23.599366254	0	1.674258512	8.325188109	0	0.983061974	16.379977283	0	0	32.599444473	202.913302935	45.449538727	5.683181119	7.4906052	171.231983466	0	0	1.475387825	13.997749	15.894893632	142.74937039	17.945402956	139.576217558	0.693966459	0	16.02410378
otu 760	534.462573643	375.679002624	92.474400679	60.33980232	236.215370173	188.796236206	554.5761457	448.499400497	19.529925364	217.00664167	192.317982764	1141.08215443	771.50444078	32.244336138	477.2541179	233.49931611	1110.046431418	346.450046485	1290.11700497	491.52469862	91.641907648	76.711370013	631.894489603	1151.620857248	281.563748525	2235.68417255	1165.160956295	331.083138788	465.76683725	89.998359245	13.288941222	157.411248989	459.239347341	8.944456205	401.32865284	369.85213058	447.611948201	103.738885194	36.864661109	951.247061869	897.027127955	277.590828124	267.627420733	258.941506882
otu 761	0	0	0	0	0	0	0	0	0	0	0	0	0	0	0	0	23.51542043	0	0	0	0	0	0	0	0	0	0	0	0	0	0	0	0	0	0	0	0	0	0	0	4.728245627	0	0	0
otu 762	0	0	9.813082785	0	0	0	0	0	0	0	0	0	0	0	0	0	0	0	0	0	0	3.757374826	0	0	0	0	0	0	0	0	0	0	0	0	0	0	0	1.765348887	0	23.64042588	0	0	0	4.690180158
otu 763	6.536654373	0.850573443	24.189211924	5.100695157	0	0.673597117	0	0	0	130.526205284	35.100083846	428.502349734	0	2.380817482	1.537002791	5.987333203	0	0	2.89300535	0	0	7.58143782	0	480.8737924	0.356458819	0	1.33780999	7.804261099	0	0	2.319972212	0	0	0	68.583964453	0	0.309682647	0.450622016	0	0	0	3.764292798	0	37.860260717
otu 764	6551.641461013	166.993863464	29529.674667904	12530.214772704	1058.312052181	143.213240022	19144.006239198	84.460470904	170.811573759	37010.055988017	7594.829623742	291757.748529531	69.887648421	5091.775805266	751.119571423	5295.548861612	371.984839783	126.110741239	2954.469486075	120.414726792	2165.251746571	23646.625606653	143.882947224	318362.578857813	3635.510392947	17.806200404	114.460360054	2649.538271879	1518.06326721	25914.012761449	3794.376707953	78.594311233	70.439876093	383.797886071	75194.146909172	70.01289903	710.666562331	6559.745479114	26.116169674	103.547741388	83.324306356	2428.288618376	75.722041662	36814.377235888
otu 765	0	0	0	0	0	1.946139803	0	0	1.386219929	0	0	0	0	0	0	0	0	0	0	0	0	0	0	0	0	0	0	6.015828	0	0	0	0	0	0	0	0	0	0	0	0	0	0	0	0
otu 766	0	0	0	0	0	0	0	0	0	0	0	0	0	0	0	1.794150636	0	17.62868628	0	0	0	0	0	0	0	0	0	0	0	2.169332406	0	0	0	0	0	0	0	0	0	15.82282473	0	0	14.08743073	0
otu 767	82.141253126	0	78.322464503	16.810288643	69.501692624	48.262271074	162.912117629	86.32309784	0	103.23914133	142.266945159	126.580883116	16.61178838	37.365284464	5.393280096	67.758495989	34.911456761	64.59887418	148.374533973	74.551230679	19.71868553	67.220146942	66.076410621	194.096819871	133.080349223	785.1580566	379.9691492	87.496238551	122.282379779	52.480284856	98.325646271	81.93132695	90.167318576	28.050929174	418.055548569	15.996540495	9.059973458	46.812386616	110.172730746	1292.355126449	122.016958059	90.084662467	10.34313993	489.995450404
otu 768	6.060337993	0	0	0	100.977210774	0	22.793475682	18.583711631	6.184744807	53.762923169	3.980836822	5.633021153	4.035302201	2.482332675	0	0	16.304769873	0	4.552549405	0	15.25298747	0	0	5.695344742	22.242495116	0	0	1.0527699	7.292927301	0	0	0	10.7973556	2.196217552	0	0	0	21.26206968	0	0	0	18.4513435	0	40.295529479
otu 769	119.713351294	34.714094265	361.491507184	170.82783585	466.852561522	12.162983335	68226.984447679	62.41211779	45.476591988	746.729175329	74.440341603	3371.238156125	27.462275813	99.142418857	37.950202604	71.467841867	35.890193414	25.480074436	57.196381906	0.934204148	7224.566971411	354.926201118	28.305688941	3912.045123018	342.609019458	8.55269153	3.53881567	40.522729245	53.350481394	1770.813042257	91.601873567	8.413511765	36.319802059	33.667283268	896.689076745	5.31139617	8.572078306	263.618425471	4.386676966	13.523780595	10.237193485	483.776457588	26.858566361	556.602246099
otu 770	11946.996747167	5485.406314568	2726.936460624	10708.600848581	142224.132163754	1454.20923663	54507.271731676	15312.134655564	16202.688407026	84267.897155957	512.354317128	44456.361637331	4429.529434254	17472.669278962	992.388321842	3107.669842644	10469.401466914	6522.449119627	6350.39943004	434.789190643	28395.666671418	1439.387507817	9928.205007214	21660.210596907	60628.085293113	50.095737597	83.475841655	1983.403046477	8429.08833855	193.488554476	14056.253531886	489.244453936	7988.073956048	9067.90342867	5331.28399424	2495.629291108	1448.692271769	74394.06129191	1033.404081531	329.867059946	1755.912705097	158948.677704317	5222.158085277	36498.914272539
otu 771	0	0	0	0	0	0	0	0	0	0	2.412117227	0	0	0	0	0	0	3.806813833	0	0	0	4.498961963	0	5.846631742	0	0	0	0	0	0	4.44521506	0	0	0	0	0	0	0	0	0	0	0	0	0
otu 772	0	0	0	0	0	0	0	0	0	0	0	0	0	0	0	0	0	0	0	0	0	0	0	0	0	0	0	0	0	0	0	0	0	0	0	0	0	0	0	0	0	0	0	0
otu 773	8.70640106	0	1.048110955	0	0	0	5.298156111	0	0	0	0	0	0	0	0	10.57538086	0	0	0	0	0	0	0	0	0	0	0	0	0	0	0	1.842899213	0	0	0	0	1.554955828	0	0	0	2.330825309	5.522409146	0	0
otu 774	0	0	0	0	0	0	0	0	0	0	0	0	0	0	0	0	0	0	0	0	0	0	0	0	0	0	0	0	0	0	0	0	0	0	0	0	0	0	0	0	0	0	0	0
otu 775	0	1.680014626	4.132406981	0	0	9.770243363	18.400755058	0.453615109	2.677729179	19.184603022	4.887118204	13.197704344	0	1.849847912	62.52069118	0	1.138367517	25.15807403	6.085980908	0	0	2.123733598	0	0	3.157206684	0	0	1.096034416	8.356626905	11.634261882	0	0	14.497185601	0	0	3.565635649	1.209883439	0.880256157	5.916271668	2.549315146	0	1872.295644	3.051547495	14.547174939
otu 776	0	1.791273873	0	0	0	0	0	0	0	0	0	0	0	0	0	0	0	0	0	0	0	0	0	0	0	0	0	0	0	0	0	0	0	0	0	0	0	0	0	1.886164537	0	0	0	0
otu 777	0	0	0	0	0	0	0	0	0	2.300757076	0	0	0	0	0	0	0	0	0	0	0	0	0	0	0	0	0	0	0	0	0	0	0	0	0	0	0	0	0	0	4.298405115	0	0	14.962530456
otu 778	0	0	0.947972965	0	0	0	0	0	0	116.5645244	10.64036758	0	0	0	0	0	0	0	0	0	0	0	12.39254028	0	9.607030934	0	0	0	9.502083553	13.26470771	15.78674507	0	0	92.11798479	0	0	16.50868991	51.04663043	0	3.568824507	0	0	0	5.437024132
otu 779	0	0	0	0	0	0	0	0	0	0	0	0	0	0	0	0	0	0	8.774389854	0	0	0	0	0	0	0	0	0	0	0	0	0	0	0	0	0	0	0	0	0	0	0	0	0
otu 780	0	0	0	0	0	3.466561524	0	0.854072198	0	0	0	0	0	0	0	0	0	0	0	0	0	0	0	0	1.323724677	0	0	1.041803547	0	0	0	0	0	0	0	0	0	0	0	0	16.992132718	0	0	0
otu 781	0	0	0.883274514	0	0	0	0	0.650721675	0	0	0	0	0	60.752972667	0	0	0	0	76.465625391	0	0	0	0	0	58.961961731	0	0	0	0	105.974411927	0	161.651795884	8.325873289	0	47.2810375	0	0	59.311543709	321.71092892	0	191.59783539	0	0	19.781912341
otu 782	0	14.49012615	88.730557179	17.119539924	28.35893664	312.52643073	380.1280752	43.372014225	7.69847139	39.023852901	296.2315922	96.096932855	10.30443241	86.277763539	34.00618676	28.901389893	7.348568883	10.3327804	44.37639625	7.240082143	50.27260156	53.801251134	64.000863732	3.967357253	92.163877683	24.11556888	97.25400842	46.43467237	197.93732704	152.230129028	115.366215514	50.083075424	18.352648991	56.467431624	49.64151008	160.0532328	43.37216078	65.439436449	98.02269985	74.372190156	463.006026762	62.014732702	21.93299762	107.976790684
otu 783	95.284523697	22.763903445	40.578545863	52.322859869	272.782538723	47.098203501	350.823127048	106.995699476	48.203063357	243.870888959	17.805363951	169.342879091	12.249619996	411.588272781	44.688622937	67.721209717	57.171111298	145.713516434	60.077476206	90.837699384	64.59785246	466.32627339	61.45156471	33.256624034	179.467232938	40.01398096	88.40248417	21.707385317	453.059789237	254.011608962	97.73862685	74.454405809	141.423970657	187.784577789	54.711058603	27.739838269	18.826423092	432.165301599	326.048698595	76.949703662	35.38522237	780.05226438	54.17869597	416.135617815
otu 784	0	0	0	0	0	0	0	0	2.03355848	0	0	0	0	0	0	0	0	0	0	0	0	6.873160178	0	0	0	0	0	0	0	39.29356811	20.71637962	0	0	0	0	0	0	0	0	0	0	0	0	0
otu 785	0	0	0	0	0	0	0	0	0.900030058	0	0	0	0	0	0	0	0	0	0	0	0	3.569113875	0	0	0	0	0	0	0	75.65037267	18.33767215	0	0	0	0	0	0	0	0	0	0	0	0	0
otu 786	5.422407678	7.117956705	1.958312573	17.87039694	0	0	0	4.315312158	0	12.6238908	0	1.837316922	11.3891095	4.442068998	7.230789184	0	5.414734967	7.613627665	10.43883003	8.002196053	0	4.62055553	0	26.30984284	8.5434401	0	0	1.63955968	0	8.368747489	4.233538153	0	5.621007904	5.895110271	5.225422114	0	36.374508812	2.113773009	4.281512392	22.21738736	13.56463909	0	0	1.87195787
otu 787	0	0	3.32595309	0	0	2.892119244	30.99520541	0	0	0	23.98566006	0	0	0	0	0	0	0	3.565622843	2.277778652	0	9.604525539	3.724724184	0	2.855675709	0	0	8.989945213	59.80723177	4.68429827	13.9444645	1.470178024	10.414926507	1.659364373	4.46215821	0	0	0	3.052485382	17.236855442	24.465090875	0	0	0
otu 788	0	0	0	0	0	1.101432314	0	0	0	0	0	0	0	0	0	0	0	0	0	0	0	0	0	0	0	0	0	0	0	0	0	0	0	0	0	0	0	0	1.384659327	0	0	0	0	0
otu 789	0	0	2.460029018	0	0	1.069572702	5.18139234	0.677611	0	0	5.880781668	0	0	0	0	0	0	0	0.655662052	0	0	0	1.36983658	0	4.200911373	0	0	5.785884161	2.100667232	6.023931309	0	0	0	0	0	0	0.912412098	0	4.706125191	0	6.838371774	0	0	0
otu 790	7.544219378	0	0	0	0	0	0	0	0	0	0	0	0	0	0	0	0	37.73711104	0	0	0	0	0	0	0	0	0	8.239068783	0	0	0	0	0	0	0	0	0	0	0	8.376789563	0	0	0	0
otu 791	0	0	0	0	0	0	0	0	0	0	0	0	0	0	0	0	0	0	0	0	0	0	0	0	0	0	0	0	0	0	2.165617593	0	0	0	0	0	0	0	0	27.38565819	2.121648679	0	0	0
otu 792	0	0	0	0	0	0	0	0	0	0	0	0	0	0	0	0	0	0	0	0	0	0	0	0	2.904630149	0	0	0	0	0	0	0	0	0	0	0	0	0	0	0	0	0	0	0
otu 793	0	0	1.466322715	0	0	0	0	1.969752096	1.294637831	0	0	0	0	0	0	0	0	0	1.327784239	3.652654054	0	0	0	0	4.579371857	0	0	0	0	2.051782374	1.413541191	0	1.282872675	0	0	0	0	0.964845338	1.361485112	9.533417411	0	2.825881437	0	0
otu 794	251.8407122	0	0.781269058	0	0	0	0	0	0	0	0	0	0	0	0	0	0	0	0	0	0	0	0	0	0	0	0	0	0	2.186413764	140.7651436	0	158.38955934	0	0	0	0	0	0	0	0	0	0	0
otu 795	0	0	0	0	0	0	0	0	0	0	0	0	0	0	0	0	0	0	0	0	0	0	0	0	0	0	0	6.734891616	0	0	241.1491753	0	0	34.19296283	0	0	0	0	0	0	0	0	0	89.09763115
otu 796	0	0	0	0	0	0	0	0	0	0	0	0	0	0	0	0	0	0	0	0	0	0	0	0	0	0	0	0	0	0	0	0	2.847977338	0	0	0	0	0	0	17.08865071	0	0	0	0
otu 797	4.00099984	0	0	0	0	0	0	0	0	0	0	0	0	0	0	0	0	0	0	0	0	0	0	0	0	0	0	0	0	0	0	0	0	0	0	0	0	0	0	0	0	0	0	2.762500934
otu 798	0	0	0	0	0	0	7.919349134	1.726124863	0	0	4.494155254	0	0	0	22.82092886	0	0	0	11.20849212	0	0	0	0	0	0	0	0	0	2.675586685	2.192167484	27.22080922	0	0	0	0	20.66520033	0	0	0	1.675357913	12.19389662	0	0	0
otu 799	2.49759384	0	0	0	0	1.568706629	0	0	0	0	0	0	3.497261907	0	0	0	0	4.821964188	0	7.37172	0	0	0	0	0	0	0	0	0	0	3.924361578	0	0	0	0	0	0	0	0	0	2.005922387	0	2.977570586	0
otu 800	9.614767229	0	31.164052802	0	0	0	2.458621463	48.263152985	0	0	0	0	0	0	0	0	0	7.46626713	34.000760684	0	0	2.719054546	33.631988614	19.60341231	60.346694871	0	0	0	17.362898124	53.43588274	9.704107455	0	41.473474266	0	4.05236817	5.571394584	0	2.90918731	1.660178274	87.575393	30.24235027	0	0	1.65428835
otu 801	0	0	3.344533833	0	0	0	11.27098379	7.369971326	0	0	3.198088008	0	0	3.793227459	0	0	0	0	52.041705748	0	0	0	0	0	4.429719182	0	0	0	11.42385326	9.359816224	0	0	0	0	0	0	0	3.610039297	0	6.400243711	32.96500641	0	0	0.619907617
otu 802	0	0	4.687614349	0	0	0	3.94928172	0	0	0	0	0	0	4.167867208	0	0	0	0	0	0	0	0	0	0	0	22.22998942	0	0	0	0	0	0	0	0	0	0	0	0	0	2.24260508	0	0	0	0
otu 803	0	0	6.201323149	0	0	2.919209705	0	6.246928077	0	1.202275314	0	0	0	0	0	0	0	0	0	0	0	0	0	0	2.873649744	0	0	0	0	16.5658111	3.83904937	0	0	0	0	0	0	0	0	0	30.06998315	0	0	1.354940934
otu 804	0	0	0	0	0	0	0	0	0	0	0	0	0	0	0	0	0	0	0	0	0	0	1.431967397	0	0	0	0	0	2.661578377	24.28902633	0	0	0.922670844	1.290218519	0	0	0	0	0	0	0	0	0	0
otu 805	76.798070244	3.130458585	11.232262164	0	0	17.072013918	13.714627284	45.427019151	0	0	18.130992858	4.076966017	5.152216203	5.429195442	4.591552642	6.336304146	3.472741413	95.873927062	23.31450845	5.132210127	9.358223892	10.571642983	18.015022989	3.151375974	20.040910636	0	0	37.05751553	9.492129489	11.488375279	11.251907356	8.600159384	5.114118858	11.272568348	7.028886383	9.018934702	2.582499738	17.965263938	10.547134185	29.023214058	23.947925941	0	0	8.64653241
otu 806	0	0	0	0	0	0	0	2.726879487	0	0	0	0	0	3.277643144	0	0	0	0	0	1.96817767	0	0	0	0	11.970487573	0	0	5.537059682	0	0	0	0	4.147539812	0	0	5.801282224	0	0	0	0	36.64799378	1.522683687	0	0
otu 807	0	0	13.323756274	0	0	8.501931913	14.785807706	6.258849695	3.290949602	0	20.64109474	0	0	4.798112696	0	0	0	0	7.267338162	0	0	0	17.270458738	0	0	0	0	1.526918176	15.52248764	14.166347804	0	0	1.559111681	0	0	1.520437835	3.371049277	3.678933176	6.025832255	3.295431129	19.650893612	0	0	1.08602136
otu 808	0.997828047	0	4.975395719	0	0	5.81655267	16.884467196	0	0	0	1.872564689	1.173412488	0	0.817426741	0	0	0	0	0	0	0	15.824436028	7.269746763	0	0	0	0	0.968650271	4.923597773	1.008503201	7.495568549	0	0	0	1.741807371	0.964539256	0	1.555900714	2.54164687	13.859596911	10.107949918	0	0	0
otu 809	0	0	10.912661795	0	0	34.633814488	4.736819234	7.969896515	0	0	25.977878146	4.480302228	0	39.139482466	0	0	0	0	6.146194016	0	42.295309478	21.702963889	32.331368853	0	11.608718406	0	0	38.118461556	17.188705096	8.985662273	72.857070937	39.240550082	0	56.207599378	0	18.010177349	5.120086437	111.283874422	10.79499842	5.387627636	64.424209229	0	12.43795308	6.905560991
otu 810	1.555105598	0	16.738957825	0	0	8.830009735	37.551934358	0.984876048	0	0	524.708590065	0	1.088770216	1.875540244	13.88007623	0	0	33.036312904	24.963207405	0	0	0	0	0	7.373132088	0	0	1.201359045	726.971930148	234.911541292	44.138492074	0.493757902	26.368767792	621.917995911	59.668435713	25.585324439	2.159370128	0.964845338	738.634978283	5.147421108	25.414487686	0	0	140.692219328
otu 811	245297.894949334	108339.961613353	294829.374886984	263633.076574143	447017.733694875	299023.250960966	470577.050046701	623205.887101473	211753.349656189	2094160.12833043	616636.312070867	855192.825139308	185918.306848122	1101191.62470061	489940.514526572	75422.53241267	314138.809426311	178748.169978693	637346.366109556	167282.261600766	184031.939485743	623246.38703604	336184.978101276	206005.672505323	512818.773306292	58170.311036637	66545.42526361	332445.759402126	472985.107070698	669187.494671545	573054.05704097	196874.992647778	778667.989856146	175820.637628247	408574.598501687	275837.706795148	250958.798169129	914436.215719252	472452.601970532	260400.824708634	395611.03314088	61398.301483372	209006.824030098	692298.638284016
otu 812	1777142.98675471	3407940.99140054	2495960.89231771	1267332.12509199	1328185.99511182	649375.461940877	2562800.7725853	1459034.84106019	1014764.31998178	1870636.13709961	830453.388968667	1230436.36475087	1413452.45249529	1908589.64433992	654266.557284686	720793.875798715	748174.338016556	1482028.35170577	943089.554794296	2547858.88437491	1594923.949316	2192675.67404919	1057879.87123623	808933.810664529	1111740.82596709	110013.442988816	111051.75030322	669116.016354928	1030085.34978905	665911.816488456	868350.600358348	2131238.32057138	602681.932846797	3010731.00353098	1667325.81507951	924914.8400118	2063356.68831682	1951527.24631279	746361.163410236	1831838.94079469	914512.544107542	83746.225638594	1645715.63362254	699067.693148198
otu 813	0	0	0	0	0	0	0	0	0	0	0	0	0	0	0	0	0	0	0	0	0	0	0	0	0	0	0	0	0	0	0	0	0	0	0	0	0	0	0	0	0	0	0	0
otu 814	3.270658599	4.380281049	0	0	0	0	0	0	0	0	1.728521251	0	0	0	431.7307188	120.17341347	0	0.585663667	5.037149731	131.5916684	0	0	304.016433195	2.414913111	0	0	0	95.66474309	0	6.611298761	0	2.118961038	0	4.232386861	112.2329793	0	0	0	0	4.520807066	0	17.04743693	67.3255814	0.575987037
otu 815	681752.111858279	433842.655957789	986345.200456838	738988.561916901	177761.665188034	77053.758120457	186606.639286954	385168.966680826	654050.010656986	10098.55970434	201345.915532106	168621.590709425	885586.729006361	260273.25766706	407633.868297562	2076912.62277574	162850.485750908	49250.859122296	312861.420726423	565979.379425906	970513.964211642	443474.70485216	901222.050681057	632704.597438964	146920.424603836	2197672.50033528	2041117.25271715	241280.506474604	785452.807378702	100887.19616594	137692.125649687	177599.484169933	1191626.8439932	48594.782252866	469739.870205976	310031.518379787	200884.705426492	314312.028294613	258903.277408074	145666.742878156	128730.381440976	313114.20745596	1296395.88599909	713319.645962858
otu 816	2232614.5111189	1597247.65728646	1428419.24926871	2520503.79847908	711318.792493489	214728.735410641	599934.901999909	1324900.00672703	2327538.76705035	52274.026151096	334482.412777941	1120970.16121614	2468712.49558054	995956.746756528	857956.192209147	4011234.06856357	623125.470366391	178985.512418299	1330855.84417242	1844483.60518117	3611728.17634617	1726350.77271673	2586694.87483483	5024023.77453879	645381.580046315	2507431.99989207	2145656.58837631	1344877.61420988	1035535.17558285	401527.270419506	907457.504221686	410876.899281078	1751838.15418737	138184.38277765	2005022.70220873	1454418.61640444	706018.742090303	1302249.84135197	556276.940533925	478270.942992318	514482.328987824	877944.225741658	2971488.55462248	1407524.72929715
otu 817	12.014095367	486.273425468	90.849844327	4.042113593	1.95338309	35.037387445	560.97672932	2270.156735875	4.816920646	30.474307851	124.689260957	22.644897831	165.396063826	61.316109174	9.376345689	78.73454514	3.037046919	12.93040676	4161.412143556	466.311253661	6.287791454	15.479339466	1087.239913709	18.346235422	10.759853591	14.048535092	10.147204151	1673.597928656	22.088051251	200.417723333	8.139587302	197.0991251	4989.861647116	29.22790865	7.896142725	7.252127417	55.083833842	47.400205078	6646.650787616	24.213033017	708.998625798	1.689213035	51.643868948	4603.232799979
otu 818	368.985356322	1092.308950456	1413.587060098	2419.359740402	0	878.339033418	1799.257125883	938.216283426	331.87419874	1.366689032	266.607229376	319.316565081	792.629606893	419.706869646	83.591480794	254.333680149	678.2441489	192.01771903	1719.778081905	1052.394340556	740.186865792	588.642222503	3425.966244827	386.367676509	100.735490282	164.89215692	51.12505428	1232.813409217	733.832918515	295.013328956	169.394655322	214.494551677	808.518613548	1076.355003343	970.33720499	643.586864784	2368.430410677	419.176739466	1309.213673459	661.775068888	104.597237984	422.881481324	99.584754013	1099.536223507
otu 819	0	0	10.24218533	0	0	0	0	24.119677739	0	0	0	0	0	0	0	0	0	0	26.89325704	0	0	0	0	0	0	0	0	6.780551898	0	0	0	0	0	0	0	0	0	0	0	0	0	0	0	48.22671123
otu 820	0	5.754943719	6.125280272	0	0	51.408582787	2.038856823	21.725773212	0	0	0	1.633170598	0	7.297355301	0	0	0	0	6.751924108	4.019169834	3.466008849	0	0	0	2.972574714	0	0	0	0	13.5450999	0	0	6.566764789	2.315392148	0	2.329559724	0	0.939454671	34.61648317	0	0	1.834344091	0	23.53108597
otu 821	0	0	0	0	0	0	0	0	0	0	0	0	0	0	0	0	0	0	0	0	0	0	0	0	0	0	0	0	0	0	0	0	0	0	0	0	0	0	0	0	0	0	0	0
otu 822	0	0	14.95796538	0	0	0	0	0	0	0.803530738	0	0	0	13.5717485	0	0	0	0	0	0	0	0	39.97995406	198.7267191	0	0	0	0	0	0	0	0	0	0	0	0	75.45051999	17.75994207	0	0	0	0	0	0
otu 823	0	0	0	0	0	0	0	0	0	0	0	0	0	0	0	0	0	0	0	0	0	0	0	0	0	0	0	0	0	0	0	0	0	0	0	0	0	0	0	0	0	0	0	0
otu 824	0	0	0	0	0	0	0	3.002193181	0	0	0	0	0	0	0	2.441795256	0	2.451846197	0	271.493238345	0	0	0	0	0	0	0	0	0	0	0	0	0	0	6.731052215	0	0	0	0	0	0	0	4.163552091	0
otu 825	0	0	0	0	0	2.59702268	0	0	0	0	0	0	0	0.886082005	0	0	0	0	0	0	0	0	0	0	0	825.2883573	988.3507547	0	0	0	0	0	5.764692232	0	0	12.35208412	630.893878	0	0	0.747535027	0	1.646576585	0	0
otu 826	0	0	0	0	15.72376685	34.59697046	9.931857	11.36507955	0	0	2.818117156	35.94592315	8.570022991	0	10.77423739	7.434178626	0	10.02586613	57.449465452	162.5792703	14.670483	0	0	32.9958425	17.61471254	0	0	110.9056608	15.09984565	0	1.672457151	2.591006814	90.93789024	0	19.66000399	7.888212133	4.372351042	47.71685605	135.3127481	5.639818716	0	0	31.61826192	157.7634197
otu 827	0	0	0	0	0	0	0	0	0	0	0	0	0	0	0	0	0	0	0	0	0	0	0	0	0	0	0	0	0	0	0	0	0	0	0	0	0	0	0	0	0	0	0	0
otu 828	0	1.815317817	1.997741686	0	135.0063024	0	6.732332597	0	5.786770441	0	1.910267334	3.546598336	1084.385907	226.5753315	0	0	0	3.883461091	0	5.442209396	1.988884272	2.294772545	18.296779456	0	0	0	3.178421051	14.025683331	0	2.795381355	4.387484995	3.51264011	2.86709128	6.013803766	0	0	20.74665897	608.0856796	2.18385867	7.645928729	5.982427925	2.105186842	3.29730971	3.819296594
otu 829	925.71554448	2542.373554	200.486006669	356.5144189	1044.948041	1702.180950116	283.621763046	45.194921239	3393.53055473	621.21107658	627.187478229	1167.661082249	2662.775257964	1596.14429661	1997.65309937	12045.18895273	641.28511125	216.08427022	2495.0825434	478.97320343	1710.735102296	3071.585670148	2583.211301003	593.877775075	1292.32374539	0	6.81247885	3791.469138017	5465.038109472	1679.178237944	399.323239042	1376.967167093	12005.202245643	1524.801673892	294.62145319	3943.126484488	1374.803407938	1393.95129171	3953.531882828	1676.489013962	8120.110528028	63.873538239	3036.327271673	1341.018468961
otu 830	0	0	0	0	0	9.327444822	0	0	0	0	0	0	0	0	0	0	0	0	2.85892282	0	0	0	0	0	0	0	0	0	0	0	0	0	30.78894419	0	0	0	23.87067326	0	0	0	0	0	0	53.83143713
otu 831	19538.956177272	5066.150391491	32250.76466752	2916.373219828	424.396672297	21232.23360611	846.662230306	29960.194891566	2224.087282279	208.16798468	18798.171725526	1173.244184576	2456.47971871	1532.980589806	380.664103381	33890.412705537	224.38253892	772.337893301	44875.177711898	14766.97880419	970.342438376	752.072793966	27557.75327736	550.659372819	5630.413834976	395.178525856	361.802503003	30975.840628429	1912.85347421	1212.625739161	16349.581406747	1240.81557571	60178.662477604	32864.095698266	653.589461804	36376.839628273	21489.340912711	1675.066868157	28312.593709733	379.105162892	574.401153252	422.205319833	14674.068363093	44021.194473455
otu 832	296.497597223	249.9912673	515.624515117	0	0	1945.351367918	153.917029462	506.813382197	0	0.954642488	687.170089315	418.9082583	2256.034136844	1.05170481	447.955898488	6712.854568694	0	275.888664078	1187.135123156	507.202427674	0	2203.039737104	1226.693158856	117.522261372	317.615800123	0	2.063819213	2911.825796227	7046.57576724	1952.582644688	268.74541128	4.511925659	6966.970745679	447.995474004	335.924408703	825.029624201	439.417791357	39.68919674	3087.017225826	1747.026166044	10619.527086518	7.3805374	1648.9414467	1740.277560351
otu 833	0	0	0	0	0	0	10.69992061	9.180640279	0	0	2.092866417	45.517644739	0	0	0	18.48434646	0	0	0	46.60560322	1.059000917	0	0	0	0	0	0	0	65.07026817	0	0	23.72671307	0	0	0	31.86837702	0	0	5.814084725	1.518991174	94.43882598	0	0	7.4566136
otu 834	2.424135197	0	1.75096183	0	0	0	0	9.66895853	0	0	9.592153412	0	0	0	0	0	0	0	0	4.769936471	0	2.011300642	0	1725.766688	0	0	0	0	0	2.450069541	0	3.078725744	2.51292118	5.270922124	0	0	5.195381826	0	0	0	4.759762012	0	0	0
otu 835	14.83570741	29.21209432	23.81308089	0	160.9275125	3.106039126	8.024940456	9.182984273	74.15167643	0	4.554077324	0	0	0	11.97017774	6.00681633	0	31.24632794	7.616170394	35.6791248	1.185375026	21.88295099	5.304007238	1.777376049	12.19944663	0	0	11.20147174	18.30101292	13.3283783	2.702690757	20.93533506	0	29.86855871	19.06233987	6.373675404	31.79573678	0	3.904739301	1.139243381	25.15426673	1.254691358	0	0
otu 836	276.206970465	1048.5756193	738.437633882	93.485193106	1719.504122459	204.532547422	503.374850465	164.179790587	715.811608556	690.508007961	279.900450107	79.538029382	197.453068758	256.603220875	1187.094412089	400.130638106	552.693160803	5193.009370273	346.342074921	752.4442368	307.139711691	437.209914316	766.27066496	86.440887421	237.541337943	291.40266809	270.97828644	244.034591512	228.536909254	268.610305755	479.085864505	1124.332443082	284.351382803	686.392384559	631.79944853	1464.91417288	1502.719739001	314.876342719	323.003533552	145.599324897	500.077638148	15657.222110053	218.949747995	219.52090781
otu 837	0	0	0	0	0	0	0	0	0	0	0	0	0	0	0	0	0	0	0	0	0	1.208201799	0	924.800789	0	0	0	0	0	0	0	0	33.59973264	0	0	0	0	0	0	0	0	0	0	0
otu 838	0	0	0	0	0	0	11.14575063	0	0	0	0	0	0	0	21.15940509	0	0	0	0	0	0	0	4.911117813	0	0	0	0	5.926704622	0	6.17054551	0	0	0	0	0	0	0	0	0	0	0	0	0	0
otu 839	538.1580138	823.481218764	1145.129037	1086.520134	600.8154003	648.6140527	926.4085673	156.43849594	180.912294758	741.195659	525.728044	368.343466529	1097.368784384	524.582768837	400.0727854	613.780464167	357.554930733	284.94927233	925.524803246	1006.456595	624.0650874	1782.914535515	644.272561717	287.5167139	598.0120896	1373.421052	1799.621999	1350.765709	813.3783521	112.7031989	398.307645082	1403.898939	457.3516548	397.0761334	1168.035531	1101.333618	451.9982189	651.923485997	689.101784487	234.880435592	700.8928811	278.019613556	329.4594278	1429.382983
otu 840	0	0	0	0	1.503883004	3.982101443	0	0	0	0.795535407	0	0.694706896	73.77036836	0.959083079	0	0	0	0	0	0	0	0	0	0	0	0	0	0	0	0	0	0	3.286127697	0	0	0	0	0	0	0	2.545978414	20647.78776	0	2.18875074
otu 841	134.6873166	761.3088718	129.2295244	99.3768415	40.601533814	401.597864459	575.552805512	295.9672631	301.891601065	705.296996642	580.3671712	257.997148912	748.1512878	532.358628804	82.982877889	1965.645181	201.16720901	205.868901674	634.17110107	882.0892274	224.864240759	1048.597379526	230.977085241	453.0141394	300.027041	1036.459702	1187.427096	521.0440686	193.4253398	67.04824451	347.7242376	361.2621842	471.12164574	222.013941662	956.9914529	763.6751322	746.07649775	722.297900908	652.3771759	151.477899377	243.7929574	1343.8381924	1066.3824763	408.80538593
otu 842	684.66635	0	313.2316864	495.9537127	0	23.606929241	0	0	7.232427415	0	131.0011783	0	0	0	21.39715122	298.11101344	0	0	0	30.702689527	6.567174661	96.04525539	16.64437418	0	6.006355273	1.883503288	0	2.510790138	0	62.581532738	0	2.737360756	3.574866951	3.124326224	0	0	0	50.54055015	209.760492712	1.078828959	0	3.281096647	136.268517848	0
otu 843	21.13348633	0	0	0	0	0	0	0	165.8132299	0	0	0	0	0	0	0	0	0	0	0	0	17.53441586	0	0	0	0	0	0	0	0	0	0	2.738439748	0	0	0	31.13898723	0	0	0	0	0	0	0
otu 844	135.184570268	106759.0902044	816.552082644	57.53714175	104.778902953	23841.366894757	31.795725132	6.384386236	127.899389303	26.054549613	11.441934718	20.011898652	420.256354296	21.938264036	80.964978102	417.609120552	49.43370415	19.06123547	140.48046048	35184.621422423	16.991593736	48240.514729111	54.174857008	75.851858845	34.592827591	23.275044273	12.099395084	108.205412842	64.716430801	531.200335493	65.661314386	5804.413983813	88707.702655678	580.788595452	131.691042022	102.836866613	37.476880966	27.035344574	159.250225083	18.319500946	96.476284908	16.60043075	327.845586278	341.543527246
otu 845	4468.119865621	7130.256772594	5410.123335722	4575.657812447	2539.464739459	2914.008152132	4471.025835856	2658.555205657	3154.442044929	4688.918967944	3529.196341474	2030.045070007	12270.329651018	5966.929072675	2285.371075917	14326.032812209	878068.79464857	3463.922370948	137992.053835613	7974.419921269	2093.736864412	6163.521360189	5798.919712077	3673.192013594	4046.980710784	9144.359315686	10160.303786645	454845.106152853	2820.092731332	1563779.29576343	464357.964931879	5267.939674358	7799.366113039	2883.563417851	3173.020776375	4221.868169049	4564.244594786	7504.120925647	51801.100111372	20249.528493668	1941.354576142	5156.01056893	7568.956655244	10074.450664097
otu 846	0	0	0	0	0	0	0	0	0	0	0	0	0	0	0	0	0	0	0	0	0	0	0	0	2.777651782	0	0	0	0	0	0	0	0	0	0	0	0	0	0	0	0	0	0	0
otu 847	0	0	0	0	0	0	0	0	0	0	0	0	0	0	0	0	0	0	0	0	0	0	0	0	0	0	0	0	0	0	0	0	0	0	0	0	0	0	0	0	0	0	0	0
otu 848	175.870606694	56.559106707	47.180200673	102.733571058	175.533626071	108.346232244	12.808282439	36.828327453	22.632269825	3.055094244	57.30373848	151.128143208	784.71000135	23.697001277	152.077909063	114.989187096	2658.389352293	228.887578997	543.789131111	53.930518231	68.731453556	484.087124779	62.986674367	88.497656621	17.834833561	6.376959411	2.431038859	1617.183415616	40.825335099	5704.759256119	2472.427617418	4.728652492	605.59821169	150.288219441	892.147216228	14.662367901	27.154910434	39.333109194	399.265617711	286.781147688	33.933184666	1670.516108179	251.651032921	100.252820972
otu 849	0	0	0	0	0	0	0	0	0	0	0	0	0	0	0	0	0	0	0	0	0	0	0	0	0	0	0	0	0	0	0	0	0	0	0	0	0	0	0	0	0	0	0	0
otu 850	351634.847540612	39653.699220176	364863.893072646	566.277147647	1351.934640773	1679478.09674337	224466.575732521	50875.909958834	55616.996340981	602.873378058	1889099.83147772	168128.837119328	97068.864241538	250890.05154515	76591.644717213	3487.820392755	2446.58195136	1379.398667128	1182231.06224033	436980.208496737	4016.93470535	142476.158376821	420732.194484927	227707.365323392	389280.398137861	2214.191872849	3156.121199017	499557.945912461	265062.694346261	142170.415795843	630704.324305697	482139.130180947	248162.298178597	440925.272076199	359846.587051299	1349463.4069202	541725.73364703	229229.068886057	769093.636143231	192039.667393245	1332404.49790716	3638.138603193	2405.071321905	124343.601320441
otu 851	0	0	10.809961316	0	0	0	0	0	0	0	0	0	0	0	0	0	0	0	0	0	0	0	0	0	0	0	0	0	0	20.48418796	0	0	7.003222962	0	0	0	0	0	0	0	0	0	0	0
otu 852	0	0	1.902003266	0	0	7.456198175	0	10.79715964	0	0	0	0	0	0	0	0	0	0	0	0	0	0	0	0	0	0	0	0	0	0	0	0	0	0	0	0	0	0	0	0	0	0	0	0
otu 853	0	0	0	0	0	0	0	0	0	0	0	0	0	0	0	0	0	0	0	0	0	0	0	0	0	0	0	0	0	0	0	0	0	0	0	0	0	0	0	0	0	0	0	0
otu 854	0	0	0	0	0	0	0	0	0	0	3.38845039	0	0	0	0	0	0	0	0	0	0	0	0	0	0	0	0	0	0	0	0	2.565604787	76.102694285	0	0	0	0	0	0	0	0	0	0	0
otu 855	0	0	0	0	0	0	0	1.952165024	0	0	45.74408026	0	68.69621604	0	0	0	0	0	436.3430955	53.09393572	0	0	15.78573583	0	0	0	0	0	0	0	0	0	2.542836909	0	0	0	0	0	44.54811703	0	0	0	0	27.09881869
otu 856	544.376845879	40.590689612	644.931019295	0	0	1755.023814425	166.577822877	236.406318026	0	0	2458.916241691	400.466246455	111.14106101	1.66468069	162.353471844	0	0	0	1458.598501392	641.212307785	1.113572957	257.6468215	543.531394029	484.509166142	472.423399982	0	0	534.415570801	153.568212761	289.72611846	577.851736332	690.763176358	570.296125324	402.674562175	836.56668625	1490.771814421	929.475390969	4.435626719	1485.47256336	382.804526601	2002.793001438	5.199504692	0	162.259863191
otu 857	331690.59580143	193413.246390945	120050.024243039	6214.9607015	370676.341597542	238377.658531054	74157.636329517	72715.027700729	172261.667810614	4184.26138038	329396.785125405	9959.56687926	20950.216004111	24984.379004715	102963.022395733	123786.327505421	731043.655879594	158151.250643303	180911.133209899	165440.056998635	21202.589738434	246257.042495682	113242.517299204	15991.880344783	50480.569583885	5362.064382935	6078.188275404	81478.029320029	55780.696723317	51787.87707112	206713.229233747	180904.032655072	83131.360386262	120174.790120813	72042.606380278	85118.877873455	290088.738959519	39177.365053718	44883.642729846	30845.343277862	82861.812781934	19803.358508541	29705.765591494	16378.995098049
otu 858	580.99378277	934.980972556	62.366291917	16.48968194	1089.146700469	454.97231649	132.864334846	117.811521864	2642.589171667	359.751341842	76.96799025	226.06523284	607.323735903	705.292542039	676.669209297	1430.955387201	601.812667856	55.8107389	680.238439017	552.613505742	1771.842556604	37.496458008	669.260569033	88.072159566	882.205381546	83.47287419	83.386662629	868.862784203	54.493423773	93.944677944	9.445779563	508.781199379	468.627992609	1228.91431901	87.84246022	793.783593949	746.849641062	603.769551657	809.522281361	198.753664479	196.060563258	25.649419906	1474.810405747	162.360784194
otu 859	5.804267374	174.504745	0	0	0	3.645585828	0	7.052983312	0	0	19.096019366	0	0	0	7.66336603	7.050253909	46.36843464	0	4.469583564	0	0	0	0	0	0	0	0	0	0	0	0	7.371596852	0	0	0	0	0	0	0	0	0	0	0	0
otu 860	0	0	0	0	0	0	0	0	0	0	0	0	0	0	0	0	0	0	0	0	0	0	0	0	0	0	0	0	0	0	0	0	56.09652332	0	0	0	0	0	0	0	0	0	0	0
otu 861	558103.716321136	1351553.1442547	689794.555171615	483422.484166075	1638857.73605498	426752.617821305	446574.145884055	558709.701241283	1247777.98146338	237626.404560862	410629.561795028	298290.417719913	833846.215878757	435115.239608282	424942.834315525	1249499.85119452	366419.735360003	517882.789747508	678708.357274783	783450.557920239	545893.957239744	725036.28303831	818893.677311605	330544.179985346	403412.727393423	414533.434193835	421680.316236694	619090.917957919	366944.466190528	389657.99641363	330826.051349193	893189.000832246	438774.428381804	747363.157265468	707319.294134345	814522.925035093	1169062.38734586	515631.627925695	540732.670800526	256613.068786108	558210.959482354	112442.255976411	799239.815142556	358857.447257134
otu 862	0	0	0	0	0	0	0	0	0	0	0	0	0	0	0	0	0	0	0	0	0	0	0	0	0	0	0	0	0	0	0	0	0	0	0	0	0	0	0	0	0	0	0	0
otu 863	0	0	0	0	0	0	0	0	0	0	0	0	0	0	0	0	0	0	0	0	0	0	0	0	0	0	0	0	0	0	0	0	0	0	0	0	0	0	0	0	0	0	0	0
otu 864	0	0	0	3.772639353	2.940926763	0	0	9.110103445	0	0	0	7.757560339	0	0	1.511386078	0	0	0	0	0	0	0	0	0	11.29578391	1.667249207	5.262052629	0	0	0	0	0	0	0	0	0	0	0	1.807749676	0	0	0	0	0
otu 865	0	0	0	0	0	0	0	0	0	0	0	0	0	0	0	0	0	0	0	0	0	0	0	0	0	0	0	0	0	0	0	0	0	0	0	0	0	0	0	0	0	0	0	0
otu 866	0	0	0	0	0	0	0	0	0	0	0	0	0	0	0	0	0	0	0	0	0	0	0	0	0	0	0	0	0	0	0	0	0	0	0	0	0	0	0	0	0	0	0	0
otu 867	0	0	0	0	0	0	0	0	0	0	0	0	0	0	0	0	0	0	0	0	0	0	0	0	0	0	0	0	0	0	0	0	0	0	0	0	0	0	0	0	0	0	0	0
otu 868	0	0	0	0	0	0	0	0	0	0	0	0	0	0	0	0	0	0	0	0	0	0	0	0	0	0	0	0	0	0	0	0	0	0	0	0	0	0	12.05166451	0	0	0	0	0
otu 869	0	0	1.793153682	0	0	0	6.042876849	3.652069754	0	0	0	0	7.560929631	2.033718337	0	0	0	0	0	0	0	0	0	0	0	0	0	0	0	0	0	0	0	0	0	37.38183064	82.05546932	0	0	0	3.987677034	0	0	0
otu 870	0	0	0	0	0	0	0	0	0	0	0	0	0	0	0	0	0	0	0	0	0	0	0	0	0	0	0	0	0	0	0	0	0	0	0	0	0	0	0	0	0	0	0	0
otu 871	0	0	0	0	0	0	0	0	0	0	0	0	0	0	0	0	0	0	0	0	0	0	0	0	0	0	0	0	0	0	0	0	0	0	0	0	0	0	0	0	0	0	0	0
otu 872	0	9.831416867	0	0	6.985665933	0	0	2.816608434	0	0	0	255.741748985	0	0	0	1.970740266	0	0	0	0	0	0	0	0	0	18.01872717	424.18845576	0	0	0	0	3.607192121	0	0	0	0	0	0	0	0	0	0	0	0
otu 873	0	0	0	0	0	0	0	0	0	0	0	0	0	0	0	0	0	0	0	0	0	0	0	0	0	0	0	0	0	0	0	0	0	0	0	0	0	0	0	0	0	0	0	0
otu 874	0	0	3.037382767	0	0	0	0	0	0	0	0	0	0	0	0	0	0	0	0	0	0	0	0	0	0	0	0	0	0	0	0	0	0	0	0	0	0	0	0	0	0	0	0	0
otu 875	0	0	0	0	15.09396221	0	11.23655105	0	0	0	0	0	0	0	0	0	0	0	25.8525811	0	0	0	28.35645417	0	1.035255145	0	0	0	0	0	0	0	0	0	0	0	0	9.161118052	31.14778465	0.580062821	64.03835726	0	0	0
otu 876	4106.111555371	11968.924504439	4270.075404415	2009.50291047	1908.599118278	4561.469350179	1152.09499234	8152.833328912	2609.078500134	866.901452354	4456.155055913	2309.638591271	8307.599143333	2703.728800115	1633.565533554	10416.887768766	1929.330597719	1633.672685243	5000.387690189	4631.920455621	5140.79486545	10044.801823925	5850.288305737	2674.263850554	2917.528875013	3175.361122951	2837.889093192	4059.307417544	3754.89290427	3814.045368169	2049.890055936	11346.770744431	5106.411812335	4144.516040556	3205.183655249	6051.906231249	2756.045987309	3685.739962639	3117.017306563	839.733769006	3242.374993274	2223.730155438	5372.055080793	4346.973201945
otu 877	581.9562402	0	0	0	0	0	389.7247265	0	0	0	0	0	0	0	2.022672818	0	0	0	8.81501203	0	0	0	0	0	0	0	0	0	0	0	0	0	4.746628896	0	0	0	0	0	9.038748382	0	5.516286564	10.49463032	0	0
otu 878	6.410490855	0	0.661474469	0	0	7.477501599	2.229150127	0	0	0	8.222639613	0	0	0	0	0	0	0	5.641607699	0	0	0	0	0	0	0	0	0.889005693	1.129692156	0.925581827	0	1.16307417	1.898651559	0	0	0	2.944049701	0	2.892399482	0.632912989	3.677524376	0	0	0
otu 879	14.143738276	2.862247141	2.649823541	0	2.800882632	6.912549983	1.488304981	1.735257799	4.56205712	3.384182366	9.951967053	5.910522163	40.062600375	1.786228804	0	2.648508082	4.354707486	7.65391141	3.766652024	4.551408931	4.703869152	3.838311794	0	0	3.016678197	0	0	2.116680222	1.508491009	4.675646503	0	1.553066399	4.795590873	1.580347021	0	0	7.009642146	0	2.687229984	2.352071728	4.910640858	0	2.599466385	0
otu 880	0	0	0	0	0	0	0	0	0	0	0	0	0	0	0	0	0	0	1.45569006	0	0	0	0	0	0	0	0	0	0	0	0	0	0	0	0	0	0	0	0	0	0	0	0	0
otu 881	0	0	0	0	0	0	0	0	0	0	0	0	0	0	0	0	0	0	0	0	0	0	0	0	0	0	0	0	0	0	0	0	0	0	0	0	0	0	0	0	0	0	0	0
otu 882	0	0	0	0	0	0	0	0	0	0	0	0	0	0	0	0	0	0	0	0	0	0	0	0	0	0	0	0	0	0	0	0	0	0	0	0	0	0	0	0	0	0	0	0
otu 883	35.19015471	0	5.863069159	0	0	6.379665821	9.728705379	0.993829467	0	0.484553384	14.66274896	1.662334358	2.62294643	0	0	0	0	21.83530953	5.289007218	0.61431	0	0.518062287	0	0	2.310501255	0	0	11.32224232	2.310733955	0.631078518	0.511873249	0.396502558	2.589070307	0	1.203430547	1.972053033	9.367430868	1.460424988	11.304304795	3.883784252	11.53405373	0	0	0.86223514
otu 884	0	0	0	0	0	0	0	0	0	0	0.947976129	0	0	0	0	0	0	0	0	0	0	0	0	0	0	0	0	0	0	0	0	0	0	0	0	0	0	0	0	0	0	0	0	0
otu 885	0	0	0	0	9.589595359	0	0	0	13.853659472	0	0	0	0	0	0	0	0	0	0	0	0	0	0	0	0	0	0	0	0	0	0	0	0	13.463472379	0	0	0	0	0	0	5.091956829	0	0	0
otu 886	0	0	0	0	0	0	0	0	0	0	0	0	0	0	0	0	0	0	0	0	0	0	0	0	0.871887266	0	0	0	0	0	0	0	0	0	0	0	0	0	0	0	0	0	0	0
otu 887	0	0.766238965	0	0	0	0	0	0	0	0	0	0	0	0	0	0	0	1.639194625	0	2.297136544	0	0	0	0	0	0	0	0	0	0	0	0	0	0	0	0	0	0	0	0	0	0	0	0
otu 888	0	0	0	0	0	0	0	0	0	0	0	0	0	0	0	0	0	0	3.777862298	0	0	0	0	0	0	0	0	0	0	4.958474071	0	0	16.95224606	0	0	0	0	0	0	0	9.193810941	0	0	0
otu 889	0	0	0	0	0	0	0	0	0	0	0	0	0	0	0	0	0	0	0	0	0	0	0	0	0	0	0	0	0	0	0	0	0	0	0	0	0	0	0	0	0	0	0	0
otu 890	0	0	0	0	0	0	0	0	0	0	0	0	0	0	0	0	0	0	0	2.316826286	0	0	0	0	0	0	0	0	0	0	0	0	0	0	0	0	0	0	0	0	0	0	0	0
otu 891	0	0	0	0	0	0	0	0	0	0	0	0	0	0	0	0	0	0	0	0	0	0	0	0	0	0	0	0	0	0	0	0	0	0	0	0	0	0	0	0	0	0	0	0
otu 892	0	0	0	0	0	0	0	0	0	0	0	0	0	0	0	0	0	0	0	0	0	0	0	0	2.87180947	0	0	0	0	0	1.908679913	0	0	0	0	0	0	0	0	0	0	0	0	0
otu 893	0	0	0	0	0	0	0	0	0	0	0	0	0	0	0	0	0	0	0	0	0	0	0	0	0	0	0	0	0	0	0	0	0	0	0	0	0	0	0	0	0	0	0	0
otu 894	0	0	0	0	0	0	0	0	0	0	0	0	0	0	0	0	0	0	0	0	0	0	0	0	0	0	0	0	0	0	0	0	0	0	0	0	0	0	0	0	0	0	0	0
otu 895	0	0	0	0	0	0	4.977078998	0	0	0	0	0	0	0	0	0	0	0	0	0	0	0	0	0	0	0	0	0	0	0	0	0	0	0	0	0	0	0	0	0	2.828864905	0	0	0
otu 896	0	0	0	0	0	0	0	0	0	0	0	0	0	0	0	0	0	0	0	0	0	0	0	0	0	0	0	0	0	0	0	0	0	0	0	0	0	0	0	0	0	0	0	0
otu 897	10.34961831	0	0	0	0	0	0	0	0	0	0	0	0	0	0	0	0	17.83466207	0	0	0	0	0	0	0	0	0	12.64093027	0	0	0	0	0	0	0	0	0	0	5.784798965	0	0	0	0	0
otu 898	0	0	0	0	0	0	0	0	0	0	0	0	0	0	0	0	0	0	0	0	0	0	0	0	0	0	0	0	0	0	0	0	0	0	0	0	0	0	0	0	0	0	0	0
otu 899	0	0	0	0	0	0	0	0	0	0	0	0	0	0	0	0	0	0	0	0	0	0	0	0	0	0	0	0	0	0	0	0	0	0	0	0	0	0	0	0	0	0	0	0
otu 900	0	0	0	0	0	0	0	0	0	0	0	0	0	0	0	0	0	0	0	0	0	0	0	0	0	0	0	0	0	3.752358756	0	0	0	0	0	0	0	0	0	0	0	0	0	1.37457776
otu 901	0	0	0	0	0	0	0	0	0	0	0	0	0	0	0	0	0	0	0	0	0	0	0	0	0	0	0	0	0	14.74378131	0	0	0	0	0	0	0	0	23.03681004	0	8.787005147	0	0	0
otu 902	0	0	0	0	0	0	0	0	0	0	0	0	0	0	0	0	0	0	0	0	0	0	0	0	0	0	0	0	0	0	0	0	0	0	0	0	0	0	0	0	0	0	0	0
otu 903	0	0	0	0	0	0	0	0	0	0	0	0	0	0	0	0	0	0	0	0	0	0	0	0	0	0	0	0	0	0	0	0	0	0	0	0	0	0	0	0	0	0	0	0
otu 904	0	0	0	0	0	0	0	0	0	0	0	0	0	0	0	0	0	0	0	0	0	0	0	0	0	0	0	0	0	0	0	0	0	0	0	0	0	0	0	0	0	0	0	0
otu 905	0	0	3.133300117	0	0	0	10.55913218	1.115522871	0	3.634150381	0	0	0	15.34532927	0	0	0	0	13.627418115	0	10.10262807	0	0	0	7.505199655	0	0	9.987922652	0	0	0	0	4.854506826	0	0	4.193207502	0	0	0	2.998008896	32.754062432	0	0	0
otu 906	0	0	0	0	0	0	0	0	0	0	0	0	0	0	0	0	0	0	0	0	0	0	0	0	2.888126569	0	0	0	0	0	0	0	0	0	0	0	0	0	0	0	0	0	0	0
otu 907	215.0102523	0	34.51171144	0	0	0	0	0	0	0	4.12507004	0	16.72603521	0	19.71373145	14.50921819	0	0	0	11.75201739	0	0	0	0	0	2013.747085	2553.23945	0	36.83778769	0	0	128.9495275	185.7376525	0	0	0	0	0	94.31737442	24.76616045	14.39031278	27.27589909	64.0824974	24.74239967
otu 908	0	0	0	0	0	0	0	0	0	0	0	0	0	0	0	0	0	0	0	0	0	0	0	0	0	0	0	0	0	0	0	0	0	0	0	0	0	0	0	0	0	0	0	0
otu 909	0	0	0	0	0	0	0	0	0	0	0	0	0	0	0	0	0	0	0	0	0	0	0	0	0	0	0	0	0	0	0	0	0	0	0	0	0	0	0	0	0	0	0	0
otu 910	19.49135733	0.609194493	0	0	0	0	0	0	0	0	0	0	0	0	0	0	0	33.23245589	0	0	0	0.770092588	0	0	0	0	0	12.61426997	0	0	0	0	0	0	0	0	0	0	0	0	0	0	0	0
otu 911	0	0	0	0	0	6.470914845	0	0	0	0	0	0	0	0	0	0	0	0	0	50.680575	0	8.54802773	0	0	0	0	0	0	0	83.59060786	0	1.118340548	64.0794901	0	0	0	0	0	0	0	0	0	0	0
otu 912	0	0	0	0	0	0	0	0	0	0	0	0	0	0	0	0	0	0	0	0	0	0	0	0	0	0	0	0	0	7.059522406	0	0	0	0	0	0	0	0	7.353558006	0	0	0	0	0
otu 913	0	0	0	0	0	0	0	0	0	0	0	0	0	0	0	0	0	0	0	0	0	0	0	0	0	0	0	0	0	0	0	0	0	0	0	0	0	0	0	0	0	0	0	0
otu 914	0	0	0	0	0	0	0	0	0	0	0	0	0	0	0	0	0	0	0	0	0	1.290268337	0	0	3.836303971	0	0	0	0	0	0	0	0	0	0	0	0	0	0	0	0	0	0	0
otu 915	0	0	0	0	0	2.753580785	0	0	0	0	0	0	0	0	0	0	0	0	0	0	0	0	0	0	0	0	0	0	0	0	0	0	0	0	0	0	0	0	0	0	0	0	0	0
otu 916	1.572912151	0	1.136120272	0	0	3.951703722	1.914346483	0	0	0	1.086373407	0	0	0	0	0	0	0	2.422446054	0	0	0	3.112680304	0	0	0	0	5.797863217	0	0	0	0.998823238	154.99196396	0	0	0	1.685524638	0	4.385877908	0	2.526543465	0	0	2.15558785
otu 917	0	0	0	0	0	0	0	0	0	0	0	0	0	0	0	0	0	0	0	0	0	0	0	0	0	0	0	0	0	0	0	0	0	0	0	0	0	0	0	0	0	0	0	0
otu 918	2.467682536	0	0	0	0	0	0	1.963854635	0	1.915001399	0	0	0	0	0	0	0	10.39465334	0	0	0	0	0	0	0	0	0	0	0	0	0	1.567016097	0	0	0	0	0	0	0	0	0	0	0	0
otu 919	0	0	4.02247988	0	0	3.497791808	6.777821331	0	0	0	11.53904727	0	0	0	0	0	0	0	4.288384231	0	0	0	0	0	6.869057786	0	0	0	0	0	0	0	0	0	0	5.383171794	0	0	4.397228943	0	0	0	0	3.845102652
otu 920	0	0	0	0	0	0.703360309	0	887.78948296	0	0	0	0	0	0	0.739264929	0	0	0	0.862338133	0	0	5.107401559	0	0	0	0	0	0	0	0	0	12.102813326	0	0	0	22.73219828	0	0	0	0	0	0	0	5.927866588
otu 921	0	0	0	0	0	0	0	0	0	0	0	0	0	0	0	0	0	0	0	0	0	0	0	0	0	0	0	0	0	0	0	0	0	0	0	0	0	0	0	0	0	0	0	0
otu 922	0	0	0	0	0	0	0	0	0	0	0	0	0	0	0	0	0	0	0	0	5.539135637	0	0	0	0	0	0	0	0	3.89263385	3.157349015	2.445716712	0	0	0	0	0	0	0	0	0	0	0	0
otu 923	0	0	0	0	0	0	0	0	0	0	0	0	0	0	0	0	0	0	0	0	0	0	0	0	0	0	0	39.102882	0	0	0	0	0	0	0	0	0	0	0	0	0	0	0	0
otu 924	0	0	0	0	0	0	0	0	0	0	0	0	0	0	0	0	0	0	0	0	0	0	0	0	0	0	0	0	0	0	0	0	0	0	0	0	0	0	0	0	0	0	0	0
otu 925	0	0	0	0	0	6.723028411	0	0	0	0	0	0	0	0	0	0	0	0	0	0	0	0	0	0	0	0	0	0	0	0	0	0	0	0	0	0	0	0	0	0	0	0	0	0
otu 926	0	0	0	1.571933064	0	0	0	0	0	0	0	0	0	0	0	0	0	0	0	0	0	0	0	0	0	0	0	0	0	0	0	0	0	0	0	0	0	0	0	0	0	0	0	0
otu 927	0	0	0	0	0	0	0	0	0	0	0	0	0	0	0	0	0	0	0	0	0	0	0	0	0	0	0	0	0	0	0	0	0	0	0	0	0	0	0	0	0	0	0	0
otu 928	0	0	0	0	0	0	0	0	0	0	0	2.698461252	21.957577835	0	0	0	0	0	101.54640677	0	0	0	0	0	0	0	0	0	0	0	0	0	0	0	0	0	0	0	0	0	0	0	0	1.683654416
otu 929	0	0	0	0	0	0	0	0	0	0	0	0	0	0	0	0	0	0	0	0	0	0	0	0	0	0	0	0	0	0	0	0	0	0	0	0	0	0	0	0	0	0	0	0
otu 930	0	0	0	0	0	0	0	25.53815884	0	0	0	0	0	0	0	0	0	0	0	0	0	0	0	0	0	0	0	0	0	0	0	0	0	0	0	0	0	0	0	0	0	0	0	0
otu 931	0	0	0	0	0	0	0	0	0	0	0	0	0	0	0	0	0	0	0	0	0	0	0	0	0	0	0	0	0	19.16465438	0	0	0	0	0	0	0	0	0	0	0	0	0	0
otu 932	0	0	0	0	0	0	0	0	0	0	0	0	0	0	0	0	0	0	0	0	0	0	0	0	0	0	0	0	0	0	0	7.788443102	0	0	0	0	0	0	0	0	0	0	0	0
otu 933	0	0	0	0	0	0	0	0	0	0	0	0	0	0	0	0	0	0	0	0	0	0	0	0	0	0	0	0	0	0	0	0	0	0	0	0	0	0	0	0	0	0	0	0
otu 934	0	0	0	0	0	0	0	0	0	0	0	0	0	0	0	0	0	0	0	0	4.233482237	0	0	0	0	0	0	0	0	0	0	0	0	0	0	0	0	0	0	1.35624212	0	0	0	0
otu 935	0	0	0	0	10.54515572	5.156107446	0	0	13.74069794	0	0	0	25.28896558	0	0	0	0	0	8.850131599	0	0	0	0	0	0	0	0	0	0	0	0	0	3.403956977	0	0	0	24.63149153	0	0	0	0	0	0	0
otu 936	0	0	0	0	0	0	0	0	0	0	0	0	0	0	0	8.315083513	0	0	0	0	0	0	0	0	0	0	0	11.424520578	0	1.421542054	0	0	0	0	0	5.438289593	0	0	10.10543297	0	0	0	14.69000771	0
otu 937	0	0	0	0	0	0	0	0	0	0	0	0	0	0	0	0	0	0	0	0	0	0	0	0	0	0	0	0	0	0	0	0	0	0	0	0	0	0	0	0	0	0	0	0
otu 938	0	0	3.906345291	0	0	0	0	0	0	0	0	0	0	0	0	0	0	0	0	0	0	0	0	0	0	0	0	0	0	16.39810323	0	0	0	0	0	0	0	0	0	0	0	0	0	0
otu 939	0	0	0	0	0	0	0	0	0	0	0	0	0	0	0	0	0	0	0	0	0	0	0	0	0	0	0	7.340413982	0	0	0	0	0	0	0	0	0	0	2.985274695	0	0	0	0	0
otu 940	0	0	14.912187596	0	0	0	0	0	0	0	0	0	0	0	0	14.72258904	0	0	0	0	0	0	0	0	0	0	0	0	0	0	0	0	0	0	0	0	0	0	0	0	0	0	7.224987452	0
otu 941	0	0	0	0	0	0	0	0	0	0	0	0	0	0	0	0	0	0	0	0	0	0	0	0	0	0	0	0	0	0	0	0	0	0	0	0	0	0	0	0	0	0	0	0
otu 942	63.868577086	15.749572603	67.831811815	114.076651767	11.38423263	118.351655287	388.43487787	63.179170194	225.613513359	107.512320926	193.648899766	182.81993944	6.204819513	102.268814303	19.506974734	35.39997217	292.0463505	16.634267411	277.403807459	99.786561791	248.778811175	355.63966711	373.823558935	23.039565871	189.28858143	0	0	118.651975525	121.597500849	19.229071714	112.481670875	36.456665633	92.128327367	56.666341709	542.315840792	101.725400334	95.20516074	194.450746111	77.660001442	19.955727476	23.868142176	84.090212823	14.730847038	414.370402959
otu 943	0	8.074100143	4.442738972	0	0	0	22.45785575	4.894980956	0	4.773212441	0	12.50472413	17.22531984	0	0	5.025783409	0	4.318176885	14.20927312	5.792065715	0	0	9.895535892	0	11.741845412	0	0	0	22.76245388	0	0	7.811692186	0	0	11.85468897	0	0	0	0	8.501816273	44.45962306	0	16.211723328	0
otu 944	0	0	0	0	0	0	0	0	0	0	0	0	0	0	0	0	0	0	0	0	0	0	0	0	0	0	0	0	0	0	0	0	0	0	0	0	0	0	0	0	0	0	0	0
otu 945	0	0	0	0	0	0	0	0	0	0	0	0	0	0	0	0	0	0	0	0	0	0	0	0	1.608576823	0	0	0	0	0	0	0	0	0	0	0	0	0	0	0	0	0	0	0
otu 946	293.53001011	570.73436738	729.1970127	553.6298447	336.0992004	501.33475096	876.2855319	653.0816946	376.41756606	856.6964686	425.35647647	393.88257008	2114.4571765	812.0015911	208.04195933	720.5979297	267.16195688	775.0844642	637.00419475	1222.5019739	1178.159920897	1382.3430784	541.3671581	1866.232169	620.2879759	596.97181981	674.70448848	803.1367768	741.6404013	160.22657572	404.50683081	776.97819608	633.7410053	363.80219938	700.75930805	827.3407254	2151.4545483	1201.6706946	792.91043156	423.16786464	747.6201846	322.37080335	314.93067613	507.8835693
otu 947	0	0	0	0	0	0	0	0	0	0	0	0	0	0	0	0	0	0	0	0	0	0	0	0	0	0	0	0	0	0	0	0	0	0	0	0	0	0	0	0	0	0	0	0
otu 948	0	0	0	0	0	0	0	0	0	0	0	0	0	0	0	0	0	0	0	0	0	0	0	0	0	0	0	0	0	0	0	0	0	0	0	0	0	0	0	0	0	0	0	0
otu 949	0	0	0	0	0	0	0	0.958958257	0	0	0	0	0	0	0	0	0	0	0	0	0	0	0	0	0	0	0	0	0	0	0	0	1.249112867	0	0	0	0	0	0	0	40.64632205	0	0	0
otu 950	0	0	0	0	0	0	0	0	0	0	0	0	0	0	0	0	0	3.816211295	0	0	0	0	0	0	161.47131718	0	0	0	0	0	0	0	0	0	0	0	0	0	0	0	0	0	0	0
otu 951	0	0	0	0	0	0	0	0	0	0	0	0	0	0	0	0	0	0	0	0	0	0	0	0	0	0	0	0	0	0	0	0	0	0	0	0	0	0	0	0	0	0	0	0
otu 952	0	0	0	0	0	0	0	0	0	0	0	0	0	0	0	0	0	0	0	0	0	0	0	0	0	0	0	0	0	0	0	0	0	0	0	0	0	0	0	0	0	0	0	0
otu 953	0	0	0	0	0	0	0	0	0	0	0	0	0	0	0	0	0	0	0	0	0	0	0	0	0	0	0	0	0	0	0	0	0	0	0	0	0	0	0	0	0	0	0	0
otu 954	0	0	0	0	0	0	0	0	0	0	0	0	0	0	0	0	0	0	0	0	0	0	0	0	0	0	0	0	0	0	0	0	0	0	0	0	0	0	0	0	0	0	0	0
otu 955	52.27533417	12.204899207	10.62386267	0	0	12.201604864	0	7.226838814	0	9.137292387	17.481381131	7.97920492	5.842118425	2.273485209	3.886421344	0	3.625725616	0	4.274139045	0	0	1.14354886	0	0	8.984661055	0	0	2.712220759	0	12.079627227	9.782569712	0	80.12024903	4.266936958	0	5.69078161	1.496974424	0	4.367865893	0.952544633	27.977577196	35.84832451	0	6.172508701
otu 956	0	0	0	0	0	0	0	0	0	0	0	0	0	0	0	0	0	0	0	0	0	0	0	0	0	0	0	0	0	0	0	0	0	0	0	0	0	0	1.378792126	0	0	0	0	0
otu 957	0	0	0	0	0	0	0	0	0	0	0	0	0	0	0	0	0	0	0	0	0	0	0	0	0	0	0	0	0	0	0	0	0	0	0	0	0	0	0	0	0	0	0	0
otu 958	18.7089698	0	135.1355818	109.1519459	28.499834506	19.873409705	62.7717735	59.95901212	76.17235986	41.59430032	13.96956234	52.77044726	89.039087735	36.86644749	1.669015301	58.34842038	73.72012171	61.41348254	27.25623351	24.87390184	17.81698659	190.4689369	29.28592954	0	21.82927566	0	0	9.817240785	92.93970435	35.26296407	18.6535405	23.7609631	57.471767525	115.809381	18.51658781	21.99504549	203.53655718	65.44137493	13.350702358	6.639762034	211.86366539	0.38487465	33.75797818	5.586014159
otu 959	0	0	0	0	0	0	0	0	0	0	0	0	0	0	0	0	0	0	0	0	0	0	0	0	0	0	0	0	0	0	0	0	0	0	0	0	0	0	0	0	0	0	0	0
otu 960	6.700861521	0	2.420028546	0	0	7.348298264	12.200256151	0	0	0	4.628127362	0	0	0	1.619342226	0	0	0	3.870005281	1.648148781	0	0	0	0	4.132603871	0	0	4.550907697	4.133020082	14.155643718	2.746636948	0	87.175891677	0	0	1.619328101	1.795152257	1.306071128	7.936461994	1.157767663	13.45435747	0	0	0
otu 961	0	0	1.90809943	0	3.393377034	0	0	4.204663128	5.527107664	0	0	5.370618696	0	0	1.743907013	0	0	0	0	2.599003846	0	2.191801982	0	0	7.138630322	1.923749085	21.25059716	3.053836351	0	6.089354122	0	0	0	3.829302398	0	0	0	0	0.951447198	0	39.833691115	2.01072333	0	0
otu 962	0	0	0	0	0	0	0	0	0	0	0	0	0	0	6.508361102	0	0	0	0	0	0	0	3.172253133	0	0	0	0	5.742381273	0	0	0	61.38447008	0	0	0	0	23.6250902	0	1.556913597	0	0	0	0	0
otu 963	0	0	0	0	0	5.229022097	0	0	0	0	0	0	0	0	0	0	0	0	0	0	0	0	0	0	0	0	0	0	0	0	0	0	0	0	0	0	0	0	0	0	0	0	0	0
otu 964	46160.931088258	43368.507597717	12345.828632537	56168.960298186	26217.043430034	8263.637312935	21284.765271953	35980.166778482	59165.407812895	5200.528663077	10788.211620612	21299.939212361	67113.543477977	29139.991943935	12732.641323414	52586.771848957	14874.193944429	7548.749088527	37966.514693925	35058.244595686	89866.075685577	50316.836831269	39263.406837914	69118.830529079	15027.080326125	18929.252128877	12484.221658063	31083.659538334	11200.120855238	12299.052922056	18643.628695034	24421.391295417	14408.422545974	6450.454427346	43681.975629454	34276.35774526	18404.336645752	39241.933608982	15264.306197971	12704.603280881	16676.680828403	22010.551216203	54346.380094449	27740.14863933
otu 965	0	0	0	0	0	5.536611632	0	0	0	0	0	0	0	0	0	0	0	0	0	0	0	0	3.545459384	0	0	0	0	0	0	0	0	0	6.853421401	0	0	0	0	0	0	0	0	0	0	0
otu 966	0	0	0	0	11.183806	1.125376495	0	48.933942752	9.284051637	0	127.278286898	9.961740583	0	0	0	6.45242536	5.796054331	5.046327129	3.614532795	2.938004348	0	0	88.44689394	0	0	1.304803727	0	1.739358965	0	0	68.123185451	3.805940648	0	18.271993963	10.238229244	0	4.502532152	10.660538103	3.317655012	0	0	10.487662953	0	0
otu 967	7.702859505	0	0	0	0	0	0	0	0	0	0	0	0	0	0	0	0	27.03905152	0	0	0	0	0	0	0	0	0	3.738808991	0	0	0	0	0	0	0	0	0	0	0	0	0	0	0	0
otu 968	0	0	1.066894305	0	0	0	0	0	0	0	14.29647562	0	0	0	0	0	0	0	0	0	0	0	0	0	4.14295212	0	0	0	0	1.492873914	0	0	0	0	0	0	0	0	3.498870342	0	22.230902985	0	0	0
otu 969	0	0	0	0	0	0	0	0	0	0	0	3.79962139	0	0	0	0	0	0	0	0	0	0	0	0	0	0	0	0	0	0	0	0	0	0	0	0	0	0	0	0	0	0	0	0
otu 970	0	0	0	0	0	0	0	0	0	0	0	0	0	0	0	0	0	0	0	0	0	0	0	0	0	0	0	0	0	0	0	0	0	0	0	0	0	0	0	0	0	0	0	0
otu 971	0	0	2.325496181	0	0	0	0	0	0	0	0	0	0	0	0	0	0	0	0	0	0	0	0	0	0	0	0	0	0	3.253998609	0	0	0	0	0	0	0	0	0	0	31.56458252	0	0	0
otu 972	8.017567773	0	0	0	0	0	0	0	0	0	0	0	76.34100895	0	0	0	0	0	0	0	0	0	0	0	0	0	0	0	0	0	0	0	0	0	0	0	0	0	0	0	0	0	0	0
otu 973	0	0	0	0	0	0	0	0	0	0	0	0	0	0	0	0	0	0	0	0	0	0	0	0	0	0	0	0	0	0	0	0	0	0	0	0	0	0	0	0	0	0	0	0
otu 974	15.85011475	28.843921299	29.586260836	2262.433348505	75.600433034	39.82101443	244.809424341	416.161019816	136.478537941	82.119215877	196.02492262	346.492327486	33.29124316	184.399982041	531.49023684	26.317562678	0	89.02087732	449.026256784	137.681284132	83.94661473	56.439344615	52.016188208	66.931073882	320.192259081	0	0	47.48565257	139.55854181	192.870437762	168.9181723	30.878462915	99.167299602	208.479406699	78.601290084	130.560638958	76.43205956	198.014267783	365.981586222	87.6341062	230.205484315	89.169793438	144.89430209	333.003581354
otu 975	148.061342497	0	0	0	0	2977.401514212	4215.226431742	0	0	0	0	0	0	0	0	0	0	2418.705795895	114.12769362	0	0.909029928	330.04491759	299.812672997	9.376255693	1.568858877	0	0	10527.035733278	0	0	0	0	427.031150849	3.982474494	0	0	0	0	0	7.06216246	0	0	0	1435.766925
otu 976	0	0	0	0	0	0	0	0	0	0	0	0	0	0	0	0	0	0	0	0	0	0	0	0	0	0	0	0	0	0	0	0	0	0	0	0	0	0	0	0	0	0	0	0
otu 977	0	0	0	0	0	0	0	0	0	0	0	0	0	0	0	0	0	0	0	0	0	0	0	0	0	0	0	0	0	0	0	0	0	0	0	0	0	0	0	0	0	0	0	0
otu 978	0	0	0	0	0	0	0	0	0	1.806809229	0	0	0	3.814658123	0	0	0	0	0	0	9.338321182	0	0	0	0	0	0	0	0	0	0	0	0	0	0	0	0	2.769771529	0	0	0	0	0	0
otu 979	0	0	0	0	0	0	0	0	0	0	0	0	0	0	0	0	0	0	0	0	0	0	0	0	0	0	0	0	0	0	0	0	0	0	0	0	0	0	0	0	0	0	0	0
otu 980	0	0	0	0	0	0	0	0	0	0	0	0	0	0	0	0	0	0	0	0	0	0	0	0	0	0	0	0	0	0	0	0	0	0	0	0	0	0	0	0	0	0	0	0
otu 981	21.18781406	0	2.295605484	0	0	8.650066117	5.157416745	0	0	0	16.82901325	0	1.483414434	0	0	0	0	0	2.447355525	0	0	0.878974574	0	0	2.613420443	0	0	1.028412756	1.306841825	1.070724478	1.736947787	0.672729276	2.196383551	0	2.041810183	0	5.67618837	0	4.182454264	0	6.806728923	0	0	0
otu 982	0	0	0	0	0	0	0	0	0	0	0	0	0	0	0	0	0	0	0	0	0	0	0	0	0	0	0	0	0	0	0	0	0	0	0	0	0	0	0	0	0	0	0	0
otu 983	0	0	1.932879943	0	0	0	0	0	0	0	0	0	3.747066329	0	0	0	0	0	0	0	0	2.220266943	0	0	0	0	0	5.195487818	0	0	4.387484995	3.398593354	5.548007801	0	0	0	0	0	0	0	4.298405115	0	0	0
otu 984	0	0	0	0	0	0	0	0	0	0	0	0	0	0	0	0	0	0	0	0	0	0	0	0	0	0	0	0	0	0	0	0	0	0	0	0	0	0	0	0	0	0	0	0
otu 985	2.113348633	0	1.710709834	0	0	5.330208702	7.7162889	4.716985901	0	0	8.757841008	0	9.016378355	1.54861121	0	0	0	0	9.764321017	6.335071875	0	3.561678221	0	0	0	0	0	0	2.64771599	0	5.041766373	10.882851458	0	0	0	0	0	1.473823383	1.870085872	1.636843938	3.394637886	0	0	1.305218331
otu 986	0	0	0	0	0	0	0	0	0	0	0	0	0	0	0	0	0	0	0	0	0	0	0	0	0	0	0	0	0	0	0	0	0	0	0	0	0	0	0	0	0	0	0	0
otu 987	0	0	0	0	0	0	0	0	0	0	0	0	26.04731525	0	0	0	0	0	0	0	0	0	0	0	3.529932473	0	0	0	0	0	0	29.07685425	0	0	0	0	0	0	0	0	0	0	0	0
otu 988	0	0	0	0	0	46.02742777	0	0	0	0	0	0	0	5.650163077	0	0	0	0	7.302813313	0	0	0	0	0	0	0	0	13.39088074	113.796396	0	0	0	0.893716738	0	1.661640505	0	0	2.688648514	0	5.362547293	11.77115543	0	0	0
otu 989	16.96894638	0	5.252885491	0	0	3.045136398	5.900691512	0	0	0	6.697172535	0	3.394401263	0	0	0	0	0	62.58145202	0	0	0	0	0	0	0	0	0	0	17.6056165	1.987272615	0	2.51292118	0	4.672142125	0	2.597690913	0	3.828175785	2.534468032	9.734623349	0	0	0
otu 990	0	0	3.630042819	0	0	9.469631481	6.116570469	0	0	0	48.5953373	0	0	0	0	0	0	0	0	0	0	0	8.085376887	0	0	0	0	0	24.79812049	5.079412463	0	3.191362052	0	0	0	0	0	0	3.968230997	0	4.036307242	0	0	0
otu 991	0	0	1.920409749	0	0	0	0	0	0	0	0	0	7.445783415	0	0	0	0	0	0	0	0	0	0	0	0	0	0	0	0	0	0	0	0	0	0	0	0	0	0	0	0	0	0	0
otu 992	0	0	0	0	0	0	0	0	0	0	0	0	0	0	0	38.80372306	0	0	0	0	0	0	0	0	0	0	0	0	0	0	2.618886392	4.057235476	0	0	0	0	0	0	0	0	0	0	0	0
otu 993	0	0	0	0	0	0	0	0	0	0	0	0	0	0	0	0	0	0	0	0	0	0	0	0	0	0	0	0	0	0	0	0	0	0	0	0	0	0	0	0	0	0	0	0
otu 994	0	0	0	0	0	0	0	0	0	0	0	0	0	0	0	0	0	0	0	0	0	0	0	0	0	0	0	0	0	0	0	0	0	0	0	0	0	0	0	0	0	0	0	0
otu 995	0	0	0	0	0	0	0	0	0	0	0	0	0	0	0	0	0	0	0	0	0	0	0	0	0	0	0	0	0	0	0	0	0	0	0	0	0	0	0	0	0	0	0	0
otu 996	0	0	0	0	0	0	0	0	0.901912966	0	11.557067646	0	0	0	1.203758823	0	0	0	0	0	0	9.735941201	9.538002479	0	10.312817468	0	0	2.407169924	0	370.642156254	0	0	21.695895862	0	0	0	0	0	0	3.101674409	2376.2008817	0	0	1.602479668
otu 997	0	0	0	0	0	0	0	0	0	0	0	0	0	0	0	0	0	0	0	0	0	0	0	0	0	0	0	0	0	0	0	0	0	0	0	0	0	0	0	0	0	0	0	0
otu 998	0	0	0	0	0	0	0	0	0	0	0	0	0	0	0	0	0	0	0	0	0	0	0	0	0	0	0	0	0	0	0	0	0	0	0	0	0	0	0	0	0	0	0	0
otu 999	0	0	0	0	0	0	0	0	0	0	0	0	0	0	0	0	0	0	0	0	0	0	0	0	0	0	0	0	0	0	0	0	0	0	0	0	0	0	0	0	0	0	0	0
otu 1000	14.7179637	0	3.983011892	0	0	9.015606145	60.838751709	0	0	0.95180129	7.624013377	0	3.434810802	3.014261106	0	0	0	0	4.849958356	1.206680357	0	1.048837758	0	0	4.538484608	0	0	10.656058124	3.460725662	11.669558346	6.768751013	0	6.357092272	2.288778445	0	0	3.942923707	0	7.747498613	15.614075583	12.103674744	0	0	0.846838084
otu 1001	0	0	0	0	0	0	0	0	0	0	0	0	0	0	0	0	0	0	0	0	0	0	0	0	0	0	0	0	0	0	0	0	0	0	0	0	0	0	0	0	0	0	0	0
otu 1002	69.373066239	0	32.80339104	0	60.03128857	604.493283264	87.727543498	35.849167751	86.500893877	3.348745901	0	407.2188176	0	57.894277604	31.09947704	0	2.392557311	37.802644171	20.772524584	869.35244745	36.21979247	12.891558563	12.220620542	65.89238429	415.418795406	1.260944778	0	148.87394037	20.912169969	4.061390683	44.194897316	0	150.829678016	30.502145303	161.971714127	38.518105728	73.32965124	79.06259351	183.799904133	13.084044258	89.975899265	6.03216999	37.148394054	25.982627627
otu 1003	0	0	0	46.36255591	0	0	1.766052037	6.697078259	0	0	0	0	0	5.083226843	0	0	0	0	3.184017723	12.67014375	2.086927863	0	0	0	0	0	0	0	0	14.81122243	0	0	0	0	0	0	0	8.132011474	0	1.002855089	0	0	0	3.005678834
otu 1004	0	0	0	0	0	5.229022097	0	0	0	0	0	0	0	0	0	0	0	0	0	0	0	0	0	0	0	0	0	0	0	0	0	0	0	0	0	0	0	1.622694431	0	0	0	0	0	0
otu 1005	0	0	0	0	0	0	0	0	0	0	0	0	0	0	0	0	0	0	0	0	0	0	0	0	0	0	0	0	0	0	0	0	0	0	0	0	0	0	0	0	0	0	0	0
otu 1006	0	0	0	0	165.4271304	0	0	0	0	0	0	4.987003075	0	0	0	0	0	0	0	0	0	0	0	2.428109357	0	0	0	0	0	10.81848888	0	0	0	0	0	0	0	0	0	0	2.893789673	0	0	3.695293458
otu 1007	31.286717139	0	1.889927055	0	0	4.930220834	3.184500181	0	0	0	8.132280936	0	0	0	0	0	0	4.113523952	3.022289839	0	0	0	0	0	1.613683416	0	0	3.791967412	0	1.322259752	1.593567663	0	2.712359369	0	0	1.264618136	1.401928429	0	3.098999445	6.717236914	7.355048752	0	0	0
otu 1008	0	0	0	0	0	0	0	0	0	0	0	0	0	3.444869835	0	0	0	0	0	0	0	0	0	0	0	0	0	0	0	0	3.447309639	0	0	0	0	0	0	6.557010151	0	0	0	0	0	5.806889719
otu 1009	0	0	7.285470553	0	0	58.4439834	205.07615701	6.298250592	0	0	128.2529789	0	0	2.061216928	0	3.500475717	0	0	8.731612081	6.019558522	0	15.229312163	5.795462454	0	5.331925973	0	0	9.081437564	39.979918467	7.460940851	13.420909983	23.206064739	2.424405956	0	0	2.089272969	0	6.317005018	30.67572483	0.995842116	13.735878793	0	0	0
otu 1010	0	0	0	0	0	3.361514205	0	0	0	0	0	0	0	0	7.066220625	0	0	0	0	0	0	0	4.30520068	0	0	0	0	0	0	0	0	0	0	0	0	0	0	0	0	0	0	0	0	0
otu 1011	0	0	0	0	0	0	0	0	0	0	0	0	0	0	0	0	0	0	0	0	0	0	0	0	0	0	0	0	0	0	0	0	0	0	0	0	0	0	0	0	0	0	0	0
otu 1012	0	0	0	0	0	0	0	0	0	0	0	0	0	0	0	0	0	0	0	0	0	0	0	0	0	0	0	0	0	0	0	0	0	0	0	0	0	0	0	0	0	0	0	0
otu 1013	0	0	4.94484591	0	0	0	0	2.393895796	3.99179998	16.513327821	0	0	0	2.482332675	1.98576273	0	0	0	0	0	2.163093114	0	0	0	0	0	0	0	0	0	0	0	0	0	0	0	0	0	0	0	3.064603647	0	0	4.153833522
otu 1014	0	0	0	0	0	0	0	0	0	0	0	0	0	0	0	0	0	0	0	0	0	0	0	0	0	0	0	0	0	0	0	0	0	0	0	0	0	0	0	0	0	0	0	0
otu 1015	1.245024119	1.63433447	4.432761428	39.207086145	1.599295521	0	0	5.944961765	1.302460416	1.932357907	1.719817721	0	0	3.059793751	0	3.72719289	0	0.874072058	2.876197279	1.224908157	1.790596717	2.065988575	2.003023881	2.684858081	3.071361185	0	0	0	0	0	0	3.833535937	0	3.609493499	0	0	0	0.970675219	0	1.720911451	0	0.947652083	3.658177482	8.466357901
otu 1016	0	0	0	0	0	0	0	0	0	19.13972592	1.03879501	0	0	0	0	0	0	0	0	0	3.747819085	0	0	0	19.19106746	0	0	2.260183966	0	0	0	0	0	0	0	0	0	1.682164908	0	0	1.798789097	0	0	6.479442902
otu 1017	0	1.462066783	2.808146332	29.58383419	0	0	8.410660106	0	0	19.665475577	0	16.153125635	0	7.686176244	0	0	0	0	41.1367228	0	6.676843692	4.838506262	0	0	25.980303007	0	0	0	0	7.858713622	0	0	0	10.543058982	0	2.329559724	4.166108068	4.283913299	0	0	0	0	5.582944849	30.326645087
otu 1018	0	0	0	0	0	0	0	1.664790477	0	0	0	0	0	0	0	0	0	0	0	0	0	0	0	4.511106725	0	0	0	0	0	0	0	0	0	0	0	0	0	0	0	0	13.126359318	0	0	0
otu 1019	0	0	0	0	0	0	0	0	0	0	0	0	0	0	0	0	0	0	0	0	0	0	0	0	0	0	0	0	0	0	0	0	0	0	0	0	0	0	0	0	0	0	0	0
otu 1020	0	0	0	0	0	0	0	0	0	0	0	0	0	0	0	0	0	0	0	0	0	0	0	0	0	0	0	0	0	0	0	0	0	0	0	0	0	0	0	0	0	0	0	0
otu 1021	0	0	0	0	0	0	0	0	0	0	0	0	0	0	0	0	0	0	0	0	0	0	0	0	0	0	0	0	0	0	0	0	0	0	0	0	0	0	0	0	0	0	0	0
otu 1022	0	0	0	0	0	0	0	0	0	0	0	0	0	0	0	0	0	0	0	0	0	0	0	0	0	0	0	0	0	0	0	0	0	0	0	0	0	0	0	0	0	0	0	0
otu 1023	0	0	0	0	0	0	0	0	0	0	0	0	0	0	0	0	0	0	0	0	0	0	0	0	0	0	0	0	0	0	0	0	0	0	0	0	0	0	0	0	0	0	0	0
otu 1024	0	0	0	0	0	0	0	0	0	0	0	0	0	0	0	0	0	0	0	0	0	0	0	0	0	0	0	0	0	0	0	0	0	0	0	0	0	0	0	0	0	0	0	0
otu 1025	0	0	0	0	0	0	0	0	0	0	0	0	0	0	0	0	0	0	0	0	0	0	0	0	0	0	0	0	0	0	0	1.046766753	0	1.194742348	0	0	0	0	0	1.139243381	0	0	0	0
otu 1026	0	0	0	0	0	0	0	0	0	0	0	0	0	0	0	0	0	0	0	0	0	0	0	0	0	0	0	0	0	0	0	0	0	0	0	0	0	0	0	0	6.458091587	0	0	0
otu 1027	0	0	0	0	0	0	0	0	0	0	0	0	0	0	0	0	0	0	0	0	0	0	0	0	0	0	0	0	0	0	0	0	0	0	0	0	0	0	0	0	0	0	0	0
otu 1028	0	2.049108749	1.600341458	0	0	0	0	2.30960369	0	0	71.50456774	0	12.19115947	45.17146221	0	3.525126954	10.03706969	2.191801904	0	0	2.168368951	0	0	0	0	0	0	0	0	0	1.816324433	0	2.296755918	0	0	0	0	44.12129014	4.583027349	0	0	0	0	9.061706887
otu 1029	0	0	0	0	0	0	0	0	0	0	0	0	0	0	0	0	0	0	0	0	0	0	0	0	0	0	0	0	0	0	0	0	0	0	0	0	0	0	0	1.837489324	0	0	0	0
otu 1030	0	0	3.564832469	0	0	0	0	0	0	0	0	0	0	0	0	0	0	0	0	0	0	0	0	0	0	0	0	0	0	0	0	4.701048292	0	0	0	0	0	0	0	1.705454163	7.927597458	7.513121904	0	0
otu 1031	0	0	0	0	0	5.142448884	0	0	0	0	0	0	0	0	0	0	0	0	0	0	0	0	4.390734469	0	0	0	0	0	0	0	0	0	2.829116561	0	0	0	0	0	0	0	0	0	0	0
otu 1032	14.89528856	9.776470656	7.172614727	0	0	56.13323721	24.1715074	7.902740338	5.194149371	46.23690124	24.00492565	97.57702402	34.76194064	8.134873346	111.4419614	18.09282027	79.32912915	101.0869601	15.29351485	19.5394988	3.570406706	20.59765718	7.987962708	21.41416927	12.24844039	0	0	28.91946231	24.49934796	15.51684815	20.35158702	66.21115003	15.44084099	28.78897225	76.55558181	0	10.6411435	7.742011986	19.60210493	58.33475141	83.74121772	11.33757251	5.919266828	34.2816381
otu 1033	0	0	0	0	0	0	0	0	0	0	0	0	0	0	0	0	0	0	0	0	0	0	0	0	0	0	0	0	0	0	0	0	0	0	0	0	0	0	0	0	0	0	0	0
otu 1034	0	0	0	0	0	0	0	0	0	0	0	0	0	0	0	0	0	0	0	0	0	0	0	0	0	0	0	0	0	0	0	0	3.164419264	0	0	0	0	0	0	0	0	0	0	0
otu 1035	2035.80238425	4124.50321042	1666.289379107	395.049945556	1792.88309779	1385.494858787	501.574864261	2003.737856949	431.109683866	1154.788276414	181.586735464	1482.72284477	2037.91173702	21.518043168	565.261574329	5086.88359665	466.056890131	784.928952181	925.894156919	2932.863373768	372.386292529	3715.085183329	422.634530066	2789.647546507	458.17305251	1539.141177242	1353.98557704	1344.76766787	291.205086243	1658.718829104	1136.955854193	1501.36284923	3222.410737408	3052.507969249	1045.641548794	2753.11542761	5059.5182643	43.144858666	438.602523178	612.727434263	264.532212833	19820.978677728	1891.695468722	1719.449369018
otu 1036	0	0	0	0	0	0	0	0	0	0	0	0	0	0	0	0	0	0	0	0	0	0	0	0	0	0	0	0	0	0	0	0	0	0	0	0	0	0	0	0	0	0	0	0
otu 1037	0	0	0	0	0	0	0	0	0	0	0	0	0	0	0	0	0	0	0	0	0	0	0	0	0	0	0	0	0	0	0	0	0	0	0	0	0	0	0	0	0	0	0	0
otu 1038	15.088016345	0	2.473657987	0	0	5.735990998	5.557437989	1.395590315	0	2.246760408	6.730328809	0	4.795414527	0	0	0	0	0	4.395296857	0	0	0	0	0	2.816123414	0	0	0	1.408203518	2.926163092	0	0	4.819085835	0	0	0	1.22328935	0	3.187401387	0	12.543073946	0	0	0
otu 1039	0	0	0	0	0	0	0	0	0	0	10.41328656	0	0	0	0	0	0	0	0	0	0	0	0	0	0	0	0	0	0	0	0	0	0	0	0	0	0	0	0	0	12.10892173	0	0	0
otu 1040	0	2.163858838	0	0	4.234934539	2.07069275	0	0	0	0	0	0	50.78024289	0	2.176395952	0	0	0	0	20.27223	0	0	0	0	0	0	0	0	0	0	0	2.093533506	0	0	0	0	3.532859642	0	0	6.835460283	13.23908775	0	0	0
otu 1041	0	0	0	0	0	0	0	0	0	0	0	0	0	0	0	0	0	0	0	0	0	0	0	0	0	0	0	0	0	0	0	0	0	0	0	0	0	0	0	0	0	0	0	0
otu 1042	0	0	0	0	0	0	0	0	0	0	0	0	0	0	0	0	0	0	0	0	0	0	0	0	0	0	0	0	0	0	0	0	0	0	0	0	0	0	0	0	0	0	0	0
otu 1043	9.639835872	0	40.869413296	0	0	235.97801678	1119.8638202	42.913570936	0	0	777.2901398	0	0	44.015278716	0	28.590848332	0	10.99746218	40.416234532	40.669454026	0	64.876359649	52.236513537	0.945412792	36.852545425	0	0	63.984686589	698.29511461	134.150902493	91.673018138	108.68738428	6.52666582	0	43.60557831	27.362134587	0	29.963011383	219.972423436	78.590038783	95.7707677	0	0	5.916421075
otu 1044	0	0	0	0	0	0	0	0	0	0	0	0	0	0	0	0	0	0	0	0	0	0	0	0	0	0	0	0	0	0	0	0	0	0	0	0	0	0	0	0	0	0	0	0
otu 1045	0	0	0	0	0	0	0	0	0	0	0	0	0	0	0	0	0	0	0	0	0	0	0	0	0	0	0	0	0	0	0	0	0	0	0	0	0	0	0	2.236734386	0	0	0	0
otu 1046	0	0	2.862149146	0	0	0	0	0	0	0	0	0	0	0	0	0	0	0	0	0	0	0	0	0	0	0	0	0	0	0	0	0	0	0	0	1.915166888	0	0	0	1.369282909	1.591236509	1.508042498	0	0
otu 1047	0	0	0	0	0	0	0	1.656382445	0	0	0	0	0	0	0	0	0	0	0	0	0	0	0	0	5.134447234	0	0	0	0	0	0	0	0	0	0	0	0	0	0	0	50.14805968	0	0	0
otu 1048	37.893033305	2.704823548	19.58609433	0	0	60.296934111	109.153611151	4.605998491	0	0	118.571353079	0	0	8.008363976	0	1.614735573	0	13.49587644	14.985290425	2.615771613	0	11.116220754	6.421801014	0	6.995650415	0	0	21.35620506	118.651094483	37.613415047	13.502316279	11.18520925	5.501307142	5.456199308	7.728429703	7.001531429	11.761864002	5.54875092	37.95832488	31.667679564	72.874192072	0	0	17.885465428
otu 1049	0	0	0	0	0	1.110886669	0	0	0	0	0.674478277	0	0	0	0	0	0	0	0.751991548	0	0	0	0	0	0	0	0	0	0	0.986994839	0	0	0	0	0	0	0	0	0.771078061	0	0	0	0	0
otu 1050	0	0	0	0	0	4.902208216	0	19.05183459	0	0	0	0	0	0	0	0	0	0	0	0	0	0	5.022734127	0	0	0	0	0	0	0	0	1.804770264	4.854506826	0	0	0	0	0	0	0	1.253701492	0	0	4.516895703
otu 1051	0	0	0	0	0	0	0	0	0	0	0	0	0	0	0	0	0	0	0	0	0	0	0	0	0	0	0	0	0	0	0	0	0	0	0	0	0	0	0	0	0	0	0	0
otu 1052	0	0	0	0	2.395324965	1.171206307	0	0	0	0	0	1.263674987	0	0	0	0	22.34496964	0	0	0	0	0	6.000008188	0	0	0	0	0	0	0	0	0	1.933016293	0	0	0	0	0	0	0	0	0	0	0
otu 1053	0	0	2.93264543	0	0	3.825171337	0	0	0	0	1.402117403	0	0	0	0	0	0	0	0	0	0	0	0	0	0	0	0	0	0	0	0	0	2.104416752	0	0	0	2.175406183	0	0	0	3.260859053	0	0	0
otu 1054	0	0	0	0	0	0	0	0	0	0	0	0	0	0	0	0	0	0	0	0	0	0	0	0	0	0	0	0	0	0	0	0	0	0	0	0	0	0	0	0	6.567007815	0	0	0
otu 1055	0	0	0	0	0	0	0	0	0	0	0	0	0	0	0	0	0	0	0	0	0	0	0	0	0	0	0	0	0	0	0	0	0	0	0	0	0	0	0	0	0	0	0	0
otu 1056	0	0	0	0	0	0	0	0	0	0	0	0	0	0	0	0	0	0	0	0	0	0	0	0	0	0	0	0	0	0	0	0	0	0	0	0	0	0	0	0	0	0	0	0
otu 1057	0	0	0	0	0	0	0	0	0	0	0	0	0	0	0	0	0	0	0	0	0	0	0	0	0	0	0	0	0	0	0	0	0	0	0	0	0	0	0	0	0	0	0	0
otu 1058	0	0	3.615346289	0	0	0	0	0	0	0	0	0	0	2.733580922	0	0	0	0	0	0	0	0	0	0	0	0	0	0	0	0	0	1.059480519	0	0	0	0	0	2.601566781	0	1.153080345	0	0	0	1.281700884
otu 1059	0	0	0	0	0	0	0	0	0	0	0	0	0	0	0	0	0	0	0	0	0	0	0	0	0	0	0	0	0	0	0	0	0	0	0	0	0	0	0	45.01097825	0	0	0	0
otu 1060	0	0	0	0	0	0	0	0	1.471380197	2.076657361	0	0	0	0	0	0	5.344413733	0	0	0	0	0	0	0	0	0	0	0	1.735022082	1.421542054	0	0	0	21.33468479	0	0	0	0	0	0	0	0	0	0
otu 1061	0	0	1.263963954	0	0	7.144109808	0	0	0	0	0	0	0	0	0	0	0	0	0	0	0	0	1.407645233	0	0	0	0	0	0	11.49608001	0	0	0.906999152	0	0	0	0	0	4.145158494	0	16.16236828	0	0	0
otu 1062	0	0	0	0	0	0	0	0	0	0	0	0	0	0	0	0	0	0	0	0	0	0	0	0	0	0	0	0	0	0	0	0	0	1.60583649	0	0	0	0	0	0	0	0	0	0
otu 1063	4.315214487	0	1.558447702	0	0	8.130992476	7.877886573	0	0	0	4.470625645	0	0	1.767524837	0	0	0	0	4.984404708	0	0	0	0	0	0	0	0	0	0	0	0	0	2.236631417	0	0	0	4.624161835	0	3.407276877	0	3.465729779	0	0	0
otu 1064	0	0	0	0	0	0	0	0	0	0	0	0	0	0	0	0	0	0	0	0	0	0	0	0	0	0	0	0	0	0	0	0	0	0	0	0	0	0	0	0	0	0	0	0
otu 1065	0	0	0	0	0	0	0	0	0	0	0	0	0	0	0	0	0	0	0	0	0	0	0	0	0	0	0	0	0	0	0	0	0	0	0	0	0	0	0	0	0	0	0	0
otu 1066	69.362185893	2.481489494	11.487406561	6.230046638	0	14.362005337	7.76037798	7.83277395	0	14.66996484	26.393200354	6.728212332	38.994545635	0	22.46280226	35.197010918	15.10164615	56.005788085	20.27444073	7.439350459	5.437500121	13.633467528	6.314294331	5.939628192	8.376479313	0	0	25.45712571	2.874558031	27.147994854	16.957033653	9.485263802	16.825616843	11.647572503	7.286827168	1.508919366	8.497157179	0	44.45104613	78.2171574	130.779137151	5.033548898	9.014663243	6.375676759
otu 1067	0	0	11.365892583	0	0	0	0	2.876874772	0	0	0	72.55600552	0	0	0	0	0	0	0	0	0	0	23.68615672	0	0	0	0	13.72729379	0	0	0	0	0	0	0	0	0	0	0	0	4.867311674	0	0	0
otu 1068	0	0	0	0	0	0	0	0	0	0	0	0	0	0	0	0	0	0	0	0	0	0	0	0	0	0	0	0	0	0	0	0	0	0	0	0	0	0	0	0	0	0	0	0
otu 1069	0	0	0	0	0	0	0	0	0	0	0	0	0	0	0	0	0	0	0	0	0	0	0	0	0	0	0	0	0	0	0	0	0	0	0	0	0	0	0	0	0	0	0	0
otu 1070	0	0	0	0	0	0	0	0	0	0	0	0	0	0	0	0	0	0	0	0	0	0	0	0	0	0	0	0	0	0	0	0	0	0	0	0	0	0	0	0	0	0	0	0
otu 1071	182.5027498	0	0	0	0	0	4.518547554	0	0	0	0	0	0	0	0	0	0	0	0	0	0	14.65376182	0	0	0	0	0	0	29.04922686	10.41279555	86.87220289	0	67.13089439	0	34.03989263	0	0	0	0	0	0	0	0	0
otu 1072	0	0	0	13.4027977	0	0	0	0	0	0.701327267	0	0	0	0	0	0	0	0	0	0	0.649876659	0	0	0	0	0	0	0	0	0	0	0	0	0	0	0	0	1.409182006	0	0	0	0	0	0
otu 1073	0	0	0	0	0	0	0	0	0	0	0	0	0	0	0	0	0	0	0	282.4696754	0	0	0	0	0	0	0	0	0	0	0	0	0	0	0	0	0	0	0	0	0	0.576604484	0	0
otu 1074	0	0	0	0	0	0	0	0	0	0	0	0	0	0	0	0	0	0	0	0	0	0	0	0	0	0	0	0	0	0	0	0	0	0	0	0	0	0	0	0	0	0	0	0
otu 1075	0	0	0	0	0	0	0	0	0	0	0	0	0	0	0.938101704	0	0	0	1.094277355	0	0	0	0	0	0	0	0	5.4952275	0	0	0	0	0	0	0	0	0	0	0	0	0	0	0	0.981164125
otu 1076	0	0	0	0	0	0	0	0	0	0	0	0	0	0	0	0	0	0	0	0	0	0	0	0	0	0	0	0	0	0	0	0	0	0	0	0	0	0	0	0	0	0	0	0
otu 1077	13.20842896	0	0	0	0	0	0	0	0	0	0	0	0	0	0	0	0	12.98221128	0	0	0	0	0	0	0	0	0	2.5644395	0	0	0	0	0	0	0	0	0	0	0	0	0	0	0	0
otu 1078	0	0	0	0	0	0	0	0	0	0	0	0	0	0	0	0	0	0	0	0	0	0	7.50567062	0	0	0	0	312.4938881	0	0	0	0	0	0	0	0	0	0	0	0	0	0	0	197.5657272
otu 1079	0	0	0	0	0	0	0	0	0	0	0	0	0	0	0	0	0	0	0	0	0	0	0	0	0	0	0	0	0	0	0	0	0	0	0	0	0	0	0	5.085907949	0	0	0	0
otu 1080	2.368407951	0	6.842839337	0	0	0	0	0	0	0	0	28.89022471	0	1.940214045	0	0	0	0	3.647591185	0	0	9.82531923	3.810350027	0	0	0	0	0	0	0	0	1.50397522	4.910305755	0	0	4.578789801	0	0	0	11.45790756	11.41300668	0	0	9.81164125
otu 1081	0	0	0	0	0	0	6.33281286	0	0	0	0	0	0	0	0	0	0	0	58.42507973	0	0	0	0	0	0.985097434	0	0	0	0	20.98702979	0	0	0	0	0	0	0	5.67943051	28.75965394	0.551959002	0	0	0	0
otu 1082	0	0	0	0	0	1.931616372	0	0	0	0	0	0	0	0	0	0	0	0	0	0	0	0	0	0	0	0	0	0	0	0	0	0	0	0	0	0	0	0	0	0	0	0	0	0
otu 1083	0	0	0	0	0	0	0	0	0	0	0	0	0	0	0	0	0	0	0	0	0	0	0	0	0	0	0	0	0	0	0	0	0	0	0	0	0	0	0	0	0	0	0	0
otu 1084	0	0	0	0	0	0	0	0	0	0	0	0	0	0	0	0	0	0	0	0	0	0	0	0	0	0	0	0	0	0	0	0	0	0	0	0	0	0	0	0	0	0	0	0
otu 1085	0	0	1.250687022	0	0	0	0	0	0	0	0	0	0	0	0	0	0	0	101.7427343	0	0	0	0	0	2.135757463	0	0	0	0	37.044944586	0	0	0	0	0	0	0	0	8.203233826	2.174128589	6.953302392	0	0	0
otu 1086	0	0	0	0	0	0	0	0	0	0	0	0	0	0	0	0	0	0	44.16896921	0	0	0	0	0	0	0	0	0	0	0	0	0	21.124002471	0	0	0	0	0	0	0	0	0	0	0
otu 1087	0	0	0	0	0	6.104636646	0	0	0	0	0	1.144558083	0	0	0	0	0	0	57.007183983	0	0	0	6.254725517	0	8.154710312	0	0	0	0	28.03444955	0.918033545	0	1.75080574	0	0	0	0	0	0	2.417082005	7.079726072	0	0	0
otu 1088	0	0	12.37043163	0	0	0	0	0	0	0	0	0	0	0	0	0	0	0	0	0	0	0	0	0	0	0	0	0	0	81.13866661	0	0	0	0	0	0	0	0	0	0	0	0	0	0
otu 1089	3.552611927	0	0	0	0	0	0	0	0	0	0	0	59.6946429	0	0	0	0	0	0	0	0	0	0	0	0	0	0	0	0	0	0	0	0	0	0	0	0	0	0	0	0	0	0	0
otu 1090	0	0	0	0	0	0	0	0	0	0	0	0	0	0	0	0	0	0	0	1.479724818	0	0	0	0	0	0	0	0	0	0	0	0	0	0	0	0	0	0	0	0	0	0	0	0
otu 1091	0	0	0	0	0	0	0	0	0	0	0	0	0	0	0	0	0	0	0	0	0	0	0	0	0	0	0	0	5.980723177	0	0	0	0	0	0	0	0	0	0	0	3.89384934	0	0	0
otu 1092	0	0	0	0	0	0	4.478203379	0	0	0	0	0	0	0	0	0	0	0	0	0	0	0	0	0	0	0	0	0	0	0	0	0	0	0	0	0	0	0	0	0	0	0	0	0
otu 1093	0	0	0	0	0	0	0	0	0	0	0	0	0	0	0	0	0	0	0	0	0	0	0	0	0	0	0	0	0	0	0	0	0	0	0	0	0	0	0	0	0	0	0	0
otu 1094	0	0	9.583960331	0	0	0	7.926561656	6.720568115	3.533724572	0	21.995983908	0	0	8.30157157	0	0	0	0	9.104028817	0	0	0	0	0	2.083238837	0	0	6.558238721	8.333794592	17.549318926	0	0	0	0	0	1.632601282	1.80986662	0	1.141736638	1.167257562	2.517787396	0	0	0
otu 1095	0	0	3.982120551	0	0	0	11.74217876	0	0	0	0	0	0	0	0	0	0	0	48.0818838	0	0	2.28709772	0	0	1.700034368	0	0	0	1.700205586	0	5.785664764	0	19.4180273	0	0	0	0	2.149120384	0	1.905089265	4.427788547	0	0	0
otu 1096	80.94880034	0	0	0	0	0	0	0	0	0	0	0	0	0	0	0	0	0	4.857251526	0	0.755978971	0	0	0	0	0	0	0	121.9030056	0	0	0	7.628510726	62.48014831	0	0	1.126549631	0	0	0	13.50927322	0	0	5.081028504
otu 1097	0	0	0	0	0	0	0	1.419756381	0	0	0	3.626911327	0	0	0	0	0	0	0	0	2.56574681	0	0	0	2.200477386	0	0	0	0	0	0	0	0	0	0	0	0	0	0	0	0	0	0	0
otu 1098	0	0	0	0	0	0	0	0	0	0	0	0	0	0	0	0	0	0	0	0	0	0	0	0	0	0	0	0	0	0	0	0	0	0	0	0	0	0	0	0	0	0	0	0
otu 1099	0	0	0	0	0	0	0	0	0	0	0	0	0	0	0	0	0	0	0	0	0	0	0	0	0	0	0	0	0	0	0	0	0	0	0	0	0	0	0	0	0	0	0	0
otu 1100	0	0	0	0	0	0	0	0	0	0	0	0	0	0	0	0	0	0	0	0	0	0	0	0	0	0	0	0	0	29.29671799	0	0	0	0	0	0	0	0	0	0	0	0	0	0
otu 1101	0	0	0	0	0	0	0	0	0	0	0	0	0	0	0	0	0	0	0	0	0	0	0	0	0	0	0	2.721446	0	0	2.298206426	0	0	0	0	0	0	0	0	0	0	0	0	0
otu 1102	0	0	0	0	0	0	0	0	0	0	0	0	0	0	0	0	0	0	0	0	0	0	0	0	0	0	0	0	0	0	0	0	0	0	0	0	0	0	0	0	0	0	0	0
otu 1103	0	0	0	0	0	0	0	0	0	0	0	0	0	0	0	0	0	0	0	0	0	0	0	0	0	0	0	0	0	0	0	0	0	0	0	0	0	0	0	0	0	0	0	0
otu 1104	0	0	0	0	0	0	0	0	0	0	0	0	0	0	0	0	0	0	0	0	0	0	0	0	0	0	0	0	0	0	0	0	0	0	0	0	0	0	0	0	0	0	0	0
otu 1105	0	0	0	0	0	0	0	0	0	0	0	0	0	0	0	0	0	0	0	0	0	0	0	0	0	0	0	0	12.84667975	0	0	0	0	0	0	0	0	0	0	0	0	0	0	0
otu 1106	0	0	1.123258533	0	0	0	0	0	0	0	0	0	0	0	0	0	0	0	0	0	0	0	0	0	0	0	0	0	0	3.143485449	0	0	0	0	0	0	0	0	0	3.224273719	2.497941086	0	0	0
otu 1107	0	0	0	0	0	0	0	0	0	0	0	0	0	0	0	0	0	0	0	0	0	0	0	0	0	0	0	0	0	0	0	0	0	2.871976799	0	0	0	0	0	0	0	0	0	0
otu 1108	0	0	0	0	0	0	0	0	0	0	0	0	0	0	0	0	0	0	0	0	0	0	0	0	0	0	0	0	0	0	0	0	0	0	0	0	0	0	0	0	0	0	0	0
otu 1109	15.74915861	0	1.895945931	0	0	3.29728145	8.260771781	0	0	0	12.6905021	0	3.675466336	2.150300916	0	0	0	0	52.182508781	0	0	0	0	8.356653499	0	0	0	0	7.036144915	1.441217377	2.151823851	9.960583289	0	0	0	6.891950047	5.625572678	0	2.072579247	1.814081816	239.22590685	0	0	0
otu 1110	0	0	0	0	0	0	0	0	0	0	0	0	0	0	0	0	0	0	0	0	0	0	0	0	0	0	0	0	0	0	0	0	0	0	0	0	0	0	4.457464956	0	0	0	0	0
otu 1111	0	0	0	0	0	0	0	0	0	0	0	0	0	0	0	0	0	0	0	0	0	0	0	0	0	0	0	0	0	0	0	0	0	0	0	0	0	0	0	0	4.750868811	0	0	0
otu 1112	0	0	0	0	0	0	0	0	0	0	0	0	0	0	0	0	0	0	0	0	0	0	0	0	0	0	0	1.208618012	0	0	0	0	0	0	0	0	0	0	0	0	0	0	0	0
otu 1113	0	0	0	0	0	0	0	0	0	0	0	0	0	0	0	0	0	0	0	0	0	0	0	0	0	0	0	0	0	0	0	0	0	0	0	0	0	0	0	0	0	0	0	0
otu 1114	0	0	0	0	0	0	0	0	0	0	0	0	0	0	0	0	0	0	0	0	0	0	0	0	0	0	0	0	0	0	0	0	0	0	0	0	0	0	0	0	0	0	0	0
otu 1115	2.93311732	0	1.059300751	0	0	7.369013347	10.086406644	0	0	0	6.383291757	0	0	3.184879659	0	0	0	0	4.517301538	0	0	0	0	0	0	0	0	0	9.591725851	3.929356811	0	0	0	0	2.826562852	0	3.14311356	3.03107073	1.157989117	1.013561726	4.71141913	0	0	1.01258931
otu 1116	4.176719428	0	4.041315207	0	0	1.617728711	2.300728342	30.839249333	0	0	1.538539636	3.312135353	0	18.676450002	151.3584458	5.001956734	547.83699232	18.180108227	3.430707384	0	3.203716287	49.061898716	0	0	36.72203516	0	0	0	0	8.957243483	0	1.200420588	89.93612646	1.370117372	87.58045885	0	0	7.913632941	23.219671397	16.2424393	18.764825872	0	0	12.677506913
otu 1117	0	0	0	0	0	0	0	269.9903385	0	0	0	93.09072406	0	0	0	0	0	0	0	0	0	0	0	0	0	0	0	0	0	0	0	0	0	0	0	0	0	0	0	0	0	0	0	0
otu 1118	0	0	0	0	0	0	0	0	0	0	0	0	0	0	0	0	0	0	0	0	0	0	0	0	0	0	0	0	0	0	0	0	0	0	0	0	0	0	0	0	0	0	0	0
otu 1119	0	0	0	0	0	0	0	0	0	5.660269621	0	0	0	0	0	0	7.2835373	0	34.73377874	0	0	1.635986168	0	0	0	0	0	0	0	16.57758495	0	0	0	0	0	0	0	0	0	2.833938758	0	0	0	10.0721273
otu 1120	649.996458544	227.925404621	225.321841782	215170.832246235	480.127233403	81.528013874	341.052633853	99.442697896	1864.197093007	354.728048586	3142.16812632	279.7935629	93.895885845	1347.199141678	1264.544211501	23.656049067	54.654029096	11474.855585378	81.033112468	2105.23877853	940.207085028	65.776272512	1146.886435089	153.953771294	220.744113809	440.891873199	648.54988355	82.798641265	15066.740749513	660.136194706	109.286623896	240.080591926	155.169619621	204.85735561	281.815905598	56.148367252	91.735091793	1388.063975405	125.463373232	35.158097277	46.770385833	2508.791418098	121.051485661	519.005174072
otu 1121	0	0	7.902571093	0	0	0	0	0	0	0	0	0	0	0	0	0	0	0	0	0	0	0	0	0	0	0	0	0	0	0	0	0	0	0	0	0	0	0	0	0	0	0	0	0
otu 1122	0	0	0	0	0	0	0	0	0	0	0	0	0	0	0	0	0	0	0	0	0	0	0	0	0	0	0	0	0	0	0	0	0	0	0	0	0	0	0	0	0	0	0	0
otu 1123	0	0	0	0	0	0	0	0	0	0	0	0	0	0	0	0	0	0	0	0	0	0	0	0	0	0	0	0	0	0	0	0	0	0	0	0	0	0	0	0	0	0	0	0
otu 1124	7.936137373	0	0	1922.13660287	0	0	0	0	5.905676683	0	41.06431867	7.890600163	0	0	10.02090963	0	0	150.681454829	0	19.446263518	4.059503515	0	0	0	0	141.258119602	256.148400473	0	153.8904396	0	0	0	0	0	0	0	0	8.802561573	0	0	0	0	0	0
otu 1125	0	0	5.203907538	3.751796042	0	7.69269597	0	199.450373408	4.763695004	25.663288101	1.650028016	89.322302411	0	1.865178143	0	0	0	4.276426556	3.833728187	1.682342739	11.38819803	0	4.636369963	2.454939295	5.806169666	0	0	6.294533318	0	3.458795724	5.536171418	0	2.360202214	13.05443999	0	9.924046602	0	0	3.982105931	0.497921058	15.476590774	1.732999113	0	67.34980672
otu 1126	119.2033423	0	0	0	0	0	0	0	0	0	0	0	0	0	0	0	0	0	0	0	0	0	0	0	0	0	0	2.339488667	0	0	0	0	14.12220168	0	0	0	0	0	0	0	0	0	0	12.9335271
otu 1127	0	0	0	0	0	0	0	0	0	0	0	0	0	0	0	0	0	63.54177108	1.48289922	0	0	3.852632216	0	0	0	0	0	0	0	0	0	1.222858356	0	0	0	0	0	0	0	0	0	0	0	0
otu 1128	0	0	0	0	0	0	0	0	0	2.334344771	0	247.398542449	0	0	0	0	0	0	0	0	0	0	0	1.621693476	0	0	0	0	0.927666916	0	0	0	0	0	0	0	0	0.742017315	0	0	0	0.572395693	0	1.03845838
otu 1129	0	0	0	679.0750836	0	0	0	0	0	0	9.332125664	0	0	5.534381047	0	0	0	33.20040916	0	0	0	0	0	0	0	0	0	0	33.33517837	0	0	0	0	0	0	0	0	0	0	0	0	0	0	0
otu 1130	0	0	0	0	0	0	0	0	0	0	0	0	0	0	0	0	0	0	0	0	0	0	0	0	0	0	0	0	0	0	0	0	0	0	0	0	0	0	0	0	0	0	0	0
otu 1131	17.27377775	0	0	0	0	0	0	0	0	0	0	0	0	0	0	0	0	27.71907557	0	0	0	0	0	0	0	0	0	7.18657297	0	0	0	0	0	0	0	0	0	0	0	0	0	0	0	0
otu 1132	0	0	0	0	0	0	0	0	0	0	0	0	0	0	0	0	0	0	0	0	0	0	0	0	0	0	0	0	0	0	0	0	0	0	0	0	0	0	0	0	3.447679103	0	0	0
otu 1133	0	0	2.188702288	0	0	0	0	0	0	0	4.185732834	0	21.21500789	0	0	0	0	2.127337142	0	0	0	0	0	0	0	0	0	0	3.737951986	0	0	0	0	4.392435104	0	0	3.247113641	0	0	0	0	0	0	2.092188208
otu 1134	0	0	0	0	0	0	0	0	0	0	0	0	0	0	0	0	0	0	0	0	0	0	0	0	0	0	0	0	0	0	0	0	0	0	0	0	0	0	0	0	0	0	0	0
otu 1135	919.263356162	591.82350836	1178.465080638	146.111652392	595.916366485	403.001347262	1391.641173039	3914.805140549	740.763007687	4035.26526326	2890.381896301	2030.630027626	202.3219103	3095.794253301	3404.061410187	206.350991958	216.459772634	249.518925632	631.501222537	236.273907091	685.787719172	4540.887401544	909.24188457	31.24342578	1305.303857517	0	0	491.129931617	4768.093955572	911.374256123	2604.002243786	271.076178103	1538.372775143	873.612943588	690.813736981	1099.831014395	339.003949687	2473.957541875	3114.671439161	293.873662174	1739.630518775	40.562450523	1003.869376533	1816.617083024
otu 1136	7.179494487	0	9.008432792	0	0	7.214957319	1.747591563	1.142730746	0	0	13.88438209	0	0	0	0	0	0	0	5.528578973	0	0	0	0	0	1.771115945	0	0	1.393911366	0	1.451260704	2.354260241	0	5.953959591	0	0	0	3.077403869	0	3.401340855	0	13.83876769	0	0	0.991420196
otu 1137	0	0	0	0	0	0	0	0	0	0	0	0	0	0	0	0	0	0	0	0	0	0	0	0	0	0	0	0	0	0	0	0	0	0	0	0	0	0	0	0	0	0	0	0
otu 1138	0	0	0	0	0	2.270496437	10.99909602	0	0	0	0	0	0	0	0	0	0	3.582883607	0	6.276232198	0	0	0	0	0	0	0	1.7546165	0	3.653612473	0	0	0	0	0	0	0	0	0	1.249170373	0	0	0	0
otu 1139	0	0	0	0	0	0	0	0	0	0	0	0	0	0	0	0	0	0	0	0	0	0	0	0	0	0	0	0	0	0	0	0	0	0	0	0	0	0	0	0	0	0	0	0
otu 1140	0	0	2.487438812	0	0	0	0	0	0	0	0	0	0	0.940382295	0	0	0	0	0	1.129372145	0	0	0	81.68998556	0	0	2.638355079	0	0	1.160200061	0	0	0	0	0	0	0	0	0	0	0	0	0	0
otu 1141	14.7179637	0	0	0	0	3.081388021	0	0	0	0	3.38845039	0	0	0	0	0	0	0	7.555724597	4.826721429	0	0	0	0	0	0	0	0	0	0	0	0	0	0	0	0	0	0	3.873749307	0	11.82061407	0	0	0
otu 1142	0	0	0	0	0	0	0	0	0	0	0	0	0	0	0	0	0	0	0	0	0	0	0	0	0	0	0	13.89071396	0	0	0	0	0	0	0	0	0	0	9.038748382	0	0	0	0	0
otu 1143	0	0	0	0	0	0	0	1.917916515	0	0	0	0	0	0	0	0	0	0	0	0	0	0	0	0	0	0	6.964481421	0	0	0	0	0	0	16.712903659	0	0	0	0	0	0	0	0	0	0
otu 1144	0	0	0	0	0	0	0	0	0	0	0	0	0	0	0	0	0	0	0	0	0	0	0	0	0	3.572676871	0	0	0	0	0	0	0	7.111561596	0	0	0	0	0	0	0	0	0	0
otu 1145	0	0	0	0	0	0	0	0	23.110077921	0	0	0	0	0	0	3.405224677	0	0	0	0	0	0	0	0	0	0	0	0	0	0	0	0	0	16.011172964	0	2.709896005	0	0	0	0	0	0	0	0
otu 1146	0	0	0	0	0	0	0	0	0	0	0	0	0	0	0	0	0	0	0	0	0	0	0	0	0	0	0	0	0	0	0	0	0	0	0	0	0	0	0	0	0	0	0	0
otu 1147	0	0	0	0	0	0	3.888052546	16.466909136	0	0	0	0	0	0	0	0	0	0	0	0	0	32.907181647	0	0	0	60.33035789	41.49969342	203.321302038	0	0	0	6.803556399	126.042740263	0	0	0	0	0	584.840554953	2.455265906	0	0	0	177.218411882
otu 1148	16.901496608	2.503847216	2.348448092	0	11.266665681	9.580297281	118.676276917	1549.25541171	6.008563036	1.11430395	8.747892639	0	1.320476464	2.352594034	1.986264493	3.488278937	11.574465104	299.5612056	3.847381097	1.412698955	1.032556643	4.586318489	2.310107682	15.115993077	10.237858998	27.18719961	26.40193654	11054.640530374	11.564132967	0	4.440466509	10.6710327	15.578363082	1.572029406	8.302412836	0.911566848	11.381039652	1.119489538	10104.015776684	48.970928523	12.946136174	4.411203091	5.259129975	1183.881777396
otu 1149	4.322758568	0	1.040781508	0	0	5.430138332	33.174961942	313.614425449	0	0	7.041292197	0	0	1.269162571	0	0	0	3.757374692	12.072795005	0	0	0	0	0	0	0	0	2290.747118096	36.52896791	6.553999449	0	15.177643104	114.836867007	0	0	0	3.320356806	1.207870291	2683.311523385	19.013440153	5.873326827	0	0	661.490902914
otu 1150	16.03513555	4.690445459	12.893565081	0	0	5.274316752	17.572634093	43.646938258	1.738364507	0	0	3.228580025	18.61445854	0	7.532975921	0	0	11.25750394	86.58786655	0	0	9.062649066	2.673390745	0	16.630274999	0	0	278.409207639	0	23.813113909	2.14246583	0	50.129826446	1.449930034	14.042511537	0	0	1.295538296	377.838687601	14.811272761	73.214579479	0	0	91.600412378
otu 1151	0	0	0	0	0	89.25399786	8.647565146	8.481820449	0	0	2.453705455	0	0	5.820642136	0	0	0	0	5.471386777	0	0	0	0	0	8.763970278	0	0	6.897457966	8.764852932	0	17.47429369	2.25596283	3.682729316	0	13.69420968	6.868184702	7.613921642	2.769771529	58.90770497	24.55265906	0	2.704076203	0	100.5693228
otu 1152	0	0	0	0	0	0	0	0	0	0	0	0	0	0	0	0	0	0	0	0	0	0	0	0	0	0	0	0	0	0	0	0	0	0	0	0	0	0	0	0	0	0	0	0
otu 1153	6.541317199	10.99102902	4.724817637	13.797081062	2.35274141	4.108517362	0	34.149873482	12.591277651	0	4.517933853	3.723628962	0	0	0	7.945524246	0	4.592346846	0	0	1.317083363	5.427319194	10.52382388	1.974862277	12.40292035	0	18.94338947	6.350040667	0	6.611298761	10.72496332	20.76918161	24.275616356	4.741041064	50.42947056	12.64618136	7.009642146	5.099896784	1.446199741	4.520807066	5.253606252	4.97893396	7.798399155	0
otu 1154	0	0	0	0	0	0	0	0	0	0	0	0	0	0	0	0	0	0	0	0	0	0	0	0	0	0	0	0	0	0	0	0	0	0	0	0	0	0	0	0	0	0	0	0
otu 1155	0	0	0	0	0	0.806344529	14.06239566	0	0	0	0	0	0	0	0	0	0	0	0	0	0	0	0	0	0	0	0	1.246269664	0	3.89263385	0	0	0	0	0	0	0	0	0	1.7745224	0	0	0	0
otu 1156	0	0	0	0	0	0	0	0	0	0	0	0	0	0	0	0	0	0	0	0	0	0	0	0	0	0	0	0	0	4.221403601	0	0	0	0	0	0	0	0	1.099307236	0	7.827163368	0	0	0
otu 1157	0	0	13.91951671	0	0	14.55567896	35.421836995	5.466062067	0	0	10.623520167	16.07321854	28.85241073	13.35816433	18.13663294	0	13.71732858	19.28785675	51.025602007	6.75741	0	10.093251882	50.43340216	0	1.210262562	0	0	7.195189964	8.472691168	21.929960237	0	0	31.48869292	18.26494597	0	8.072175833	7.360124254	16.18024807	10.53436862	4.746847419	22.236004688	0	16.37663822	27.07652494
otu 1158	0	0	0	0	0	0	0	0	0	0	0	0	0	0	0	0	0	0	0	0	0	0	0	0	0	0	0	0	0	0	0	0	0	0	0	0	0	0	0	0	0	0	0	0
otu 1159	0	0	0	0	0	0	0	0	0	0	0	0	0	0	0	0	0	0	0	0	0	0	0	0	0	0	0	0	0	0	0	0	0	0	0	0	0	0	0	0	0	0	0	0
otu 1160	0	0	0	0	0	0	0	0	0	0	0	0	0	0	0	0	0	0	0	0	0	0	0	3.90918486	0	0	0	1.173174669	0	1.221442293	0	0	0	0	0	0	0	0	0	0	0	0	0	0
otu 1161	0	0	8.586447437	0	0	69.68677526	248.368049	0	0	0	128.6307898	0	0	6.49225469	0	0	0	0	9.154050954	3.898505769	0	9.863108919	12.7500174	0	0	0	0	9.616648125	95.31777564	12.01476409	22.73898473	21.38826298	0	0	15.27431079	3.830333776	0	1.544680276	34.41677269	12.32354618	14.562225022	0	0	1.367969213
otu 1162	0	0	0	0	0	0	0	0	0	0	0	0	0	0	0	0	0	0	0	0	0	0	0	0	0	0	0	0	0	0	0	0	0	0	0	0	0	0	0	0	0	0	0	0
otu 1163	0	0	0	0	0	0	0	0	0	0	0	1.158805694	0	0	0	0	0	0	0	0	0	0	0	0	0	0	0	0	0	0	0	0	0	0	0	0	0	0	0	0	0	0	0	0
otu 1164	0.814432774	0	1.328854961	0	0	0	0	0	0	37.62414512	15.28702427	0	0	0.863420061	0	0	21.04960908	0	102.042024995	0	3.789562105	11.975365214	33.481606248	0	92.472107531	0	0	0	0	46.817508235	0	0.669288205	24.0721894	0	0	7.131670049	2.258861664	0.8217225	0	20.027304971	13.57204009	0	1.256519557	5.927866588
otu 1165	0	0	0	4.066317866	0	0	0	164.9637893	15.48914004	0	0	0	0	0	6.182943047	0	0	0	1.900242114	0	0	0	0	0	0	1.797035073	10.76328947	9.092103682	60.88161318	0	0	0	0	32.193656089	0	0	0	0	0	0	0	7.12892817	0	0
otu 1166	0	0	0	0	0	0	0	0	15.21580228	11.28724354	0	3.285554967	0	154.8975589	0	0	0	0	0	0	3.486397136	0	0	0	5.980120896	0	0	14.11950219	0	0	0	0	0	0	0	4.686526032	0	102.0579345	0	0	0	0	0	33.47501132
otu 1167	49.448850239	0	9.307591341	62.120320207	0	48.392475328	184.882951139	3.656489967	0	0	277.45516444	79.525101307	2.0176511	7.878708057	0	1.594165693	0	0	25.56696024	5.438995685	9.852861472	4.677015855	49.17535185	0	9.138413713	0.767531604	0	15.935048143	53.585026008	90.78446785	10.924624898	14.756845756	12.298765965	0	2.777147417	12.341368787	0	12.311921549	24.644886513	3.123222389	61.034263388	0	0	35.897165362
otu 1168	0	0	0	0	0	0	0	0	0	0	0	0	0	0	0	0	0	0	0	0	0	0	0	0	0	0	0	6.092170995	0	0	0	0	0	0	0	0	0	0	8.258754867	0	0	0	0	0
otu 1169	0	0	0	0	0	0	0	0	0	0	0	0	0	0	0	0	0	0	0	0	0	0	0	0	0	0	0	3.448728983	0	0	0	0	0	0	0	0	0	0	0	0	0	0	0	0
otu 1170	17.53629717	0	0	0	0	0	0	25.50828965	0	0	0	0	0	0	0	0	91.44885722	14.36329758	100.0213399	0	0	0	0	0	1.456476436	0	0	4.255878319	0	33.41642125	0	0	0	0	0	0	0	0	0	24.699928121	0	0	0	0
otu 1171	0	0	0	0	0	0	0	0	0	0	0	0	0	0	0	0	0	0	0	0	0	0	0	0	0	0	0	0	0	0	0	0	0	0	0	0	0	0	0	0	0	0	0	0
otu 1172	0	0	0	0	0	0	0	0	0	0	0	0	0	0	0	0	0	0	0	0	0	0	0	0	0	0	0	0	0	0	0	0	0	0	0	0	0	0	0	0	0	0	0	0
otu 1173	0	0	0	0	0	0	0	0	0	0	0	0	0	0	0	0	0	0	0	0	0	0	0	0	0	0	0	0	0	0	0	0	0	0	0	0	0	0	0	0	0	0	0	0
otu 1174	0	0	0	0	0	0	0	0	11.05421533	0	0	0	0	0	0	0	0	0	26.03818938	0	0	0	0	0	0	0	0	0	0	0	0	0	0	0	0	0	0	0	0	48.19875841	0	0	0	0
otu 1175	9.960192955	0	1.798571064	0	2.582277158	6.255869337	0	0	0	0	4.299544301	0	3.486696161	0	0	0	0	0	2.876197279	0	0	0	0	0	0	0	0	1.208618012	0	1.258343873	3.689289387	0	1.290624171	0	0	0	0	0	0.983066289	0	7.999448794	0	0	1.387988274
otu 1176	1.208513148	0	0	0	0	4.554309568	2.941693715	0	0	0	0.834691592	0	1.692223504	0	0	0	0	0	0	0	0	0	0	0	0	0	0	0	0	1.221442293	0.990722418	0.767424306	0	0	0	0	0	0	0	0	3.882430426	0	0	0
otu 1177	0	0	0	0	0	0	0	0	0	0	0	0	0	0	0	0	0	0	0	0	0	0	0	0	0	0	0	0	0	0	0	0	0	0	0	0	0	0	0	0	0	0	0	0
otu 1178	0	0	0	0	0	0	0	0	0	0	0	0	0	0	0	0	0	0	0	0	0	0	0	0	0	0	0	0	0	0	0	0	0	0	0	0	0	0	0	0	0	0	0	0
otu 1179	0	0	0	0	0	0	0	0	0	0	0	0	0	0	0	0	0	0	0	0	0	0	0	0	0	0	0	0	0	0	0	0	0	0	0	0	0	0	0	0	0	0	0	0
otu 1180	0	0	0	0	0	0	0	0	0	0	0	0	0	0	0	0	0	0	1.610865142	0	0	0	0	0	0	0	0	0	0	0	0	0	0	0	0	0	0	0	0	33.25202761	0	0	0	0
otu 1181	0	0	2.693787431	0	0	0	13.61698041	0	0	0	0	0	0	1.527589339	0	0	0	0	0	0	0	1.54715434	0	0	0	0	0	0	0	0	0	0	0	0	0	0	0	0	0	0	7.488171807	0	0	0
otu 1182	0	0	0	0	0	0	0	0	0	0	0	0	0	0	0	0	0	0	0	0	0	0	0	0	0	0	0	0	0	0	0	0	0	0	0	0	0	0	0	0	0	0	0	0
otu 1183	0	0	0	0	0	0	0	0	0	0	0	0	0	0	0	0	0	0	0	0	0	0	0	0	0	0	0	0	0	0	0	0	0	0	0	0	0	0	0	0	0	0	0	0
otu 1184	211.226414748	547.196660025	180.795178121	59.945884405	4.856576306	1689.416743529	191.328549642	5462.436375138	56.782299845	4.29540968	458.311814591	80.803877492	6.829698926	74.719760138	1747.590385654	38.943460641	201.44141897	471.165908853	1052.143451621	1600.047101664	111.391081444	52.283076308	613.84425258	248.365801193	643.523812221	0	0	2293.589325028	17597.660871606	1993.307705919	764.514136554	41.852793973	734.853535418	670.33824268	79.422360961	813.137171361	0	103.606623388	128.496213443	85.151362697	832.234708175	4.656132732	252.711721643	1080.622041912
otu 1185	0	0	0	0	0	0	0	0	0	0	0	0	0	0	0	0	0	0	0	0	0	0	0	0	0	0	0	0	0	0	0	0	0	0	0	0	0	0	0	0	0	0	0	0
otu 1186	0	0	0	0	0	0	0	0	0	0	0	0	0	0	0	0	0	0	0	0	0	0	0	0	0	0	0	0	0	0	0	0	0	0	0	0	0	0	0	0	0	0	0	0
otu 1187	0	0	0	0	0	0	4.776750271	0	0	0	0	0	0	0	0	0	0	0	0	0	0	0	0	0	0	0	0	0	0	0	0	0	0	0	0	0	0	0	0	0	0	0	0	0
otu 1188	0	0	0	0	0	0	0	0	0	0	0	0	0	0	1.005728259	0	0	0	0	0	0	0	0	0	0	0	0	0	0	0	0	0	0	0	0	0	0	0	0	0	0	0	0	0
otu 1189	0	0	7.020365829	0	0	0	21.29258965	4.640996095	0	0	24.16668391	0	0	0	0	0	0	0	5.987555341	0	0	0	0	0	0	0	0	0	19.1834517	11.78807043	0	0	0	0	0	0	4.166108068	4.546606095	0	1.343447383	3.122426357	0	0	0
otu 1190	0	0	0	0	0	0	0	0	0	0	0	0	0	0	0	0	0	0	0	0	0	0	0	0	0	0	0	0	0	0	0	0	0	0	0	0	0	0	0	0	0	0	0	0
otu 1191	0	0	3.084595971	0	0	0	12.99375074	0	0	0	0	0	0	0	0	0	0	0	0	0	0	0	0	0	0	0	0	0	2.633997254	0	5.251342144	0	0	0	0	0	0	0	0	0	1.71490774	0	0	0
otu 1192	9.232449733	0	5.810325371	0	0	0	6.725801607	0	0	0	0	0	0	0	0	24.46768363	0	0	0	0	0	3.599169571	0	0	0	0	0	0	2.675586685	0.848292916	1.376115457	2.131907847	0.870054177	0	0	0.811313061	0.899404186	1.691018407	0.662718822	0	1.741985231	5.110759096	0	1.159012612
otu 1193	0	0	0	0	0	0	0	0	0	0	0	0	0	0	0	0	0	0	0	0	0	0	0	0	0	0	0	18.4639644	0	0	0	0	0	0	0	0	0	0	0	0	0	0	0	0
otu 1194	5.887185479	0	2.834890582	0	0	4.930220834	0	1.561732019	0	0	0	0	5.495697283	0	0	0	0	0	0	0	0	0	0	0	0	0	0	0	0	0	3.217488996	1.246150896	0	0	0	0	6.308677932	1.529969035	3.098999445	0	4.728245627	0	0	0
otu 1195	0	0	0	0	0	0	0	0	0	0	0	0	0	0	0	0	0	0	0	0	0	0	0	0	0	0	0	0	0	0	0	0	0	0	0	0	0	0	0	0	0	0	0	0
otu 1196	0	0	0	0	0	0	8.313128925	0	0	0	0	0	0	0	0	0	0	0	0	0	0	0	0	0	0	0	0	0	2.808626907	2.301170287	1.356772468	0	0	0	0	0	0	0	3.920420985	6.862911931	1.828603281	0	0	0
otu 1197	1.7839956	3.284062682	3.614082809	0	2.06783913	0	0	38.26132529	42.364062503	1.384438241	0	6.781568575	4.508189177	1.318739234	1.062693336	0	3.562942489	0	0	2.777017808	9.511303605	2.671258666	0	0	43.090170184	22.364962779	153.00048018	3.294534593	0	0	1.462494998	0	7.932214278	2.333481149	0	1.556073097	0	1.255052724	4.088346214	0	0	0	0	1.948887645
otu 1198	0	0	0	0	0	0	3.003345979	9.819273174	0	0	1.704370256	0	0	0	0	2.997413338	9.856763053	0	1.900242114	0	0	0	3.970065298	0	6.087548217	0	0	0	0	0	0	0	0	0	0	2.385357561	0	0	0	0	0	0	0	8.519089708
otu 1199	0	0	0	0	0	0	0	0	0	0	0	0	0	0	0	0	0	0	0	0	0	0	0	0	0	0	0	0	0	0	0	0	0	0	0	0	0	0	0	0	0	0	0	0
otu 1200	0	0	0	0	0	0	0	0	0	0	0	0	0	0	0	0	0	0	0	0	0	0	0	0	0	0	0	0	0	0	0	0	0	0	0	0	0	0	0	0	0	0	0	0
otu 1201	0	0	0	0	0	0	0	0	0	0	0	0	0	0	0	0	0	0	0	0	0	0	0	0	0	0	0	0	0	0	0	0	0	0	0	0	0	0	0	0	0	0	0	0
otu 1202	0	0	0	0	0	0	0	0	0	0	0	0	0	0	0	0	0	0	0	0	0	0	0	0	0	0	0	0	0	0	0	0	0	0	0	0	0	0	0	0	0	0	0	0
otu 1203	0	0	0	0	0	0	0	0	0	0	0	0	0	0	0	0	0	0	0	0	0	0	0	0	0	0	0	0	0	0	0	0	0	0	0	0	0	0	0	0	0	0	0	0
otu 1204	0	0	0	0	0	0	0	0	0	0	0	0	0	0	0	0	0	0	0	0	0	0	0	0	0	0	0	0	0	0	0	0	0	0	0	0	0	0	0	0	0	0	0	0
otu 1205	0	0	6.367133928	0	0	35.98797561	217.2527329	5.261450118	0	0	100.457588	0	0	5.415998565	0	2.676834372	0	0	16.97007663	4.336305883	0	0	17.503373164	0	0	0	0	8.306011812	43.49616856	6.682007839	7.226445873	16.79304951	0	0	0	2.130239105	0	1.718147045	26.988756069	0	5.309794554	0	0	0
otu 1206	0	0	0	0	0	0	0	0	0	0	0	0	0	0	0	0	0	0	0	0	0	0	0	0	0	0	0	0	0	0	0	0	0	0	0	0	0	0	0	0	0	0	0	0
otu 1207	1.823464529	0	20.632566662	0	0	4.591404497	36.033278	3.881227503	0	0	57.150983643	0	0	0	0	0	0	0	0	0	0	3.052867046	0	0	4.960148653	0	0	3.018901814	4.570672288	21.12805802	5.098803758	1.792408823	0	0	3.626776992	0	1.954015289	2.934187191	0	1.409748658	45.288037282	0	0	3.367308831
otu 1208	2.6759934	0	0	0	0	0	0	0	0	0	0	0	0	1.377947934	0	0	0	0	0	0	0	2.220266943	0	0	2.074735821	0	0	2.00026281	0	0	0	2.524357121	0	0	0	0	0	0	1.626974709	0	0	0	0	0.914911885
otu 1209	0	0	0	0	0	0	0	0	0	0	0	0	0	0	0	0	0	0	0	0	0	0	0	0	0	0	0	0	0	0	0	0	0	0	0	0	0	0	0	0	0	0	0	0
otu 1210	0	0	0	0	0	0	4.323782573	0	0	0	0	0	0	0	0	0	0	0	0	0	0	0	0	0	0	0	0	3.448728983	0	0	0	0	3.682729316	0	0	0	0	0	0	0	0	0	0	0
otu 1211	0	0	0	0	0	0	0	0	0	0	0	0	0	0	0	0	0	0	0	0	0	0	0	0	0	0	0	0	0	0	0	0	0	0	0	0	0	0	0	0	0	0	0	0
otu 1212	0	0	0	0	0	2.724595724	5.279566089	0	0	0	0	11.7588283	0	0	2.863678885	42.15309705	0	0	0	0	49.91052743	0	0	0	0	0	0	0	0	0	0	0	31.47764426	0	0	0	0	3.382036815	17.12604957	65.95619572	0	0	144.803959	2.995132592
otu 1213	0	0	0	0	0	0	0	0	0	0	0	0	0	0	0	0	0	0	0	0	0	0	0	0	0	0	0	0	0	0	0	0	0	0	0	0	0	0	0	0	0	0	0	0
otu 1214	0	0	0	0	0	0	0	0	0	0	0	0	0	0	0	0	0	0	0	0	0	0	0	0	0	0	0	0	0	0	0	0	0	0	0	0	0	0	0	0	0	0	0	0
otu 1215	0	0	0	0	0	0	0	0	0	0	0	0	0	0	0	0	0	0	0	0	0	0	0	0	0	0	0	0	0	0	0	0	0	0	0	0	0	0	0	0	0	0	0	0
otu 1216	0	0	0	0	0	0	0	0	0	0	0	0	0	0	0	0	0	0	0	0	0	3.496125861	2.711660142	0	11.43438249	0	0	0	0	0	0	0	0	0	0	0	0	0	0	0	0	0	0	0
otu 1217	0	0	0	0	0	0	0	0	0	0	0	0	0	0	0	0	0	0	0	0	0	0.817993084	0	0	0	0	0	0	0	0	0	0	0	0	0	0	0	1.0891305	0	0	0	0	0	0
otu 1218	0	0	0	0	0	0	0	0	0	0	6.658007783	0	0	0	0	0	0	0	0	0	0.931898606	4.300894455	11.63159482	0	5.945149429	0	0	0	0	0	0	0	2.498225735	0	0	0	0	0	0	0	0	0	0	0
otu 1219	0	0	0	0	0	0	0	0	0	0	0	0	0	0	2.957059718	0	0	0	0	0	0	0	0	0	0	0	0	0	0	0	0	0	0	0	0	0	0	0	0	0	0	0	0	0
otu 1220	0	0	0	0	0	0	0	0	0	0	0	0	0	0	0	0	0	0	0	0	0	0	0	0	0	0	0	0	0	0	0	0	0	0	0	0	0	0	0	0	0	0	0	0
otu 1221	0	0	0	0	0	0	0	0	0	0	0	0	0	0	0	0	0	0	0	0	0	0	0	0	0	0	0	0	0	0	0	0	0	0	0	0	0	0	0	0	0	0	0	4.604168224
otu 1222	0	0	0	0	0	0	4.622661553	1.511353567	0	0	1.311658215	0	0	0	0	0	0	0	1.462398309	0	0	0	0	0	0	0	0	1.843560194	0	5.758227953	0	0	0	0	0	0	0	1.480615195	0	1.312492374	0	0	0	0
otu 1223	0	0	0	0	0	0	0	0	0	0	0	0	0	0	0	0	0	0	0	0	0	0	0	0	0	0	0	0	0	0	0	0	0	0	0	0	0	0	0	0	0	0	0	0
otu 1224	0	0	0	0	0	0	0	0	0	0	0	0	0	0	0	0	0	0	0	0	0	0	0	0	0	0	0	0	0	0	0	0	0	0	0	0	0	0	0	0	0	0	0	0
otu 1225	2.861826274	0	8.268430865	0	0	0	6.966094146	0	0	0	0	0	0	2.344425305	0	0	0	0	0	0	0	0	0	0	0	0	0	2.778142792	0	0	0	0	0	0	0	0	0	0	0	0	2.298452735	0	0	0
otu 1226	0	0	0	0	0	0	0	0	0	0	0	0	0	0	0	17.73666239	0	0	0	0	0	0	0	0	0	0	0	0	0	0	0	0	0	0	0	0	0	0	0	0	0	0	0	0
otu 1227	0	0	1.82615651	0	0	0	0	0	0	0	0	0	0	0	0	0	0	0	0	0	0	0	0	0	0	0	0	0	0	0	0	3.21094096	0	0	0	0	0	0	0	0	0	1.924373248	0	0
otu 1228	0	0	0	0	0	0	0	0	0	0	0	0	0	0	0	0	0	0	0	0	0	0	0	0	0	0	0	0	0	0	0	0	0	0	0	0	0	0	0	0	0	0	0	0
otu 1229	3.815768366	0	0	0	0	0	0	0	0	0	0	0	96.17470245	0	0	0	0	0	0	0	164.6354203	0	0	0	0	0	0	0	0	0	0	0	0	0	0	0	0	71.39855498	0	0	0	0	0	0
otu 1230	0	0	0	0	0	0	0	0	0	0	0	0	0	0	0	0	0	0	0	0	0	0	0	0	0	0	0	0	0	0	0	0	0	0	0	0	0	0	0	0	0	0	0	0
otu 1231	0	0	0	0	0	0	0	3.526491656	2.317819343	0	0	11.475469441	0	0	0	0	0	0	0	0	0	1.838285533	0	0	8.198552841	0	5.092308996	4.908620393	2.733126183	0	0	4.153836321	0	0	0	0	0	0	12.97587191	0	0	1.686413116	0	0
otu 1232	0	0	0	0	0	0	0	1.884848989	0	0	0	0	0	0	0	0	0	0	0	0	0	0	3.810350027	0	11.6852937	0	0	4.59830531	0	0	0	0	0	0	0	0	0	0	0	1.636843938	0	0	0	0
otu 1233	0	0	0.484793992	0	0	0	0	0	0	0	0	0	0	0	0	0	0	0	0	0	0	0	0	0	0	0	0	0	0	0	0	0	0	0	0	0	0	0	0	0	0	0	0	0
otu 1234	0	0	0	0	0	0	0	0	0	0	0	0	0	0	0	0	0	0	0	0	0	0	0	0	0	0	0	0	0	0	0	0	0	0	0	0	0	0	0	0	0	0	0	0
otu 1235	0	0	0	0	3.308542609	0.908198575	0	0	0	0	0	0.979902359	3.856629672	0	0	0	0	0	0	0	0.974814989	0	0	0	0	0	0	10.734568449	0	0	0	0	0	1.866784919	0	0	0	0.785558673	0	0	0	0	0	0
otu 1236	0	1.690514718	0	0	5.753987145	5.626882474	35.395533523	10.24886638	0	0	0	0	0	0	0	0	0	15.72379627	6.898705067	0	0	0	0	0	0	0	2.959904604	0	1.896871157	18.10920965	0	0	0	0	25.8999183	0	0	0	0	0	12.48970543	0	0	3.092799959
otu 1237	0	0	0	0	0	0	0	0	0	0	0	0	0	0	0	0	0	0	0	0	0	0	0	0	0	0	0	0	0	0	0	0	0	0	0	0	0	0	0	0	0	0	0	0
otu 1238	0	0	0	0	0	0	0	0	0	0	0	0	0	0	0	0	0	0	0	0	0	0	0	0	0	0	0	0	0	0	0	0	0	0	0	0	0	0	0	0	0	0	0	0
otu 1239	0	0	0	0	0	0	0	0	0	0	0	0	0	0	0	0	0	0	0	0	0	0	0	0	0	0	0	0	0	0	0	0	0	0	0	0	0	0	0	0	0	0	0	0
otu 1240	0	0	0	0	0	0	0	0	0	0	0	0	0	0	0	0	0	0	0	0	0	0	0	0	0	0	0	0	0	0	0	0	0	0	0	0	0	0	0	0	0	0	0	0
otu 1241	0	0	0	0	0	0	0	0	0	0	0	0	0	0	1.143065101	0	0	0	0	0	0	0	0	0	0	0	0	0	0	0	0	0	0	0	0	0	0	0	0	0	0	0	0	0
otu 1242	0	0	0	0	0	0	10.3060023	0	0	0	0	0	0	0	0	0	0	0	0	0	0	0	0	0	0	0	0	0	0	0	0	0	0	0	0	0	0	0	0	0	0	0	0	0
otu 1243	0	0	0	0	0	0	0	0	0	0	0	0	0	0	0	0	0	0	0	0	0	0	0	0	0	0	0	0	0	0	0	0	0	0	0	0	0	0	0	0	0	0	0	0
otu 1244	0	0.878189464	5.779874003	47.18139538	0	0	0	0	0	0	0	0	0	0	0	0	0	0	0	0	0	0	0	0	0	0	0	45.7202928	0	22.895366717	90.914369411	2.548945015	8.480329542	120.8083144	0	0	0	0	32.53949418	0	0	0	0	0
otu 1245	0	0	0	0	0	0	0	0	0	0	0	0	0	0	0	0	0	0	0	0	0	0	0	0	8.814629066	0	0	0	0	2.407582786	0	0	0	0	0	0	0	0	5.642686851	0	3.826325941	0	0	0
otu 1246	5.804267374	7.619221262	4.192443819	0	0	0	7.064208148	9.238414761	0	0	0	0	0	0	3.831683015	0	0	0	0	0	0	4.81579027	0	0	0	0	0	11.26908625	0	5.866363689	0	7.371596852	6.016853531	12.62051776	0	0	0	4.525260527	0	0	4.661650618	0	0	0
otu 1247	73.34036147	0	10.09028851	0	0	2.193530456	0	2.779353593	0	0	0	0	0	0	0	0	0	0	0	0	0	0	0	0	0	0	0	6.780551898	0	21.17856722	0	0	10.86093053	0	0	27.00709917	3.742436061	0	24.81825827	4.82730246	0	2.658244403	0	0
otu 1248	0	0	0	0	0	0	0	0	0	0	0	0	0	0	0	0	0	0	0	0	0	0	0	0	0	0	0	0	0	0	0	0	0	0	0	0	0	0	0	0	75.65193002	0	0	0
otu 1249	0	0.61056965	0	0	0	0	0	0	0	0	0	0	0	0	0	0	0	0	0	0	0	0	0	0	0	0	0	0	0	0	0	0.590726159	0	0	0	0	0	0	0	0	0	0	0	0
otu 1250	0	0	0	0	0	0	0	9.110103445	0	0	0	0	0	0	0	0	0	0	0	0	0	0	0	0	0	0	0	0	0	5.784886416	0	0	0	0	0	0	0	0	0	0	0	0	0	0
otu 1251	0	0	0	0	0	0	0	6.388903715	0	2.076657361	0	0	0	0	0	0	0	0	0	0	0	0	0	0	0	0	0	0	0	0	0	0	0	0	0	0	0	0	0	0	0	0	0	3.695293458
otu 1252	0	0	0	0	0	0	0	0	0	0	0	0	0	0	0	0	0	0	0	0	0	0	0	0	0	0	0	0	0	0	0	0	0	0	0	0	0	0	0	0	0	0	0	0
otu 1253	0	0	0	0	0	0	0	0	0	0	0	0	0	0	0	0	0	0	0	0	0	0	0	0	0	0	0	0	0	0	0	0	0	0	0	0	0	0	0	0	0	0	0	0
otu 1254	0	0	0	0	0	0	0	0	0	5.610618133	1.248376459	0	0	0	0	0	0	0	0	0	0	0	0	0	0	0	0	0	0	0	0	0	0	0	0	0	0	0	0	0	0	0	0	0
otu 1255	6.682751084	0	1.608991952	0	0	0	0	2.65916533	0	0	0	0	0	0	0	0	0	0	0.857676846	0	0	0	0	0	0	0	0	0	0	0	0	0	0	0	0	1.076634359	1.193533663	0	0	6.927831368	0.894532956	5.934351018	0	0.76902053
otu 1256	0	0	0	0	0	0	0	0	0	0	0	0	0	0	0	0	0	0	0	0	0	0	0	0	0	0	0	0	0	0	0	0	0	0	0	0	0	0	0	0	0	0	0	0
otu 1257	3.219554559	50.71544153	60.4629007	5.30527409	8.271356521	84.93075734	66.61327527	25.62216594	10.1042437	2.498478387	77.82846989	15.27269692	4.508189177	18.46234927	8.501546689	0	77.15997328	0	32.22988773	0	4.630371197	80.13775997	25.89847284	3.471437597	7.942348065	0	0	168.7721746	3.971573985	13.01599444	102.9345112	55.20059049	116.8115705	70.00443447	6.20518876	71.57936244	0	30.12126538	78.80658746	2.225084728	0	17.15398341	30.70619667	0
otu 1258	0	0	0	0	0	0	0	0	0	0	3.011955902	0	0	0	0	0	0	0	1.67904991	0	0	0	3.507941295	0	0	0	0	0	0	0	0	0	0	0	0	0	0	0	0	0	0	0	0	3.010979854
otu 1259	0	0	0	0	0	0	0	0	0	0	0	0	0	0	0	0	0	0	0	0	0	0	0	0	0	0	0	0	0	2.494082766	0	0	2.558063477	0	0	0	0	0	0	0	0	0	0	0
otu 1260	0	0	0	0	0	0	0	0	0	0	0	0	0	0	0	0	0	0	0	0	0	0	0	0	0	0	0	0	0	0	0	0	0	0	0	0	0	0	0	0	0	0	0	0
otu 1261	0	0	0	0	0	0	0	0	0	0	0	0	0	0	0	0	0	0	0	0	0	0	0	0	0	0	0	0	0	0	0	0	0	0	0	0	0	0	0	0	0	0	0	0
otu 1262	0	0	0	0	0	1.573474734	0	0	0	0	0	0	0	0	0	0	0	0	0	0	0	0	0	0	0	0	0	0	0	0	0	0	0	0	0	0	0	0	0.989042376	0	0	0	0	0
otu 1263	0.923997721	0.606462679	0	0	0	0	0	0	0	0	0	0	0	0	0	0	0	0	0	0	0.664447885	0	0	0	0	0	0	0	0	0	0	1.173505328	0	0	0	0	0	0	0	0	0	0	0	0
otu 1264	3.377893308	32.64442213	10.544193342	0	9.624851225	8.925399786	22.349638569	155.202934377	23.51533079	0	42.994436096	0	0	220.9727414	0	17.87742955	0	0	53.129763271	0	0	36.65737284	11.43105008	0	18.15393843	0	0	341.65427803	0	14.754180526	0	9.51606139	3.501611481	3.282259198	14.18328859	1.717046176	3.61973324	99.3088992	17.74881501	4.910531813	0	0	152.472149	12.007434247
otu 1265	0	0	0	0	0	0	0	0	0	0	0	0	0	0	0	0	0	0	0	0	0	0	0	0	0	0	0	0	0	0	0	0	0	0	0	0	0	0	0	0	0	0	0	0
otu 1266	0	0	0	0	0	0	0	0	0	0	0	0	0	0	0	0	0	0	0	0	0	0	0	0	0	0	0	0	0	0	0	0	0	0	0	0	0	0	0	0	0	0	0	0
otu 1267	0	0	0	0	0	0	0	0	0	0	0	0	0	0	0	0	0	0	0	0	0	0	0	0	0	0	0	0	0	0	0	0	0	0	0	0	0	0	0	0	0	0	0	0
otu 1268	0	0	0	0	0	0	0	0	0	0	0	0	0	0	0	0	0	0	0	0	0	0	0	0	0	0	0	0	0	0	4.968181538	0	0	0	0	0	0	0	2.392609866	0	0	0	0	2.092188208
otu 1269	0	0	0	0	0	0	0	0	0	0	0	0	0	0	0	0	0	0	0	0	0	0	0	0	0	0	0	0	0	0	0	0	0	0	0	0	0	0	0	0	0	0	0	0
otu 1270	0	0	2.727273292	0	0	0	0	0	0	0	0	0	0	0	0	0	0	0	0	0	0	0	0	0	1.097862367	0	0	0	0	5.056674257	0	0	0	0	0	0	0	0	3.865382678	0	6.877652743	0	0	0
otu 1271	0	0	0	0	0	11.627744603	2.667865843	0	0	0	6.055953888	0	0	0	0	0	0	0	1.687981027	0	0	0	0	0	0	0	0	0	2.704050373	2.215488415	0	0	0	0	0	0	0	0	0	0	0	0	0	0
otu 1272	18.592437661	0	68.757057132	0	0	36.27657556	30.217239442	20340.769751118	0	0	4.482359571	0	60.59982963	0	1.957190605	1.117339347	28.64407361	50.1509219	1952.629897338	22.188224175	15.81416799	31.644489098	0	129.89965811	0	0	0	66406.273822475	0	18.996665811	0	36.382347949	34.699654831	15.93913806	0	117.822343812	0	5.19036674	100.828652669	0	0	2.621636025	5.596439807	1624.619108751
otu 1273	0	0	0	0	0	3.195513504	0	2.024467432	0	0	0	0	0	0	0	0	0	0	0	0	0	0	0	0	0	0	0	0	0	0	0	0	0	0	0	0	0	0	0	0	0	0	0	0
otu 1274	0	0	0	0	0	0	0	0	0	0	0	0	0	0	0	0	0	0	0	0	0	0	0	0	0	0	0	0	0	0	0	0	0	0	0	0	0	0	0	0	0	0	0	0
otu 1275	0	0	0	0	0	0	0	0	0	0	0	0	0	0	0	0	0	0	0	0	0	0	0	0	0	0	0	0	0	0	0	0	0	0	0	0	0	0	0	0	0	0	0	0
otu 1276	0	0	0	0	0	0	0	0	0	0	0	0	0	0	0	0	0	0	0	0	0	0	0	0	0	0	0	0	0	0	0	0	0	0	0	0	0	0	0	0	0	0	0	0
otu 1277	0	0	0	0	0	0	0	77.997755622	0	0	0	0	0	0	0	0	0	0	0	0	0	0	0	0	0	0	0	256.436298212	0	0	2.792035906	0	0	0	0	0	0	0	0	0	0	0	0	15.39791433
otu 1278	0	0	0	0	0	0	0	0	0	0	0	0	0	0	0	0	0	0	0	0	0	0	0	0	0	0	0	0	0	0	0	0	0	0	0	0	0	0	0	0	0	0	0	0
otu 1279	0	0	0	0	0	0	0	0	0	0	0	0	0	0	0	0	0	0	0	0	0	0	0	0	0	0	0	0	0	0	0	0	0	0	0	0	0	0	0	0	0	0	0	0
otu 1280	0	0	0	0	0	0	0	0	0	0	0	0	0	0	0	0	0	0	0	0	0	0	0	0	0	0	0	0	0	0	0	0	0	0	0	0	0	0	0	0	0	0	0	0
otu 1281	0	0	0	0	0	0	3.532104074	0	0	0	0	0	0	0	0	0	0	0	2.234791782	0	0	0	0	0	0	0	0	0	0	0	0	0	0	0	0	0	0	0	0	0	0	0	0	0
otu 1282	0	0	0	4.353045407	3.393377034	4.977626804	48.22680562	0	5.527107664	57.40093936	1.82455021	3.580412464	11.09708105	0	10.46344208	0	36.93126926	0	2.034233545	0	0	0	0	0	127.077569	0	0	0	3.258727372	0	0	0	0	0	10.18287386	0	2.830817021	4.119147403	0	0	2.121648679	0	6.29870701	0
otu 1283	0	0	0	0	0	0	0	0	0	0	0	0	0	0	0	0	0	0	0	0	0	0	0	0	0	0	0	0	0	0	0	0	0	0	0	0	0	0	0	0	0	0	0	0
otu 1284	0	0	0	0	0	0	0	0	0	0	0	0	0	0	0	0	0	0	0	0	0	0	0	0	0	0	0	0	0	0	0	0	0	0	0	0	0	0	0	0	0	0	0	0
otu 1285	0	0	0	0	0	0	0	0	0	0	0	0	0	0	0	0	0	0	1.855792006	0	0	0	0	0	0	0	0	0	0	0	0	0	0	0	0	0	0	0	0	0	0	0	0	0
otu 1286	0	0	1.997741686	0	0	0	3.194641901	0	0	0	0	0	0	0	0	0	0	0	0	0	0	0	0	0	0	0	0	0	0	2.795381355	0	0	2.720997457	0	0	0	0	0	8.624155256	0	3.331985173	0	0	0
otu 1287	0	0	0	0	0	0	0	0	0	0	0	0	0	0	0	0	0	0	0	0	0	0	0	0	0	0	0	0	0	0	0	0	0	0	0	0	0	0	0	0	0	0	0	0
otu 1288	0	0	0	0	0	0	0	0	0	0	0	0	0	0	0	0	0	0	0	0	0	0	0	0	0	0	0	0	0	0	0	0	0	0	0	0	0	0	0	0	0	0	0	0
otu 1289	0	6.440056067	6.149044963	74.53812254	8.402647895	10.300780372	14.341678448	136.4123889	13.68617136	20.30509419	7.24166431	15.51512068	0	6.973984229	133.8656241	0	6.53206123	2.296173423	14.111249608	0	142.356478404	10.85463839	10.52382388	0	4.034208541	0	7.517218042	460.96221887	8.069229684	5.441607442	11.839934754	15.402096058	26.94654674	2.370520532	25.21473528	116.9771775	0	2.549948392	16.138103296	10.160625782	21.004176897	9.957867921	11.69759873	78.190548147
otu 1290	0	0	0	0	186.9589157	0	0	0	0	0	86.77738803	3.324668717	0	0	0	0	0	0	0	0	0	0	0	0	2.479562323	0	0	0	0	16.25411988	0	0	0	0	0	0	0	0	0	0	0	0	0	0
otu 1291	0	0	0	0	0	0	0	0	0	0	0	0	0	0	0	0	0	0	0	0	0	0	0	0	0	0	0	0	0	0	0	0	0	0	0	0	0	0	0	0	0	0	0	0
otu 1292	0	0	0	0	0	0	0	0	0	0	56.92596655	0	0	0	4.185376832	0	0	0	0	0	0	0	0	0	0	0	0	0	0	0	0	0	0	0	0	0	0	0	0	0	0	0	0	0
otu 1293	0	0	0	0	0	0	0	0	0	0	0	0	0	0	0	23.20514035	0	0	0	0	0	0	0	0	0	0	0	0	0	0	0	0	0	0	0	0	0	0	0	0	0	0	68.3263714	0
otu 1294	0	0	0	0	0	0	0	0	0	0	0	0	0	0	0	0	0	0	0	0	0	0	0	0	0	0	0	0	0	0	0	0	0	0	0	0	0	0	0	0	0	0	0	0
otu 1295	0	0	0	0	0	0	0	0	0	0	0	0	0	0	0	71.50971822	0	0	0	0	0	0	0	0	0	0	0	0	0	0	0	0	39.05797492	0	0	0	0	0	0	0	0	0	0	0
otu 1296	0	0	0	10.36755853	0	0	0	0	0	0	0	0	0	0	0	0	0	0	0	0	7.943946855	0	0	10.09872755	25.90116057	0	0	0	0	0	0	0	0	0	6.063085201	0	0	2.452622118	0	0	0	2.394449156	0	0
otu 1297	0	0	0	0	0	0	0	0	0	0	0	0	0	0	0	0	0	0	0	0	0	0	0	0	0	0	0	0	0	0	0	0	0	0	0	0	0	0	0	0	0	0	0	0
otu 1298	0	0	0	2.939718976	1.982647256	256.0534046	2.21928663	150.934229147	0	21.217682702	3.429275093	5.782665851	0	1.46145993	2.037823925	10.21567403	0	4.569344702	1.188540948	0	14.128887259	5.599709398	0	65.906717594	6.124220194	0	0	6.473342427	6.124836989	23.950570262	4.070317405	0	6.472675768	10.79586459	0	4.79945437	0	7.711388581	26.463318835	0	11.9630311	14.666109562	20.959036628	4.594896734
otu 1299	0	0	0	0	0	0	0	0	0	0	0	0	0	0	0	0	0	0	0	0	0	0	0	0	0	0	0	0	0	0	0	0	0	0	0	0	0	0	0	0	0	0	0	0
otu 1300	0	0	0	0	75.11285922	0	0	0	0	0	0	1.886974136	0	4.562124917	0	0	0	0	0	0	0	0	0	0	0	4.055471043	3.199896869	0	0	0	0	0	0	0	0	0	0	6.512706028	0	0	0	0	0	0
otu 1301	0	0	0	0	0	0	0	0	0	0	0	0	0	2.482332675	0	0	0	0	0	0	0	0	0	0	0	0	0	0	0	0	0	0	0	0	0	0	0	0	0	0	2.433655837	0	0	0
otu 1302	0	52.35142351	100.8215118	0	0	20.87391886	0	15.86921245	0	0	0	171.1668152	27.92168781	0	48.26684572	0	26.54966822	55.99700348	0	6.539429033	4.77973801	11.0297132	96.24206682	0	0	0	0	51.61968542	57.39564985	47.02552828	0	84.41667362	0	4.817509469	0	70.67583613	35.61350445	10.36430637	83.9728882	0	10.67668367	0	0	68.83974103
otu 1303	32.53444607	0	7.833250294	0	0	6.811489311	0	0	0	0	0	0	0	0	0	0	0	0	0	5.334797369	0	0	0	0	0	0	0	15.7915485	0	10.96083742	0	0	16.86302371	0	0	36.69056565	0	0	25.68907435	7.495022241	0	0	0	0
otu 1304	0	0	0	0	0	0	0	0	0	0	0	0	0	0	0	0	0	0	0	0	0	0	0	0	0	0	0	0	0	0	0	0	0	0	0	0	0	0	0	0	0	0	0	0
otu 1305	0.962857438	0	0	0	0	0.874447952	0	0	0	0	0	0	26.96486985	0	0	0	0	0	0	0	35.31198969	0	0	0	19.00225331	0	0	0	0	0	0	0	3.992491595	0	0	0	0	16.51508631	0	0	0	0	0	15.29057176
otu 1306	0	0	0	0	0	0	22.43393897	0	0	9.008598128	0	1.966705438	0	0	0	0	0	0	0	0	0	0	0	0	0	0	0	0	0	0	0	0	0	0	0	0	0	0	0	0	0	0	0	0
otu 1307	0	0	0	0	0	0	0	0	0	0	0	0	0	0	0	0	0	0	0	0	0	0	0	0	22.47630473	0	0	0	0	0	0	0	0	0	0	0	0	0	0	0	0	0	0	0
otu 1308	0	0	0	0	0	0	0	0	0	1240.985810914	0	42.341658271	0	0	3.762786074	0	0	8.63635377	0	0	7.045078176	0	0	0	18.82630652	0	7.525745766	4.851973445	0	0	0	0	0	0	0	0	0	0	0	1.050962528	0	1.128319567	40.692243363	5.677664427
otu 1309	50.46158982	138.0012014	176.1682005	97.01072622	21.60680887	79.23569198	102.3589344	93.70392115	17.59650603	39.15982452	243.9684281	307.7693326	176.6474127	117.1255744	133.2487318	132.8037624	33.59345775	129.8978108	284.9587562	41.37189796	205.6262801	69.7798182	230.0207221	0	10.3736791	1071.803061	2290.603726	204.10845	114.1219627	25.50072379	220.6278169	96.13164057	69.74638378	176.7731025	389.0273443	170.7234483	90.12397045	314.7364872	166.0178274	17.43739868	175.6205518	128.0297304	10.0265132	133.5584635
otu 1310	0	0	0	0	0	0	0	0	0	2.268122224	0	0	0	0	0	0	0	0	0	0	0	0	0	0	0	0	0	0	0	0	0	0	0	0	0	0	0	0	0	0	0	0	0	0
otu 1311	0	0	0	0	0	0	0	0	0	0	0	0	0	0	0	0	0	0	0	0	0	0	0	0	0	0	0	0	0	0	0	0	0	0	0	0	0	0	0	0	0	0	0	0
otu 1312	0	0	0	0	0	0	0	0	0	0	0	0	0	0	0	0	0	0	0	0	0	0	0	0	0	0	0	0	0	0	0	0	0	0	0	0	0	0	0	0	0	0	0	0
otu 1313	0	0	0	0	0	0	0	0	0	0	0	0	0	0	0	0	0	0	0	0	0	0	0	0	0	0	0	0	0	0	0	0	0	0	0	0	0	0	0	0	0	0	0	0
otu 1314	0	0	0	0	0	0	0	0	0	0	0	0	0	0	0	0	0	0	0	0	0	0	0	0	0	0	0	0	0	0	0	0	0	0	0	0	0	0	0	7.302842183	0	0	0	0
otu 1315	0	0	0	0	0	0	0	0	0	16.142803765	0	0	0	0	0	0	0	0	0	0	0	0	0	0	0	0	0	3.604077135	0	0	0	0	0	0	4.340241319	0	0	0	10.572572321	0	0	1.714059232	0	0
otu 1316	0	0	0	0	0	0	0	0	0	0	0	0	0	0	0	0	0	0	0	0	0	0	0	0	0	0	0	0	0	0	0	0	0	0	0	0	0	0	0	0	0	0	0	0
otu 1317	0	0	0	0	0	117.3958322	0	0	0	0	0	0	0	0	0	0	0	0	34.10398097	0	0	0	0	0	0	0	0	0	0	0	0	0	5.446951193	0	0	0	0	0	37.93310796	0	0	2.856765387	0	0
otu 1318	14.82384833	0	8.501114498	0	0	0.931066884	154.463619394	1.03458588	0	0	3.355587567	0	0	0	0	0	0	0	2.002147843	0	0	0	2.091485504	0	2.742681346	0	0	8.457185428	6.414655774	39.895100896	0	7.911609179	13.83010578	0	251.2091301	14.32930621	1.393083455	0	10.534368618	1.922956368	6.54810995	0	0	64.84810333
otu 1319	0	0	0	0	0	0	0	0	0	0	0	0	0	0	0	0	0	0	0	0	0	0	0	0	0	0	0	0	0	0	0	0	0	0	0	0	0	0	0	0	0	0	0	0
otu 1320	0	0	0	0	97.31007672	0	0	0	0	0	0	0	0	7.446998026	0	0	0	0	0	0	0	0	0	0	0	0	0	0	0	0	0	0	0	0	0	0	0	14.17471312	0	0	0	0	0	0
otu 1321	0	0	0	0	0	0	0	0	0	0	0	0	0	0	0	0	0	0	0	0	0	0	0	0	0	0	0	0	0	0	0	0	0	0	0	0	0	0	0	0	0	0	0	0
otu 1322	9.313061775	118.829115161	6.506306255	0	7.251600238	0	3.668664001	1.27612344	8.622287957	0	0	406.16906689	43.895134747	0	1.789799303	0	12.90030901	105.13276609	12.271393482	0	0	52.78405948	57.646183928	0	9.27000833	0	0	2.260183966	0	14.229137468	0	0	2.334407654	17.647284031	0	0	97.216132626	53.90170522	118.345494153	0	0	0	0	15.940978057
otu 1323	0	0	0	0	0	0	0	0	0	0	0	0	0	0	0	0	0	0	0	0	0	0	0	0	0	0	0	0	0	0	0	0	0	0	0	0	0	0	0	0	0	0	0	0
otu 1324	0	0	0	0	0	0	0	0	0	0	0	0	0	0	0	0	0	0	0	0	0	0	0	0	0	0	0	0	0	0	0	0	0	0	0	0	0	0	0	0	0	0	0	0
otu 1325	0	0	0	0	0	0	0	0	0	0	0	0	0	0	0	0	0	0	0	0	0	0	0	0	0	0	0	0	0	0	0	0	0	0	0	0	0	0	0	0	0	0	0	0
otu 1326	0	0	0	0	0	0	0	0	0	0	0	0	0	0	0	0	0	0	0	0	0	0	0	0	0	0	0	0	0	0	0	0	0	0	0	0	0	0	0	0	0	0	0	0
otu 1327	0	0	0	0	0	0	0	0	0	0	0	0	0	0	0	0	0	0	50.91656202	0	0	0	0	0	0	0	0	0	0	21.75808025	0	0	0	0	0	0	0	0	0	0	0	0	0	0
otu 1328	1.010056332	0	0	188.7277199	899.031191683	0	0	0	0	0	0	4.296749203	8.486003157	40.389541057	0	1.22688242	14.416321183	0	0	0	0	0	0	0	9.96686816	0	0	0	0	0	0	0	0	284.2819674	0	0	0	25.55293846	0	0	0	0	0	4.184376415
otu 1329	23.693238548	0	0	0	0	0	0	25.89187295	0	0	0	0	63.672609826	0	0	129.040479726	0	0	0	0	165.83418974	0	0	0	134.170131446	0	5.381644734	0	0	0	308.2382184	0	189.722075706	118.9080062	231.66139108	0	0	352.52794542	0	0	261.74245469	97.59842138	0	38.828815183
otu 1330	5.519236386	0	0	459.29938716	14504.66308482	0	0	0	0	0	0	365.646800576	278.23181737	3117.046557007	1.185506379	568.73610669	1064.723173131	0	2.188554711	0	0	0	0	0	60.30163785	0	1.149477516	0	145.42592715	0	259.529780767	0	485.156005987	1107.438394875	285.742782004	0	26.488119175	3113.547722186	35.11456206	0	370.347822972	488.289017786	0	106.11198791
otu 1331	426.007621866	11353.01651874	19938.99013106	667.564823943	12.838570444	7703.516712075	12270.596158819	5210.96876528	27.272004215	8.306629443	352.458205144	29740.078292824	6141.081099498	23.736125068	11194.893002444	548.869288877	10100.198702541	9982.235436337	103.873996448	4581.515876872	2921.443492456	7094.358866439	14006.807775638	92.492305394	162.711400477	2.388822357	5.110934647	16036.673586226	10088.21228078	4724.499003716	1474.907409445	7907.733601613	1234.376793548	3686.572105322	1435.110044724	17964.777157944	5927.024646674	8138.440180044	12968.945707435	711.794039149	682.992892286	173.345085332	489.952150499	11797.637649567
otu 1332	8212.683226059	416.971340935	31.419168269	32145.28157304	5577.594172502	32.790324675	125.812933521	102.477501654	27.120662255	10.664811398	1223.901038718	1037.80697877	114777.136561645	1001.800809355	65.189220985	176045.622795772	467.527604702	374.098307745	3802.187032873	18.018134217	176138.991811586	257.162912112	485.497288683	9.897963174	22474.618637888	2407.178010057	5890.848952224	21.184958133	45.946352962	17.048293039	64222.61281194	2.808700389	44092.796351371	81330.702957342	71126.767203373	58.179324824	473.276180987	100596.765124677	739.080866654	184.39734934	78188.398754461	47649.082878483	231504.305832819	12931.27705007
otu 1333	102.347929895	23.402773436	3.325849287	1836.971033652	112800.460369926	0.781983667	0	19.351629276	4.816920646	5.35986425	44.628976031	1825.658166685	2005.195335355	24310.562144027	9.120760944	2659.123841251	7332.688439291	6.888520269	58.553604066	0	3099.069064721	11.46104277	21.345498182	4.428270816	463.144375419	56.858554643	200.676334556	87.40644212	38.47059774	2.326881687	2861.017804876	2.923929477	1236.238192547	3163.033792612	1858.1567924	0.851185284	12.479514651	24144.081223377	2.809906586	0.948551251	2115.675342339	1068.793663352	663.44652447	316.261034428
otu 1334	26.37459095	49.76875328	71.43924268	0	207.5117924	4.141385501	16.04988091	26.23709792	82.77396438	0	6.831115986	0	0	0	30.46954333	0	0	57.86357026	20.30978772	35.6791248	4.741500105	35.55979536	15.91202171	0	20.33241105	0	0	9.601261488	16.26756704	13.3283783	10.81076303	69.08660569	3.417572805	54.95814802	31.77056645	12.74735081	52.99289463	0	15.6189572	6.835460283	34.42162816	0	0	4.55260154
otu 1335	1503.887640614	25909.884119397	90618.188086416	487.058597045	3.776629019	25650.734677597	48242.976572122	17272.300627882	0	1.21025045	1683.986384062	59403.716994127	8048.979741008	8.508053029	47646.118880934	1215.596608573	44725.579698423	24040.093099529	396.376287501	26359.520583455	12576.390962846	22891.59024413	40105.885448208	365.474507969	372.333561497	21.651075541	60.474859939	82091.925744351	44194.083546249	23458.419272285	889.066422585	42368.695492352	4918.538758031	5246.963532738	6219.165288322	79509.981539924	11227.923037154	11167.680054812	22652.982383495	3577.292735936	4302.359491568	632.938347319	817.407140051	53174.947799798
otu 1336	0	0	0	0	0	0	0	0	0	0	0	0	0	0	0	0	0	0	0	0	0	0	0	0	0	0	0	0	0	0	0	0	0	0	0	0	0	0	0	0	0	0	0	0
otu 1337	0	0	3.501923661	0	0	0	0	0	0	0	0	0	0	0	0	0	0	0	0	0	0	0	1.560002129	0	1.196024179	0	0	0	0	4.900139082	0	0	0	0	0	0	0	0	6.125081257	0	8.566468547	0	0	0
otu 1338	0	0	0	0	0	0	0	0	0	0	0	0	0	0	0	0	0	0	0	0	0	0	0	0	0	0	0	0	0	0	0	0	0	0	0	0	0	0	0	0	0	0	0	0
otu 1339	0	0	0	0	0	0	0	0	0	0	0	0	0	0	0	0	0	0	0	0	0	0	0	0	0	0	0	0	0	0	0	0	0	0	0	0	0	0	0	0	0	0	0	0
otu 1340	0	0	0	0	0	0	0	0	0	0	0	0	0	0	0	0	0	0	0	0	0	0	0	0	0	0	0	0	0	0	0	0	0	0	0	0	0	0	0	0	0	0	0	0
otu 1341	0	0	0	0	8.469869078	0	0	0	0	0	0	0	0	0	0	0	0	0	0	0	0	2.735368874	0	0	0	0	0	0	0	0	0	0	0	0	0	0	0	0	0	0	0	0	0	0
otu 1342	104.694001651	233.743469153	15.873209385	306.671491946	1753.906588517	91.828542297	533.191044542	51.594374881	2735.927169577	109.357287657	112.273216501	1229.437045334	41.965995656	219.983497719	172.661388882	65.210761907	79.659089252	119.946301557	30.885328859	18.992108315	331.510055108	452.262646467	46.585367226	155.756688429	405.715483326	16.011031861	42.70666583	461.13662099	15.235692948	6.542667612	114.78117678	30.857963469	77.446423859	32.015208294	11.882341961	69.749140653	21.642119828	226.823971155	81.290331327	26.603756745	75.792177814	1158.397842501	74.506404589	258.394599464
otu 1343	0	0	0	0	0	0	0	0	0	0	0	0	0	0	0	0	0	0	0	0	0	0	0	0	0	0	0	0	0	0	0	0	0	0	0	0	0	0	0	0	0	0	0	0
otu 1344	0	0	0	0	0	0	0	0	0	0	0	0	0	0	0	0	0	0	0	0	0	0	55.71436174	0	0	0	0	0	0	0	0	0	0	1066.734239	0	0	0	0	0	0	0	0	0	0
otu 1345	5.888345744	16.573243669	1.608991952	24.099540025	107.158179669	8.752122276	33.935614118	4.908922881	147.373710688	14.780721093	20.950568325	70.320504821	1.98982143	19.275904719	14.519907143	7.934728697	0	5.771117485	0	0	42.359408394	27.946455926	4.572420033	27.337320792	22.708537154	6.93028664	7.979655599	27.486462833	1.752970586	0	10.563100421	0	3.848618024	1.0299503	5.366649739	3.554067614	0	28.388730964	2.392609866	0.982106363	0	6.133803234	2.126836133	41.960575848
otu 1346	5.422407678	0.889744588	0	7.301882619	0	0	0	0	0	0	0	0	0	0	0	0	0	26.64769683	0	0	0	0	0	0	0	0	0	11.84366137	0	0	0	0	0	0	0	0	0	0	0	0	0	0	0	0
otu 1347	0	0	0	0	0	0	0	0	0	0	0	0	0	0	0	0	0	0	0	0	0	0	0	0	0	0	0	1.156221277	0	4.815165572	0	0	0	0	0	0	0	0	0	0	0	0	0	0.822362995
otu 1348	0	0	0	0	0	0	0	0	0	0	0	0	0	0	0	0	0	0	0	0	0	0	0	0	0	0	0	0	0	0	0	0	0	0	0	0	0	0	0	0	0	0	0	0
otu 1349	0	0	0	0	0	0	0	0	58.62178781	0	0	0	0	0	0	0	9.326229064	0	0	0	0	0	0	0	0	0	0	0	0	0	0	0	0	10.15361769	0	0	0	0	0	0	0	0	0	0
otu 1350	0	0	0	0	0	0	25.87406397	0	0	0	0	0	0	0	0	0	0	0	0	0	0	0	0	0	0	0	0	1.587510167	0	0	0	0	0	0	0	0	0	0	0	0	0	0	0	0
otu 1351	73.03090847	0	0	240.6848397	1149.0040961	0	2.639783045	0	0	0	216.1745565	17.67545394	58.43526225	243.5828215	0	183.7528202	72.92756968	0	313.3234656	0	146.2962849	0	0	0	0	782.5519061	1534.654336	0	0	0	547.3804064	0	37.85286335	332.713059	251.3494181	0	0	257.912415107	49.30593496	61.28840971	117.3083725	91.32247226	292.2918974	14.4069669
otu 1352	0	0	0	0	0	0	0	0	0	0	0	0	0	0	0	0	0	0	0	0	0	0	0	0	0	0	0	0	0	0	0	0	0	0	0	0	0	0	0	0	0	0	0	0
otu 1353	0	0	0	0	0	0	0	0	0	0	0	0	0	0	0	28.87892466	0	0	0	0	0	0	0	0	0	0	0	0	0	0	0	0	0	0	0	0	0	0	0	0	0	0	47.24030257	0
otu 1354	0	0	0	0	0	0	0	0	0	0	0	0	0	0	0	0	0	0	0	0	0	0	0	0	0	0	0	0	0	0	0	0	0	0	0	0	0	0	0	0	0	0	0	0
otu 1355	0	0	0	0	0	0	0	0	0	0	0	0	0	0	0	0	0	0	0	0	0	0	0	0	0	0	0	0	0	0	0	0	0	0	0	0	0	0	0	0	0	0	0	0
otu 1356	0	0	0	0	0	0	0	0	0	0	76.14301258	0	0	0	0	0	24.4640255	0	0	0	4.404259652	0	0	0	0	0	0	0	0	0	0	0	0	0	0	0	0	0	0	0	0	0	0	0
otu 1357	0	0	0	0	0	0	0	0	0	0	0	0	0	0	0	0	0	0	0	0	0	0	0	0	0	0	0	0	0	0	0	0	0	0	0	0	0	0	0	0	0	0	0	0
otu 1358	11.39455254	0	0	0	0	0	0	0	0	0	0	0	0	0	0	0	0	10.6660959	0	0	0	0	0	0	0	0	0	0	2.342679586	0	1.556849514	0	0	0	0	0	0	0	0	0	0	0	0	0
otu 1359	0	0	0	0	0	0	0	0	0	0	0	0	0	0	0	0	0	0	0	0	0	0	0	0	0	0	0	0	0	0	0	0	0	0	0	0	0	0	0	0	0	0	0	0
otu 1360	0	0	0	0	0	0	0	0	0	0	0	0	0	0	0	0	0	0	0	0	0	0	0	0	0	0	0	0	0	0	0	0	0	0	0	0	0	0	0	0	0	0	0	0
otu 1361	41.58837448	0	0	0	0	16.62253355	0	3.008841505	67.23802535	0	15.66769722	0	0	0	0	32.14657057	0	0	0	0	0	0	42.57803975	0	4.663397029	0	0	44.04248389	0	15.2848375	3.099416005	144.0504706	0	68.50586859	0	0	299.8068962	0	0	0	39.47434422	2.877732472	90.14663243	0
otu 1362	0	0	0	0	0	0	0	0	0	0	0	0	0	0	0	0	0	0	0	0	0	0	0	0	0	0	0	0	0	0	0	0	0	0	0	0	0	0	0	0	0	0	0	0
otu 1363	0	0	0	0	0	0	0	9.478720347	0	0	64.1651068	0	0	0	0	0	0	0	0	0	0	0	0	0	5.876419377	0	0	0	0	7.222748357	17.57530116	0	4.938689025	0	0	0	0	0	13.16626932	0	26.78428158	0	0	0
otu 1364	5.475244386	6.671444021	1.404073166	59.557320389	236.764907307	51.968469036	38.287751064	14.133357831	53.342983075	3.762414512	102.414932325	54.023697128	30.54961136	44.578838106	12.27949719	225.677457286	32.15130052	0	3.449072409	0	32.468281573	12.23972931	0	23.376378399	27.644262934	0	0	13.468292423	11.397959939	7.858713622	86.306195328	9.388213071	30.796237663	124.634618291	0	0	0	66.466550229	6.041746817	11.016747486	83.723760323	50.74119462	301.09526174	3.695293458
otu 1365	0	0	0	0	0	0	0	0	0	39.07122763	0	8.845724911	0	0	0	0	0	0	0	0	0	0	0	0	0	0	0	0	0	0	0	29.21498657	0	0	0	87.99759687	0	1.718147045	0	0	0	0	0	0
otu 1366	0	0	0	0	0	0	0	0	0	0	0	0	0	0	0	0	0	0	33.79957275	0	0	0	0	0	0	0	0	0	0	0	0	0	0	0	0	0	0	0	0	4.213178183	0	0	0	0
otu 1367	4.862572077	0	1.404073166	0	0	0	0	11.60249024	0	0	0	0	0	0	0	0	0	0	22.45333253	0	0	0	0	0	0	0	0	361.1093922	53.98528886	3.929356811	0	2.468789512	37.80500891	0	11.71481064	4.697579159	0	0	3.069763602	2.686894766	49.309778036	0	0	447.3703209
otu 1368	0	0	0	0	0	0	0	0	0	0	0	0	0	0	0	0	0	0	0	0	0	0	0	0	0	0	0	0	0	0	0	0	0	0	0	0	0	0	0	0	0	0	0	0
otu 1369	5.283371584	2.311814998	3.816198861	59.98896498	0	2.21227858	63.06549689	1.999778805	18.42369221	2.733378065	5.201952772	72.8017201	8.693758413	5.770893057	55.80502442	6.417538814	35.17263739	1.236401074	13.56155697	1.732669231	113.812588004	0	0	30.38249657	17.214243786	0	0	5.128879	0	1.779965051	46.01342286	0	33.137213337	116.0968713	0	0	3.490968025	53.735092383	1.390576674	0	16.54830063	13.4048222	6.29870701	3.647917901
otu 1370	0	0	0	0	0	0	0	0	0	0	0	0	0	0	0	0	0	0	0	0	0	0	0	0	0	0	0	0	0	0	0	0	0	0	0	0	0	0	0	0	0	0	0	0
otu 1371	3.277160903	0	4.579438633	0	0	8.478022427	0	0	0	0	0.706277501	0	1.14721315	0	0	10.18525515	0	0	14.331503429	0	9.706544881	0	0	0	0	0	0	1.985372516	0	4.134112377	4.863160755	0	1.060041193	0	0	0.988473233	3.511788908	0.638754468	0.940447809	0	0	0	2.438209165	10.731939114
otu 1372	0	0	4.510053199	0	0	0	0	3.7268605	0	0	0	0	0	2.557554878	0	0	0	0	3.606141285	0	0	0	0	0	0	0	0	0	0	1.577696295	0	0	0	0	0	0	0	2.434041647	0	0	0	0	0	4.311175701
otu 1373	0	0	1.883946273	0	0	0	0	0	2.728572138	0	0	0	0	0	0	0	0	0	0	0	0	0	0	0	0	0	0	2.531978241	0	1.128758325	0	0	0	0	0	2.521232359	0	0	0	1.802600286	0	0	0	0
otu 1374	0	0	0	0	0	0	0	19.0123898	0	0	0	0	0	0	0	0	0	0	0	0	0	0	0	0	0	0	0	0	0	0	0	0	0	0	0	0	0	0	0	0	50.36609472	0	0	0
otu 1375	0	0	0	0	0	0	0	0	0	0	0	0	0	0	0	0	0	0	0	0	0	0	0	0	0	0	0	0	0	0	0	0	0	0	0	0	0	0	0	0	0	0	0	0
otu 1376	0	0	0	0	0	3.361514205	0	0	0	0	0	0	0	0	0	0	0	0	0	0	0	0	0	0	0	0	0	0	0	0	0	0	0	3.879033598	0	0	0	0	0	0	0	0	0	0
otu 1377	0	0	0	0	0	0	0	0	0	0	0	0	0	0	0	0	0	0	0	0	0	0	0	0	0	0	0	1.785948937	0	194.3102026	0	0	0	0	0	0	0	0	0	0	334.6711358	0	0	0
otu 1378	0	0	0	0	0	0	0	0	0	0	0	0	0	0	0	0	0	0	0	0	0	0	0	0	2.972574714	0	0	0	0	0	0	0	0	0	0	0	0	0	0	0	0	0	0	0
otu 1379	0	0	0	41.15606567	0	0	3.988538994	0	0	0	0	0	3.291149513	0	0	0	0	0	0	0	0	0	14.49902575	0	19.32738693	0	0	108.9606382	0	0	102.3746499	0	55.301650477	99.56186235	161.5708465	0	0	0	0	0	112.0036892	59.63361968	0	94.98172925
otu 1380	0	0	0	0	0	3.405744655	0	0	0	0	0	0	0	0	0	0	0	0	2.498743567	0	3.430984875	0	0	0	0	0	0	0	0	0	0	0	0	0	0	1.475387825	0	0	0	51.01089764	0	2.469864878	0	2.240453514
otu 1381	0	0	0	0	0	3.906967454	0	0	0	0	0	0	14.54743398	0	0	0	27.6652005	38.89987916	0	0	0	8.619859896	2.501890207	0	0	0	0	0	0	0	0	0	1.612062644	15.0597775	0	0	33.39888317	48.59901641	106.6420397	0	0	0	0	0
otu 1382	0	0	0	0	0	0	0	0	0	0	0	0	0	0	0	0	0	0	0	0	0	0	0	0	0	0	0	0	0	0	0	0	0	0	0	0	0	0	0	0	0	0	0	0
otu 1383	0	0	0	0	0	0	0	0	0	0	0	0	0	0	0	0	0	0	0	0	0	0	0	0	0	0	0	0	0	0	0	0	0	0	0	0	0	0	0	0	0	0	0	0
otu 1384	0	0	0	0	0	0	0	0	0	0	0	0	0	0	0	0	0	0	0	0	0	0	0	0	0	0	0	0	0	0	0	0	0	0	0	0	0	0	0	0	0	0	0	0
otu 1385	0	0	0	0	0	0	0	0	0	0	0	0	0	0	0	0	0	0	0	0	0	0	0	0	0	0	0	0	0	0	0	0	0	0	0	0	0	0	0	0	0	0	0	0
otu 1386	0	0	0	0	0	0	0	0	0	0	0	0	0	0	0	0	0	0	0	0	45.01424151	0	0	0	12.86861459	0	0	0	0	0	0	0	0	0	0	0	0	0	0	0	0	0	0	0
otu 1387	0	0	0	0	0	0	0	0	0	0	0	0	0	0	0	0	0	0	0	0	0	0	0	0	0	0	0	0	0	0	0	0	0	0	0	0	0	0	0	0	0	0	0	0
otu 1388	0	0	0	0	0	0	0	0	0	0	0	0	0	0	0	0	0	0	0	0	0	0	0	0	0	0	0	0	0	0	0	0	0	0	0	0	0	0	0	0	0	0	0	0
otu 1389	0	0	0	0	0	0	0	0	0	0	0	0	0	0	0	0	0	0	0	0	0	0	0	0	0	0	0	0	0	0	0	0	0	0	0	0	0	0	0	0	0	0	0	0
otu 1390	0	0	0	0	0	0	0	0	0	0	0	0	0	0	0	0	0	0	0	0	0	0	0	0	0	0	0	0	0	74.63506636	0	0	29.63213415	0	0	2.302628397	0	0	0	1.646305463	172.1846673	0	0	0
otu 1391	0	0	0	0	0	0	0	0	0	0	0	0	0	0	0	0	0	0	0	0	0	0	0	0	0	0	0	0	0	0	1.564057151	0	0	0	0	0	0	0	0	0	0	0	0	0
otu 1392	0	0	0	0	0	0	0	0	0	0	2.124103229	0	0	0	0	3.735582295	0	0	0	0	0	0	0	0	0	0	0	0	0	0	5.042333501	0	6.376068667	0	0	0	0	0	0	0	0	0	0	0
otu 1393	7.925057375	0	1.144859658	0	0	3.982101443	1.929072225	0	0	0	9.852571133	0	0	0	0	0	0	0	1.220540127	1.559402308	0	1.315081189	0	2.613788308	1.955039524	0	0	0	4.945598012	0	0	1.006506493	1.643063849	0	0	0	1.698490212	0	7.509114041	0	8.91092445	0	0	0
otu 1394	0	0	0	0	5.041588737	0	0	15.61732019	4.105851408	0	27.10760312	0	0	0	0	0	7.838473476	0	3.022289839	0	0	0	63.14294331	0	0	0	0	0	0	0	12.86995598	0	0	0	0	0	0	0	0	0	0	0	0	0
otu 1395	0	0	78.41673143	0	0	33.39827017	8.089657718	13.22434371	0	0	0.765133959	0	24.81927805	0	0	0	73.01158762	49.7751142	0	9.809143549	9.559476019	34.92742513	0	0	0	0	0	0	0	25.75207501	0	30.95278033	0	14.45252841	0	91.02191017	0	0	87.47175854	0	0	0	0	30.59544046
otu 1396	0	0	0	0	0	0	0	0	0	0	0	0	0	0	0	140.7847577	0	0	0	0	0	0	0	0	0	0	0	0	0	0	0	0	63.41199541	0	18.61556628	0	0	0	0	0	124.1164477	19.60455247	0	0
otu 1397	1.435898897	21.802373982	17.075039856	4.115606567	178.746906378	58.677975265	74.717506189	40.065358694	55.798187935	25.965506635	37.140797931	0	82.875538741	20.547030721	11.920840354	79.426651192	47.195697901	2636.51714445	13.437079975	17.911697414	29.330407659	0	188.234604261	22.363518464	67.927968978	734.23841262	560.460213184	41.214220296	24.796248967	18.849609288	24.960881169	0.911817729	6.143347342	0.939262852	179.702558791	2.505375552	425.309895468	227.907610956	113.023317065	1169.48485163	23.977017206	1614.94731808	95.967275841	34.553946785
otu 1398	0	0	1.848841684	8.435715324	0	0	9.345815748	32.59266823	18.401604014	1.98636791	63.64393776	10.40765859	7.168300804	2.096877291	1.68974841	12.43647273	15.33614376	79.06823265	1.97105859	0	1.840644451	0	90.59639692	0	0	33.55209584	32.35672114	0	3.157524659	0	29.37707344	0	2.653395035	16.69670984	35.61855432	0	8.228710346	26.91755431	4.04217319	33.61121775	0	31.1724561	3.051547495	1.767314262
otu 1399	0	0	0	0	0	0	0	0	0	0	0	0	0	0	0	0	0	0	0	0	0	0	0	0	0	0	0	0	0	0	0	0	0	0	0	0	0	0	0	0	0	0	0	0
otu 1400	0	89.279125254	413.657486009	1054.58996034	1424.67926155	481.716020334	367.203831415	5298.511748466	1139.901224924	105.697219973	8009.161827891	1098.284332046	537.656378413	122.585009197	73.624729456	1471.113767447	2574.004722592	6483.018926872	3740.948245622	191.569976199	357.755292658	14.584799479	17681.663356598	219.796757491	864.027624116	1647.933248889	1660.994245165	363.401039972	286.175899306	158.915034268	5007.101059778	154.922067949	132.987695115	168.247656513	1665.232368828	112.253203936	939.038949184	1574.093884475	729.913043683	2571.427152917	299.547316843	3073.568818275	719.933314193	280.402770938
otu 1401	581.41339231	4680.75779501	3735.924569486	108.332239339	39239.51977125	11589.270673831	15989.736112481	4788.243225024	15362.677874873	7466.744374673	4780.212100132	1266.791961826	13951.720036122	4779.147280444	3346.748278868	18806.244328869	5853.515308896	558145.277348139	4193.407307011	4501.453029651	4783.9815749	361.029338951	19706.490460314	7023.953413885	18272.866347007	140207.103712084	104095.592537424	9469.798787759	3809.495188416	3412.597953303	3915.857417655	1371.268650072	966.119158689	1004.907664738	39609.120669369	1541.570852241	31654.529509585	4757.978538287	23630.421043477	227178.379967819	5680.647188919	296022.933084588	20615.895986428	6274.312347532
otu 1402	0	0	0	0	0	0	0	0	0	0	0	0	0	0	0	0	0	0	0	0	0	0	0	0	0	0	0	0	0	0	0	0	0	0	0	0	0	0	0	0	0	0	0	0
otu 1403	91.630462755	314.545581698	122.004145158	150.135617712	938.407569272	348.939280852	264.043679305	2274.402935377	1086.914486866	152.697682001	32473.829497104	433.295947487	1596.048826863	88.151470936	90.455116619	846.774408475	690.046843863	7755.871066774	463.31606019	140.867192407	913.098894421	33.356782913	13192.376962155	193.045081204	710.480782424	2294.669522681	2892.776562726	470.273000643	549.718346238	120.035983955	4140.57372942	1341.329906971	101.149427881	4058.079123327	1195.121685709	288.760029454	921.36598637	1169.024724895	1396.576193744	3503.050636632	982.394485322	6624.751614447	218.322425777	205.844537144
otu 1404	0	0	4.02247988	0	0	0	0	4.431942217	0	0	0	0	0	0	0	0	0	23.45820416	0	5.478981081	0	0	0	0	0	4.055471043	0	0	0	0	0	0	0	0	0	5.383171794	0	0	4.397228943	0	0	29.67175509	0	0
otu 1405	0	0	1.444968501	0	0	0	0	6.368227651	0	0	11.714397929	0	0	0	0	5.440956821	0	0	14.232765303	0	0	0	32.044577284	2.157009769	4.935051225	0	0	0	0	0	0	0	2.073769906	0	3.855651269	0	0	3.492320624	3.536901541	0	0	0	0	0
otu 1406	0	0	3.674858162	0	13.07078561	0	0	4.048934864	5.322399973	0	0	0	0	4.167867208	0	0	10.16098414	420.85770417	4.772036587	0	3.658564896	0	32.74078542	0	18.82630652	0	0	0	0	0	2.540122892	0	0	0	9.805730387	0	5.451943892	7.933172775	4.017221503	232.068096	0	0	0	0
otu 1407	0	0	0	0	0	0	0	0	0	0	0	0	0	0	0	0	0	0	0	0	0	0	0	0	0	0	0	0	0	0	0	0	0	0	0	0	0	0	0	0	0	0	0	0
otu 1408	0	8.511466861	18.147575097	4.947787659	197.377464266	15.706645656	21.657620741	1108.527273336	100.433872694	4.090125915	5574.21910266	20.016377147	130.300127062	6.771892057	2.569959622	59.853208049	5971.780639611	149.835742009	40.562458297	8.14511246	65.96791871	0	1061.307607236	14.382326191	715.935477392	18.752339459	15.128568629	21.311893703	13.524040307	24.507927547	205.812078419	33.097652334	1.005168472	276.950696361	75.176628621	4.075545427	925.752853376	139.354319333	56.677331155	38.193144545	12.900071537	152.737186297	11.489405009	3.788139287
otu 1409	53.166372565	78.7261242	153.850956445	176.242711819	290.017009776	349.724074965	435.88238899	221.635654934	175.473758003	160.113719258	737.137489746	161.311848975	255.35600572	133.259166618	87.864006866	184.834525669	129.92283771	4113.98486213	68.03943847	132.954019714	128.961484894	142.028768457	518.949683879	97.562270364	282.887296822	1235.450194739	1080.327654049	144.586358164	473.954233216	97.155257491	401.217895059	105.029487945	82.864021478	258.530319572	409.731292783	344.349747531	352.51290977	269.837825241	483.214270838	2567.994930093	72.167029082	2022.642597968	352.008281119	290.021637936
otu 1410	2.738225804	86.646171336	83.180541603	10.901457871	1311.500588631	251.706771353	526.785166443	102.075731462	534.441460407	242.583424374	394.716972938	55.64822688	474.060967919	171.310805984	101.429357763	544.81942179	133.080286912	16343.659578224	102.578748476	131.526089902	209.277490277	7.357389756	807.181747694	212.777406478	590.699634561	3872.831233243	3217.5165339	215.81518623	135.182805877	86.298910575	93.321798067	22.537047871	7.350000457	37.98563621	1197.327774512	44.224354201	1021.841072315	168.240181252	628.728314388	7093.77670419	136.33554101	7304.138047145	552.691436371	240.223634421
otu 1411	0	0	0	0	0	0	0	0	0	0	0	0	0	0	0	0	0	0	0	0	0	0	6.765315355	0	0	0	0	0	0	0	0	0	0	0	0	0	0	0	0	0	0	0	0	0
otu 1412	489.124517136	12760.298866541	10746.843894177	2626.467534209	106063.206464308	31329.692755062	44119.246049888	23818.210413654	45135.512355492	20087.643252283	45807.825948258	4308.388811267	35846.216684981	12730.845986019	9546.649313738	56220.706807601	20540.904843212	1707639.9035575	12974.451923532	11722.001207024	14518.252515822	1038.514907964	83607.459164884	18903.415644964	49320.549841741	398891.709573444	294524.008720642	23559.120804108	11216.577108254	6351.677416196	19168.215885372	3133.42949526	1600.28298677	5087.546019015	122218.944439593	4007.192742006	88997.259283611	16846.830506394	65042.520621659	643179.343995797	14426.514220339	692484.190253137	51445.00117526	17059.334611485
otu 1413	14.257435022	0	0	35.2461116	0	3.063048341	0	0	0	0	0	0	0	0	0	0	0	0	0	0	0	0	0	0	0	0	874.9556718	0	2.777931531	0	0	0	0	8.431894066	0	0	0	0	13.035730673	0	1.808618546	0	0	0
otu 1414	0	0	0	0	0	0	0	0	0	0	0	0	0	0	0	0	0	0	0	0	0	0	0	0	0	0	0	0	0	0	0	0	0	0	0	13.7363694	0	0	0	0	0	0	0	0
otu 1415	0	0	0	0	0	0	0	0	0	0	0	0	0	0	0	0	0	0	0	0	0	0	0	0	0	0	0	0	0	0	0	0	0	0	0	0	0	0	0	0	0	0	0	0
otu 1416	0	0	0	0	0	0	0	0	4.444478328	4.38089361	0	3.825646194	0	0	0	0	0	0	0	0	4.059503515	0	0	0	0	0	0	0	0	0	0	0	0	0	0	0	0	0	0	0	0	23.655034077	0	0
otu 1417	0	0	0	0	0	0	0	0	0	0	0	0	0	0	0	0	0	0	0	0	0	0	0	0	0	0	0	0	0	0	0	0	0	0	0	0	0	0	0	0	0	0	0	0
otu 1418	0	0	9.158877266	0	16.28820976	15.92840577	15.4325778	20.18238302	13.26505839	14.76024155	61.30488705	0	8.877664841	5.193803752	0	7.701046577	12.66214946	596.439878	0	6.237609231	4.559134717	0	40.80005568	0	23.46047428	138.5099341	167.5761376	6.1546548	7.820945694	0	15.59244667	8.052051946	0	4.595162878	48.87779454	6.128534042	54.3516868	9.885953766	40.04860822	258.5206133	10.18391366	308.8471035	30.23379365	13.13250444
otu 1419	47.55034425	26.96870311	4.579438633	0	0	457.00887306	26.91831817	0	0	0	148.35357462	0	0	0	1.563502839	0	0	0	2.460003357	51.43423457	0	0	5.81579741	0	187.983765537	0	0	6.202365302	59.01166996	6.689391669	100.34469966	0	9.858383092	201.67864015	0	218.138615963	0	0	15.238160294	25.106667785	9.894330338	2.412867996	0	2.18875074
otu 1420	0	0	18.01421825	0	0	0	0	2.835421245	6.212023023	54.37610599	4.921553304	0	0	88.53414753	0	0	0	0	0	0	0	0	0	0	14.64871113	0	0	5.764446138	0	40.81095662	0	0	36.93342369	0	16.02261997	0	0	77.77710024	0	0	0	0	4.247543055	0.819993073
otu 1421	0	0	0	0	0	0	3.661012982	0	0	7.003034312	0	2.038483009	0	0	0	3.653781223	6.00758916	4.223618267	0	0	0	0	0	0	0	0	0	0	0	0	0	0	0	0	0	0	0	0	0	2.078911278	0	6.86874831	0	0
otu 1422	16.561821189	336.617226418	225.308741363	495.549957241	2844.401376138	543.788904482	811.73560697	3669.771303048	1639.050326378	376.24622511	13368.059355435	793.982314026	1153.523210871	247.570287377	167.184953871	1612.962361701	1409.167951825	31158.366139174	696.109100324	274.193857843	881.958093802	8.788727578	9805.613969191	336.071387495	1566.128409814	7033.445677044	5637.17187606	623.739458494	410.305318753	186.048412752	4251.756340839	660.941119602	46.516815284	2050.967030041	2924.7891424	113.108513993	2955.084451241	1390.040981499	1401.864707274	9978.012113635	264.954422144	15531.181304083	1144.75988541	530.071469624
otu 1423	0	0	0	4.353045407	0	0	0	8.661606044	0	0	39.84817658	0	60.954464748	0	5.231721039	36.97377476	3.359345775	0	0	0	0	0	26.0100355	0	0	6.002097144	0	9.045574901	0	0	0	5.233833765	21.84528072	7.88836294	8.218461189	0	3.999531425	6.178721104	14.154255169	1.825710546	0	1.782232043	0	0
otu 1424	0	0	0	0	0	0	0	0	0	0	0	0	4.508189177	0	0	144.81089141	0	0	0	0	0	0	0	13.88575039	0	0	0	0	0	0	0	0	68.27483814	0	0	0	6.900116488	8.756181797	0	0	0	0	0	0
otu 1425	0	0	0	0	0	0	0	0	0	0	0	0	0	0	0	0	0	0	0	0	0	0	0	0	0	0	0	0	0	0	0	0	0	0	0	0	0	0	0	0	0	0	0	0
otu 1426	0	0	0	87.90615968	0	0	0	0	0	0	0	0	0	0	0	0	0	0	0	0	0	0	0	0	0	0	0	0	0	0	0	0	0	161.4255438	0	0	0	0	0	0	0	0	0	0
otu 1427	0	0	0	0	0	0	0	0	0	0	0	0	0	0	0	0	0	0	0	0	0	0	0	0	0	0	0	0	0	0	0	0	0	0	0	0	0	0	49.51662157	0	0	0	0	0
otu 1428	0	0	0	0	0	0	0	0	0	0	0	0	0	0	0	0	0	0	0	0	0	0	0	0	0	0	0	0	0	0	0	0	0	0	0	0	0	0	0	0	0	0	0	0
otu 1429	4.965096187	104.790912308	165.683430397	126.14955837	87.534652211	69.471188531	124.86756394	555.656836407	156.170845862	357.27585593	446.130285758	1452.409731927	5.948950667	1143.639360787	2786.340268677	20.437604474	282.597657243	663.456740391	244.057195094	30.504195723	80.409374762	188.214035701	453.51468287	8.513114004	358.727122284	260.936082612	643.173884274	610.296035727	1141.209770798	65.541085352	652.891455416	785.57927897	274.295117776	157.57383766	984.11569233	274.251524265	548.11459239	1188.788579097	466.680224473	275.7484596	78.059557899	284.225692042	272.429042646	1542.686798723
otu 1430	0	0	0	0	0	0	0	0	0	0	0	0	0	3.649699934	0	0	0	0	0	0	0	0	0	0	2.682376127	0	0	0	0	0	0	0	0	0	0	0	0	3.473443215	0	0	0	0	0	0
otu 1431	0	0	0	0	0	0	0	0	0	0	0	0	0	0	0	0	17.83677401	0	0	0	0.917472931	0	0	0	0	0	0	0	0	0	0	0	0	0	0	0	0	0	0	0	0	0	0	0
otu 1432	0	0	0	0	0	0	0	0	0	0	0	0	0	0	0	0	0	0	0	0	0	0	0	0	4.218342541	0	0	0	0	3.456529643	0	0	0	0	0	0	0	0	0	0	5.493397408	0	0	0
otu 1433	0	0	0	0	0	0	0	0	0	0	0	0	0	0	0	0	0	0	0	0	0	0	0	0	0	0	0	0	0	0	0	0	0	0	0	0	0	0	0	0	0	0	0	0
otu 1434	0	0	0	0	0	0	0	0	0	0	0	0	0	0	0	0	0	0	0	0	0	0	0	0	0	0	0	0	0	0	0	0	0	0	0	0	0	0	0	0	0	0	0	0
otu 1435	0	0	0	0	0	0	0	0	0	0	0	0	0	0	0	0	0	0	0	4.538558955	0	0	0	0	0	0	0	0	0	0	0	0	0	0	0	0	0	0	0	0	0	0	0	0
otu 1436	0	0	1.404073166	3.203184356	0	0	0	0	2.03355848	0	1.342593551	3.951964701	2.721925541	0	2.566504661	0	0	0	0	0	0	0	0	4.191924645	4.795379964	0	0	0	2.397931463	0	3.187135326	0	0	0	0	0	2.083054034	0	0	1.343447383	1.561213179	4.438766597	0	1.342158473
otu 1437	0	0	0	0	0	0	0	0	0	0	0	0	0	0	0	0	0	0	0	0	0	0	0	0	0	0	0	0	0	0	0	0	0	0	0	0	0	0	0	0	0	0	0	0
otu 1438	0	0	20.18057703	0	0	14.62353637	0	11.11741437	0	0	1.608078151	0	6.52031881	0	0	0	37.19953514	32.69128263	1.462398309	18.32517966	5.022775535	17.38581911	0	0	0	0	0	0	0	2.353174135	0	26.61271406	0	10.12493515	0	47.26242354	0	0	44.12134804	0	0	0	0	22.070162888
otu 1439	0	0	0	0	0	0	0	0	0	0	0	0	0	0	0	0	0	0	0	0	0	0	6.45256355	0	0	0	0	244.3143384	0	0	0	0	0	0	0	0	0	0	0	0	0	0	0	172.3840912
otu 1440	0	0	0	23.29588623	0	0	0	0	0	0	0	0	0	0	0	0	0	0	0	0	0	0	0	0	0	0	0	0	0	0	37.66614476	0	8.06031322	92.2185346	0	0	0	0	0	0	0	0	0	0
otu 1441	0	0	0	0	0	0	0	0	0	0	0	0	0	0	0	0	0	0	0	0	0	0	0	0	0	0	0	0	0	0	0	0	0	0	0	0	0	0	0	0	0	0	0	0
otu 1442	2.543845577	0	0	0	0	6.391027008	3.096041843	0	0	0	0	0	0	0	0	0	0	0	0	0	0	0	0	0	0	0	0	0	0	0	0	0	0	0	0	0	0	0	2.008610752	0	0	0	0	0
otu 1443	0	0	0	0	0	0	0	0	0	0	0	0	0	0	0	0	0	0	0	0	0	0	0	0	0	0	0	0	0	0	0	0	0	0	0	0	0	0	0	0	0	0	0	0
otu 1444	0	0	0	0	0	0	0	0	0	0	0	0	0	0	0	0	0	0	0	0	0	0	0	0	0	0	0	0	0	0	0	0	0	0	0	0	0	0	0	0	0	0	0	0
otu 1445	0	0	0	0	0	0	0	0	0	0	0	131.2996033	0	0	0	0	0	0	0	0	0	0	0	0	0	0	0	0	0	0	0	0	0	0	0	0	0	0	0	0	0	0	0	0
otu 1446	1.312429884	0	0	0	0	0	0	0	0	0	0	0	0	0	0	0	0	0	0	0	0	1.08892073	0	0	0	0	0	0	0	0	0	0	0	0	0	0	0	0	0	0	0	0	0	0
otu 1447	7.061474015	0	0	2.317662401	3.892403069	0	1.711804705	4.500399436	4.641339005	1.091485439	0	2.879094559	0	0.970107023	0	0	0	0	0	0	1.011412139	0	0	16.744394541	0	0	0	0	0	0	0	0	14.022614776	0	0	0	0	0	0	0	1.129614996	0	0	2.092188208
otu 1448	1.26800918	28.070756698	3.656052173	56.424197016	17.735606051	0.774959862	26.699960161	13.274636483	12.685630911	150.277740928	1.258799175	39.510324635	0	220.78740892	0	0	71.604041412	0.616882412	11.353256176	0	182.191052125	11.973885984	1.413647985	19.61284669	24.894316179	0	0	16.018038342	0	0	10.360682588	0	23.773915942	34.520646972	3.971320807	2.399727185	0	209.043694847	0.693805846	0	4.773709527	12.561918431	14.168210473	83.454196828
otu 1449	0	0	0	0	0	0	0	0	0	0	0	0	0	0	0	0	0	0	0	0	0	3.13689091	0	0	0	0	0	0	0	0	0	0	0	0	0	0	0	0	0	0	0	0	0	0
otu 1450	13.29364463	0	0	0	0	0	8.089657718	0	0	0	0	0	0	0	39.49105559	0	0	0	0	0	0	0	0	86.00206691	0	0	0	0	0	0	0	0	6.890267753	0	0	0	0	0	0	13.78116993	5.338341836	0	0	0
otu 1451	0	0	0	0	0	0	0	0	0	0	0	0	0	0	0	0	0	0	0	0	0	0	0	0	0	0	0	0	0	0	0	0	0	0	0	0	0	0	0	0	0	0	0	0
otu 1452	0	0	0	0	0	0	0	0	0	8.82221334	0	0	0	0	0	0	0	0	0	0	0	0	0	0	0	0	0	0	0	0	0	0	0	0	0	0	0	0	0	0	0	0	0	0
otu 1453	59.58115424	19.55294131	0	0	993.101089312	0	24.1715074	150.1520664	332.4255598	53.94305144	0	16.82362483	0	0	298.271132	0	77.360844268	0	11.47013613	0	0	102.9882859	47.92777625	10.70708464	18.37266058	0	0	114.721130667	0	0	0	12.61164763	82.35115194	0	9.569447727	38.39563496	0	3.871005993	0	0	216.75390256	0	153.9009375	77.330839577
otu 1454	0	0	0	0	0	0	0	1.432156	0	0	0	0	0	4.422671317	0	0	3.594059891	0	0	0	0	2.986210561	0	0	0	0	0	0	0	0	0	0	0	0	0	0	0	1.403028373	0	0	0	1.369750391	0	0
otu 1455	2400.672028635	8225.938791207	2714.352168765	10839.841626301	6997.496822734	196.417162053	6019.523918169	13643.453746525	5999.478357009	18825.420902931	495.060571312	16931.603528475	303.171445818	95804.546554984	268.59784541	446.029668991	6838.141625896	39.046591314	2393.994877059	27.380243914	50635.139803283	4807.468948753	7383.235221328	6579.309039477	4552.38334433	5.534273687	30.876790465	4493.755577465	2142.564270684	75.830816253	1165.761122034	21.647564623	9638.493938734	6336.104502055	1159.023462197	1784.641715551	49.149346226	95022.79587187	1016.373658644	21.639552647	1989.869054475	9541.796354623	3219.138366385	17398.134160342
otu 1456	0	0	0	0	0	0	0	0	0	0	0	0	0	0	0	0	0	0	0	0	0	0	0	0	0	0	0	0	0	0	0	0	0	0	0	0	0	0	0	0	0	0	0	0
otu 1457	0	0	0	0	0	0	0	0	0	0	0	2.724606558	0	3.783507241	0	0	0	0	0	0	0	0	0	0	0	0	0	0	0	0	0	0	0	0	0	0	0	2.419522747	0	0	0	0	0	0
otu 1458	0	0	0	0	0	0	0	0	0	0	0	0	0	36.433454938	0	0	0	0	0	0	0	0	0	0	0	0	0	0	0	0	0	0	0	0	0	0	0	31.736987067	0	0	0	0	0	0
otu 1459	0	0	0	2.226475684	0	0	0	1.075290898	0	0	0	0	0	0	0	0	0	0	0	0	0	2.242105634	0	1.456865614	0	0	0	0	0	0	0	0	0	0	0	0	0	0	0	0	0	0	0	0
otu 1460	0	0	0	0	0	0	0	0	0	7.966678416	0	0	0	0	0	0	0	0	0	0	1.054604116	0	0	0	0	0	0	0	0	0	0	0	0	0	0	0	0	0	0	0	0	0	0	0
otu 1461	0	0	0	4.497185984	0	0	0	0	2.728572138	0	0	0	0	254.2662786	0	0	0	0	0	0	0	0	0	0	3.217153646	0	0	0	0	0	0	0	0	0	0	0	0	258.2548998	0	0	0	4.863144798	0	0
otu 1462	0	0	0	0	0	0	0	0	0	0	0	0	0	0	0	0	0	0	0	0	0	0	0	0	0	0	0	0	0	0	0	0	0	0	0	0	0	0	0	0	0	0	0	0
otu 1463	0	0	0	4.115606567	0	0	9.817571504	1.987658933	0	0	0	25.38837929	0	0	0	0	0	0	0	0	0	0	0	0	0	0	0	0	0	0	0	0	0	0	0	0	0	0	1.972090556	0	0	0	0	0
otu 1464	258.578793434	945.758290806	227.411684055	945.191982473	605.607167493	25.148385109	545.925869153	1119.073080253	479.749952374	1833.050681959	37.694042381	1381.858881982	25.501970095	11587.898520944	25.422075505	20.008198676	655.811768729	8.48044906	210.458847973	1.740105579	4908.030379113	505.977460958	744.268832306	591.410384677	457.862277155	0	5.44350272	417.181763981	141.535270748	2.462402245	155.884368658	0	848.606243891	678.838216283	122.026957822	154.756936086	115.742156211	11069.458602788	140.237214387	7.894543682	159.817644857	819.833249886	282.97383766	1550.312335331
otu 1465	0	0	0	6.25875653	0	0	0	0	0	0	0	0	0	0	0	0	0	0	0	0	0	0	0	0	0	0	0	0	0	0	0	0	0	0	0	0	0	0	0	0	0	0	0	0
otu 1466	0	0	0	0	0	0	0	0	0	1.640026839	0	0	0	0	0	0	0	0	0	0	0	0	0	2.278687243	0	0	0	0	0	0	0	0	0	0	0	0	0	0	0	0	0	0	0	0
otu 1467	0	0	0	0	0	0	0	0	0	0	0	0	0	0	0	0	0	0	0	0	0	0	0	0	0	0	0	0	0	0	0	0	0	0	0	0	0	0	0	0	0	0	0	0
otu 1468	14.6655866	0	0	0	0	0	0	0	0	0	0	0	0	0	0	0	0	18.5328161	0	0	0	0	0	0	0	0	0	8.542047587	0	0	0	0	0	0	0	0	0	0	0	0	0	0	0	0
otu 1469	0	14.497768624	8.061720094	7.073698787	111.89016459	35.596025084	36.333397745	127.553109481	50.498629994	62.246548348	133.162621338	21.438507109	87.356138783	8.546765667	35.408646887	36.734236942	156.986237304	447.652996526	58.939595944	29.31747502	10.688865591	0	187.19926563	21.502406712	61.29347936	62.246932405	53.95269151	34.90993008	12.86991064	32.299564241	50.364435189	26.221014624	25.728347147	74.217178126	58.287158377	0	111.959241175	14.898086222	89.945411206	229.101529982	35.167712939	420.891489849	51.89585465	12.897714329
otu 1470	0	0	0	0	0	0	0	0	0	0.972052382	0	0.848851587	0	0	0	0	0	0	0	0	0	0	0	0	0	0	0	0	0	0	0	0	2.596939822	0	0	0	0	0	0	0	0	0	0	0
otu 1471	0	0	2.756143622	0	0	0	0	0	0	0	0	0	0	0	0	0	0	0	44.07506015	0	0	6.331872393	0	0	9.413153262	0	0	3.704190389	0	11.56977283	0	0	19.7776204	0	0	0	0	0	0	0	0	0	0	5.269214745
otu 1472	0	0	0	0	0	0	0	0	0	0	0	0	0	0	0	0	0	0	0	0	0	0	0	0	0	0	0	0	0	0	0	0	0	0	0	0	0	0	0	0	0	0	0	0
otu 1473	0	0	0	0	0	0	0	0	0	0	0	0	0	0	0	0	0	0	0	0	0	0	0	0	0	0	0	0	0	0	0	0	0	0	0	0	0	0	0	0	0	0	0	0
otu 1474	0	0	0	0	0	0	0	0	0	0	0	0	0	0	0	0	0	0	0	0	0	0	0	0	0	0	0	0	0	0	0	0	0	0	0	0	0	0	0	0	0	0	0	0
otu 1475	0	0	0	0	0	0	0	0	0	0	0	0	0	0	0	0	0	0	16.8499345	0	0	0	0	0	0	0	0	0	0	0	0	0	9.451252227	0	0	0	0	0	0	0	0	0	0	0
otu 1476	0	0	0	0	0	0	0	0	0	0	0	0	0	0	0	0	0	0	0	0	0	0	0	0	0	0	0	0	0	0	0	0	0	0	0	0	0	0	0	0	0	0	0	0
otu 1477	0	0	0	0	0	0	0	0	0	0	0	0	0	0	0	0	0	0	0	0	0	0	0	0	0	0	0	0	0	0	0	0	0	0	0	0	0	0	0	0	0	0	0	0
otu 1478	0	0	0	0	0	0	0	0	0	0	0	0	0	0	0	0	0	0	0	0	0	0	0	0	0	0	0	0	0	0	0	0	0	0	0	0	0	0	0	0	0	0	0	0
otu 1479	0	0	0	0	175.0661916	0	0	0	0	0	0	8.246225557	0	0	0	0	1.620156919	0	0	0	0	0	0	0	0	0	0	0	0	0	0	0	0	0	0	0	0	0	0	0	0	0	0	0
otu 1480	161.010564723	958.077795711	1072.071807696	601.564871924	3763.991612354	1067.190194955	8977.789546348	1803.989586055	1903.521234017	1772.302932462	3912.547274779	18895.597886878	1887.061820054	4810.417848828	607.690096873	2135.863595095	1244.722991384	55508.538307758	689.13279526	473.125807211	3257.528881457	1152.721238315	8260.500617443	1056.338215959	2566.760794027	13445.105050943	10057.301847742	1299.542978039	543.730054868	503.245001456	1264.142859633	377.665185571	570.634002102	1489.490092109	4134.6747165	777.736703518	4651.639868116	10489.179748275	3064.48349821	24716.911630688	713.860840384	34008.229807484	2126.189649871	1649.430014817
otu 1481	0	0	0	0	0	0	0	0	0	0	0	0	0	0	0	0	0	0	0	0	0	0	0	0	0	0	0	0	0	0	0	0	0	0	0	0	0	0	0	0	0	0	0	0
otu 1482	7.631536732	0	16.53686173	75.45278706	29.40926763	9.586540511	37.15250211	6.073402297	15.96719992	5.92231914	0	5.171706892	149.6050927	6.251800812	0	0	0	0	23.50669875	15.01646667	21.95138938	0	0	24.68577847	188.2630652	144.4949312	578.8257892	0	0	0	6.256228603	0	0	0	88.25157348	0	32.71166335	11.89975916	0	0	6.129207294	23.23502515	27.29439704	0
otu 1483	0	0	104.5844769	0	0	15.15709784	0	11.81851258	0	0	64.245685424	0	7.797948847	0	0	0	48.19601934	6.516167822	26.92585493	12.78428919	9.368443083	30.80370353	0	0	0	0	0	0	0	26.26651129	0	14.14549666	10.35628123	4.036291717	0	35.88781196	0	10.70978325	20.52040173	0	0	0	0	11.53530796
otu 1484	15.466659357	0	146.660233977	0	5.753987145	59.45598398	67.317978903	49.41899843	3.448915183	13.90457537	8.840184544	93.66892732	135.663685361	62.38209941	44.742439518	2.130076713	89.176227	102.94603114	2.060652163	24.55962807	78.688342782	83.943975977	7.206531573	4.829826221	23.24967002	0	7.577355786	4.902771824	0	39.010520192	0	44.00491859	31.478913823	73.854959522	151.483371	152.18738286	0	62.86177123	147.95676185	0	2.647817551	13.63794954	5.340208117	59.944433148
otu 1485	0	0	0	0	0	311.5068309	0	91.52476019	0	0	0	0	0	0	0	0	0	0	0	0	0	0	0	0	0	0	0	0	0	0	0	0	0	0	0	0	0	0	0	0	0	10.9420758	0	0
otu 1486	0	0	0	0	0	0	0	0	0	0	0	0	0	0	0	0	0	0	0	0	0	0	0	0	0	0	0	0	0	0	0	0	0	0	0	0	0	0	0	0	0	0	0	0
otu 1487	0	0	0	0	0	0	0	0	0	0	0	0	0	0	0	0	0	0	0	0	0	0	0	0	0	0	0	0	0	0	0	0	0	0	0	0	0	0	0	0	0	0	0	0
otu 1488	0	0	0	0	0	0	6.870668198	0	0	0	0	0	0	0	0	0	0	0	0	0	0	0	0	0	0	0	0	0	0	11.41128279	0	0	0	0	0	0	0	0	0	0	0	0	0	0
otu 1489	0	0	0	0	0	0	0	1.656382445	0	0	0	0	0	0	0	0	0	0	0	0	0	0	0	0	0	0	0	0	0	0	0	0	0	0	0	0	0	0	0	0	0	0	0	0
otu 1490	0	0	0.867823648	0	0	0	0	0	0	0	0	0	0	0	0	0	0	0	57.97565604	0	0	0	0	0	21.032349398	0	0	0	0	4.857280722	0	0	0	0	0	0	0	0	40.724537938	0	9.649480871	0	0	0
otu 1491	0	0	0	0	0	0	0	0	0	0	0	0	0	0	0	0	0	0	0	0	0	0	0	0	0	0	0	0	0	0	0	0	0	0	0	0	0	0	0	0	0	0	0	0
otu 1492	0	0	0	0	0	0	0	0	4.538046293	0	0	0	0	0	0	0	0	0	0	0	1.703125038	0	0	0	0	0	0	0	0	0	0	0	0	3.144058811	0	0	0	0	0	0	0	0	0	0
otu 1493	954.306896474	87326.415569582	58056.705782578	703.098276464	730.962414625	18307.530211114	32448.061341303	14563.657120493	520.301430709	219.168368109	2982.959543986	212493.089571973	38495.751048226	452.439139664	29888.962713163	937.761314842	44251.031201999	95667.979199128	517.041622572	16168.655352823	8964.331647201	40566.717127032	98369.762387249	1069.525903812	750.404649811	2228.223053832	2613.171992297	51713.06961776	26618.217337177	14716.185558335	1772.827127782	28181.82867228	2623.346882273	23796.406597629	4070.526874578	50882.127294164	61273.416704349	53919.235101238	112944.486926253	8167.022354426	2099.36265236	2930.664853648	1115.937245394	30288.103726088
otu 1494	0	0	0	0	0	0	0	1.483998751	0	0	0	0	0	0	0	0	0	0	0	0	0	0	0	0	2.300046498	0	0	0	0	0	0	0	0	0	0	0	0	0	0	0	2.995268723	0	0	0
otu 1495	7.976186778	0	260.818682259	108.3088566	0	0	42.78238793	7.309236096	0	0	0	215.2996861	0	20.666974946	0	0	0	0	35.350989314	21.496243601	32.65010018	1.147386272	14.899349191	0	30.901490699	0	0	15.338582515	17.646446601	95.877099373	10.210524422	0	5.852008228	0	0	12.910599913	0	21.134205077	7.451792559	4.056740127	30.189347044	8.094782955	0	59.306670893
otu 1496	0	0	0	0	0	0	0	0	0	0	0	0	0	0	0	0	0	0	0	0	0	0	0	0	0	0	0	1.895983706	0	0	33.92498858	0	0	0	0	0	0	0	4.626468366	0	0	0	0	0
otu 1497	7.678937581	0	7.775265713	0	0	0	41.22400919	0	0	0	1.027544523	0	0	0	0	0	0	0	7.030960381	0	0	0	0	3.208260017	27.801058363	0	0	0	1.578762329	13.007682772	2.098362389	0	4.605119142	0	0	24.231607648	0	0	21.282631573	10.879101166	114.404924909	3.896557012	0	0
otu 1498	0	0	0	0	0	0	0	0	0	0	0	2.92942838	0	1.048438646	0	4.859356041	0	0	0	1.259144721	0	0	0	0	0	0	0	0	0	0	2.098362389	0.812707106	0	3.01630539	0	0	0	0	0	2.764853577	0	0	0	0
otu 1499	0	12.539810069	192.678589651	0	5.572282288	6.811489311	21.987747795	21.454739912	2.644873606	0	16.886995316	0	0	0	0	13.17284283	0	0	29.362223512	141.96624479	17.019122859	9.769174549	8.946318627	0	42.679082639	0	0	13.750569213	12.893628415	42.316172266	9.389459378	1.377324675	6.745209484	0	0	1.182061462	5.241631516	0.953393167	13.019839216	5.118504161	309.879987578	0	5.171569966	238.714263467
otu 1500	20.229608859	0	18.503323753	0	0	7.189905383	3.483047073	2.683408208	0	0	0	0.646463362	4.849144661	74.24013465	3.778465195	0	1.905184525	14.06406222	21.40788636	1.877058333	2.057942754	12.953692062	12.27779453	0	6.936660439	0	0	4.414763323	0	151.318364524	23.403242398	3.634606781	7.911048161	0	1.838574447	0	4.088957919	82.55457919	0.753229032	1.318568728	21.288925157	0.726094536	0	4.556427134
otu 1501	0	0	0	0	0	0	0	0	0	0	0	0	0	0	0	0	0	0	93.60878883	0	0	0	0	0	1.06341062	0	0	0	0	0	0	0	0	0	0	0	0	0	0	7.745901646	0	0	0	0.595266938
otu 1502	0	0	5.294410278	0	0	2.353059944	0	2.85185847	0	0	2.587543934	0	0	0	0	0	0	0	0	0	2.694034151	0	6.027280952	0	0	0	0	3.47871793	0	3.62184193	0	2.379015348	0	5.430647037	0	0	0	2.920849976	2.958135834	0	0	0	0	0
otu 1503	6.620128249	0	1.195435788	0	0	12.872997643	6.615748966	0	0	0	1.143091698	0	0	0	13.23484025	0	0	0	2.548919141	0	0	0	3.583788674	0	0	0	0	0	0	1.672738241	0	3.152911906	1.715648999	0	0	0	1.773523917	0	1.306806995	0	3.987677034	0	0	0
otu 1504	0	0	0	0	0	0	15.39873443	0	0	0	0	0	0	0	0	0	0	0	0	0	0	0	0	0	5.407556129	0	0	1.7546165	0	3.653612473	0	0	0	0	0	0	0	0	6.923296633	1.249170373	0	0	0	1.513497852
otu 1505	173.342786943	18.31952204	219.739447123	203.01318952	122.439005625	136.571022221	451.586854067	554.172594105	190.144170279	211.038594099	1962.394515342	301.216104792	92.40984853	245.112337873	174.531019444	184.78390444	119.73910834	93.859599371	376.228599093	223.060344402	107.494554405	170.889260721	210.123359865	110.299733072	323.922920755	23.91273763	37.73583559	272.880713031	2155.454227403	724.268946293	517.057533684	354.909818433	257.751194584	189.750865518	376.829739691	154.745757994	72.583538866	178.046117689	1074.53737537	1404.097262451	661.850531833	60.20403783	97.86835593	338.592815032
otu 1506	0	0	3.540629133	0	0	0	8.024940456	2.623709792	0	0	4.554077324	0	0	0	0	0	0	0	2.538723465	0	0	0	0	0	1.337658621	0	0	1.600210248	8.133783521	6.050382256	0	0	0	0	0	0	0	0	2.568907435	0	4.807879237	0	0	0
otu 1507	27.574618302	1.56348182	240.874418305	0	202.4669899	2563.698202142	199.050742259	147.42822527	27.018726458	0	171.333240191	16.318542929	0	796.231317376	145.317454607	36.834121235	32.054926996	26.656085055	146.702380219	19.720110497	19.978800799	58.937400241	93.042453853	0	95.396716554	0	3.146742436	41.178817845	556.134575571	214.573981426	20.996441173	63.215762505	39.66955887	93.834376438	136.09669401	189.00749783	14.043796556	713.335193173	30.907283064	52.704631195	65.268212608	0	15.42194631	34.555997184
otu 1508	39.427352502	0.594466714	34.886197264	0	3.727935334	31.339385406	172.947267454	19.196042094	0	0	68.178672422	5.54386446	0	1.94096925	0	3.42799087	8.925482905	50.93265909	24.936910008	1.274983019	0	7.100874764	21.66912931	1.269554321	16.575380809	0	0	74.019507824	34.271843521	116.490364251	21.266854932	4.719084004	14.469665231	0.741155303	3.610291642	34.738511287	13.47344675	0.591700732	55.471444022	191.011082181	215.189179558	0	4.378589061	9.807795119
otu 1509	0	0	3.967631348	0	0	0	0	0	0	0	5.923302436	4.899511793	1.439022979	0	0	0	0	0	0	0	0	2.852209745	0	0	0	0	0	3.337125979	0	0	0	0	2.498225735	0	0	0	0	0	0	0	0	0	0	6.166205364
otu 1510	0	0	0	0	0	0	0	0	0	0	0	0	0	0	0	0	0	0	0	0	0	0	0	0	0	0	0	0	0	0	0	0	0	0	0	0	0	0	0	0	0	0	0	0
otu 1511	3.391794103	0	0	0	0	0	0	0	0	0	87.57841008	0	0	0	0	0	27.37762046	0	0	0	1.848297858	1.407082754	0	0	0	0	0	0	0	0	0	0	0	0	0	0	0	0	0	0	0	0	0	0
otu 1512	6.984566832	0	0	0	0	0	0	0	0	0	0	0	3.579290466	0	0	0	0	0	0	0	0	9.18860711	0	0	0	0	0	0	0	1.26599338	5.093406783	0	0	0	0	0	0	0	0	0	0	0	0	0
otu 1513	4.00099984	0.644005607	177.385533843	3.296480988	220.9977975	29.104996758	206.121306384	20.148549929	42.407852046	0	576.968860395	0	72.83132807	8.390276549	6.150070389	0	0	4.213366766	95.493558778	0	6.11585343	3.319622419	36.084515262	3.291437129	38.670220817	0	0	19.785460592	125.370330844	19.791833427	13.627069049	36.74841743	7.099612267	177.073695778	11.534635481	6.054359617	9.501473232	8.643468972	12.019278895	61.411586155	64.185209499	3.045367374	0	158.185267894
otu 1514	0	0	2.307469079	0	0	2.441223689	0	0	0	0	1.581276849	4.185474415	0	0	0	2.780933486	0	0	0	0	0	4.550112952	3.68333836	0	0	0	0	5.323696884	0	0	1.309443196	1.014308869	0	0	0	0	0	0	0	0	6.243239057	0	0	1.580764424
otu 1515	0	0	0	0	0	0	0	0	0	0	0	0	0	0	0	0	0	0	0	0	0	0	0	0	0	0	0	0	0	0	0	0	0	0	0	0	0	0	0	0	0	0	0	0
otu 1516	17.017180306	611.215920549	40.732963561	206.941140411	1.069427914	7816.582265726	34.680270706	14.710030765	3.799986969	0.990109082	24.710161325	48.33556826	3.037095867	2950.805818763	7.675140318	60.214135307	5435.524111928	18.004652052	311.337801025	9.634252896	6.157581107	71.801666071	39.902114988	1546.777477136	360.08549736	0	0	33.394745453	39.224483532	563.115738601	31.155445375	8.391825847	38.230851869	3.554318115	149.665885411	11.05301465	24.673094733	3047.0177945	475.37595591	54.251200095	27903.08929408	5.069460032	1.331434002	249.491018576
otu 1517	0	0.67888726	0	0	0	12.754595192	0	0	0	0	0	0	0	8.375849223	0	0	6.158079166	0	0	0	0	0	0	2.800251788	1.275814723	0	0	0	0	0.573707744	0	0	0	0	0	0	0	5.771704146	1.553734477	0	41.706249197	0	0	0
otu 1518	16.66043075	0	108.208368185	0	30.83690198	0	12.341913698	12.930659103	0	0	415.95670852	0	67.356515669	3.88042809	0	0	0	0	0	0	0	71.472280696	10.07089982	1.12492155	24.000173883	0	0	42.376291016	42.864651942	3.318819298	24.639204438	0	93.693154885	16.63565295	0	0	0	1.846514353	6.13463084	50.113256264	92.158921944	0	0	212.68356633
otu 1519	0	0	0.717261473	0	0	0	0	6.073402297	0	0	1.371710037	6.717887303	0	0	0	0	0	0	0	0	0	0	0	0	2.449688078	0	0	1.374751072	0	43.935852662	0	0	0	0	0	0	0	0	7.153558291	26.37137455	442.588909148	0	0	0
otu 1520	0	0	0	0	0	0	0	0	0	0	0	0	0	0	0	0	0	0	0	0	0	0	0	0	0	0	0	0	0	3.279620645	0	0	0	0	0	0	0	0	5.124329792	0	18.24283746	0	0	0
otu 1521	0	0	0	0	0	5.662050489	0	0	0	0	0	0	87.34476699	0	0	102.2286817	0	0	3.022289839	0	0	0	0	0	2.426302034	0	0	0	0	0.994061628	9.652466988	0	45.12640148	1.153226205	95.208684047	0	0	0	0	52.183350639	82.368807514	46.38823683	0	2.709881869
otu 1522	0	2.546171634	14.20666758	0	0	17.140909478	0	3.7268605	0	0	9.814821819	0	0	24.449375604	1.679317864	0	9.571633091	0	17.366227529	0	0	7.300806602	0	6.01348	3.418721847	0	0	1.544604486	0	16.976167576	49.71932426	5.580312084	8.330512224	0	5.515723342	0	2.294064702	24.368554128	47.191087266	6.259144548	126.188738695	0	0	10.000225738
otu 1523	0	2.363063772	0	0	0	14.390633818	0	0	0	0	0	0	0	10.634223787	0	0	13.470905044	0	0	0	0	0	0	4.84221429	0	0	0	0	0	0.486863614	0	0	0	0	0.464210498	0	0	7.675885864	0.752661874	0	62.29188701	0	0	0
otu 1524	0	0	0	0	0	5.882649859	0	0	0	0	0	0	0	0	0	0	0	0	0	0	0	0	0	0	0	0	0	0	0	0	0	0	0	0	0	0	0	0	0	0	0	0	0	0
otu 1525	0	0	0	0	0	0	0	0	0	0	0	0	0	0	0	0	0	0	0	0	0	0	0	0	0	0	0	0	0	0	0	0	0	0	0	0	0	0	0	0	0	0	0	0
otu 1526	0	0	0	0	0	0	0	0	0	0	0	0	0	0	0	0	0	0	0	0	0	0	0	0	0	0	0	0	0	0	0	0	0	0	0	0	0	0	0	0	0	0	0	0
otu 1527	0	0	0	0	0	0	0	0	0	0	0	0	0	0	0	0	0	0	0	0	0	0	0	0	0	0	0	0	0	0	0	0	0	0	0	0	0	0	0	0	0	0	0	0
otu 1528	0	0	0	0	0	0	0	0	0	0	0	0	0	0	0	0	0	0	0	0	0	0	0	0	0	0	0	0	0	0	0	0	0	0	0	0	0	0	0	0	0	0	0	0
otu 1529	0	0	0	0	0	0	0	0	0	0	0	0	0	0	0	0	0	0	0	0	0	0	0	0	0	0	0	0	0	0	0	0	0	0	0	0	0	0	0	0	0	0	0	0
otu 1530	0	0	0	0	0	0	0	0	0	0	0	0	0	0	0	0	0	0	0	0	0	0	0	0	0	0	0	0	0	0	0	0	0	0	0	0	0	0	0	0	0	0	0	0
otu 1531	0	0	0	0	2.262251356	6.636835739	0	1.401554376	0	0	0	0	0	0	0	6.417538814	0	0	9.493089878	0	8.864984172	0	2.8333372	0	0	0	0	6.989588591	0	5.339895153	7.218725312	0	0	0	0	0	0	1.373049134	7.567324227	0	0	0	6.29870701	4.863890534
otu 1532	0	0	0	0	0	0	0	0	0	0	0	0	0	0	0	0	0	0	84.62411548	0	0	0	0	0	2.510174203	0	0	0	0	51.42121259	0	0	0	0	0	0	0	0	0	5.625893237	0	0	0	0
otu 1533	0	0	0	0	0	15.04863917	0	0	0	0	0	0	0	0	0	0	0	0	0	0	0	0	0	0	0	0	0	0	0	0	0	3.042926607	0	0	0	0	0	0	0	0	0	0	0	0
otu 1534	0	0	0	0	0	0	0	0	0	0	0	0	0	0	0	0	0	0	0	0	0	0	0	0	0	0	0	4.662617273	0	0	0	0	0	0	0	0	0	0	3.443332717	0	0	0	0	0
otu 1535	0	0	0	0	0	0	0	0	0	0	0	0	0	0	0	0	0	0	0	0	0	0	0	0	0	0	0	0	0	0	0	0	0	0	0	0	0	0	0	0	0	0	0	0
otu 1536	0	0	0	0	0	0	0	0	0	0	0	0	0	0	0	0	0	0	0	0	0	0	0	0	0	0	0	0	0	0	0	0	0	0	0	0	0	0	0	0	0	0	0	0
otu 1537	0	0	0	0	0	0	0	0	0	0	0	0	0	0	0	0	0	0	0	0	0	0	0	0	0	0	0	0	0	0	0	0	0	0	0	0	0	0	0	0	0	0	0	0
otu 1538	0	0	0	0	0	0	0	0	0	0	0	0	0	0	0	0	0	0	167.71903412	0	0	0	0	0	0	0	0	0	0	0	0	0	64.628829065	0	0	0	0	0	0	0	0	0	0	0
otu 1539	0	0	0	0	0	0	0	0	0	0	0	0	0	0	0	0	0	0	0	5.0680575	0	0	15.78573583	0	54.4618153	0	0	0	0	0	0	3.271146103	0	0	0	132.7849042	0	0	1.859399667	4.882471631	258.378922485	0	0	0
otu 1540	0	0	0	0	0	0	0	0	0	0	0	0	0	0	0	0	0	0	56.325761148	0	0	0	0	0	0	0	0	7.844167882	0	0	0	0	8.980842632	0	0	0	0	0	0	0	0	0	0	0
otu 1541	0	0	0	0	0	0	0	0	0	0	0	0	0	0	30.190461325	0	3.202489163	0	109.97971035	0	0	0	0	0	0	0	0	0	0	0	0	8.14604477	3.559971672	6.866335335	0	0	0	0	0	0	0	0	0	0
otu 1542	0	0	0	0	0	0	0	0	0	0	0	0	0	0	0	0	0	0	0	32.56926522	0	0	0	0	0	0	0	0	0	0	0	0	0	0	0	0	0	0	0	0	0	0	0	6.826657929
otu 1543	0	0	0	0	0	0	0	0	0	0	0	0	0	0	0	0	0	0	0	0	0	0	0	0	0	0	0	14.019614539	0	0	0	0	0	0	0	0	0	0	4.212232256	0	0	0	0	0
otu 1544	0	0	0	0	0	0	2.190213006	0	0	0	1.242925034	0	0	0	0	0	0	0	0	0	0	0	0	0	0	0	0	0	4.439838167	0	0	0	0	0	0	1.73954023	0	0	0	0	0	0	0	0
otu 1545	0	0	0	0	0	0	0	0	0	0	0	0	0	0	0	0	0	0	0	0	0	0	14.95490763	0	48.58848228	0	0	0	0	6.263335668	0	0	0	0	0	0	0	0	0	0	25.883180771	0	0	10.46094104
otu 1546	0	0	0	0	0	0	0	0	0	0	0	0	0	0	0	0	0	0	0	0	0	0	0	0	0	0	0	0	0	0	0	0	0	0	0	0	0	0	0	0	0	0	0	0
otu 1547	0	0	2.808146332	0	0	0	0	0	0	0	0	0	0	0	0	0	0	0	0	0	0	0	0	0	0	0	0	0	0	0	0	0	0	0	0	0	0	0	0	0	0	0	0	0
otu 1548	0	0	0	0	0	0	0	0	0	0	0	0	0	0	0	0	0	0	0	0	0	0	0	0	0	0	0	0	0	0	0	0	0	0	0	0	0	0	0	0	0	0	0	0
otu 1549	101.103376624	43.219359865	34.08864591	111.094653924	27545.54890701	156110.284470476	19427.107046753	26033.828654267	125.586435549	184.030443672	154204.937904369	165.341030852	53627.96416065	68.227193213	5084.173271223	55853.554628808	37259.340227229	36894.070418793	40842.915879605	25356.84304691	3939.836172961	27.444448616	39390.172240215	999.169533174	35636.663890737	55.147861606	92.063882221	54519.846662724	87.85909396	18613.851753478	30270.189228148	70424.454185995	13667.091327223	55400.091962491	24185.271321912	12229.415595679	19620.537641761	10201.33217252	44868.654184028	1338.007934521	75328.832462814	3954.752740514	113.512140971	7445.352463376
otu 1550	0	0	0	0	0	83.49567542	0	0	0	0	0	0	31.02409756	0	0	0	20.07413939	0	46.27361154	24.62981215	0	0	0	0	0	0	0	0	0	0	0	0	0	0	0	0	0	0	24.49209239	0	0	6.745652462	0	5.318459743
otu 1551	0	0	0	0	0	75.9629134	0	0	0	0	0	0	0	0	0	0	0	0	0	0	0	0	0	0	0	0	0	0	0	0	0	0	0	0	0	0	0	0	0	0	0	0	0	0
otu 1552	0	0	0	0	0	0	0	0	0	0	0	0	0	0	0	0	0	0	0	0	0	0	0	0	0	0	0	0	0	0	0	0	0	0	0	0	0	0	0	0	0	0	0	0
otu 1553	142.975520168	10.437332246	114.41820749	114.4653076	92.208930427	2668.927467742	232.986545183	381.248322432	49.47214401	203.78915127	651.096095205	53.288793252	776.829043257	573.210558204	37.672825939	371.905182712	782.669533841	132.288301151	584.848861682	268.399569765	74.841076798	136.753118478	615.910551866	117.00591566	5494.980510559	0.874941275	3.615676842	811.203183376	16.216681211	97.830858874	500.80543167	939.621654159	218.92348592	682.416324507	532.074156592	259.227514175	41.730703519	466.881414524	416.718599965	1373.388895061	1475.259309515	109.390380028	4.670941722	72.464387394
otu 1554	0	0	0	0	0	0	0	0	0	0	0	0	0	0	0	0	0	0	0	0	5.199013274	0	0	0	0	0	0	0	0	0	0	0	0	0	0	0	0	0	0	0	0	0	0	0
otu 1555	0	0	0	0	0	0	0	0	0	0	0	0	23.1746271	0	0	0	0	0	0	0	0	0	0	0	0	0	0	0	0	0	0	21.01941271	0	0	0	0	0	0	0	0	0	0	0	0
otu 1556	0	0	0	0	0	0	0	0	0	0	0	0	471.0288577	0	0	0	0	0	0	0	0	0	0	0	0	0	0	0	0	0	0	0	0	0	0	0	0	0	0	0	0	0	0	0
otu 1557	3.232180263	0	0	32.92485254	3.350422895	176.923865701	0	1.631660319	0	0	19.159963794	0	125.123850208	0	2.458278561	4.136925847	2.486524819	10.579161399	154.732613713	0	139.4558855	0	6.733654514	0	2.689472361	0	0	36.14932789	0	3.948459177	45.137913808	0	21.987970228	158.069744833	0	27.91964956	0	59.28648606	86.39123094	85.338261238	130.095192978	2.763637352	0	1.963967978
otu 1558	0	0	0	0	0	0	0	0	0	0	0	0	0	0	0	0	0	0	59.71154221	0	0	0	0	0	0	0	0	0	0	0	0	0	14.641050806	0	0	0	0	0	0	0	0	0	0	0
otu 1559	0	0	4.737564124	0	0	0	0	0	0	0	146.73739716	0	0	0	0	0	0	0	0	0	0	0	0	0	9.004410958	0	0	0	0	37.68111468	0	0	0	0	0	0	0	0	0	1.618243438	0	0	0	0
otu 1560	0	0	0	0	0	0	0	0	0	0	0	0	0	0	0	0	0	17.81722838	0	0	0	0	0	0	0	0	0	0	0	0	0	0	0	0	0	0	0	0	25.76440888	0	0	0	0	20.02610648
otu 1561	0	0	0	0	0	0	0	0	0	0	0	0	0	0	0	0	0	0	0	0	0	0	0	0	0	0	0	0	0	0	0	0	0	0	0	0	0	0	0	0	0	0	0	0
otu 1562	0	0	0	0	0	0	0	1.71708756	0	0	0	0	0	0	0	0	9.798091844	0	0	2.413360714	0	0	0	0	0	0	0	0	0	17.44552134	0	0	0	0	0	0	0	0	0	0	0	0	0	0
otu 1563	0	0	0	0	0	0	0	0	0	0	0	0	0	0	0	0	0	0	0	0	0	0	0	0	0	0	0	0	0	0	0	0	0	0	0	0	0	0	40.67436772	0	0	0	0	0
otu 1564	22.610152653	1.036330861	23.170248947	44.72949652	592.428903997	3239.786953326	355.951902118	521.416196635	0	3.514343226	4443.954824942	37.362103791	1693.217146764	85.331237077	121.387532988	955.998357905	1142.605028862	698.327443996	1099.541114339	486.842225737	110.749829987	7.956508624	916.309276936	535.003757448	667.11905432	0.735301313	3.334490355	1883.988991063	35.920893651	304.556309051	794.204984846	1407.157607368	332.524796986	1482.473421954	686.995075372	352.252000225	355.150287019	244.554239368	811.2026363	687.992420718	2173.337769929	111.176641414	0	157.219286608
otu 1565	0	0	0	0	9.855233302	38.320665923	6.002698147	6.977951575	0	0	39.36370027	0	20.661645591	0	0	10.65038356	5.47233853	2.693118297	6.329928851	7.009015692	1.182222433	0	7.053201114	0	7.435389678	0	0	12.76763496	0	3.877104726	5.391005499	48.89963874	2.272322344	11.51846014	0	2.648635058	4.110707695	3.41801593	15.57741742	0	11.88348967	1.668472551	0	0.378374463
otu 1566	0	0	0	0	0	0	0	0	0	0	0	0	0	3.480383957	0	0	0	0	0	0	0	0	0	0	0	0	0	0	0	0	0	1.348926228	6.606133	0	0	0	0	4.968456145	0	1.46809714	0	0	2.532469829	1.46668864
otu 1567	0	0	0	0	0	0	0	0	0	0	0	0	0	0	0	0	7.482179227	0	0	0	0	0	0	0	0	0	0	0	0	0	0	23.79015348	0	0	0	0	0	0	0	0	0	0	0	0
otu 1568	0	0	4.249217735	0	0	0	12.9553928	1.210198244	0	0	11.55324044	0	0	0	0	0	0	0	7.025987448	0	0	0	7.339493411	0	1.629199603	0	0	5.904834863	13.13110808	13.551708082	0	0	0	0	0	1.469943589	3.25909561	3.556754584	10.42932506	3.951346128	25.620277859	0	0	1.04995423
otu 1569	29.86253504	39.20034128	0	0	0	11.25376495	0	23.76548725	0	0	0	0	100.3562113	0	35.48471661	29.01843638	39.228016246	25.15807403	50.59050382	13.448438311	0	0	28.82612629	0	14.73363119	8.698691513	6.863546908	57.97863217	36.83778769	0	0	3.792633163	24.76502033	0	0	63.50582377	38.40064828	0	75.45389954	70.17078793	111.710573115	0	35.60138745	8.773040407
otu 1570	0	0	0	0	0	0	39.33794341	0	0	0	0	0	0	0	0	0	0	0	0	0	0	0	0	0	0	0	0	0	0	0	0	0	0	0	0	0	0	0	0	0	0	0	0	0
otu 1571	0	0	0	0	0	0	0	0	0	0	0	0	0	0	0	0	0	0	0	0	0	0	0	0	2.661310346	0	0	0	2.661578377	1.554148589	0	0	8.946525669	10.9465922	0	0	0	0	3.642480691	0	6.174947647	0	0	1.489725635
otu 1572	0	0	0	0	0	0	0	0	0	0	0	0	0	0	0	0	0	0	2.431727456	22.049341071	0	0	0	0	0	0	0	0	0	6.383322942	0	0	0	0	0	0	0	0	0	0	0	0	0	0
otu 1573	0	0	5.088265148	0	0	0	0	2.803108752	0	0	0	0	0	0	0	0	0	0	0	0	0	0	0	0	0	0	0	3.419252667	8.68993966	0	0	0	0	0	0	0	0	0	0	0	5.65772981	0	0	0
otu 1574	0	0	0	0	0	0	0	0	0	0	0	0	0	0	0	0	0	0	0	0	0	0	0	0	0	0	0	4.7625305	0	0	0	0	0	0	0	0	0	0	0	0	0	0	0	0
otu 1575	0	0	0	0	0	0	0	0	0	0	0	0	38.26579673	0	0	0	0	0	0	0	0	0	0	0	1.34830312	0	0	0	0	0	0	37.48369009	0	0	0	0	0	0	0	0	0	0	0	0
otu 1576	0	0	0	0	0	0	0	0	0	0	0	0	0	0	0	0	0	0	0	0	0	0	0	0	0	0	0	0	0	0	0	0	0	0	0	0	0	0	0	0	0	0	0	0
otu 1577	0	0	104.7334576	0	15.14881194	43.595897939	9.568688938	38.89294826	0	0	0.824576799	0	23.691153955	0	2.162555597	0	92.911819581	86.37116564	26.3812935	76.749514183	0.471134748	18.99561718	22.13516534	0	7.327149785	0	0	1.568833576	0	37.04534576	0.868473894	71.68669591	4.07500732	8.296821863	0	81.369163194	0	4.086403783	106.9469046	0	114.161792175	0.997369919	0	52.551064325
otu 1578	0	0	0	0	0	0	0	0	0	0	0	0	0	0	0	0	0	0	0	0	0	0	0	0	0	0	0	0	0	0	0	0	0	0	0	0	0	0	0	0	0	0	0	0
otu 1579	0	0	0	0	0	7.703470054	2.98546892	0	0	0	72.56143763	0	0	0	0	0	19.67425613	0	0.944465575	0	1.180652417	0	0	0	3.025656406	0	0	0	0	0	0	0.77884431	1.271418454	0	0	0	0	0	0	0	1.970102344	0	0	0
otu 1580	0	0	0	0	0	0	0	0	0	0	0	0	0	0	0	0	0	0	0	0	0	0	0	0	0	0	0	0	0	0	0	0	0	0	0	0	0	0	0	0	0	0	0	0
otu 1581	0	0	0	0	0	0	0	0	0	0	0	0	0	0	0	0	0	0	0	0	0	0	0	0	0	0	0	0	0	0	0	0	1.729540893	1.209253389	0	0	0	0	0	0	4.019965917	0	0	0
otu 1582	0	0	0	0	0	0	0	0	0	0	0	0	0	0	0	0	0	0	0	0	0	0	0	0	0	0	0	0	0	0	0	0	0	0	0	0	0	0	0	0	0	0	0	0
otu 1583	0	0	0	0	0	0	0	0	0	0	0	0	0	0	0	0	0	0	0	0	0	0	0	0	0	0	0	0	0	0	0	0	1.950669409	0	0	0	0	0	0	0	0	0	0	1.17093661
otu 1584	0	0	0	0	0	0	0	0	0	0	0	0	0	0	0	0	0	0	0	0	0	0	0	0	0	0	0	0	0	6.507997218	0	0	0	0	0	0	0	0	0	0	0	0	0	0
otu 1585	0	0	2.501374043	0	0	0	0	0	0	0	0	2.346824976	0	0	0	0.977671929	0	0	0	0	0	0	0	0	0	0	0	1.105117575	0	0	70.16141108	0	0	0	0	0	0	0	0	0	0	0	0	2.391072237
otu 1586	0	0	0	0	0	3.851735027	2.98546892	0	0	0	10.16535117	0	0	0	0	0	0	0	0	0	0	0	0	0	0	0	0	0	1.512980566	0	0	0	0	0	0	0	5.25723161	0	0	0	6.895358205	0	0	0
otu 1587	0	0	0	0	0	0	0	0	0	0	0	0	0	0	0	0	0	0	0	0	0	0	0	0	0	0	0	0	0	0	0	0	0	0	0	0	0	0	0	0	0	0	0	0
otu 1588	24.32083181	0	1.951891876	0	0	7.637801129	4.933365034	1.075290898	0	0	16.79782619	0	0	0	0	0	0	0	10.40460436	0	0	0	0	0	6.666364277	0	0	0	1.666758918	1.365612531	0	0	5.602578369	0	7.812434374	0	4.343679887	0	2.133737323	1.867612099	9.766540147	0	0	2.798730455
otu 1589	0	0	0	0	0	0	0	0	0	0	0	0	0	0	0	0	0	0	0	0	0	0	0	0	0	0	0	0	0	0	0	0	0	0	0	0	0	0	0	0	0	0	0	0
otu 1590	0	0	0	0	0	0	0	0	0	0	0	0	0	0	0	0	0	0	0	0	0	0	0	0	0	0	0	0	0	0	0	0	0	0	0	0	0	0	0	0	0	0	0	0
otu 1591	0	0	0	0	0	0	0	0	0	0	0	0	0	0	0	0	0	0	0	0	0	0	0	0	0	0	0	0	0	0	0	0	0	0	0	0	0	0	0	0	0	0	0	0
otu 1592	0	0	1.026425901	0	0	0	0	0	0	0	0	0	0	0	0	0	0	0	0	0	0	0	0	0	3.505588111	0	0	0	0	2.872495324	0	0	0	0	1.310666933	0	0	0	3.36615457	0.469984893	1.141300668	0	0	0
otu 1593	0	0	0	0	0	0	0	0	0	0	0	0	0	0	0	0	0	0	0	0	0	0	0	0	0	0	0	0	0	0	0	0	0	0	0	0	0	0	0	0	0	0	0	0
otu 1594	8.269567587	1.165872219	9.353034158	0	12.818980774	73.33703491	30.058473613	38.016261879	0	0	115.659106633	1.642777483	43.380986936	0	12.832810867	51.447269493	28.748754187	73.120679919	100.370316958	47.998965086	2.822321491	0	37.341607285	1.234288923	26.737392899	0	0	85.885644357	0	32.366743112	38.916016905	55.999839763	27.628572322	34.332653587	31.0141244	40.921539482	25.313054787	25.703479788	76.012255711	6.346722307	54.310463583	12.079447364	5.779989962	20.216616074
otu 1595	0	0	0	0	0	7.080636305	3.048989535	0.996850225	0	0	13.84218032	0	1.753945941	0	0	0	0	0	3.858242347	0	0	0	0	0	0	0	0	0	1.545171642	3.797980139	1.02685819	0	0	0	2.414176782	0	2.684543801	0	2.967127129	0	14.08413591	0	0	0
otu 1596	11.2904927	0	0	0	0	0	0	0	0	0	0	0	0	0	0	0	0	7.926516474	0	0	0	0	0	0	0	0	0	2.740086041	0	0	0	0	0	0	0	0	0	0	0	0	0	0	0	0
otu 1597	2024892.45354516	2946823.45041951	1610560.95690024	1748636.38877049	1398942.44615512	1433605.75561795	2388857.77689358	3669826.4564401	2159692.31190966	962848.2077897	1668265.34457281	1587145.55017457	2682351.88270614	2768061.78291658	1103893.34107818	2194046.13868523	1462891.02620246	2371975.20068724	1566668.89254543	2307022.91461329	2286826.53792628	2005298.9677727	2118117.35720894	1803172.89773108	1440541.22027642	1156291.68653827	1062235.80677068	2196240.16508682	1845588.14452603	994708.385018207	1668996.84192324	3910715.84883988	1383472.44790324	1968456.17114393	1812162.85039358	3243858.36831297	3080987.65680397	2754377.15843898	1584705.91854165	1721626.5052505	3206536.56379671	1075513.55089091	2074814.72862447	1908900.55063951
otu 1598	0	0	0	0	0	0	0	0	0	0	0	0	0	0	0	0	0	0	0	0	0	0	272.273645597	0	0	0	0	0	0	0	0	0	0	0	0	0	0	0	71.649967574	0	0	0	0	0
otu 1599	0	0	0	0	0	0	0	0	0	0	0	0	0	0	0	0	0	0	0	0	0	0	0	0	0	0	0	0	0	0	0	0	0	0	0	0	0	0	0	0	0	0	0	0
otu 1600	0	0	0	0	0	0	50.43607828	0	0	0	0	0	0	0	0	0	0	0	0	0	0	0	0	0	0	0	0	0	0	0	0	0	0	0	0	0	0	0	0	0	0	0	0	0
otu 1601	406.6614829	0	0	0	0	0	0	0	0	0	0	0	0	0	0	0	0	0	0	540.00284068	0	0	0	0	0	0	0	0	0	0	0	0	0	0	0	0	0	0	0	0	0	0	0	0
otu 1602	0	0	0	0	0	0	0	0	0	0	0	0	0	0	0	0	0	0	0	0	0	0	0	0	0	0	0	0	0	0	0	0	0	0	0	0	0	0	0	0	0	0	0	0
otu 1603	0	0	0	0	0	0	0	0	0	0	0	0	0	0	0	0	0	0	0	0	0	0	0	0	0	0	0	0	0	0	0	0	0	0	0	0	0	0	0	0	0	0	0	0
otu 1604	0	509.80203698	0	0	0	0	0	25.478091845	0	0	0	0	0	0	0	0	0	0	27.581951179	0	0	1547.5730789	0	0	31.231777301	0	0	0	3.128378277	642.3596371	0	0	0	0	0	0	0	0	0	0	0	0	0	4.345725193
otu 1605	0	0	0	0	0	0	0	0	0	0	0	90.904822001	0	0	0	0	0	0	316.314015759	0	0	0	0	0	0	0	0	0	0	0	0	0	0	0	0	0	0	0	0	0	0	0	0	0
otu 1606	0	1.821429999	0	0	0	0	1.688750096	0	0	0	0	0	0	0	0	0	0	0	0	0	0	0	0	0	0	0	0	0	0	0	0	0	0	0	0	0	0	0	0	0	0	0	0	0
otu 1607	0	407.5511157	0	0	0	0	0	0	0	0	0	0	0	0	1.838172257	0	0	0	6.432576346	0	0	207.9249988	0	0	0	0	0	0	0	166.041875	0	0	0	0	0	0	0	0	0	0	0	0	0	0
otu 1608	107.03264726	819.96681072	13.5301596	0	0	36.618078692	665.68464579	0	0	48.20252796	17.80349969	0	0	0	17.95250468	3.31502005	0	330.80334875	48.33662225	63.437545535	9.812707172	31.70129489	46.187874609	0	55.334054629	0	0	75.63816017	23.56642577	3.786471109	13.42396071	106.553934522	47.922995811	77.14395957	42.08022047	75.981880521	84.81202782	2.127771506	42.894289462	3.772329075	45.75674729	0	6.507273467	19.216594302
otu 1609	0	0	73.37679403	0	0	0	6.348845297	0	0	0	13.666488474	0	0	0	0	0	0	0	5.805007922	0	0	0	124.588451416	0	0	0	0	0	0	0	0	0	0	0	0	0	0	0	10.06376109	0	0	0	0	0
otu 1610	0	0	0	0	0	0	0	0	0	0	0	0	0	0	0	0	0	0	0	0	0	0	0	0	0	0	0	0	0	0	0	0	0	0	0	0	0	0	0	0	0	0	0	0
otu 1611	0	0	0	0	0	0	0	0	0	0	0	0	0	0	0	0	0	0	0	0	0	0	0	0	0	0	0	0	0	0	0	0	0	0	0	0	0	0	0	0	0	0	0	0
otu 1612	1175.933060846	8608.285350482	33.66297033	0	77.84806138	27.449552695	153.023214688	111.479142629	31.69958808	23.5150907	1559.07311058	16.254242006	271.552101	0	125.38799698	48.910353829	14.856166407	85.09348567	59779.095641562	107.2250182	11493.328834628	45.25426445	0	30.641369692	782.548005794	0	0	56.818243082	9.176109558	103.395998336	94.532421354	76.16517033	129.658069017	4.392435104	0	82.89622317	10.77091354	0	63.296133907	4.588427762	408.025690159	59.96686637	0	121.18424691
otu 1613	0	0	0	0	0	0	0	0	0	0	0	0	0	0	0	0	0	0	0	0	0	0	0	0	0	0	0	0	0	0	0	0	0	0	0	0	0	0	0	0	0	0	0	0
otu 1614	0	0	0	0	0	0	0	0	0	0	0.924122834	0	1.873533165	0	0	0	0	0	0	0	0	0	0	0	0	0	0	0	0	0	0	0	0	0	0	0	0	0	0	0	0	0	0	0
otu 1615	0	0	0	0	0	0	0	0	0	0	0	0	0	0	0	0	0	12.9159755	0	0	0	0	0	0	0	0	0	0	0	0	0	0	0	0	0	0	0	0	0	0	0	0	0	0
otu 1616	0	0	0	0	24.50772303	16.77644589	11.61015691	1.518350574	3.99179998	0	0	0	0	0	0	0	0	20.09151745	7.345843358	0	0	0	18.4166918	10.28574103	2.353288315	290.3792368	195.1344517	0	0	0	1.564057151	0	0	0	0	0	0	0	0	5.27427491	0	5.808756287	0	6.586518431
otu 1617	0	0	0	0	0	0	0	0	0	0	0	0	0	0	0	0	0	0	0	0	0	0	0	0	0	0	0	0	0	0	0	0	0	0	0	0	0	0	0	2.278486761	0	0	0	0
otu 1618	0	0	0	0	0	0	0	0	0	0	0	0	0	0	0	0	0	0	0	0	0	0	0	0	0	0	0	0	0	0	0	0	0	0	0	0	0	0	0	0	0	0	0	0
otu 1619	0	0	0	0	0	0	0	0	0	0	0	0	0	0	0	0	0	0	0	0	0	0	0	0	0	0	0	0	0	0	0	0	0	0	0	0	0	0	0	0	0	0	0	0
otu 1620	44556.513938848	83384.9774302	38721.967894121	35271.146635131	24247.870899036	91664.344992475	63558.419747564	61633.169434323	32791.240263422	36294.990964919	75242.914175715	54125.208480001	37328.221409179	71472.384037345	39961.162752779	40099.222762888	52488.000279421	23776.603411453	325864.824442427	40104.169465637	86835.136739141	47288.735680735	49550.136611406	33064.451122433	48474.329067073	35183.778770321	35369.986323642	67028.151030587	59400.052064882	47864.473261373	53228.213863019	44405.654902753	54425.120449199	36653.552662242	42165.556051449	218840.501227891	41914.011477286	59695.573935088	64046.04961874	48491.012679436	128013.341455589	8704.298888247	53047.613057971	47276.583552206
otu 1621	0	0	0	0	0	3.697665626	0	51.53715663	0	0	0	51.86483198	0	0	0	0	0	0	0	11.58413143	0	0	0	0	0	0	0	0	0	17.85050665	0	0	0	0	0	0	6.308677932	0	0	4.068726359	9.456491253	0	0	0
otu 1622	0	0	1.740722287	0	0	0	0	0	0	0	0	0	0	0	0	0	0	0	0	7.113063158	0	0	0	0	0	0	0	0	0	2.435741649	0	0	7.494677205	0	0	0	0	0	0	0	0	0	0	0
otu 1623	0	0	4.134215433	0	0	0	6.966094146	0	0	0	0	0	0	0	0	0	0	0	0	0	0	0	0	0	0	0	0	0	0	0	0	0	0	0	0	0	0	0	0	0	0	0	0	0
otu 1624	0	0	0	0	0	0	0	0	0	0	0	0	0	0	0	0	0	0	0	0	0	0	0	0	0	0	0	0	0	0	0	0	0	0	0	0	0	0	0	0	0	0	0	0
otu 1625	8.540994477	1.401462978	1.437987977	0	0	2.500836655	0	0	0	0	4.12507004	0	0	0	0	0	0	10.49339357	4.599136711	0	0	0	0	0	2.455605199	0	0	10.36405601	2.455852512	0	0	1.264211054	0	0	0	0	0	0	1.57195624	0	3.197847284	0	0	0
otu 1626	0	0	0	0	0	0	0	0	0	0	0	0	0	0	0	0	0	0	0	0	0	0	0	0	0	0	0	0	0	0	0	0	0	0	0	0	0	0	0	0	0	0	0	0
otu 1627	0	0	0	0	0	0	0	0	0	0	0	0	0	0	0	0	0	0	0	0	0	0	0	0	0	0	0	0	0	0	0	0	0	0	0	0	0	0	0	0	0	0	0	0
[truncated: 10 more rows]
