# Supplementary material for: Dysbiosis and unsustainable delayed gut microbiota development as non-invasive biomarkers for predicting autism spectrum disorder in Chinese children
Source: Front Microbiol. 2026 Jun 18;17:1753665. doi: 10.3389/fmicb.2026.1753665 (PMC13323027; doi:10.3389/fmicb.2026.1753665)
Supplement: Supplementary file 4 [file Data_Sheet_2.zip › co-occurrence/co-occurrence Analysis process code.txt]

µÚÒ»²½ ¸÷×éÊôË®Æ½¼ÆËã
library(dplyr)
setwd("D:/¹¤×÷ÎÄ¼þ/×Ô±ÕÖ¢/ºê»ùÒò×é/ÊµÑé½á¹û/¾úÈº")
otu <- read.csv("S_ABX.csv",row.names = 1)#å¯¼å¥æ°æ®
taxonomy <- read.csv('×¢ÊÍÐÅÏ¢.csv', row.name = 1)
otu$genus <- paste(taxonomy$Phylum,";",taxonomy$Class,";",taxonomy$Order,";",taxonomy$Family,";",taxonomy$Genus,sep = '')
otu <- aggregate(otu[-ncol(otu)], by = list(otu$genus), FUN =sum)
rownames(otu) <- otu$Group.1
otu <- otu[-1]

taxonomy <- NULL
taxonomy <- data.frame(Genus = rownames(otu))
rownames(taxonomy) <- paste("otu",1:nrow(taxonomy))
rownames(otu) <- paste("otu",1:nrow(taxonomy))
write.csv(otu,"genus10.csv")
write.csv(taxonomy,"genus_taxonomy10.csv")

µÚ¶þ²½ ±ßºÍ½ÚµãÍ³¼Æ
library(psych)
library(igraph)
library(Hmisc)
library(parallel)
setwd("D:/¹¤×÷ÎÄ¼þ/×Ô±ÕÖ¢/ºê»ùÒò×é/ÊµÑé½á¹û/¾úÈº")
#######µÚÁã²½£¬ÔËÐÐfunction#############
network_speed_up <- function(otu_table,threads){
  library(foreach)
  library(doParallel)
  library(abind)
  otu_table2 <- apply(otu_table,2,rank)
  r <- function(rx,ry){
    n <- length(rx)
    lxy <- sum((rx-mean(rx))*(ry-mean(ry)))
    lxx <- sum((rx-mean(rx))^2)
    lyy <- sum((ry-mean(ry))^2)
    r <- lxy/sqrt(lxx*lyy)
    t <- (r * sqrt(n - 2))/sqrt(1 - r^2)
    p <- -2 * expm1(pt(abs(t), (n - 2), log.p = TRUE))
    return(c(r,p))
  }
  arraybind <- function(...){
    abind(...,along = 3,force.array=TRUE)
  }
  nc <- ncol(otu_table)
  registerDoParallel(cores = threads)
  corr <- foreach (i = 1:nc,.combine = "arraybind") %dopar%{
    corr1 <- matrix(rep(0,2*nc),nrow = 2,ncol=nc)
    for(j in 1:nc) {
      if(j > i) corr1[,j] <- r(otu_table2[,i],otu_table2[,j])
    }
    corr <- corr1
  }
  rr <- corr[1,,]
  rr <- rr+t(rr)
  diag(rr) <- 1
  pp <- corr[2,,]
  lp <- lower.tri(pp)
  pa <- pp[lp]
  pa <- p.adjust(pa, "fdr")
  pp[lower.tri(pp, diag = FALSE)] <- pa
  pp <- pp+t(pp)
  rownames(pp) <- colnames(otu_table)
  colnames(pp) <- colnames(otu_table)
  rownames(rr) <- colnames(otu_table)
  colnames(rr) <- colnames(otu_table)
  return(list(r = rr,p = pp))
}

##################µÚÒ»²½£¬½øÐÐÊý¾ÝÏà¹ØÐÔ¼ÆËãºÍÉ¸Ñ¡##################
pvalue = 0.05
rvalue = 0.7

otu <- read.csv("genus10.csv", row.names = 1)
##µÚÒ»ÖÖÊý¾ÝÉ¸Ñ¡
otu1 <- otu
otu1[otu1 >0] <- 1
otu <- otu[which(rowSums(otu1) >= 1),]##17µÄ»°¸ù¾Ý×Ô¼ºµÄÊý¾ÝÑ¡ÔñÊÇ²»ÊÇ17
##µÚ¶þÖÖÉ¸Ñ¡
#otu$sum <- rowSums(otu)
#otu <- otu[order(otu$sum,decreasing = T),]
#otu <- otu[1:500, -ncol(otu)]
##¶ÔÓÚÊý¾ÝµÄÉ¸Ñ¡£¬Ò»°ãµÚÒ»²½É¸Ñ¡³öÔÚËùÓÐÑùµãÖÐ¶¼³öÏÖÒ»°ëÒÔÉÏµÄOTU£¬Èç40¸öÑùµã£¬Ñ¡³öÀ´µÄOTUÒªÔÚÖÁÉÙ20¸öµãÖÐ³öÏÖ
otu <- t(otu)
######ÔËËãÏà¹ØÏµÊý
num <- detectCores()
res1 <- network_speed_up(otu,num)
#½«pÖµµ¥¶À¸³Öµ¸øp
p <- res1$p
#×Ô¶¨ÒåÉ¸Ñ¡£¬ÀýÈçÑ¡Ôñ |r| >=0.6£¬p < 0.01 µÄ½á¹û£¬½«²»Âú×ãÌõ¼þµÄÏà¹ØÏµÊýÖµ¸³ÖµÎª 0 ºóÊä³ö
p[p >= pvalue] <- -1       #Èç¹û½«pÈ¡ÖµÎª0.05Ôò£¬±¾ÐÐ´úÂë¸ÄÎªp[p>=0.06] <- -1 £¬ÏÂÒ»ÐÐ´úÂë¸ÄÎª£º   
p[p < pvalue & p>= 0] <- 1   #p[p<0.05 & p>=0] <- 1
p[p == -1] <- 0
res1$r[abs(res1$r) < rvalue] <- 0#Èç¹û½«|r|È¡Îª´óÓÚ0.7Ôò  corr_otu$r[abs(corr_otu$r) < 0.7] <- 0
res1$r <- res1$r * p
s <- res1$r
##################µÚ¶þ²½£¬½«ÁÚ½Ó¾ØÕó£¨µÚÒ»²½¼ÆËãËùµÃµÄs£©×ª»¯Îª igraph ÍøÂçµÄÁÚ½ÓÁÐ±í#################
m <- graph.adjacency(s, weighted = TRUE, mode = 'undirected',diag = FALSE)#ÒòÎª¶Ô½ÇÏßÊÇ×ÔÏà¹ØÂï£¬ËùÒÔ
m <- simplify(m)#È¥³ý×ÔÏà¹Ø,ÓëÉÏÎÄdiag = FALSEÐ§¹ûÒ»ÖÂ
m <- delete.vertices(m, names(degree(m)[degree(m) == 0]))#¹ÂÁ¢½ÚµãµÄÉ¾³ý£¨É¾³ý¶ÈÎª 0 µÄ½Úµã£©
E(m)$correlation <- E(m)$weight#½«weight¸³ÖµÎªcorrelation£¬Õý¸º´ú±íÏà¹ØÐÔ.
E(m)$weight <- abs(E(m)$weight)#½«weightÈ¡¾ø¶ÔÖµ

###ÏÂÃæÎÒÃÇÎª½ÚµãÌí¼ÓÎïÖÖÊôÐÔ
taxonomy <- read.csv('genus_taxonomy10.csv', row.name = 1)
taxonomy <- data.frame(taxonomy[as.character(V(m)$name), ])#½«ËùÓÐmÖÐÓÐµÄcsvÑ¡Ôñ³öÀ´
#View(taxonomy)
V(m)$phylum <- taxonomy$Phylum
#V(m)$class <- taxonomy$Class
#V(m)$order <- taxonomy$Order
#V(m)$family <- taxonomy$Family
V(m)$genus <- taxonomy$Genus
#V(m)$species <- taxonomy$Species

#±ßµÄÊä³öÑùÊ½
edge <- data.frame(as_edgelist(m, names = TRUE))    #igraph µÄÁÚ½ÓÁÐ±í×ªÎª±ßÁÐ±í
#ÔÙ¼ÓÉÏµãÆäËûÖØÒªÐÔÊý¾Ý
df <- as.data.frame(E(m)$correlation)
df[df>0] <- 1
df[df<0] <- -1
colnames(df) <- c('cor')
edge <- data.frame(
  source = edge[[1]],
  target = edge[[2]],
  weight = E(m)$weight,
  correlation = E(m)$correlation,
  cor = df)
edge
table(edge$cor)
#write.table(edge, 'network.edge.txt', sep = '\t', row.names = FALSE, quote = FALSE)
write.csv(edge, 'diyinetwork.edge10.csv',row.names = F)

#Êä³öµãµÄ±í¸ñ
#½ÚµãÊôÐÔÁÐ±í
node <- data.frame(
  id = names(V(m)),
  phylum = V(m)$phylum,
  #class = V(m)$class,
  #order = V(m)$order,
  #family = V(m)$family,
  genus = V(m)$genus#,
  # species = V(m)$species
)

#write.table(node, 'network.node.txt', sep = '\t', row.names = FALSE, quote = FALSE)
write.csv(node, 'diyinetwork.node10.csv',row.names = F)
